# Supplementary material for: Gene expression network analyses during infection with virulent and avirulent Trypanosoma cruzi strains unveil a role for fibroblasts in neutrophil recruitment and activation
Source: PLoS Pathog. 2020 Aug 18;16(8):e1008781. doi: 10.1371/journal.ppat.1008781 (PMC7508367; doi:10.1371/journal.ppat.1008781)
Supplement: S1 Table — The workbook contains one worksheet with all information related to mapping as samples ID, number of reads sequenced, mapped reads and their percentage related to human and T. cruzi genome. (XLSX) [file ppat.1008781.s011.xlsx]

## Sheet: Sheet1
ID	Samples	Number of reads that pass Illumina filter	Total number of reads mapped	% of total reads mapped	Reads mapped in H. sapiens hg19/GRCh37	% reads mapped in H. sapiens hg19/GRCh37	Paired-end reads mapped in H. sapiens hg19/GRCh37	%reads paired-end mapeadas em H.sapiens hg19/GRCh37	Reads mapped in T. cruzi CL Brener 8.1	% reads mapped in T. cruzi CL Brener 8.1	Paired-end reads mapped in T.cruzi CL Brener 8.1	% paired-end reads mapped in T.cruzi CL Brener 8.1
HPGL0475	CLBr.60hpi.1	122215032	102342016	0.837393	88543410	0.865172	73724372	0.832635	13798606	0.134828	9505620	0.688883
HPGL0482	CLBr.60hpi.2	94665058	77227917	0.815802	68543915	0.887554	57494936	0.838804	8684002	0.112446	5953420	0.685562
HPGL0476	CLBr.60hpi.3	100238716	84207845	0.840073	75708113	0.899062	63639752	0.840594	8499732	0.100938	5803318	0.682765
HPGL0123	CL14.60hpi.1	73896078	67016875	0.906907	54579660	0.814417	44839232	0.821537	12437215	0.185583	8887798	0.714613
HPGL0125	CL14.60hpi.2	73504942	61225242	0.83294	56958155	0.930305	44780444	0.786199	4267087	0.0696949	2825924	0.662261
HPGL0474	CL14.60hpi.3	131815766	109028145	0.827125	88235065	0.809287	74253964	0.841547	20793080	0.190713	14731398	0.708476
HPGL0480	CLBr.96hpi.1	101565596	84491262	0.831889	52300836	0.619009	43399264	0.829801	32190426	0.380991	22855646	0.710014
HPGL0484	CLBr.96hpi.2	114270240	92492436	0.809418	57184274	0.618259	46993796	0.821796	35308162	0.381741	24877754	0.704589
HPGL0473	CLBr.96hpi.3	124526928	103860254	0.834039	65324108	0.628962	54837102	0.839462	38536146	0.371038	27620712	0.716748
HPGL0477	CL14.96hpi.1	130724294	109373861	0.836676	95640168	0.874433	79575390	0.832029	13733693	0.125567	9188004	0.669012
HPGL0478	CL14.96hpi.2	113861122	95587702	0.839511	83021380	0.868536	69090472	0.832201	12566322	0.131464	8449316	0.672378
HPGL0479	CL14.96hpi.3	121374506	101463217	0.835952	87510758	0.862488	71486902	0.816893	13952459	0.137512	9217216	0.660616
HPGL0107	Uninf.48.1	91510438	83723021	0.914901	83155400	0.99322	67617238	0.813143	567621	0.00677975	2220	0.00391106
HPGL0109	Uninf.48.2	81387588	74879401	0.920035	74378362	0.993309	59459248	0.799416	501039	0.00669128	1770	0.00353266
HPGL0122	Uninf.60.1	78305254	72035074	0.919926	71708816	0.995471	57450502	0.801164	326258	0.00452915	4694	0.0143874
HPGL0124	Uninf.60.2	79182898	72527256	0.915946	72154274	0.994857	57797020	0.80102	372982	0.00514265	5788	0.0155182
