# Supplementary material for: Gene expression network analyses during infection with virulent and avirulent Trypanosoma cruzi strains unveil a role for fibroblasts in neutrophil recruitment and activation
Source: PLoS Pathog. 2020 Aug 18;16(8):e1008781. doi: 10.1371/journal.ppat.1008781 (PMC7508367; doi:10.1371/journal.ppat.1008781)
Supplement: S2 Table — The workbook contains three worksheets related to raw counts, Fragments per Million mapped reads (FPKM) and log2FPKM. All gene ids are related to Human Genome Assembly GRCh37 obtained from Ensembl database. (XLSX) [file ppat.1008781.s012.xlsx]

## Sheet: raw_counts
ids	CLBr.60hpi.1	CLBr.60hpi.2	CLBr.60hpi.3	CLBr.96hpi.1	CLBr.96hpi.2	CLBr.96hpi.3	CL14.60hpi.1	CL14.60hpi.2	CL14.60hpi.3	CL14.96hpi.1	CL14.96hpi.2	CL14.96hpi.3	Uninf.48.1	Uninf.48.2	Uninf.60.1	Uninf.60.2
ENSG00000000003	802	715	871	412	445	523	540	439	884	662	598	664	875	790	1007	762
ENSG00000000005	0	0	0	0	0	0	0	0	0	0	0	0	0	0	0	0
ENSG00000000419	1122	955	935	863	814	924	560	851	1197	921	791	819	1066	981	901	958
ENSG00000000457	374	297	328	262	275	318	231	211	377	314	287	289	345	287	338	295
ENSG00000000460	173	164	153	100	96	116	109	96	196	214	145	129	112	123	130	87
ENSG00000000938	20	7	5	21	21	21	9	2	11	13	12	18	3	2	7	0
ENSG00000000971	11604	8628	7432	11446	12972	12076	6045	2788	7996	13737	11556	12282	2106	1578	3342	1655
ENSG00000001036	2695	2066	1975	2970	3082	3922	1803	1391	3522	3845	3231	3340	1836	1645	1601	1549
ENSG00000001084	1002	770	760	814	912	931	489	491	1038	1502	1273	1409	784	642	639	603
ENSG00000001167	900	695	761	644	628	797	480	601	875	619	506	571	645	587	729	668
ENSG00000001460	194	162	171	207	247	297	153	151	255	342	300	330	274	242	199	215
ENSG00000001461	1795	1454	1544	2048	2116	2831	1386	1249	2418	4442	3695	3948	1987	2065	1939	1983
ENSG00000001497	806	605	700	471	602	703	688	873	916	701	667	744	903	807	707	824
ENSG00000001561	16	18	14	110	93	119	15	19	17	189	124	140	24	19	2	7
ENSG00000001617	711	519	588	349	371	579	389	385	643	395	381	348	793	644	539	601
ENSG00000001626	8	1	3	0	0	1	6	1	1	1	0	1	2	2	1	0
ENSG00000001629	6874	5400	5198	4506	4562	5140	4463	3589	7278	9485	7725	8115	2850	2694	2500	2485
ENSG00000001630	1	0	4	0	0	2	0	0	3	1	0	0	2	1	0	0
ENSG00000001631	1363	1181	1216	775	814	889	696	804	936	1228	1049	1067	1244	1053	1037	1021
ENSG00000002016	393	278	367	115	101	152	187	167	315	152	128	127	264	290	325	344
ENSG00000002079	8	4	5	40	50	61	2	6	8	29	27	19	4	1	2	0
ENSG00000002330	164	106	162	68	73	108	68	47	200	146	129	134	37	39	125	95
ENSG00000002549	17750	11048	10108	15546	18306	17754	14427	9015	24855	26117	22975	24413	1536	1375	1252	1129
ENSG00000002586	17215	12526	14969	9185	11449	12041	11388	9723	18793	18976	17645	17351	15677	12816	12663	13174
ENSG00000002587	0	0	0	0	0	0	1	0	0	0	0	0	0	0	0	0
ENSG00000002726	0	0	0	0	0	0	0	0	0	0	0	0	0	0	0	0
ENSG00000002745	9	11	6	37	29	53	8	4	8	20	17	20	11	12	14	5
ENSG00000002746	191	134	169	60	84	76	140	114	188	131	129	113	211	150	212	209
ENSG00000002822	734	497	650	398	503	584	467	410	788	725	656	649	609	533	652	551
ENSG00000002834	15677	12250	14611	5748	6522	8024	9789	11998	17887	15396	13607	13672	20292	17085	13848	17034
ENSG00000002919	710	504	523	633	745	911	567	599	929	1027	962	997	619	531	468	556
ENSG00000002933	4	3	6	0	0	0	1	0	4	0	0	0	3	17	1	0
ENSG00000003056	2083	1521	1708	2244	2520	2962	1627	1639	2508	2305	2041	2095	2059	1942	1631	1620
ENSG00000003096	30	12	23	12	17	14	4	4	10	16	16	16	27	21	4	2
ENSG00000003137	152	126	167	164	216	192	54	159	124	455	401	444	97	105	134	112
ENSG00000003147	4	5	4	8	5	8	4	12	5	3	2	3	7	7	4	6
ENSG00000003249	119	99	130	43	35	47	121	124	169	101	79	79	204	206	188	220
ENSG00000003393	2072	1678	1827	1243	1352	1482	1165	1488	2044	2134	1932	2079	2234	2252	1857	1942
ENSG00000003400	369	215	236	191	237	273	272	108	469	408	357	366	96	86	102	58
ENSG00000003402	2178	1431	1527	2538	2648	2936	1683	1313	2618	3410	2899	3214	1340	1117	982	1079
ENSG00000003436	2324	2027	1922	3526	3150	4446	822	668	1799	1920	1525	1645	1198	1097	1056	693
ENSG00000003509	418	398	425	268	270	388	290	344	408	332	294	259	439	461	389	455
ENSG00000003756	4725	3709	3945	1971	2070	2321	3084	2746	4331	2667	2215	2282	4660	4148	5262	4379
ENSG00000003987	45	29	49	24	34	44	15	13	18	56	52	50	30	37	33	26
ENSG00000003989	29	35	44	14	10	6	18	13	33	12	11	9	42	38	32	14
ENSG00000004059	1333	1057	1299	490	564	634	900	1090	1501	988	877	855	1870	1603	1710	1494
ENSG00000004139	138	117	171	75	78	93	70	77	184	126	130	95	126	98	121	132
ENSG00000004142	2208	1575	2052	1320	1547	1831	1562	1850	2566	2208	1930	1838	2951	2606	2219	2229
ENSG00000004399	5911	4227	5633	1534	1931	1975	4149	4010	6678	6279	5774	5708	5887	5492	5862	5771
ENSG00000004455	3382	2469	2662	2804	3048	3695	2471	2782	3935	3359	3075	3124	3016	2716	2328	2675
ENSG00000004468	124	68	52	288	330	314	48	11	106	158	155	178	1	1	0	0
ENSG00000004478	1085	833	982	1821	1916	2579	748	1184	1236	1172	1061	1079	1003	943	831	809
ENSG00000004487	2332	1864	2116	870	921	1195	1264	1733	2194	1549	1337	1349	2362	2031	2017	1917
ENSG00000004534	3301	2550	2828	1973	2415	2881	2024	2017	2290	2420	2198	2400	3293	2673	2475	2705
ENSG00000004660	227	193	271	79	107	130	128	135	240	114	101	127	363	385	294	184
ENSG00000004700	2012	1689	1713	2169	2232	2668	1325	1240	1891	2722	2411	2612	1289	1240	1419	1393
ENSG00000004766	1159	861	904	759	696	904	578	617	832	1138	1037	1065	841	810	751	703
ENSG00000004776	1482	1020	1201	351	481	436	1037	691	1985	1737	1696	1511	2452	2106	1396	1435
ENSG00000004777	85	60	91	16	13	24	43	41	48	26	28	33	120	66	71	71
ENSG00000004779	563	522	502	567	593	810	422	380	790	786	755	747	580	527	539	499
ENSG00000004799	19	19	21	35	22	30	6	2	7	14	10	8	7	7	17	14
ENSG00000004809	0	0	1	2	0	1	0	1	0	1	0	1	0	0	0	0
ENSG00000004838	12	10	14	8	3	7	7	9	15	14	7	6	24	32	23	13
ENSG00000004846	0	0	0	0	0	0	0	0	0	0	0	1	0	0	0	0
ENSG00000004848	0	0	0	0	0	0	0	0	0	0	0	0	0	0	0	0
ENSG00000004864	339	267	241	389	427	505	269	412	537	530	487	506	308	277	205	257
ENSG00000004866	1049	836	845	568	671	824	664	540	1105	840	766	847	982	826	701	647
ENSG00000004897	4949	4386	4183	5366	5023	5987	2571	2794	4728	7317	5982	6516	3267	3160	2474	2682
ENSG00000004939	0	0	0	0	0	0	1	0	0	0	0	0	1	0	0	0
ENSG00000004948	0	0	0	0	1	0	0	0	0	0	0	0	0	0	0	0
ENSG00000004961	723	592	577	629	712	824	462	460	898	854	778	775	671	601	601	616
ENSG00000004975	1472	1170	1463	648	698	886	923	815	1572	1061	883	940	1507	1378	1404	1166
ENSG00000005001	0	0	0	2	0	1	0	0	0	0	0	0	0	0	0	0
ENSG00000005007	3707	2686	3348	1904	2190	2617	2160	1987	3823	3286	2856	3017	2604	2449	2597	2530
ENSG00000005020	1031	963	934	869	798	1027	529	683	1118	1372	1086	1122	765	720	632	680
ENSG00000005022	2376	1815	2302	1521	1811	2143	1875	2495	2960	2029	1831	1888	3009	2742	2656	2535
ENSG00000005059	1046	820	755	530	595	559	797	427	1523	1328	1126	1169	473	464	359	302
ENSG00000005073	1428	1198	1344	394	451	451	973	820	1482	1118	954	997	1412	1226	1681	1300
ENSG00000005075	564	418	468	408	544	601	453	500	605	608	590	592	736	677	767	795
ENSG00000005100	829	664	731	587	644	708	477	529	844	779	652	707	801	766	697	655
ENSG00000005102	4	8	5	4	7	4	1	2	3	2	0	3	2	5	7	3
ENSG00000005108	1	1	2	0	3	2	1	0	3	12	14	18	4	4	2	1
ENSG00000005156	553	422	492	292	301	378	418	479	662	518	464	464	733	633	465	504
ENSG00000005175	1355	1164	1101	1450	1337	1547	737	987	1013	2054	1653	1789	936	907	610	805
ENSG00000005187	20	18	12	4	7	9	16	5	15	11	10	13	5	12	19	8
ENSG00000005189	68	65	65	18	26	29	52	42	77	33	23	25	62	81	82	64
ENSG00000005194	834	643	756	634	659	877	677	752	1013	976	848	886	989	896	936	978
ENSG00000005206	1019	678	895	296	357	461	604	474	1038	744	659	606	718	709	787	812
ENSG00000005238	749	561	648	810	936	1276	598	671	810	1027	974	889	982	952	785	838
ENSG00000005243	1669	1295	1592	635	795	930	1259	1213	2049	1901	1827	1740	2181	1676	1716	1733
ENSG00000005249	792	680	679	575	637	454	313	298	644	810	601	704	386	376	306	181
ENSG00000005302	1325	1081	1078	941	914	1050	951	780	1543	1292	1141	1238	960	839	847	848
ENSG00000005339	5603	4145	4745	2437	2731	3095	3263	2828	5570	5371	4339	4663	4254	3682	4235	3875
ENSG00000005379	311	223	307	59	92	88	204	131	224	164	134	141	410	329	321	317
ENSG00000005381	0	1	0	0	0	0	0	1	0	0	0	1	1	1	0	0
ENSG00000005421	0	0	0	0	0	2	0	0	0	1	0	0	0	0	0	0
ENSG00000005436	583	474	476	341	306	351	206	252	390	457	405	427	381	397	357	336
ENSG00000005448	240	162	196	131	133	216	159	197	231	149	135	120	305	263	286	244
ENSG00000005469	558	477	526	241	309	344	279	304	588	587	489	524	551	529	540	465
ENSG00000005471	69	47	57	31	40	46	24	22	70	160	128	152	42	34	35	45
ENSG00000005483	2917	2476	2442	1968	1994	2388	1377	1556	1965	2425	1916	2162	2516	2319	2035	2036
ENSG00000005486	1245	906	1060	895	1076	1291	856	714	1423	1063	997	963	1034	892	1111	992
ENSG00000005513	43	28	54	39	42	49	26	7	38	28	21	32	21	7	54	14
ENSG00000005700	3903	3504	3323	2951	2720	3312	1880	2152	3181	4675	3720	4079	3021	2719	2308	2632
ENSG00000005801	462	370	394	471	479	622	233	187	334	486	422	483	346	300	274	258
ENSG00000005810	7873	5835	6255	4252	4590	4780	5587	3812	7684	10663	8365	8672	4105	3755	3780	3373
ENSG00000005812	2362	2193	2127	1726	1737	1920	916	1011	1881	2689	2122	2316	2033	1552	1473	1314
ENSG00000005844	0	0	1	2	1	2	2	1	1	4	2	2	0	1	0	0
ENSG00000005882	493	373	496	180	235	272	292	264	488	446	439	341	668	561	594	527
ENSG00000005884	3688	2466	3045	4631	4931	7247	3952	5225	6546	8300	7052	6899	3236	3250	2704	3867
ENSG00000005889	1673	1452	1419	1148	1125	1217	621	683	1253	1902	1510	1591	1186	996	752	865
ENSG00000005893	10351	8462	8219	6475	6625	7579	4934	3954	9179	10658	9166	9593	6625	5957	5182	5043
ENSG00000005955	2269	1818	1919	1542	1566	1813	1478	1649	1998	2319	1992	2158	2507	2178	1842	2002
ENSG00000005961	8	8	8	3	2	11	1	4	2	0	2	1	8	7	6	4
ENSG00000005981	0	0	0	0	0	0	0	0	0	1	0	0	0	1	0	0
ENSG00000006007	3073	2459	2660	2160	2167	2568	1885	1702	3762	3571	3195	3242	2620	2413	2713	2696
ENSG00000006015	256	187	196	106	130	220	91	61	293	186	207	188	78	96	181	124
ENSG00000006016	107	84	70	59	75	86	53	18	110	87	75	73	55	79	83	20
ENSG00000006025	354	236	293	62	86	112	241	184	262	138	134	110	430	362	312	320
ENSG00000006042	4076	3292	3867	1041	1398	1423	2694	2079	4112	3140	2623	2619	4539	3764	4570	3547
ENSG00000006047	2	0	1	2	0	1	0	1	1	3	11	5	0	0	0	1
ENSG00000006059	0	0	0	0	1	0	0	1	0	2	1	0	1	0	0	0
ENSG00000006062	673	432	570	231	339	373	615	586	842	725	724	691	638	613	437	473
ENSG00000006071	0	0	0	0	0	0	0	0	0	0	0	2	0	0	0	0
ENSG00000006074	0	0	0	0	0	1	0	0	0	0	0	0	0	0	0	0
ENSG00000006075	4	2	3	69	95	166	7	1	6	13	12	15	0	0	1	0
ENSG00000006114	1986	1576	1686	1308	1340	1782	1058	1031	2021	1825	1536	1609	1401	1350	1226	1048
ENSG00000006116	0	0	0	0	0	0	0	0	0	0	0	0	0	0	0	0
ENSG00000006118	1961	1262	1406	2221	2339	3885	1497	1273	2281	1783	1566	1655	959	807	861	832
ENSG00000006125	10953	8601	9290	4897	5309	5970	5682	5291	11976	9629	8382	8485	8498	8277	7334	6695
ENSG00000006128	2	2	1	3	1	6	0	0	0	2	1	1	0	1	1	0
ENSG00000006194	878	640	757	703	749	874	575	490	830	708	620	683	775	682	749	653
ENSG00000006210	14	9	12	17	26	12	3	2	7	1	1	3	1	0	0	1
ENSG00000006282	2459	1846	2360	853	990	1290	1951	1856	2725	1868	1632	1618	3276	2780	2885	2668
ENSG00000006283	20	19	20	11	15	16	1	1	7	7	3	6	12	9	14	9
ENSG00000006327	1691	1202	1459	3293	3762	4621	1524	2092	2327	4770	3941	4261	2085	1786	1818	1858
ENSG00000006377	1	2	0	0	0	0	0	5	1	0	0	0	0	0	0	0
ENSG00000006432	26	23	27	25	24	47	19	45	49	50	47	40	27	26	13	18
ENSG00000006451	2760	2475	2478	4107	3510	5153	1440	1680	2559	2891	2269	2750	2565	2423	2156	1817
ENSG00000006453	251	186	222	65	64	73	143	277	255	267	232	162	376	334	336	342
ENSG00000006459	681	606	624	688	766	840	239	348	453	689	549	630	646	517	499	514
ENSG00000006468	630	516	520	726	797	784	264	89	466	337	243	282	143	114	176	28
ENSG00000006530	681	552	607	426	479	544	519	533	796	749	624	666	753	713	557	573
ENSG00000006534	1595	1234	1475	311	469	494	1119	800	1702	1140	1047	1009	2144	1929	1760	1601
ENSG00000006555	0	0	0	0	0	0	0	0	0	0	0	0	0	0	0	0
ENSG00000006576	2276	2102	2112	1241	1245	1201	1033	1029	1876	3090	2560	2824	1888	1658	1449	1367
ENSG00000006606	22	13	4	136	151	250	10	1	14	39	33	43	4	2	1	0
ENSG00000006607	477	381	413	171	206	218	286	339	471	397	384	400	640	574	454	520
ENSG00000006611	0	0	0	0	0	0	0	0	0	0	0	0	0	0	0	0
ENSG00000006625	451	400	430	299	307	362	324	351	479	497	449	472	483	469	431	447
ENSG00000006634	348	294	327	385	320	452	157	207	263	345	253	315	252	241	153	133
ENSG00000006638	62	47	54	14	27	57	34	13	57	57	37	40	37	42	47	38
ENSG00000006652	2014	1700	1656	3048	2808	3239	1176	1357	2316	2722	2233	2449	1559	1315	1477	1539
ENSG00000006659	0	0	0	0	0	0	0	0	0	0	0	0	0	0	0	0
ENSG00000006695	476	342	352	372	440	549	309	277	624	679	566	604	362	329	275	342
ENSG00000006704	701	507	629	300	305	466	437	523	728	565	531	531	770	649	736	787
ENSG00000006712	1565	1204	1596	1011	1207	1447	1160	1099	1750	1412	1324	1260	1804	1662	1541	1428
ENSG00000006715	3136	2791	2804	1485	1571	1810	1638	1536	3054	3132	2684	2895	2583	2324	2373	2134
ENSG00000006740	30	34	44	18	13	22	21	13	31	28	20	22	30	20	35	21
ENSG00000006744	1536	1066	1324	1244	1439	1872	1380	1097	2100	1903	1571	1655	1473	1364	1314	1258
ENSG00000006747	25	31	32	53	77	64	26	6	41	217	171	180	11	19	8	3
ENSG00000006756	688	489	609	239	225	271	428	348	718	504	463	448	620	603	590	529
ENSG00000006757	176	160	224	84	105	133	143	115	211	201	198	194	290	253	246	248
ENSG00000006788	1	1	1	0	0	0	0	0	0	0	0	0	2	0	0	0
ENSG00000006831	3077	2476	2662	2222	2282	2712	1819	1968	3257	3267	2733	2937	3054	2601	2342	2260
ENSG00000006837	98	69	90	108	78	83	45	33	73	83	85	77	86	76	108	107
ENSG00000007001	0	0	0	0	0	0	0	0	0	1	0	1	0	0	1	1
ENSG00000007038	2	1	0	1	0	0	2	0	0	2	0	0	3	1	2	0
ENSG00000007047	1060	738	934	582	749	844	689	571	1159	1294	1163	1182	940	773	908	835
ENSG00000007062	0	1	1	2	1	0	0	0	0	0	0	0	1	2	0	0
ENSG00000007080	752	578	754	361	459	570	574	445	996	639	641	692	488	637	790	760
ENSG00000007129	0	0	0	0	0	0	0	0	0	0	0	0	0	1	1	0
ENSG00000007168	6654	5526	5778	3360	3285	4178	3091	3894	5737	7218	5891	6158	6511	5779	5037	5705
ENSG00000007171	5	6	5	1	10	4	2	2	4	4	2	2	0	0	0	0
ENSG00000007174	1	0	0	0	0	0	1	0	0	0	0	0	0	0	0	0
ENSG00000007202	6774	5133	6184	4067	4514	5537	4670	4707	7932	6544	5739	6117	6523	6008	5372	5457
ENSG00000007216	0	0	0	1	0	0	0	0	0	0	0	0	0	0	0	0
ENSG00000007237	1050	909	1090	475	689	532	479	352	961	508	475	471	758	649	1232	526
ENSG00000007255	156	99	127	37	45	47	133	98	161	103	96	93	123	130	182	180
ENSG00000007264	0	0	1	1	1	0	0	0	0	0	2	0	0	0	0	0
ENSG00000007306	0	0	0	0	0	0	0	0	0	0	0	0	0	0	0	0
ENSG00000007312	10	5	8	6	8	8	5	4	5	4	8	6	15	17	8	4
ENSG00000007314	0	0	0	4	4	4	0	0	0	3	2	1	0	3	1	0
ENSG00000007341	680	556	545	444	432	559	418	360	661	705	571	537	586	563	520	544
ENSG00000007350	0	0	0	0	0	0	0	0	0	0	0	0	0	0	1	0
ENSG00000007372	28	28	23	10	10	11	16	33	31	20	27	24	25	15	10	24
ENSG00000007376	380	294	390	416	505	650	327	203	526	578	430	477	286	301	378	400
ENSG00000007384	2135	1606	2107	1417	1730	2148	1454	1200	2185	2022	1717	1798	2272	1915	2256	1920
ENSG00000007392	1667	1362	1559	926	1096	1132	918	924	1436	871	771	925	1414	1217	1434	1381
ENSG00000007402	15	4	19	8	9	16	9	13	19	11	9	11	29	24	34	31
ENSG00000007516	21	13	22	13	21	24	4	14	9	11	11	9	21	8	14	12
ENSG00000007520	548	445	522	293	361	451	410	355	740	501	471	472	547	546	579	511
ENSG00000007541	479	317	410	250	248	350	266	189	520	518	418	382	300	276	339	315
ENSG00000007545	1228	916	1107	723	821	1077	684	598	1079	989	774	846	1027	927	1011	903
ENSG00000007866	1936	1355	1711	1156	1356	1517	1495	1701	2158	2079	1881	1935	2751	2340	2229	2771
ENSG00000007908	0	0	0	0	0	1	0	0	0	0	0	0	0	0	0	0
ENSG00000007923	1171	846	977	706	823	959	806	999	1325	1282	1126	1164	1211	1067	844	964
ENSG00000007933	35	43	33	10	8	11	20	25	32	21	24	24	37	29	33	32
ENSG00000007944	1047	927	880	271	361	320	521	306	905	306	274	294	410	370	616	402
ENSG00000007952	3	5	2	1	0	0	0	1	5	1	0	1	6	2	4	1
ENSG00000007968	22	20	18	5	12	22	22	20	36	12	9	8	8	16	8	8
ENSG00000008018	2814	2309	2560	2049	2245	2894	2378	2608	3560	2648	2374	2332	3357	3139	2932	2966
ENSG00000008056	21	11	12	9	15	19	6	8	16	16	14	14	17	6	8	8
ENSG00000008083	837	799	785	829	747	1134	440	470	744	759	611	712	1068	804	1023	696
ENSG00000008086	254	218	213	114	114	120	264	163	310	320	267	230	163	176	169	168
ENSG00000008118	57	44	67	0	1	3	24	18	43	1	2	1	61	51	87	32
ENSG00000008128	1288	959	1140	893	995	1185	896	745	1179	1080	949	1071	1113	991	960	1008
ENSG00000008130	2261	1620	1769	1684	1974	2238	1648	1338	2698	2585	2440	2336	1637	1448	1499	1536
ENSG00000008196	0	0	0	0	0	0	0	0	0	0	0	0	0	0	0	0
ENSG00000008197	0	0	0	0	0	0	0	0	0	0	0	0	0	0	0	0
ENSG00000008226	9	6	10	1	5	4	5	6	9	8	9	9	10	10	9	5
ENSG00000008256	4753	4060	4580	854	1012	1047	2740	2843	5009	4516	4135	4156	4855	4328	5294	4325
ENSG00000008277	126	149	191	2	8	5	15	10	27	14	7	5	75	73	52	24
ENSG00000008282	3851	3307	3215	3433	3143	4087	1896	1944	4192	4991	4129	4501	3137	2710	2092	2388
ENSG00000008283	719	465	579	320	376	397	614	467	999	733	657	687	654	681	536	491
ENSG00000008294	6163	4938	5033	5243	5821	6376	3600	2810	5570	6130	5169	5427	3785	3566	3358	2983
ENSG00000008300	197	130	152	181	218	322	191	174	302	356	295	310	184	170	205	228
ENSG00000008311	797	735	908	449	515	600	375	370	541	625	525	559	865	709	510	540
ENSG00000008323	9	12	8	6	10	6	10	13	11	13	19	17	13	12	7	9
ENSG00000008324	272	208	267	313	309	366	179	164	298	236	190	223	255	214	190	149
ENSG00000008382	183	126	150	43	66	84	133	126	179	117	138	122	227	216	167	188
ENSG00000008394	2816	2514	2409	3648	3518	4480	1856	1378	3295	5094	3805	3898	3359	2938	1691	1608
ENSG00000008405	625	559	590	870	911	1035	339	525	699	934	790	1020	722	638	514	584
ENSG00000008438	3	2	1	2	0	2	1	1	2	1	3	2	2	4	0	5
ENSG00000008441	10070	7902	8403	2207	2832	2468	5541	3408	11567	11757	10944	10736	6654	6512	7514	5544
ENSG00000008513	2653	2058	2239	1525	1782	1951	1343	1809	2311	1712	1380	1526	2981	2405	1952	2147
ENSG00000008516	42	36	30	11	16	18	24	30	21	23	23	32	49	35	28	43
ENSG00000008517	261	168	179	130	181	259	372	459	619	175	166	183	602	423	167	279
ENSG00000008710	6181	4357	5586	2517	3062	3795	3980	3651	6811	7098	6563	6394	4219	4403	5133	5966
ENSG00000008735	116	80	65	79	74	68	71	21	110	111	82	103	41	21	29	27
ENSG00000008838	1598	1137	1272	1101	1353	1671	1082	1017	1758	1938	1703	1698	1472	1263	1089	1137
ENSG00000008853	433	310	422	224	205	336	281	312	445	416	383	399	527	492	466	383
ENSG00000008869	1214	874	1038	789	839	1034	695	659	988	1046	848	951	1066	1044	1049	983
ENSG00000008952	5635	5029	5074	5010	4732	5728	2489	2827	3741	7889	6453	7139	4763	4055	3093	3646
ENSG00000008988	11360	9264	12067	5091	6019	5740	7477	7282	12487	7369	7225	7455	13635	11952	15349	12807
ENSG00000009307	24752	20552	21262	14289	15357	16131	13457	13007	23706	26591	23315	24532	19292	17542	17867	16639
ENSG00000009335	4259	3521	3702	2858	2822	3509	2514	2677	4857	4784	4152	4298	3720	3236	3161	3131
ENSG00000009413	14568	12603	12343	4203	5146	4472	4695	3329	5801	8245	6931	7013	10173	8906	7269	5430
ENSG00000009694	0	0	2	0	0	0	0	0	0	3	2	0	1	0	0	0
ENSG00000009709	0	0	0	0	0	0	1	0	0	0	0	0	0	0	0	0
ENSG00000009724	107	57	82	55	55	68	42	56	66	63	58	51	92	89	81	70
ENSG00000009765	0	0	0	0	0	0	0	0	0	0	0	0	0	0	0	0
ENSG00000009780	447	359	359	228	242	329	233	193	444	502	422	459	237	240	189	153
ENSG00000009790	26	22	20	11	15	26	12	22	27	13	14	15	20	17	18	24
ENSG00000009830	780	567	666	317	386	555	582	537	861	751	686	636	841	726	780	754
ENSG00000009844	2257	1955	1877	1938	1895	2453	1164	1288	2220	3263	2781	2844	1700	1559	1358	1379
ENSG00000009950	2	0	0	3	3	5	1	0	2	1	1	4	1	1	1	2
ENSG00000009954	5326	4261	4420	3765	4111	4767	3332	3450	4839	5392	4629	5089	3968	3713	4136	3718
ENSG00000010017	2074	1621	1676	1356	1322	1539	933	1148	1838	2074	1710	1889	1549	1392	1374	1408
ENSG00000010030	1055	544	606	999	1226	1342	1101	423	1549	2022	1692	1832	35	36	41	32
ENSG00000010072	430	315	333	367	286	372	174	189	374	524	431	442	307	254	236	234
ENSG00000010165	1235	881	1086	996	1115	1429	929	739	1436	1426	1303	1258	1305	1104	1136	1056
ENSG00000010219	463	387	408	232	230	316	329	325	424	346	262	272	567	533	512	503
ENSG00000010244	5459	4196	4347	4714	4734	6039	3313	3589	5333	5309	4302	4630	4859	4347	3268	3737
ENSG00000010256	2824	2044	2689	1510	1718	2146	2007	2759	3438	2429	2207	2071	3973	3441	2756	3045
ENSG00000010270	1124	927	893	1222	1204	1608	673	697	1332	1576	1273	1333	1001	872	745	758
ENSG00000010278	3730	3129	3534	2219	2412	3019	2129	1934	4196	2221	1945	2024	3724	3240	3415	2867
ENSG00000010282	0	0	0	0	0	0	0	0	0	0	0	0	0	0	0	0
ENSG00000010292	1965	1462	1840	530	639	808	1435	1614	2352	1396	1284	1216	2117	2116	1628	1535
ENSG00000010295	1260	888	1152	490	511	692	974	674	1229	669	563	523	1268	1203	1362	1182
ENSG00000010310	27	35	24	4	11	11	22	30	24	18	7	12	43	51	54	58
ENSG00000010318	53	58	48	41	41	51	39	45	64	56	51	71	87	91	73	75
ENSG00000010319	13	7	11	0	0	0	2	6	4	2	4	1	5	8	16	5
ENSG00000010322	4830	3610	4614	1361	1677	1890	3291	2938	4688	3634	3200	3151	6016	5137	5681	5330
ENSG00000010327	3	1	2	4	2	2	2	0	1	2	2	2	3	1	1	1
ENSG00000010361	268	206	246	88	124	160	191	129	257	201	186	186	228	203	243	196
ENSG00000010379	2	1	0	4	6	8	1	0	2	6	0	1	0	1	2	0
ENSG00000010404	3231	2769	2909	2986	2943	3540	1569	1486	3044	4320	3344	3722	2426	2202	2150	2006
ENSG00000010438	55	49	58	142	121	237	40	40	72	29	17	28	100	78	87	50
ENSG00000010539	280	237	258	224	248	306	178	197	322	305	283	291	245	210	192	210
ENSG00000010610	21	17	18	16	15	17	11	12	17	35	16	17	32	22	17	24
ENSG00000010626	140	107	127	46	58	73	73	91	147	123	124	120	146	153	173	132
ENSG00000010671	0	4	0	4	1	6	0	0	0	2	2	1	0	1	0	0
ENSG00000010704	798	571	630	407	445	546	533	443	910	909	801	830	645	646	531	458
ENSG00000010803	1261	926	1064	577	630	739	758	814	1405	1065	948	888	1325	1137	1189	1089
ENSG00000010810	2348	1883	2069	1689	1805	2014	1159	1192	2179	1973	1828	1973	2347	1804	1750	1608
ENSG00000010818	2298	1698	1914	3024	2831	3938	1130	1081	1937	2804	2439	2708	1782	1602	1359	1184
ENSG00000010932	101	67	82	0	3	1	42	55	81	29	31	32	81	121	87	90
ENSG00000011007	1750	1419	1457	1785	1838	2326	1015	1117	1912	2158	1828	1972	1421	1229	1093	1113
ENSG00000011009	778	528	699	672	770	1007	632	629	902	940	757	761	940	796	750	793
ENSG00000011021	1519	1102	1272	695	766	1055	1094	864	1602	1072	801	847	1938	1625	1120	976
ENSG00000011028	42483	30732	38390	8140	10112	9188	27011	23094	41340	39407	36789	37730	36020	29588	41967	38396
ENSG00000011052	5	6	4	5	10	5	4	6	8	12	7	10	5	4	5	9
ENSG00000011083	2	1	2	0	0	0	0	6	4	0	0	0	4	2	3	3
ENSG00000011105	2627	2107	2663	1251	1538	1537	1873	1820	3190	2638	2356	2455	2410	2257	2915	2215
ENSG00000011114	1834	1610	1731	669	701	698	855	962	1596	1798	1452	1547	1930	1767	1612	1497
ENSG00000011132	257	206	257	222	288	338	191	160	365	290	265	277	198	189	255	246
ENSG00000011143	212	187	221	70	82	118	182	186	246	131	141	111	363	347	360	349
ENSG00000011198	628	490	539	787	761	1060	332	331	544	811	652	699	616	547	522	477
ENSG00000011201	55	42	54	47	67	77	21	19	31	21	15	12	55	44	21	16
ENSG00000011243	1346	927	1081	1011	1260	1537	1138	836	1612	1273	1262	1267	988	914	1008	969
ENSG00000011258	838	720	727	518	502	565	362	408	592	626	580	587	606	570	564	572
ENSG00000011260	1041	876	883	1123	1220	1432	591	735	1281	1110	963	1029	699	701	565	557
ENSG00000011275	2494	1863	2161	1683	1782	2140	1699	1588	2758	3229	2736	2749	2144	2009	2078	1996
ENSG00000011295	763	617	644	405	414	532	467	541	726	578	510	460	785	816	714	766
ENSG00000011304	7267	5292	5923	6073	6645	7932	4629	4009	9509	8929	8248	8456	5299	4762	4810	4513
ENSG00000011332	37	16	27	16	28	32	16	16	37	32	24	19	23	11	9	14
ENSG00000011347	36	35	52	64	62	105	14	15	23	8	4	11	16	17	21	4
ENSG00000011376	908	633	785	669	724	933	703	642	1073	1093	935	977	779	741	529	602
ENSG00000011405	4174	3536	3507	2666	2758	2838	1991	2141	3117	5568	4278	4790	2967	2838	2114	2270
ENSG00000011422	1189	832	953	1877	2037	3205	960	818	1537	1833	1617	1632	1006	793	603	673
ENSG00000011426	1362	1288	1368	361	361	412	831	1507	1351	1099	811	794	890	1042	417	480
ENSG00000011451	1691	1292	1504	806	975	1204	1061	1033	1945	1911	1612	1635	1363	1461	1449	1505
ENSG00000011454	2924	2337	2571	1711	1746	1920	1617	1815	2473	2394	2149	2228	3178	2599	2408	2633
ENSG00000011465	67255	56716	62449	25302	31499	24588	26489	13419	45890	35100	31787	33467	36511	37384	57048	23896
ENSG00000011478	333	210	287	183	186	259	201	220	372	318	247	279	404	302	263	304
ENSG00000011485	1503	1089	1293	686	780	1036	1100	1127	1709	1212	1072	1044	1718	1541	1301	1281
ENSG00000011523	808	747	829	131	143	151	392	410	617	220	242	243	877	835	998	832
ENSG00000011566	2409	1985	1905	1761	1672	2283	1143	1198	1961	2820	2364	2475	1838	1654	1286	1417
ENSG00000011590	3	1	5	4	5	11	2	0	3	5	2	2	5	3	5	5
ENSG00000011600	0	0	1	0	0	0	1	0	0	0	1	0	0	0	0	0
ENSG00000011638	800	639	712	787	821	1027	588	437	967	886	747	836	800	753	855	656
ENSG00000011677	1	0	0	0	0	0	0	0	0	0	0	0	0	0	0	0
ENSG00000012048	411	299	314	169	167	303	265	277	389	279	210	252	230	192	147	149
ENSG00000012061	1301	952	1119	756	749	948	856	767	1343	894	762	733	1489	1194	1275	1170
ENSG00000012124	1	0	0	0	2	4	0	0	0	0	0	0	0	2	0	1
ENSG00000012171	2432	1829	2189	908	1134	1223	1683	1030	2904	3151	2866	2859	2509	1844	2370	2194
ENSG00000012174	1554	1247	1352	1037	1063	1173	744	733	1402	2061	1759	1828	1124	985	922	944
ENSG00000012211	230	164	170	210	228	315	173	139	307	270	233	248	169	180	168	159
ENSG00000012223	0	1	0	1	0	1	1	0	0	1	0	0	0	1	0	0
ENSG00000012232	4193	3102	3656	1290	1555	1738	2845	2419	4673	3907	3639	3652	4090	3650	4237	3839
ENSG00000012504	0	0	1	1	0	0	0	0	0	0	0	0	0	0	0	0
ENSG00000012660	9060	8197	8025	4356	4447	4622	4308	4645	9259	11139	9170	9579	7529	6251	6055	5993
ENSG00000012779	0	0	0	0	0	0	1	0	0	0	0	1	0	0	0	1
ENSG00000012817	1796	1378	1524	721	811	1015	1051	917	1485	1086	962	972	1947	1599	1409	1461
ENSG00000012822	5038	3469	4280	2850	3797	4337	3550	2986	4506	4744	4153	4326	5709	4575	5310	4611
ENSG00000012963	1063	879	951	693	748	938	562	557	1248	969	881	897	869	795	1060	813
ENSG00000012983	3452	3188	3360	2098	2028	2524	1649	2120	2660	3672	2907	3107	3451	3003	2796	3244
ENSG00000013016	7306	6041	7512	4225	4828	5264	3988	3454	7042	4010	3419	3546	5997	6300	6895	3897
ENSG00000013275	1744	1192	1392	1874	2015	2748	1353	1363	2151	1852	1648	1751	1613	1445	1251	1338
ENSG00000013288	4484	3111	3652	2405	2813	3524	2858	2196	4891	5703	5272	4971	3236	2682	3209	3063
ENSG00000013293	154	135	176	26	29	39	28	3	54	5	3	2	182	194	141	33
ENSG00000013297	4375	3982	4365	420	388	534	1310	275	2781	191	115	109	4843	4217	2421	580
ENSG00000013306	701	533	730	405	443	578	493	569	856	592	522	474	946	809	755	812
ENSG00000013364	10588	7237	9221	5286	6566	8029	8016	6353	13157	10067	9179	8991	8275	8061	5994	5830
ENSG00000013374	4597	3107	3191	3260	3724	4046	3353	2171	5425	6221	5383	5437	2081	1763	1846	2023
ENSG00000013375	2850	2553	2520	2181	2185	2698	1496	1731	2541	3459	2952	3180	2675	2209	2132	2328
ENSG00000013392	366	274	300	183	186	219	194	196	317	264	250	274	396	332	451	389
ENSG00000013441	2746	2299	2198	2299	2181	2450	1635	1262	2624	1583	1257	1550	2458	1803	2793	1883
ENSG00000013503	558	439	483	250	299	334	324	480	606	577	475	473	635	616	479	523
ENSG00000013523	550	410	525	212	241	382	396	360	646	414	395	358	783	636	739	658
ENSG00000013561	1363	1138	1180	812	791	1029	753	926	1502	1384	1133	1157	1298	1205	1243	1281
ENSG00000013563	338	282	350	147	173	240	298	257	324	355	316	313	470	388	396	413
ENSG00000013573	543	394	479	285	359	489	447	363	545	320	285	284	360	359	384	381
ENSG00000013583	948	699	881	457	495	633	641	603	1168	1114	979	918	1171	1021	1162	1037
ENSG00000013588	1934	1422	1599	3677	4053	5006	1561	1555	2539	7540	6435	6640	2162	2071	1663	1997
ENSG00000013619	1159	869	901	244	249	237	758	571	1261	1499	1185	1289	1676	1423	1333	1147
ENSG00000013725	0	0	0	0	1	0	0	0	1	0	0	1	1	0	0	0
ENSG00000013810	364	256	320	147	182	247	274	273	438	316	223	222	284	331	192	208
ENSG00000014123	1663	1674	1521	883	863	987	663	853	1192	1428	1237	1218	1431	1282	1118	1159
ENSG00000014138	724	465	475	466	490	659	720	471	1204	991	812	756	260	247	297	268
ENSG00000014164	667	418	534	354	428	542	389	251	700	625	495	544	333	362	407	354
ENSG00000014216	4992	3672	4654	2633	3204	4034	3805	3249	6468	5034	4563	4552	5236	4575	4335	4252
ENSG00000014257	31	23	34	101	80	134	9	3	17	8	8	4	18	18	2	6
ENSG00000014641	3256	2766	3106	2006	2079	2771	2117	2346	3573	2795	2344	2474	3521	3436	2941	2732
ENSG00000014824	2596	2225	2144	1640	1571	1870	1234	1399	2279	2829	2348	2475	1998	1871	1577	1728
ENSG00000014914	1202	812	878	975	1203	1298	1108	517	1458	1032	932	940	518	525	539	401
ENSG00000014919	1124	869	988	382	430	506	575	633	1188	809	683	658	1050	1059	910	855
ENSG00000015133	3	1	2	4	3	8	7	25	4	6	6	4	1	2	3	0
ENSG00000015153	493	412	353	676	559	774	211	284	419	826	635	750	391	334	223	293
ENSG00000015171	3871	3538	3586	1747	1865	2078	1723	1919	2970	3712	3150	3350	3764	3199	3129	3017
ENSG00000015285	4	1	2	0	1	0	5	1	8	3	1	6	7	5	4	11
ENSG00000015413	5	3	3	0	0	0	4	1	5	0	0	0	5	0	1	3
ENSG00000015475	791	616	656	872	856	1067	506	588	973	865	767	789	794	686	622	795
ENSG00000015479	12278	10662	10908	7704	7587	8416	5809	6740	9765	11729	9882	10538	9545	8648	7213	7223
ENSG00000015520	1	1	0	3	4	9	1	2	2	0	0	0	0	0	0	0
ENSG00000015532	980	668	902	474	550	825	699	647	1098	912	871	852	899	840	884	867
ENSG00000015568	784	717	744	543	503	572	325	349	583	694	607	685	588	552	503	505
ENSG00000015592	1	2	0	0	1	0	0	0	0	0	0	0	0	0	0	0
ENSG00000015676	2884	2052	2390	1633	1961	2405	2035	1846	3302	3073	2654	2617	2543	2251	2428	2198
ENSG00000016082	260	236	266	54	48	58	153	89	230	68	70	76	228	178	211	153
ENSG00000016391	74	64	61	24	20	33	53	26	79	61	72	42	113	116	103	68
ENSG00000016402	14	8	8	3	4	6	5	2	17	10	10	9	4	3	1	0
ENSG00000016490	1	1	2	0	0	0	0	0	0	0	0	0	1	0	0	0
ENSG00000016602	0	0	0	0	1	0	0	0	2	0	0	0	0	0	0	0
ENSG00000016864	2256	1883	2153	818	902	1056	1277	1323	2174	1669	1407	1474	2480	2192	2552	2207
ENSG00000017260	5838	5017	5036	5586	5745	6876	3294	3204	5940	6540	5231	5673	4237	4146	3697	3545
ENSG00000017373	1	1	2	2	3	2	2	2	6	6	1	2	1	1	3	2
ENSG00000017427	80	70	47	0	4	3	21	19	38	74	55	47	61	42	64	88
ENSG00000017483	138	86	100	40	43	65	106	88	135	66	54	52	131	124	94	71
ENSG00000017621	21	19	18	5	11	9	7	9	17	11	18	14	21	23	20	34
ENSG00000017797	3357	2850	3061	1890	1890	2336	1970	2366	3150	3207	2830	3015	3274	3008	3091	3052
ENSG00000018189	1943	1753	1821	642	728	789	922	856	1511	1276	1045	1143	1717	1566	1608	1403
ENSG00000018236	5	4	11	2	7	3	1	4	3	9	8	8	3	4	3	3
ENSG00000018280	3	6	10	1	3	1	8	9	1	3	0	1	11	9	19	7
ENSG00000018408	5562	4984	4903	3764	3760	3893	1975	1685	4245	4496	3816	4096	2719	2233	2403	1903
ENSG00000018510	1429	1188	1128	891	939	1170	675	1331	1525	1846	1592	1706	1171	1089	846	1004
ENSG00000018607	1	0	0	0	0	0	0	1	1	0	0	0	0	0	0	0
ENSG00000018610	544	465	462	297	294	355	304	310	573	425	406	411	504	424	428	418
ENSG00000018625	2	2	9	2	1	0	2	3	7	12	13	12	41	29	24	24
ENSG00000018699	778	645	680	469	501	602	494	526	904	752	662	641	707	634	499	515
ENSG00000018869	80	57	75	100	98	131	51	36	70	97	86	87	53	62	66	54
ENSG00000019102	0	1	0	1	1	2	1	0	2	1	1	0	1	1	1	2
ENSG00000019144	3506	2745	3215	1672	1871	2265	2144	2504	3558	2326	2168	2216	3506	3121	3106	3063
ENSG00000019169	0	0	0	0	0	0	0	0	0	0	0	0	0	0	0	0
ENSG00000019186	62	60	55	0	0	4	8	4	2	1	3	1	10	6	4	0
ENSG00000019485	94	71	89	41	50	60	82	66	111	101	87	89	94	77	84	90
ENSG00000019505	0	0	0	0	0	0	0	0	0	0	0	0	0	0	0	0
ENSG00000019549	2405	2275	2640	592	568	596	1147	1383	2210	1272	1033	1050	2083	1900	2207	1632
ENSG00000019582	46	27	27	398	479	710	47	5	53	75	90	95	13	14	7	6
ENSG00000019991	976	913	995	378	347	424	200	144	442	167	113	143	420	268	476	218
ENSG00000019995	1910	1660	1663	1446	1474	1705	878	1106	1805	2373	2100	2176	1638	1424	1552	1432
ENSG00000020129	1415	941	1115	682	903	1027	1086	850	1564	1788	1482	1531	1294	1125	1123	1020
ENSG00000020181	13009	9192	11213	2284	3169	2247	8200	6738	14859	11115	10579	10443	10918	10160	10943	9840
ENSG00000020219	0	0	0	0	0	0	0	0	0	0	0	0	1	0	0	0
ENSG00000020256	663	508	595	270	305	426	493	413	766	617	597	593	787	682	683	575
ENSG00000020426	599	557	566	700	672	794	480	796	730	662	582	641	624	653	519	600
ENSG00000020577	3815	2962	3287	3561	4142	4227	2171	2510	3837	8437	7428	8166	3700	3273	2738	3423
ENSG00000020633	318	230	264	158	213	248	502	426	671	275	283	289	116	158	258	302
ENSG00000020922	578	514	475	341	356	473	267	406	505	501	455	454	510	472	477	490
ENSG00000021300	13	9	6	3	2	6	1	4	8	10	6	6	21	6	14	9
ENSG00000021355	1599	1153	1114	1607	1715	2110	1142	784	2178	3402	2860	3011	1014	1004	884	817
ENSG00000021461	0	0	0	0	2	0	0	1	0	0	0	0	0	0	1	0
ENSG00000021488	5	4	2	1	3	2	1	0	2	3	0	1	2	0	5	5
ENSG00000021574	945	913	871	721	638	789	406	449	815	1345	1181	1215	669	632	605	616
ENSG00000021645	24	40	20	12	21	16	26	65	30	591	459	480	42	33	34	105
ENSG00000021762	2190	1528	1993	751	923	1018	1325	1041	2068	1277	1172	1200	1650	1376	1594	1381
ENSG00000021776	2043	1610	1777	1267	1342	1545	1114	1237	1999	2090	1714	1869	1741	1709	1510	1527
ENSG00000021826	534	428	443	208	255	287	371	349	609	689	588	633	452	450	417	564
ENSG00000021852	0	0	0	0	0	1	0	0	0	0	1	0	1	1	0	0
ENSG00000022267	15722	13251	14026	1620	2051	1395	10659	14899	16773	19826	16946	17030	31247	27767	24002	36821
ENSG00000022277	2656	2127	2450	1411	1633	1896	1796	1928	2947	2348	2080	2006	3313	2918	2580	2379
ENSG00000022355	0	0	0	0	0	0	1	14	3	0	0	0	0	0	0	0
ENSG00000022556	1	0	1	0	0	0	0	1	1	0	1	0	3	4	2	0
ENSG00000022567	286	211	241	118	133	180	137	153	276	211	209	209	182	183	225	210
ENSG00000022840	4665	3482	3847	3581	3973	4964	2470	2703	4992	4868	4407	4565	3908	3705	3182	3350
ENSG00000022976	286	204	289	150	172	235	180	194	300	268	214	209	360	293	292	306
ENSG00000023041	1303	1106	1140	773	821	1002	776	941	1213	956	768	915	1226	1126	1158	1129
ENSG00000023171	892	648	694	1000	1134	1398	763	563	1177	1829	1689	1606	621	612	674	718
ENSG00000023191	4486	3348	4123	2184	2554	3188	3107	2589	5528	4720	4260	4103	3696	4018	3919	3675
ENSG00000023228	2288	1936	1849	1681	1721	2115	1518	1868	2727	2622	2274	2270	2292	2218	1612	1800
ENSG00000023287	4131	3871	3598	3368	3077	3754	1432	1792	2455	4204	3595	4063	2700	2450	2151	2019
ENSG00000023318	4614	3466	3399	4492	4730	5331	2480	2262	4734	6064	5121	5605	2181	1888	2028	2321
ENSG00000023330	1125	767	920	1111	1283	1708	955	1072	1420	1451	1274	1321	1426	1225	892	1040
ENSG00000023445	558	410	307	2507	2310	3158	460	270	761	820	717	839	122	95	45	59
ENSG00000023516	3444	3263	3156	2057	1836	2277	1316	1465	2597	3387	2529	2598	2345	2118	2039	1930
ENSG00000023572	251	183	215	322	307	443	132	236	295	370	292	337	178	219	138	182
ENSG00000023608	568	542	489	816	759	965	280	366	427	1072	852	911	527	399	413	451
ENSG00000023697	941	801	800	372	423	511	517	560	956	739	646	646	928	855	704	727
ENSG00000023734	3749	3296	3439	2501	2581	3089	2193	2681	4263	4536	3751	3843	4018	3602	3070	3293
ENSG00000023839	25	15	16	118	125	164	17	17	19	42	49	63	15	5	19	12
ENSG00000023843	0	2	0	0	0	1	0	0	0	0	1	0	1	0	0	1
ENSG00000023892	88	86	106	25	31	31	85	70	117	44	48	46	137	115	109	88
ENSG00000023902	857	616	786	758	858	1041	644	700	1010	837	746	821	1038	1008	823	855
ENSG00000023909	1999	1944	1797	2325	2233	2239	732	798	1626	2397	1785	1869	1468	1210	970	1034
ENSG00000024048	3484	2652	2864	2081	2257	2497	1816	1561	3056	3307	2820	2913	1970	1985	2098	1821
ENSG00000024422	12783	9422	12014	3552	4277	5378	7296	7735	14856	13585	12839	12621	13440	13142	11508	14285
ENSG00000024526	231	205	245	63	53	55	114	200	224	187	147	138	145	155	42	57
ENSG00000024862	505	379	355	377	395	488	340	280	561	437	435	407	397	325	472	405
ENSG00000025039	4	3	7	19	18	43	4	4	5	10	13	15	2	2	2	1
ENSG00000025156	547	434	425	593	605	724	244	342	487	610	502	582	477	504	383	409
ENSG00000025293	1330	1114	1247	791	793	871	666	1011	969	1212	1056	1117	1528	1421	1314	1391
ENSG00000025423	16	20	20	4	15	13	5	39	19	48	24	32	45	23	28	100
ENSG00000025434	633	514	595	138	195	146	399	271	512	189	149	148	552	481	538	381
ENSG00000025708	3283	1933	1837	1596	2002	2170	2473	1304	3555	2253	2019	1994	301	292	260	193
ENSG00000025770	707	482	557	402	442	573	508	452	777	685	592	521	540	413	484	419
ENSG00000025772	1073	797	1001	1056	1162	1546	854	901	1275	1045	914	913	1315	1308	923	993
ENSG00000025796	5858	5030	5303	3158	3225	3628	3432	3640	4774	6620	5478	6018	5722	4972	4515	5131
ENSG00000025800	2846	2350	2446	2093	2157	2686	1638	1708	3128	3287	2752	2850	2624	2493	2217	2283
ENSG00000026025	77142	64698	80504	26318	29244	36023	39692	34679	91270	45965	42426	41203	63054	63115	66098	47876
ENSG00000026036	774	551	684	371	403	579	524	476	719	404	357	342	819	633	738	770
ENSG00000026103	2191	1679	1607	2450	2727	2818	1290	1045	1986	2754	2486	2638	1199	1222	1052	1227
ENSG00000026297	255	161	225	88	94	144	115	119	298	208	197	187	162	137	187	184
ENSG00000026508	24984	21395	23148	24297	23565	31616	10421	8277	22258	22246	18689	20058	16284	14842	15656	10694
ENSG00000026559	28	26	29	21	20	31	10	21	50	14	29	23	25	29	37	29
ENSG00000026652	575	513	485	99	83	130	345	311	615	222	200	225	559	458	542	466
ENSG00000026751	0	0	0	1	0	0	0	0	0	0	0	0	0	0	0	0
ENSG00000026950	4672	2957	2944	3822	4326	5015	3460	1886	5313	6452	5668	5732	1563	1354	1448	1101
ENSG00000027001	345	270	338	160	168	211	213	250	384	322	283	264	364	350	324	283
ENSG00000027075	19	17	19	22	9	20	11	20	20	23	16	11	29	26	25	17
ENSG00000027644	0	1	2	0	1	0	0	0	0	0	1	0	0	1	1	0
ENSG00000027697	2016	1599	1609	1714	1662	1991	1118	1229	1828	2497	2068	2220	1782	1536	1490	1550
ENSG00000027847	601	383	506	356	409	525	554	501	798	728	576	587	607	597	545	626
ENSG00000027869	1	1	6	4	4	7	0	4	4	1	3	3	2	2	3	1
ENSG00000028116	857	711	610	847	795	977	513	429	828	974	909	892	425	416	366	388
ENSG00000028137	250	173	163	343	430	585	109	63	239	143	136	138	82	95	43	16
ENSG00000028203	2848	2476	2506	1901	1871	2215	1719	2027	2631	2239	1808	2001	3111	2671	2038	2350
ENSG00000028277	344	311	309	1009	975	1697	269	292	331	225	211	251	348	371	438	424
ENSG00000028310	1070	723	868	561	662	802	743	762	1063	886	731	794	1269	1089	967	889
ENSG00000028528	4125	3308	3652	2216	2579	2922	2596	2483	3941	3342	2977	2897	3927	3697	3745	3504
ENSG00000028839	624	538	487	583	619	698	309	355	570	630	537	586	437	417	434	428
ENSG00000029153	887	704	684	1544	1548	1951	558	415	1225	855	710	801	445	362	236	240
ENSG00000029363	6748	6142	5972	4136	4111	4424	3219	4175	4739	6217	5041	5646	5718	5060	3768	4293
ENSG00000029364	2854	2310	2400	1934	1863	2405	1351	1409	3096	3400	2934	2987	2130	1848	2014	1930
ENSG00000029534	396	295	329	1084	1362	1339	476	366	775	2096	1726	1953	342	350	481	456
ENSG00000029559	0	0	0	0	0	0	0	0	0	0	0	0	0	0	0	0
ENSG00000029639	197	194	178	187	192	262	229	277	318	205	189	192	217	247	242	217
ENSG00000029725	3044	2488	2713	2273	2445	2917	1599	1794	2573	3025	2631	2847	2613	2520	2187	2054
ENSG00000029993	668	614	653	248	262	260	484	701	862	600	564	523	1215	1098	1202	1423
ENSG00000030066	2490	1941	1892	2055	2205	2295	1546	1440	3067	3661	3118	3226	1512	1302	1142	928
ENSG00000030110	548	410	441	379	404	591	496	487	671	723	588	543	647	567	484	550
ENSG00000030304	3	6	1	7	6	1	2	1	2	5	4	2	7	1	2	0
ENSG00000030419	769	656	556	787	677	897	316	173	637	1083	883	850	225	187	203	194
ENSG00000030582	17824	12050	14619	10656	12900	16212	12872	7892	18037	19466	17642	17715	11363	8988	13389	10250
ENSG00000031003	2187	1960	1908	1474	1502	1646	978	1044	1620	2883	2191	2476	2046	1718	1919	1840
ENSG00000031081	1498	1169	1396	548	508	764	1118	1359	1953	1146	983	951	1784	1615	1504	1620
ENSG00000031544	2	10	7	7	5	5	4	4	8	8	4	4	2	5	9	1
ENSG00000031691	225	211	174	166	152	187	122	98	170	276	237	223	127	109	113	104
ENSG00000031698	8045	6283	7300	3494	3814	4607	6289	6781	9665	6343	5879	5861	12167	9933	11324	10794
ENSG00000031823	1731	1202	1385	1244	1437	1790	1202	1087	1986	1857	1740	1752	1452	1348	1435	1321
ENSG00000032219	1143	1068	1078	781	795	927	507	607	630	1047	819	1032	984	894	930	895
ENSG00000032389	365	288	329	270	303	422	328	326	525	421	376	388	487	441	346	422
ENSG00000032444	2486	1772	2312	1627	1777	2138	1692	1361	2998	2859	2361	2425	1922	1969	2076	2153
ENSG00000032742	434	344	375	171	160	191	198	245	252	227	197	175	409	436	352	313
ENSG00000033011	557	411	511	416	462	495	433	406	742	788	692	631	522	531	481	511
ENSG00000033030	948	763	851	696	706	840	524	609	812	767	673	730	717	686	679	709
ENSG00000033050	2015	1533	1680	1570	1866	2221	1426	1708	2333	2518	2065	2102	2142	2031	1699	1892
ENSG00000033100	3633	2693	3263	2299	2781	3350	2406	2244	3979	4339	3761	3853	3499	2985	2667	2724
ENSG00000033122	9	5	2	4	4	3	4	3	4	93	62	79	7	10	9	5
ENSG00000033170	2953	2407	2409	1622	1558	1815	1420	1093	2757	2276	1951	2191	2338	1983	2311	1914
ENSG00000033178	3147	2695	2547	3558	3459	4297	1616	1291	2908	4936	3839	4128	1649	1498	1190	1220
ENSG00000033327	1165	879	991	315	372	430	838	741	1267	900	857	837	1333	1091	1345	1436
ENSG00000033627	870	679	793	598	784	948	629	556	1119	981	866	898	864	836	745	652
ENSG00000033800	1032	835	855	961	987	1177	606	680	994	1381	1144	1253	856	723	681	748
ENSG00000033867	2147	1950	1789	1473	1413	1689	757	1240	1450	2882	2201	2333	1631	1574	983	1437
ENSG00000034053	608	407	541	404	478	522	484	341	809	479	510	465	372	310	425	399
ENSG00000034063	729	573	726	294	278	423	472	458	835	333	251	280	474	520	329	297
ENSG00000034152	1214	864	1078	1656	1948	2451	829	1210	1358	2854	2456	2609	1933	1640	867	1212
ENSG00000034239	7	7	5	4	2	4	2	1	9	0	2	2	13	9	9	7
ENSG00000034510	23991	17224	21020	17020	21050	23276	22390	20700	30338	24005	22967	23500	27084	23206	21754	21586
ENSG00000034533	167	160	156	67	91	109	112	115	172	97	82	111	208	201	181	162
ENSG00000034677	1655	1384	1505	1192	1308	1373	889	961	1513	2124	1843	1969	1307	1174	1132	1221
ENSG00000034693	576	509	482	478	486	618	382	351	559	692	671	627	509	442	409	416
ENSG00000034713	1707	1501	1649	1441	1453	1791	968	1087	1951	1772	1570	1611	1417	1291	1556	1432
ENSG00000034971	5	1	3	6	4	4	3	2	6	22	14	12	1	6	3	11
ENSG00000035115	991	844	956	217	213	241	407	411	616	625	461	444	892	794	929	785
ENSG00000035141	866	717	725	614	617	795	596	676	945	889	769	822	947	899	836	868
ENSG00000035403	19717	16665	18938	7690	8680	9323	12825	17859	22620	20093	17614	18432	28643	24017	16412	23170
ENSG00000035499	70	61	64	20	16	16	50	113	96	38	20	23	51	49	22	17
ENSG00000035664	999	762	834	603	785	554	605	571	929	1078	975	1109	845	783	846	786
ENSG00000035681	2943	2273	2518	1703	1804	1991	1408	1283	2941	2401	1973	2081	2316	2213	2181	1816
ENSG00000035687	1910	1570	1590	2320	2336	2797	897	996	2142	2726	2310	2436	1361	1230	1146	1048
ENSG00000035720	0	0	3	0	1	0	0	0	0	0	0	0	0	0	0	0
ENSG00000035862	43291	34669	39039	12265	14185	15491	24380	20864	47026	48730	43075	43158	40669	36197	39565	36618
ENSG00000035928	2461	1958	2010	1867	1859	2249	1432	1629	1946	2711	2354	2497	2101	1891	1738	1892
ENSG00000036054	2886	2530	2241	3399	3370	3622	1292	1303	2352	3763	3084	3479	1772	1650	1309	1323
ENSG00000036257	2551	2255	2335	1875	1848	2084	1231	1653	2349	2771	2326	2410	2222	2163	1863	1967
ENSG00000036448	17	17	10	3	2	3	13	18	20	8	8	9	22	17	11	12
ENSG00000036473	0	0	0	0	0	0	0	0	0	0	0	0	0	0	0	0
ENSG00000036530	4	6	4	0	0	2	1	1	0	2	1	4	4	6	1	0
ENSG00000036549	2335	2010	2007	1696	1590	1858	1267	1270	2037	2591	2083	2333	1736	1624	1604	1582
ENSG00000036565	0	0	0	0	0	0	0	0	0	0	0	0	0	0	0	0
ENSG00000036672	19	29	35	21	12	16	11	9	37	52	55	40	44	47	35	41
ENSG00000036828	1	0	0	0	0	0	0	0	0	0	0	0	0	0	0	0
ENSG00000037042	533	365	459	260	314	415	373	449	544	388	379	327	602	486	542	559
ENSG00000037241	505	429	506	284	352	415	404	512	584	540	500	502	806	720	562	667
ENSG00000037280	22	7	12	23	34	48	17	2	20	17	11	14	7	2	3	1
ENSG00000037474	2176	1719	1836	2236	2312	2862	1344	1593	2497	2854	2387	2671	1746	1505	1364	1530
ENSG00000037637	865	659	693	666	701	925	514	583	909	1051	992	979	830	731	787	844
ENSG00000037749	1958	1626	1519	1225	1151	1415	970	1138	2037	2644	2150	2366	1538	1375	1460	1536
ENSG00000037757	685	507	613	318	388	523	400	468	650	479	410	391	740	732	751	752
ENSG00000037897	322	218	288	354	363	478	269	288	381	372	346	352	338	276	243	253
ENSG00000037965	21	17	17	11	15	25	11	16	31	73	51	54	37	38	26	13
ENSG00000038002	1335	1080	1097	951	998	1165	960	1003	1688	2182	2010	2008	1340	1221	1001	1296
ENSG00000038210	5148	3994	3622	2658	2858	2988	2737	1914	5724	6800	5507	5971	993	945	650	709
ENSG00000038219	3502	3060	3253	2536	2622	3152	1668	1834	1795	4064	3335	3619	3094	2647	2198	2305
ENSG00000038274	3597	2786	2955	2908	3010	3645	1992	1762	3946	3873	3254	3392	2404	2092	1850	1746
ENSG00000038295	33	27	30	0	5	1	7	18	17	12	7	13	30	20	8	10
ENSG00000038358	1650	1217	1592	943	1067	1468	1166	1358	1765	1321	1165	1179	1713	1605	1502	1607
ENSG00000038382	8739	6803	7696	5477	6157	7219	5154	6538	9018	11438	9255	9652	8809	8163	6626	7394
ENSG00000038427	2276	2081	2229	212	276	184	669	936	1020	701	542	526	1899	1443	971	636
ENSG00000038532	1052	853	966	591	621	821	695	704	1181	1298	1112	1184	1060	957	1073	992
ENSG00000038945	13	19	10	7	8	12	10	2	11	13	9	16	1	0	4	2
ENSG00000039068	4	3	2	1	2	0	3	5	5	11	8	9	9	5	7	9
ENSG00000039123	2330	2033	2129	1435	1465	1716	1135	1622	1773	2027	1692	1826	1958	1778	1546	1645
ENSG00000039139	88	65	61	58	78	102	64	108	108	192	161	196	120	141	76	138
ENSG00000039319	2731	2528	2480	1660	1637	1891	1089	1122	1826	2776	2071	2286	1760	1547	1613	1442
ENSG00000039523	2145	1456	1953	1513	1697	2264	1487	1568	2449	2381	2076	2111	2158	1925	1907	1778
ENSG00000039537	1	0	0	1	0	3	0	0	0	8	5	4	0	0	0	0
ENSG00000039560	9556	7984	8344	8278	8557	9809	5347	7509	8049	13016	11267	11571	8908	8421	7091	8120
ENSG00000039600	12	10	11	5	9	12	5	6	10	7	11	4	6	9	4	4
ENSG00000039650	466	338	407	286	316	414	329	303	512	409	371	333	494	404	384	333
ENSG00000039987	0	1	0	7	3	2	0	0	0	0	0	0	0	0	1	1
ENSG00000040199	997	815	880	750	761	909	575	637	927	1001	827	937	961	920	731	769
ENSG00000040275	516	474	441	317	338	410	290	584	410	580	476	509	421	392	317	431
ENSG00000040341	902	858	848	458	414	538	492	681	928	1074	887	973	912	858	720	798
ENSG00000040487	377	273	367	397	481	646	273	240	391	343	342	330	435	433	399	391
ENSG00000040531	895	618	857	451	546	682	606	491	1020	547	488	503	902	792	935	801
ENSG00000040608	35	17	38	5	11	11	14	16	39	43	38	43	16	31	30	28
ENSG00000040633	1316	975	1141	868	1005	1186	946	1085	1376	1004	951	963	1559	1469	1289	1387
ENSG00000040731	0	0	1	1	0	2	0	0	0	1	0	0	0	2	0	1
ENSG00000040933	1200	1014	985	537	593	695	700	691	1203	1106	979	1001	1171	938	931	927
ENSG00000041353	333	249	192	1578	1467	2101	206	93	346	877	652	725	81	106	43	51
ENSG00000041357	5315	3704	3618	4993	5199	5656	4697	3526	6899	8476	7121	7793	3106	2924	2415	2509
ENSG00000041515	15	15	6	0	1	6	6	4	9	6	3	3	7	7	6	4
ENSG00000041802	1257	913	1029	982	1092	1297	849	796	1340	1103	1013	1103	1044	1013	942	931
ENSG00000041880	807	521	619	600	822	927	692	536	929	1319	1127	1087	787	719	627	564
ENSG00000041982	16877	11031	14549	30387	29285	41480	12630	13016	18283	18658	13972	16759	13536	13702	5123	6381
ENSG00000041988	417	289	358	212	271	369	386	268	498	340	306	327	306	319	381	318
ENSG00000042062	1620	1081	1270	701	786	1012	1009	339	1354	193	194	166	803	717	800	352
ENSG00000042088	347	280	296	230	257	348	236	229	355	289	222	204	315	322	304	348
ENSG00000042286	1039	691	682	1167	1434	1609	814	556	1266	1327	1140	1245	908	737	672	676
ENSG00000042304	0	0	0	0	0	0	0	0	0	0	0	0	0	0	0	0
ENSG00000042317	302	293	283	87	98	145	152	136	257	194	153	151	255	270	305	191
ENSG00000042429	977	791	842	1344	1277	1577	503	509	968	1343	1070	1215	724	598	608	514
ENSG00000042445	1683	1322	1672	1101	1301	1614	1215	1123	1917	1865	1741	1623	1901	1842	1818	1712
ENSG00000042493	1175	908	1215	728	936	1110	1139	888	1584	982	953	895	1541	1585	1454	1052
ENSG00000042753	2247	1598	2004	1592	1888	2245	2095	1994	2986	2361	2242	2255	2420	2267	2115	2431
ENSG00000042781	7	2	3	3	2	0	3	0	2	4	3	7	3	2	1	3
ENSG00000042813	0	0	0	0	0	0	0	0	0	0	0	0	0	0	0	0
ENSG00000042832	39	37	59	33	37	45	36	32	50	27	21	21	32	35	82	51
ENSG00000042980	15	14	15	28	29	33	4	3	4	10	11	8	6	7	7	5
ENSG00000043039	0	0	0	0	0	1	0	0	0	0	0	0	0	0	0	0
ENSG00000043093	1856	1703	1606	1620	1472	1777	665	816	1463	2421	1966	2115	1273	1073	874	915
ENSG00000043143	2824	1909	1991	3127	3553	4505	2278	1266	3789	4369	3833	3879	1005	1094	1123	900
ENSG00000043355	2	1	1	2	2	3	3	38	6	0	0	0	0	0	0	0
ENSG00000043462	2	0	0	0	0	0	0	0	0	0	0	0	0	0	0	0
ENSG00000043514	543	408	439	454	461	584	297	350	481	575	529	532	550	499	444	444
ENSG00000043591	0	1	2	5	8	12	0	7	3	5	3	7	1	0	1	0
ENSG00000044012	0	0	0	0	0	0	1	0	0	0	0	0	0	0	0	0
ENSG00000044090	2179	1676	2214	677	864	1098	1598	1557	2443	1629	1506	1447	2928	2508	2393	2256
ENSG00000044115	14211	10428	11586	11127	12202	14132	9912	9468	17248	18647	16199	16642	13501	12019	10984	11736
ENSG00000044446	639	519	619	215	256	305	383	381	623	411	308	344	862	680	761	639
ENSG00000044459	898	802	765	364	415	416	368	327	528	640	562	637	552	457	509	385
ENSG00000044524	52	27	28	4	6	3	7	6	11	24	23	27	17	15	7	8
ENSG00000044574	26858	21113	22928	18779	20656	21838	18839	20005	31002	28160	25217	25657	24745	22253	17596	18889
ENSG00000046604	23	26	29	0	1	1	17	11	31	2	1	2	46	40	20	25
ENSG00000046647	310	241	307	89	70	96	181	176	282	134	126	134	364	351	381	385
ENSG00000046651	686	582	515	644	610	754	342	327	409	460	371	466	594	500	485	388
ENSG00000046653	198	174	138	448	443	515	48	38	76	76	64	89	108	74	70	41
ENSG00000046774	0	0	0	0	0	0	0	0	0	0	0	0	0	0	0	0
ENSG00000046889	466	379	277	40	41	22	137	103	220	623	500	499	196	175	179	185
ENSG00000047056	847	688	780	539	544	688	474	436	767	917	802	784	926	873	758	658
ENSG00000047188	1574	1410	1400	873	888	998	753	903	1135	1445	1127	1251	1497	1357	1067	1182
ENSG00000047230	510	432	465	155	150	181	317	302	567	405	352	352	430	371	446	407
ENSG00000047249	1184	963	1057	988	909	1358	686	734	1321	1449	1222	1240	1161	1102	899	1027
ENSG00000047315	3942	3435	3772	2734	2833	3081	2179	2688	4056	3867	3183	3592	3759	3652	3289	3286
ENSG00000047346	1075	915	910	885	895	1042	480	436	682	1399	1183	1220	989	914	893	704
ENSG00000047365	7	5	4	19	8	11	0	12	4	21	18	20	1	1	2	1
ENSG00000047410	6223	5348	5697	4431	4625	5459	3128	3640	3203	6046	5086	5333	5473	4937	4060	4179
ENSG00000047457	8	2	9	11	5	9	5	1	5	3	2	4	3	6	3	3
ENSG00000047578	1111	756	951	595	696	817	804	712	1124	1031	947	921	1179	1117	1053	967
ENSG00000047579	450	344	381	233	246	312	327	296	555	341	361	353	391	348	413	382
ENSG00000047597	0	0	0	0	0	0	0	0	0	0	0	0	0	1	0	0
ENSG00000047617	15	5	3	8	18	21	10	26	21	15	19	18	6	4	2	2
ENSG00000047621	793	643	624	449	452	490	368	456	688	846	709	797	609	626	527	564
ENSG00000047634	1885	1524	1351	1243	1261	1292	874	640	1457	2014	1532	1621	1076	837	635	694
ENSG00000047644	2272	1789	2035	823	896	1042	1335	1038	2433	1627	1476	1494	2181	1905	2173	1827
ENSG00000047648	211	183	218	100	101	112	96	98	203	72	55	58	226	191	164	195
ENSG00000047662	295	262	260	100	118	141	166	128	246	178	120	112	314	276	287	264
ENSG00000047849	20303	14754	16958	8322	10056	11283	13002	12595	23127	23749	20733	20450	20403	18169	14898	16505
ENSG00000047932	3936	3607	3654	1932	2076	2191	1757	2446	3233	3576	2865	3080	3227	2925	2829	3155
ENSG00000047936	3	6	6	2	1	5	8	14	6	9	5	2	14	14	6	8
ENSG00000048028	2538	1887	1950	1770	1901	2143	1610	1095	2842	2897	2482	2638	1094	1065	988	942
ENSG00000048052	608	526	491	764	749	1061	309	234	436	1143	855	958	531	425	363	291
ENSG00000048140	1510	1163	1326	733	939	1151	1178	1171	1918	1510	1295	1208	1753	1562	1419	1505
ENSG00000048162	238	179	204	343	345	416	155	183	215	247	239	240	275	196	168	213
ENSG00000048342	942	810	856	146	156	227	524	329	777	315	278	271	1272	1182	1063	705
ENSG00000048392	2814	2581	2508	2866	2648	3182	1316	1313	2696	4475	3528	3881	1600	1498	1670	1581
ENSG00000048405	863	765	758	926	893	1064	325	402	643	1278	1044	1157	643	497	454	382
ENSG00000048462	3	0	0	3	0	3	1	1	3	1	2	0	2	0	2	1
ENSG00000048471	1748	1485	1904	1425	1388	1763	969	683	1781	1329	1096	1235	1716	1725	2030	1360
ENSG00000048540	11	10	5	1	0	0	3	0	6	0	2	2	2	6	7	3
ENSG00000048544	1447	1189	1252	820	843	1061	810	1001	1537	1360	1265	1252	1377	1367	1156	1204
ENSG00000048545	5	5	11	6	12	14	10	7	10	9	9	9	14	14	15	10
ENSG00000048649	2966	2495	2512	2295	2313	2613	1386	1513	1998	3667	2953	3214	2102	1932	1690	1837
ENSG00000048707	3918	3229	3289	1277	1327	1542	2202	1968	3893	4119	3070	3425	3341	2985	3356	2975
ENSG00000048740	1236	1258	1311	323	417	368	475	235	939	855	656	687	1212	1120	1015	480
ENSG00000048828	7357	6297	6710	3356	3480	4161	3717	4136	7283	7129	5939	6162	6694	6230	5169	5105
ENSG00000048991	1348	1087	1218	648	638	791	736	920	1178	1300	1066	1096	1370	1206	982	1111
ENSG00000049089	16	11	15	3	7	9	7	4	16	7	6	4	13	19	16	12
ENSG00000049130	5351	4909	4186	4076	3732	4388	1905	1921	3916	5117	3964	4436	3084	2666	3127	2268
ENSG00000049167	253	265	265	130	119	169	160	206	309	269	186	212	251	249	246	242
ENSG00000049192	825	556	604	2249	2146	2976	660	673	767	2138	1763	2078	1009	823	551	689
ENSG00000049239	5818	4727	5708	1400	1837	2131	3240	2612	5984	3927	3442	3474	5194	4823	5577	4259
ENSG00000049245	4197	3807	3863	3130	3236	3723	2255	2233	4790	5397	4674	4759	4024	3549	3646	3408
ENSG00000049246	1144	896	850	168	188	168	467	235	765	740	625	618	741	562	695	429
ENSG00000049247	0	0	0	0	0	0	0	0	0	0	0	0	2	1	0	0
ENSG00000049249	0	0	0	4	0	8	1	0	1	0	0	1	1	2	0	0
ENSG00000049283	4	8	3	3	2	3	5	5	5	4	4	5	17	13	10	19
ENSG00000049319	65	59	75	69	61	76	11	9	28	21	10	16	44	127	25	7
ENSG00000049323	6738	5252	5776	3507	4251	4250	4648	3429	8092	5414	5107	5246	6776	6313	5928	5760
ENSG00000049449	15826	13333	14182	11962	13103	14005	8802	7926	16595	19736	16911	17587	12033	10571	9727	9474
ENSG00000049540	943	677	780	99	111	129	667	792	1075	9095	8815	8215	1935	1374	2030	1779
ENSG00000049541	334	260	270	220	283	372	264	239	410	326	309	267	214	186	220	205
ENSG00000049618	2908	2223	2454	1413	1662	1941	1592	1480	2704	2935	2517	2703	2386	1959	1934	1739
ENSG00000049656	2663	1865	2242	2224	2513	2988	2022	1873	3533	3880	3383	3347	1840	1715	1857	1898
ENSG00000049759	700	624	636	819	879	1091	475	497	949	888	789	876	580	640	672	544
ENSG00000049768	5	0	4	0	2	2	3	1	3	0	2	2	9	10	2	2
ENSG00000049769	120	83	114	107	122	148	84	66	128	144	152	115	55	58	100	89
ENSG00000049860	7179	5870	6215	7545	7593	9235	3956	3248	7372	7339	6407	6581	3840	3689	4429	3437
ENSG00000049883	312	243	271	159	161	198	161	175	309	214	205	188	248	232	246	214
ENSG00000050030	0	0	0	0	1	1	0	0	0	0	0	0	1	0	0	1
ENSG00000050130	1446	1193	1258	1146	1158	1378	859	1005	1503	2036	1618	1623	1288	1199	1068	1116
ENSG00000050165	22401	16140	17400	16794	18986	23523	16819	16405	26428	33383	29262	29956	16926	15897	15428	16878
ENSG00000050327	259	188	195	142	167	179	236	239	310	367	336	324	352	305	295	315
ENSG00000050344	1879	1305	1154	1957	2096	2305	1459	797	2758	2126	1957	2066	594	533	510	437
ENSG00000050393	346	296	327	250	252	355	227	233	430	380	353	333	362	341	353	313
ENSG00000050405	22825	17231	17650	17242	18940	18416	14920	15096	21843	28266	25303	27483	16566	15800	11507	16372
ENSG00000050426	1176	918	1040	521	555	646	733	646	1154	805	750	638	1131	998	1268	991
ENSG00000050438	273	210	239	146	140	173	196	183	308	272	207	202	286	321	263	248
ENSG00000050555	2	2	2	4	4	3	1	0	0	1	0	0	1	1	1	1
ENSG00000050628	7	6	8	47	59	65	3	8	8	110	62	65	1	5	5	8
ENSG00000050730	11	9	11	10	11	10	2	4	15	14	5	6	10	4	17	8
ENSG00000050748	1338	1078	1210	716	709	910	764	768	1336	1444	1162	1165	1179	1098	1073	1106
ENSG00000050767	1	0	2	1	1	0	0	0	0	1	1	1	2	0	0	2
ENSG00000050820	2594	1784	2307	2600	3343	3828	1703	1516	3256	4042	3725	3775	1731	1623	1902	1885
ENSG00000051009	647	485	552	309	363	521	440	526	575	458	389	375	824	708	705	742
ENSG00000051108	3145	2345	2628	1552	1753	1942	2078	2474	3754	4564	3983	4112	3855	3115	3329	3744
ENSG00000051128	1203	852	1207	1382	1617	1994	806	604	1418	1225	1104	1136	850	870	1113	885
ENSG00000051180	129	115	102	48	51	71	105	130	182	111	104	93	94	95	104	93
ENSG00000051341	168	115	129	66	76	113	107	174	158	140	97	95	79	67	39	39
ENSG00000051382	749	656	669	376	348	523	391	576	739	657	568	611	664	563	543	576
ENSG00000051523	885	601	854	837	1117	1332	741	585	1203	1409	1277	1222	626	602	791	873
ENSG00000051596	367	270	322	267	299	388	285	377	511	404	354	370	367	362	352	335
ENSG00000051620	799	716	829	605	578	714	477	524	897	1016	893	860	1171	1052	825	872
ENSG00000051825	132	91	111	45	44	62	62	50	86	89	92	61	81	90	65	67
ENSG00000052126	2349	2045	2107	919	871	1005	1189	1227	1674	1969	1625	1869	2339	1943	2080	2096
ENSG00000052344	0	0	1	0	0	0	0	0	2	0	0	0	0	1	0	0
ENSG00000052723	1943	1784	1608	1112	982	1332	799	852	1567	1816	1601	1612	1284	1228	1071	989
ENSG00000052749	676	556	550	1236	1424	1894	567	574	960	1087	986	1062	585	555	460	448
ENSG00000052795	1129	966	914	821	882	1064	776	1161	1306	2255	1952	1993	1293	1191	934	1178
ENSG00000052802	6639	5798	5310	3985	3424	4420	3992	3152	9030	6907	4925	5435	4734	4235	2770	2141
ENSG00000052841	3327	2686	2873	2025	2155	2607	1979	1888	2759	3755	3101	3328	3357	2853	2749	2761
ENSG00000052850	740	576	734	69	87	97	441	424	718	382	279	313	591	645	926	981
ENSG00000053108	0	1	1	0	0	0	1	0	0	1	0	1	0	1	0	1
ENSG00000053254	4465	3930	4206	870	1023	946	1990	2010	3854	4303	3660	3898	4258	3612	4272	3699
ENSG00000053328	51	46	40	15	43	19	23	3	39	68	76	77	23	24	32	11
ENSG00000053371	887	759	988	362	383	456	601	627	956	554	515	497	1113	1109	1084	949
ENSG00000053372	688	515	706	660	768	887	538	636	854	805	696	721	784	695	646	668
ENSG00000053438	21	23	13	13	18	22	16	17	24	16	10	6	25	21	26	30
ENSG00000053501	348	318	415	161	181	240	290	244	407	239	218	199	493	444	428	413
ENSG00000053524	1	2	3	3	2	6	0	1	1	1	1	2	1	5	5	3
ENSG00000053702	44	32	41	7	7	13	24	16	35	21	23	16	62	60	51	46
ENSG00000053747	649	487	576	845	836	1195	456	451	670	1255	1009	1046	630	714	590	414
ENSG00000053770	1521	1397	1271	1322	1241	1463	760	828	1468	1845	1538	1737	1223	979	951	1002
ENSG00000053900	1335	1072	1111	680	733	865	748	786	1112	1094	874	947	1058	1004	818	778
ENSG00000053918	1	0	0	0	2	1	2	3	2	1	1	0	5	0	0	2
ENSG00000054116	1336	1035	1221	1004	1090	1375	843	912	1527	1284	1155	1191	1390	1310	1304	1243
ENSG00000054118	5961	4662	5218	3520	3763	4562	3620	3840	5556	5415	4962	5074	6133	5536	4141	4298
ENSG00000054148	926	695	975	370	494	540	785	855	1130	702	621	653	1416	1248	1391	1536
ENSG00000054179	2	2	1	3	2	0	1	3	2	1	2	1	7	1	0	4
ENSG00000054219	100	77	85	63	45	58	44	12	90	141	132	117	62	47	22	15
ENSG00000054267	2598	2263	2264	3157	3036	3328	1164	1236	1623	3565	2813	3258	1597	1433	1274	1365
ENSG00000054277	283	223	263	104	134	101	173	158	293	321	271	289	222	185	280	223
ENSG00000054282	946	792	789	572	566	764	473	475	684	672	642	661	699	562	632	575
ENSG00000054356	274	186	204	99	159	247	123	121	218	33	23	35	314	158	91	80
ENSG00000054392	338	309	367	131	161	197	308	263	479	456	388	402	312	281	332	360
ENSG00000054523	2804	2536	2481	1575	1554	1980	1498	1600	2652	2765	2098	2211	2649	2519	1977	2044
ENSG00000054598	938	797	690	398	398	378	523	591	1081	1763	1445	1590	777	705	712	853
ENSG00000054611	667	506	647	381	457	577	467	423	839	737	696	631	696	635	666	714
ENSG00000054654	1030	899	925	307	279	361	607	602	667	690	466	514	645	600	449	328
ENSG00000054690	42	31	22	30	22	25	39	50	52	31	18	22	12	14	18	16
ENSG00000054793	3166	2630	3134	825	1034	912	1950	1758	3745	1734	1412	1458	3232	2821	3300	2812
ENSG00000054796	0	0	0	0	0	0	0	0	0	0	0	0	0	0	0	0
ENSG00000054803	0	0	0	0	0	0	0	0	0	0	0	0	0	0	0	0
ENSG00000054938	1	0	0	3	0	2	1	0	1	0	0	0	1	0	1	0
ENSG00000054965	2543	2154	2436	658	698	876	1421	1359	2477	1708	1525	1520	2813	2466	2739	2247
ENSG00000054967	58	35	23	97	88	147	41	36	59	64	61	56	50	41	28	33
ENSG00000054983	750	661	706	354	366	436	432	372	833	825	701	782	629	624	596	553
ENSG00000055044	1375	1146	1170	1644	1689	2009	818	1227	1049	1546	1295	1520	1300	1099	888	1011
ENSG00000055070	3355	2378	2731	1998	2402	2585	2777	2412	4430	3778	3281	3394	3199	3060	2645	2731
ENSG00000055118	0	1	2	0	0	0	0	0	2	0	0	0	4	1	1	1
ENSG00000055130	2801	2315	2529	2250	2275	2687	1634	1932	2761	3016	2530	2827	2787	2504	2409	2424
ENSG00000055147	923	808	841	341	397	439	469	556	933	661	608	597	930	893	761	834
ENSG00000055163	413	384	462	219	225	318	224	417	412	283	275	271	525	412	417	588
ENSG00000055208	4038	3274	3186	3294	3270	3883	2178	2163	3597	4841	4220	4489	2814	2493	2427	2657
ENSG00000055211	2167	1750	1814	2267	2401	2786	1102	1101	2072	3356	2859	3023	1739	1556	1633	1590
ENSG00000055332	21991	17562	16761	10523	10440	12055	9744	7612	18771	23626	18608	19859	2956	2789	2509	2332
ENSG00000055483	1208	895	1129	1430	1444	1955	844	875	1195	1057	975	1079	1537	1281	1241	1169
ENSG00000055609	3601	2844	2998	1903	1913	2252	1885	1736	2689	3996	2946	3081	3004	2518	2380	2255
ENSG00000055732	237	181	195	28	35	31	56	24	74	45	27	46	145	85	69	37
ENSG00000055813	258	223	245	66	54	55	132	138	278	491	312	332	254	189	199	273
ENSG00000055917	4516	3887	3720	3491	3493	3994	1982	2469	3970	5003	4129	4569	3029	2882	2832	2729
ENSG00000055950	703	535	668	313	403	474	512	532	791	593	518	496	962	817	819	754
ENSG00000055955	13	7	6	6	11	8	9	8	9	13	11	11	9	5	7	6
ENSG00000055957	1	0	0	0	1	2	1	2	0	0	0	0	0	0	0	0
ENSG00000056050	489	482	470	408	393	523	328	358	544	632	506	537	521	455	402	427
ENSG00000056097	5089	4324	4447	3757	3874	4378	2617	3127	4798	5448	4550	4814	4194	3826	3906	3843
ENSG00000056277	444	372	376	215	193	254	198	137	315	234	227	252	254	222	253	228
ENSG00000056291	0	0	0	0	0	0	0	0	0	0	0	0	0	0	0	0
ENSG00000056487	2	1	1	0	2	2	1	0	1	0	1	3	3	0	1	0
ENSG00000056558	196	137	153	486	594	923	250	165	337	208	202	188	213	169	200	169
ENSG00000056586	3329	2883	2754	2529	2423	2853	1630	2217	2985	3753	2924	3255	2409	2136	2031	2276
ENSG00000056661	846	620	717	450	540	611	521	514	1022	852	761	782	766	605	729	639
ENSG00000056736	172	130	184	95	93	93	91	54	118	153	116	108	163	181	162	123
ENSG00000056972	1257	970	1068	827	955	1265	675	530	1184	1248	1038	1070	1278	1119	916	676
ENSG00000056998	148	115	138	46	55	65	128	143	180	274	224	239	279	268	250	290
ENSG00000057019	4516	3946	4056	7231	6134	10949	2390	2743	4996	3730	2916	3029	3080	2606	2720	2593
ENSG00000057149	0	0	0	1	0	5	0	0	0	0	0	1	0	0	0	0
ENSG00000057252	2430	1961	1990	2890	2920	3409	1252	1072	2911	3624	3092	3159	1420	1475	1078	919
ENSG00000057294	1	0	2	4	2	1	4	15	9	11	6	4	1	1	0	0
ENSG00000057468	3	4	8	3	7	5	0	4	5	7	7	2	5	1	2	8
ENSG00000057593	12	10	6	6	6	13	16	9	32	27	23	22	18	19	31	10
ENSG00000057608	9102	7713	8338	6111	6406	7262	5310	5100	10612	10027	8571	9112	7311	7096	6815	6419
ENSG00000057657	852	772	810	1051	1073	1297	324	370	548	904	706	887	360	264	580	411
ENSG00000057663	1251	1036	1094	924	903	1163	659	886	1262	1280	1187	1304	1050	900	882	912
ENSG00000057704	3	5	5	3	1	4	3	16	8	1	0	1	4	2	1	1
ENSG00000057757	657	527	590	443	479	601	402	505	666	678	577	521	664	552	615	646
ENSG00000057935	1137	943	999	443	417	565	706	707	1190	854	737	781	1267	1147	1293	1076
ENSG00000058056	701	625	698	250	272	359	358	454	644	422	343	322	774	778	699	737
ENSG00000058063	3348	2986	3083	2870	2765	2936	1451	1710	2595	4116	3282	3597	2605	2293	2045	2131
ENSG00000058085	65	56	61	164	157	283	113	462	194	121	113	134	38	47	62	57
ENSG00000058091	994	973	1011	721	632	894	492	666	901	1050	820	959	1081	962	980	863
ENSG00000058262	18348	13837	15784	9809	10705	12506	12041	12165	21563	18506	15987	15960	19031	17706	15665	16742
ENSG00000058272	4163	3686	3465	2936	2996	3449	2105	2664	3432	4878	3874	4124	4053	3505	2444	3317
ENSG00000058335	9	6	5	7	4	4	9	9	16	10	14	7	8	13	12	11
ENSG00000058404	4	1	2	1	3	1	0	0	1	0	2	0	1	0	0	0
ENSG00000058453	750	587	741	233	279	346	390	256	695	460	455	447	473	449	603	509
ENSG00000058600	791	549	630	634	666	824	496	555	821	725	627	686	722	634	628	692
ENSG00000058668	19409	15818	16666	7884	9010	11138	12614	13094	21757	29268	24390	24762	25146	23305	14672	22078
ENSG00000058673	10512	9396	9459	6316	6013	6598	4290	4572	7916	9329	7429	8162	7666	6743	6790	6206
ENSG00000058729	989	861	827	870	936	1086	469	561	874	975	908	956	677	700	621	594
ENSG00000058799	771	588	694	643	640	744	558	573	995	971	837	821	711	711	684	678
ENSG00000058804	682	541	540	583	544	747	373	559	816	807	646	696	420	477	379	409
ENSG00000058866	5	6	4	4	3	4	5	11	8	5	5	1	0	2	1	1
ENSG00000059122	1041	807	964	722	765	1077	703	550	1288	1002	835	874	829	879	1108	991
ENSG00000059145	638	516	596	248	254	305	319	262	502	473	395	384	420	364	590	544
ENSG00000059377	3	3	2	1	3	2	4	3	4	3	3	0	6	4	2	0
ENSG00000059378	6507	4113	4191	3923	4410	5173	5063	3358	8755	7554	6391	6481	690	609	507	490
ENSG00000059573	4064	3193	3526	2156	2494	2706	2452	2708	4653	4091	3700	3625	3507	3195	3044	3222
ENSG00000059588	662	601	564	261	270	357	417	402	601	500	405	436	684	622	569	536
ENSG00000059691	506	414	485	287	342	372	360	444	593	520	471	448	635	616	513	489
ENSG00000059728	337	327	284	762	798	930	203	177	363	779	675	712	356	284	266	240
ENSG00000059758	2264	1846	1993	2410	2263	2712	943	929	2128	2809	2330	2494	1173	997	848	893
ENSG00000059769	317	295	277	373	376	470	158	219	247	453	334	408	307	250	193	209
ENSG00000059804	2287	1726	2053	2615	2941	3327	1121	1540	2150	3185	3093	3388	2877	1936	1397	1135
ENSG00000059915	40	23	38	19	33	34	21	11	34	18	24	18	26	26	52	29
ENSG00000060069	732	498	636	606	675	862	404	350	816	804	786	799	455	465	522	466
ENSG00000060138	5307	4256	4284	6448	6890	7947	2752	2740	5352	6463	5892	6375	3904	3268	3273	2793
ENSG00000060140	8	6	10	21	16	42	9	4	9	46	23	21	5	8	3	5
ENSG00000060237	6751	5376	5869	4899	4952	5824	3921	3750	6366	8502	7056	7540	5412	5347	5259	5040
ENSG00000060303	0	0	0	0	0	0	0	0	0	0	0	0	0	0	0	0
ENSG00000060339	2902	2465	2510	2237	2322	2692	1835	2445	2100	2912	2313	2613	3249	3085	2299	2604
ENSG00000060491	3407	2256	2720	2540	3183	3529	2752	1666	4467	4377	3800	3880	941	905	1284	1111
ENSG00000060558	1	0	0	3	3	3	2	0	1	3	2	1	0	0	0	1
ENSG00000060566	0	0	0	0	1	0	0	0	0	0	1	0	0	0	0	0
ENSG00000060642	545	394	493	335	372	482	375	309	601	561	481	451	557	460	645	513
ENSG00000060656	3495	2630	3225	1441	1856	1835	1821	1062	2827	2157	1884	1899	2118	1928	3386	1797
ENSG00000060688	799	689	729	606	631	793	528	579	939	756	682	704	654	659	690	702
ENSG00000060709	2	0	3	0	0	1	3	0	5	2	2	9	1	0	0	0
ENSG00000060718	7933	6144	6434	1622	1922	2003	7344	12477	9263	12992	12289	12559	16285	11512	8526	19000
ENSG00000060749	2211	2068	2068	1016	939	1152	905	1038	1630	1876	1345	1515	1570	1458	1425	1350
ENSG00000060762	394	340	339	315	293	365	264	227	399	385	325	350	415	375	399	385
ENSG00000060971	1021	751	918	521	679	864	894	819	1321	983	886	858	986	803	873	839
ENSG00000060982	8311	7501	6757	1867	1854	2093	4199	4607	7899	7090	5772	5979	6836	6331	5252	5650
ENSG00000061273	4576	3280	4092	1499	1853	2023	3008	3269	4803	3687	3273	3317	4755	3813	4135	3890
ENSG00000061337	236	144	168	48	54	89	214	264	321	313	275	255	177	188	186	321
ENSG00000061455	15	12	11	12	11	12	10	7	13	19	13	20	18	9	16	6
ENSG00000061492	0	1	0	0	0	0	0	0	0	0	0	0	0	0	0	0
ENSG00000061656	70	59	63	67	83	133	42	61	55	81	64	60	84	63	58	61
ENSG00000061676	9576	8090	8048	6966	6579	8073	4534	5146	8543	11606	9370	10216	7575	6900	6235	6467
ENSG00000061794	1337	1187	1173	918	1064	1244	779	922	1568	1309	1121	1229	1334	1259	1060	1124
ENSG00000061918	423	376	371	135	149	98	114	66	269	155	141	154	277	214	175	91
ENSG00000061936	1683	1303	1422	832	945	1114	1020	1016	1420	1143	991	1059	1708	1398	1399	1408
ENSG00000061938	1314	870	1122	410	491	658	976	663	1400	995	854	828	978	918	1000	924
ENSG00000061987	2743	2472	2472	1453	1498	1716	1306	1435	2304	2577	1967	2144	2353	2098	1992	2001
ENSG00000062038	58	27	50	2	6	1	50	39	68	4	7	7	134	89	69	83
ENSG00000062096	1	0	1	0	0	0	0	0	0	0	0	0	0	0	0	0
ENSG00000062194	4783	3762	3463	4698	4764	5365	2530	2064	4211	6198	5416	5786	1772	1539	1638	1557
ENSG00000062282	5	1	1	26	21	41	5	2	5	6	5	7	6	11	3	8
ENSG00000062370	433	385	363	373	348	449	256	247	348	394	298	364	382	351	335	296
ENSG00000062485	3438	2769	3329	1707	1884	2360	2214	3248	4029	3140	2686	2672	4391	3759	3113	3301
ENSG00000062524	109	63	77	20	42	42	86	43	136	16	18	20	92	80	81	88
ENSG00000062582	1219	946	1232	3381	3791	4961	1000	849	1488	2020	1750	1849	1812	1705	1437	1307
ENSG00000062598	2876	1942	2092	1832	2136	2279	2392	1769	3721	3710	3393	3303	1715	1564	1368	1409
ENSG00000062650	2814	2366	2271	2461	2342	2759	1388	1773	2363	3312	2645	2987	2113	1865	1710	1727
ENSG00000062716	2409	2011	2160	2457	2613	2993	1409	2137	2613	2893	2392	2651	2120	1937	1821	2350
ENSG00000062725	2874	2503	2521	1864	1798	2190	1352	1414	2634	2727	2152	2307	2172	2087	1706	1729
ENSG00000062822	370	251	348	228	284	394	299	266	486	424	322	315	162	171	220	228
ENSG00000063015	2	1	0	1	0	0	1	0	1	1	0	1	6	1	3	5
ENSG00000063046	18716	17338	22214	5301	5961	6405	8942	9579	16744	9880	9007	8940	24401	21143	26639	20660
ENSG00000063127	87	62	56	44	54	60	46	31	56	73	67	79	64	58	65	67
ENSG00000063169	406	277	381	156	177	232	197	134	376	312	295	300	211	166	210	196
ENSG00000063176	317	237	306	222	181	306	221	176	333	351	265	242	315	295	264	283
ENSG00000063177	9055	6841	9196	3982	4900	5274	7067	6902	10291	5760	5503	5233	11376	10557	13741	12124
ENSG00000063180	248	179	243	118	113	114	192	121	211	115	74	89	241	241	300	203
ENSG00000063241	785	530	608	619	815	979	785	512	1174	1171	1029	1039	537	555	596	620
ENSG00000063244	3649	2524	3326	2284	2831	3331	2722	3270	4334	3395	2884	2970	4085	3455	3159	3302
ENSG00000063245	2920	2136	2753	1516	1923	2298	1706	1253	3591	3100	2863	2775	1654	1721	2040	1947
ENSG00000063322	1609	1189	1327	659	805	1025	1110	894	1792	1360	1209	1196	1582	1478	1461	1310
ENSG00000063438	2939	2282	2567	1038	1238	1222	1848	1411	2740	2108	1825	1759	3183	3175	2945	2385
ENSG00000063515	0	0	0	0	0	0	0	0	0	0	0	0	0	0	0	0
ENSG00000063587	916	770	908	632	721	791	486	565	917	1154	991	1033	1094	905	796	784
ENSG00000063601	1498	1283	1331	753	831	1037	993	861	1748	1687	1355	1418	1460	1359	1242	1149
ENSG00000063660	6078	4583	6139	1108	1407	1442	5126	5680	8925	8848	8156	7469	6008	6086	6752	9921
ENSG00000063761	169	123	186	79	110	157	158	120	213	173	159	136	181	184	183	155
ENSG00000063854	344	237	315	430	513	663	321	345	397	464	471	452	443	367	377	559
ENSG00000063978	2338	1846	2121	2121	2242	2720	1539	1548	2663	2596	2297	2381	2275	1991	2111	2087
ENSG00000064012	883	674	641	647	715	921	501	385	1013	923	767	808	523	500	478	404
ENSG00000064042	2326	1858	2083	1102	1329	1016	1597	2211	2414	5884	4952	5038	2523	1998	2402	3806
ENSG00000064102	1038	819	920	706	758	850	496	695	1008	1124	946	1045	872	769	615	909
ENSG00000064115	1928	1657	1716	1027	1100	1330	1438	1195	2445	1874	1642	1686	1984	1845	1433	1509
ENSG00000064195	1	0	0	3	2	2	0	1	0	2	5	2	0	0	0	1
ENSG00000064199	67	55	48	28	42	32	31	45	62	70	64	71	59	72	42	44
ENSG00000064201	17	18	14	0	3	4	14	6	13	8	7	8	16	18	31	13
ENSG00000064205	58	41	53	5	14	9	20	7	34	17	16	15	38	58	72	24
ENSG00000064218	0	0	0	0	0	0	0	0	0	0	0	0	0	0	0	0
ENSG00000064225	11	11	6	17	14	24	11	81	24	5	6	3	9	6	5	6
ENSG00000064270	12	10	13	9	11	14	10	6	7	13	8	9	9	8	3	8
ENSG00000064300	6	8	7	9	14	19	6	4	6	7	9	17	0	0	2	0
ENSG00000064309	537	472	516	24	33	27	126	60	230	126	104	77	384	404	356	217
ENSG00000064313	1722	1539	1600	1341	1363	1583	938	1059	1677	2032	1664	1704	1502	1373	1198	1137
ENSG00000064393	1557	1228	1469	755	714	912	942	685	1562	1845	1345	1351	1077	952	1057	922
ENSG00000064419	2061	1610	1796	1213	1226	1474	1364	1444	2274	2175	1852	2034	1848	1857	1722	1773
ENSG00000064489	0	0	0	0	0	0	0	0	0	0	0	0	0	0	0	0
ENSG00000064490	493	331	419	283	309	416	364	402	534	367	332	330	640	516	437	507
ENSG00000064545	428	313	443	183	210	281	280	311	473	376	355	354	533	489	446	442
ENSG00000064547	126	84	112	54	57	92	82	61	119	62	70	47	131	134	118	117
ENSG00000064601	10892	7929	10115	4445	5536	5895	6191	4979	9273	7228	6616	6479	9608	8075	8727	6825
ENSG00000064607	3070	2439	2869	1772	1906	2353	1983	2025	2724	2269	1867	1991	3127	2640	2545	2736
ENSG00000064651	1633	1399	1322	744	743	684	503	554	1093	1300	1038	1201	1046	869	777	692
ENSG00000064652	377	288	325	231	241	257	226	280	350	426	345	420	395	386	314	339
ENSG00000064655	29	26	30	3	3	6	9	6	26	20	21	13	72	42	28	21
ENSG00000064666	9383	7407	8880	1487	1880	1679	5620	7878	10579	8960	8129	7931	15249	12616	10771	14072
ENSG00000064687	239	164	231	107	125	153	151	106	192	148	117	112	182	220	218	236
ENSG00000064692	785	607	694	40	49	29	332	183	504	170	147	180	519	407	613	352
ENSG00000064703	742	639	640	711	734	903	380	509	789	962	782	848	617	581	570	627
ENSG00000064726	3923	3766	3628	2972	2868	3144	1822	1846	3704	4265	3406	3670	3195	2753	2576	2567
ENSG00000064763	452	322	326	400	474	580	344	268	589	767	620	644	275	289	348	338
ENSG00000064787	2	2	3	1	4	7	3	3	3	2	0	0	7	3	6	2
ENSG00000064835	0	0	2	1	0	0	0	0	0	2	0	1	0	0	0	0
ENSG00000064886	1	3	2	3	9	3	3	1	0	1	1	0	1	4	0	1
ENSG00000064932	1990	1341	1877	1358	1815	2034	1029	943	2058	1663	1514	1504	1205	1196	958	957
ENSG00000064933	646	591	572	374	388	476	260	363	446	509	464	476	560	480	437	464
ENSG00000064961	1188	929	1180	471	622	728	835	719	1392	1032	1001	896	1037	1034	1273	1143
ENSG00000064989	125	103	87	61	66	72	53	51	116	245	175	210	91	55	82	72
ENSG00000064995	444	361	389	257	289	336	271	314	461	451	412	412	530	488	484	485
ENSG00000064999	1050	815	951	557	600	857	725	728	1200	1065	870	956	1061	906	1057	1051
ENSG00000065000	5017	3559	4509	3318	3817	4897	3536	3331	5765	5843	5332	5198	4842	4610	4326	4609
ENSG00000065029	590	412	552	221	291	313	454	425	578	443	356	332	769	665	689	742
ENSG00000065054	2592	1560	2046	1635	1985	2374	2168	1468	3646	3029	2828	2658	1249	1300	1778	1752
ENSG00000065057	143	122	153	32	50	66	128	116	179	97	91	89	163	179	213	213
ENSG00000065060	3244	2224	2191	1669	1736	1855	2570	2083	4390	4645	4078	4160	1648	1361	1204	1822
ENSG00000065135	4558	3705	3918	3514	3472	4123	2203	2593	4363	4981	4166	4337	3797	3514	2812	2856
ENSG00000065150	10706	9522	10976	6122	6091	7325	4933	6322	10182	9347	7853	8262	11938	10688	9715	8973
ENSG00000065154	4156	3647	3771	2668	2716	3032	2397	2615	4546	4497	3730	3952	4372	4284	3502	3545
ENSG00000065183	1030	870	984	828	798	931	581	1037	1099	947	767	875	1050	955	841	862
ENSG00000065243	3255	3098	2901	1720	1727	1958	1395	1473	2535	3202	2579	2705	2240	1913	1683	1696
ENSG00000065268	515	417	532	238	279	357	306	276	688	484	456	458	412	448	416	451
ENSG00000065308	10753	8457	9915	4565	4939	6131	6400	8418	11098	14151	11905	11961	14328	12902	10066	12516
ENSG00000065320	257	169	178	124	162	143	77	25	116	57	89	64	71	68	55	26
ENSG00000065325	1	3	2	0	1	1	1	5	2	4	1	0	3	2	3	9
ENSG00000065328	117	96	100	65	68	102	74	125	129	56	46	53	39	52	25	18
ENSG00000065357	1197	889	1093	597	716	907	848	898	1196	1251	1101	1050	1644	1406	1374	1372
ENSG00000065361	69	42	59	41	64	66	76	52	84	417	379	322	66	74	118	102
ENSG00000065371	1	0	0	2	0	1	1	1	1	3	0	0	0	0	2	0
ENSG00000065413	122	117	136	27	21	36	91	101	128	77	35	42	241	171	229	324
ENSG00000065427	4105	2979	3279	2778	3052	3498	3085	3065	5129	4331	3792	3939	3463	3151	2816	2919
ENSG00000065457	369	272	294	292	293	386	272	248	439	444	348	360	337	332	297	289
ENSG00000065485	1999	1499	1727	1435	1685	1776	1319	1082	2036	1968	1759	1805	1461	1288	1253	1123
ENSG00000065491	436	361	412	387	448	521	304	364	532	535	460	451	493	431	490	480
ENSG00000065518	1234	967	1124	1051	1034	1227	974	870	1397	1288	1169	1224	1293	1154	1314	1245
ENSG00000065526	3387	2511	3012	1972	2121	2479	1856	2113	2822	4082	3260	3345	3065	2812	2300	2545
ENSG00000065534	31141	25645	29336	10074	11832	12235	19373	24569	33647	38205	31762	32472	42141	38450	28188	38050
ENSG00000065548	2488	2041	2016	2335	2372	2860	1364	1784	1913	2696	2318	2618	2197	1974	1596	1828
ENSG00000065559	1227	1054	1033	818	823	948	580	750	1127	1497	1186	1300	1080	916	850	958
ENSG00000065600	192	152	145	292	282	388	144	151	248	306	281	305	142	136	168	148
ENSG00000065609	0	0	0	0	0	0	1	4	0	1	0	0	0	0	0	0
ENSG00000065613	4170	3870	3758	4271	4124	4884	1667	1646	2762	4257	3764	4187	2748	2555	2175	2013
ENSG00000065615	648	574	529	680	634	756	342	385	702	775	561	676	442	430	381	351
ENSG00000065618	4	7	3	10	12	36	6	7	11	4	4	2	3	5	5	3
ENSG00000065621	66	39	60	229	260	349	37	21	78	269	247	236	78	75	82	38
ENSG00000065665	292	224	233	167	190	209	139	167	260	255	190	190	331	266	223	250
ENSG00000065675	25	15	24	9	7	14	22	5	41	14	14	17	12	10	8	3
ENSG00000065717	61	71	86	17	17	20	17	17	73	6	4	10	38	47	55	24
ENSG00000065802	1135	880	1183	622	668	885	718	730	1065	806	766	798	1580	1459	1598	1411
ENSG00000065809	1268	1218	1211	2380	2241	2602	651	816	1166	1803	1695	1836	1178	1101	1183	876
ENSG00000065833	1795	1528	1636	1319	1011	1505	1026	917	1963	1731	1314	1302	1523	1408	915	1047
ENSG00000065882	2371	1823	2012	1147	1247	1333	1611	1369	3301	2792	2372	2455	1994	1773	1758	1709
ENSG00000065883	2116	1745	1804	1405	1464	1667	1065	1208	1977	2210	1900	2111	1785	1587	1553	1520
ENSG00000065911	5343	4392	4246	4941	4826	5540	3356	5292	6599	6878	6027	6315	7521	5936	5183	7394
ENSG00000065923	577	460	478	367	404	577	424	490	803	1129	935	950	502	511	563	649
ENSG00000065970	1367	1116	1261	658	720	873	734	729	1272	1381	1166	1211	1323	1133	1170	1061
ENSG00000065978	13947	10764	12629	9975	10789	13084	9061	12654	17789	12233	11093	11581	14773	13276	10352	10927
ENSG00000065989	1264	991	1036	451	522	599	744	562	1363	1269	1162	1057	947	885	1016	788
ENSG00000066027	1678	1602	1705	588	561	658	617	704	1180	813	706	744	1278	1203	1319	1018
ENSG00000066032	0	1	0	0	0	1	0	1	0	0	0	1	0	0	0	0
ENSG00000066044	1946	1632	1776	1355	1430	1744	1076	1322	2341	2348	1972	1936	1682	1541	1343	1394
ENSG00000066056	14	5	6	4	2	3	0	3	3	2	1	4	3	0	2	4
ENSG00000066084	3281	2497	2593	2520	2603	2961	2058	1663	3526	3274	2771	3071	2235	1983	1868	2028
ENSG00000066117	1703	1289	1486	1008	1206	1338	1203	1235	1983	1648	1358	1536	1945	1669	1353	1410
ENSG00000066135	1876	1471	1610	952	1043	1210	1437	1285	2293	1776	1599	1574	1960	1630	1690	1678
ENSG00000066136	720	601	658	490	581	710	505	529	779	774	682	692	752	611	671	653
ENSG00000066185	6	7	5	4	2	5	3	7	9	5	2	6	4	6	8	10
ENSG00000066230	186	127	170	141	177	168	101	69	118	104	88	93	184	158	233	195
ENSG00000066248	25	12	12	11	22	23	21	3	30	19	18	11	3	3	1	5
ENSG00000066279	1142	1129	1153	207	234	202	521	717	781	1062	790	791	1077	925	599	761
ENSG00000066294	0	0	0	0	0	0	0	0	0	0	0	0	0	0	0	0
ENSG00000066322	2384	1671	2032	2327	2582	3293	2107	1999	2863	2874	2392	2407	2983	2630	2129	2380
ENSG00000066336	1	1	1	1	0	3	0	0	0	0	0	0	0	0	0	0
ENSG00000066379	140	96	143	62	73	105	96	106	126	68	61	56	172	160	199	149
ENSG00000066382	0	0	0	0	0	0	0	0	1	0	0	0	0	0	0	0
ENSG00000066405	55	35	46	10	7	10	55	47	55	19	11	17	24	49	38	48
ENSG00000066422	1136	1026	953	969	951	1106	483	579	954	1227	981	1069	877	842	668	651
ENSG00000066427	1195	1088	1019	598	642	700	462	378	929	1006	867	921	764	663	571	504
ENSG00000066455	2749	2274	2373	1744	1845	1948	1533	1700	2421	2875	2471	2650	2465	2273	2470	2479
ENSG00000066468	1	1	0	2	1	3	0	2	2	9	13	3	5	6	0	0
ENSG00000066557	620	568	529	521	450	627	247	340	476	701	623	608	481	450	297	368
ENSG00000066583	323	287	303	227	238	273	148	179	401	234	201	215	302	268	213	181
ENSG00000066629	1034	944	984	474	473	643	494	438	832	558	490	488	1102	923	1176	691
ENSG00000066651	632	520	458	490	419	480	300	318	522	541	478	473	425	381	358	356
ENSG00000066654	1776	1464	1554	1120	1099	1325	875	776	1337	1786	1620	1695	1333	1216	1154	1056
ENSG00000066697	862	689	716	829	750	1065	448	508	990	774	646	738	843	762	637	561
ENSG00000066735	241	209	226	7	13	6	60	39	189	11	20	17	64	86	179	114
ENSG00000066739	2465	2012	2239	1035	1058	1248	1106	1148	1880	1854	1513	1553	2292	2113	1907	1796
ENSG00000066777	2961	2576	2626	1924	1834	2212	1662	1746	2609	3366	2725	2830	2390	2351	2002	2099
ENSG00000066813	0	0	0	0	0	0	0	0	0	0	0	0	0	0	0	0
ENSG00000066827	314	249	275	226	264	291	237	196	375	379	314	342	314	292	268	269
ENSG00000066855	590	498	529	331	331	464	259	326	587	522	413	485	521	474	402	451
ENSG00000066923	98	102	121	30	38	63	74	69	99	58	44	35	155	124	200	165
ENSG00000066926	763	611	711	322	304	384	452	517	814	771	649	631	1065	987	867	808
ENSG00000066933	1954	1833	1793	772	747	898	958	1040	1479	1806	1394	1429	1932	1706	1609	1581
ENSG00000067048	3777	3140	3022	6599	6274	7143	1862	1779	2917	5638	4491	5677	2645	2188	2336	2168
ENSG00000067057	3804	2462	2870	3552	4394	5564	2882	2973	4910	4883	4387	4683	2345	2037	1875	2193
ENSG00000067064	4491	3834	3616	2714	2569	2800	2315	1825	4499	4880	3724	4145	3494	2873	1443	1355
ENSG00000067066	11834	8829	8873	10033	10333	11689	7640	5805	10648	14001	11982	12772	2728	2537	2349	2124
ENSG00000067082	4913	3864	3980	5379	5355	6823	3248	2745	5343	8487	7431	7984	3231	2594	2476	2029
ENSG00000067113	901	676	625	358	387	418	609	450	1043	1142	894	1007	698	636	640	808
ENSG00000067141	1228	1012	1052	360	413	410	696	515	1268	1219	1056	1148	945	764	996	869
ENSG00000067167	17575	15076	14736	10338	10788	10932	8944	10556	17363	34319	28650	30687	15086	13534	10416	13909
ENSG00000067177	246	190	232	196	212	288	158	165	271	226	166	179	250	227	232	227
ENSG00000067182	3195	2499	3015	1652	1989	1995	1970	1917	3227	3230	2885	2972	3428	3058	2741	2418
ENSG00000067191	328	214	269	144	176	248	229	220	320	196	182	213	447	374	296	298
ENSG00000067208	975	954	970	549	474	628	406	525	704	1024	847	851	953	827	783	808
ENSG00000067221	368	274	306	169	204	277	387	255	566	448	326	371	344	292	290	369
ENSG00000067225	67085	44893	54690	57261	67984	79884	59467	59327	92992	84192	73591	74500	65733	63503	41920	48104
ENSG00000067248	2115	1809	1899	1708	1742	2035	891	1039	1595	2231	1973	2121	1573	1518	1252	1321
ENSG00000067334	1664	1363	1388	1712	1642	2032	846	1014	1197	1978	1766	1891	1306	1167	877	1045
ENSG00000067365	385	287	366	173	238	296	325	322	435	385	364	293	576	525	472	506
ENSG00000067369	4245	3446	3765	2370	2548	3085	2860	2652	4230	3380	2972	3005	4143	3920	3631	3317
ENSG00000067445	1133	805	1075	294	319	437	896	665	1004	400	349	351	1492	1285	1286	916
ENSG00000067533	627	540	530	667	596	726	344	429	499	815	706	752	535	518	329	443
ENSG00000067560	16008	13095	14848	8279	8919	10331	9492	11128	19124	17152	14837	15264	18351	15925	14216	15016
ENSG00000067596	1906	1469	1595	1665	1855	2322	1384	1355	2171	2270	1985	1862	2040	1775	1636	1571
ENSG00000067601	23	18	22	11	4	13	9	12	21	15	12	18	27	30	31	38
ENSG00000067606	18	14	23	3	7	9	8	23	17	13	6	7	23	26	29	22
ENSG00000067646	919	837	763	891	806	883	303	287	646	1193	1031	1077	618	421	399	426
ENSG00000067704	3633	3092	3280	2118	2123	2534	2010	2296	3737	3649	3320	3255	3334	3220	2963	2935
ENSG00000067715	282	239	238	415	494	464	206	277	344	1333	1132	1185	201	141	278	295
ENSG00000067798	2352	1810	1845	4204	3819	6195	1662	1802	2646	5384	4474	4949	2360	1881	1545	2455
ENSG00000067829	940	696	829	473	572	651	767	696	1117	769	699	688	1216	987	895	959
ENSG00000067836	210	176	192	84	94	102	205	182	269	301	225	247	369	289	332	388
ENSG00000067840	20	11	15	15	16	22	17	14	16	44	52	29	16	16	28	22
ENSG00000067842	2	2	2	0	0	1	2	1	1	0	2	1	1	4	2	2
ENSG00000067900	4717	4430	4320	3430	3391	3845	2112	2591	3178	7797	6411	7060	3844	3465	2667	3095
ENSG00000067955	1589	1508	1430	1542	1468	1630	647	751	1689	1858	1555	1687	1054	941	811	691
ENSG00000067992	37	23	18	56	36	81	23	25	32	31	30	44	36	23	26	19
ENSG00000068001	423	342	402	254	312	427	405	308	512	485	368	352	494	438	418	373
ENSG00000068024	983	779	816	252	283	312	492	363	1027	971	809	859	619	506	640	557
ENSG00000068028	981	735	867	771	812	1029	877	840	1314	1424	1156	1223	1118	1101	1233	1092
ENSG00000068078	16	17	19	9	6	10	13	23	7	31	24	28	6	12	25	15
ENSG00000068079	7420	4262	4244	4903	6060	6926	7340	4608	9684	9102	8308	8247	749	722	459	405
ENSG00000068097	875	715	716	366	396	543	604	559	967	786	612	677	947	892	858	815
ENSG00000068120	1676	1165	1345	960	1116	1349	1374	968	2079	1840	1605	1744	1347	1243	1058	1102
ENSG00000068137	451	339	433	187	208	228	273	263	490	420	406	389	412	427	366	411
ENSG00000068305	1864	1618	1531	1414	1526	1432	873	963	1536	3416	2899	3267	1451	1263	1148	1156
ENSG00000068308	1944	1326	1640	1355	1584	1914	1297	1297	2045	2042	1925	1886	1813	1615	1581	1616
ENSG00000068323	3547	2734	3089	2271	2681	3078	2367	2172	3878	3515	2956	3041	3683	3084	2991	3022
ENSG00000068354	419	285	352	290	300	356	262	289	426	448	356	351	529	401	407	383
ENSG00000068366	5225	4595	4347	4652	4353	5136	2301	2579	4605	7081	5371	6153	3091	2793	1590	1724
ENSG00000068383	1040	813	902	438	483	486	687	855	1208	1831	1583	1573	1308	1181	1115	1306
ENSG00000068394	689	478	588	489	577	688	581	484	860	737	657	636	639	546	571	539
ENSG00000068400	1695	1101	1298	1263	1436	1706	1367	1133	1837	1637	1479	1507	1421	1213	1071	1227
ENSG00000068438	815	603	786	488	503	724	595	699	895	793	717	745	974	842	906	906
ENSG00000068489	212	187	214	37	34	41	126	161	209	129	88	76	218	276	120	110
ENSG00000068615	0	1	2	0	0	0	0	0	0	2	0	1	3	2	1	3
ENSG00000068650	836	784	854	497	501	629	466	524	786	982	751	776	930	828	892	966
ENSG00000068654	1614	1273	1425	1099	1219	1540	1113	1278	2042	2023	1635	1682	1606	1444	1228	1401
ENSG00000068697	19213	14563	14604	12711	14385	14906	11429	9390	21687	21677	19825	21156	14912	12108	12386	11569
ENSG00000068724	1634	1099	1420	777	936	988	1112	996	1578	2151	1844	1744	1590	1532	1343	1311
ENSG00000068745	1706	1258	1394	1437	1618	1950	1261	1161	1656	1355	1119	1217	1855	1610	1670	1654
ENSG00000068781	0	3	0	0	0	0	0	1	0	0	0	0	5	2	1	0
ENSG00000068784	580	500	517	257	257	337	361	343	610	633	573	554	490	456	443	436
ENSG00000068793	6573	4919	5420	2658	3166	3357	4411	3897	8416	6573	5934	5932	5396	4974	4668	5067
ENSG00000068796	1547	1270	1280	1261	1134	1458	748	1063	1463	1586	1348	1435	1199	1088	981	1013
ENSG00000068831	27	20	20	14	17	9	35	32	39	19	26	20	93	43	41	79
ENSG00000068878	3557	2903	2861	3170	3174	3859	1854	2100	3551	4097	3348	3633	2689	2394	2052	2138
ENSG00000068885	1139	1065	1124	286	252	308	342	386	567	540	420	454	1054	912	787	625
ENSG00000068903	1111	847	1054	435	414	621	787	639	1092	622	602	602	1661	1340	1420	1229
ENSG00000068912	3685	3177	2995	3289	3390	3819	2029	1843	3805	5222	4378	4555	2425	2035	2368	2162
ENSG00000068971	565	413	493	446	510	763	400	408	578	627	497	561	530	550	676	621
ENSG00000068976	1	1	2	6	17	16	2	3	2	9	2	7	6	5	2	3
ENSG00000068985	0	0	0	0	0	0	0	0	0	0	0	0	0	0	0	0
ENSG00000069011	959	687	881	170	212	217	518	356	1097	252	204	200	519	573	770	602
ENSG00000069018	0	0	0	0	0	0	0	0	0	0	0	0	0	0	0	0
ENSG00000069020	606	513	508	547	491	859	310	292	603	421	326	359	588	541	778	545
ENSG00000069122	0	0	0	0	1	0	0	0	0	0	0	0	0	0	0	0
ENSG00000069188	20	9	6	28	41	38	7	8	23	52	36	51	13	4	9	10
ENSG00000069206	0	0	0	0	0	0	0	0	0	0	0	0	0	0	0	0
ENSG00000069248	1805	1509	1652	952	888	1112	948	1016	1897	1763	1525	1568	1596	1566	1487	1365
ENSG00000069275	9936	9112	9151	3802	4020	4535	4856	5530	8616	9260	7428	7927	9172	8192	6655	6944
ENSG00000069329	4847	4261	4101	3278	3363	3955	2775	3131	5549	5308	4573	4616	4150	4075	3601	3449
ENSG00000069345	2805	2233	2361	2494	2682	3105	1603	1743	3332	3489	3045	3219	1991	1813	1970	1872
ENSG00000069399	549	397	477	257	319	369	275	270	529	231	191	225	503	441	276	294
ENSG00000069424	277	199	225	169	200	257	223	172	344	360	307	309	286	295	303	302
ENSG00000069431	1157	993	1059	994	1087	1343	567	730	1134	2982	2421	2553	1093	875	1055	936
ENSG00000069482	64	30	64	52	53	101	33	33	58	17	20	12	32	28	23	21
ENSG00000069493	174	126	141	61	60	78	50	52	97	78	62	65	96	87	102	69
ENSG00000069509	360	243	264	264	251	308	221	232	354	356	333	352	303	257	248	253
ENSG00000069535	2	0	7	0	0	0	1	2	3	2	2	0	2	0	2	0
ENSG00000069667	987	855	840	882	791	990	253	224	538	1375	1109	1240	458	319	326	175
ENSG00000069696	5	3	5	2	2	1	0	1	2	6	2	3	3	1	4	2
ENSG00000069702	3426	3064	3044	1293	1246	1485	1098	506	2011	1440	1034	1165	2167	1862	1787	1084
ENSG00000069712	165	115	149	61	57	70	57	51	102	97	98	95	87	82	87	95
ENSG00000069764	5	1	2	17	9	9	0	0	1	4	2	3	1	1	1	0
ENSG00000069812	10	2	6	5	5	5	2	2	9	12	17	7	5	2	5	5
ENSG00000069849	4323	3492	3902	8457	7612	10667	2645	2622	5107	5885	4684	5434	3877	3333	3149	2951
ENSG00000069869	2949	2740	2605	3521	3015	4482	1333	1531	2133	2886	2321	2443	2379	2159	1934	2121
ENSG00000069943	369	290	291	249	258	336	218	232	397	458	397	377	337	293	256	275
ENSG00000069956	2963	2701	2574	2806	2744	3189	1402	1706	2746	3608	3087	3309	2795	2334	1873	2045
ENSG00000069966	1082	905	1049	482	516	531	678	591	1245	1276	1081	1098	1075	964	1068	867
ENSG00000069974	536	500	529	320	351	343	270	306	435	403	342	350	580	543	406	433
ENSG00000069998	574	379	436	430	490	667	435	497	598	451	395	394	655	653	551	539
ENSG00000070010	1438	1095	1283	1323	1497	1935	1171	1130	1753	1431	1375	1411	1612	1307	1452	1427
ENSG00000070018	3246	2978	2968	874	895	1029	1385	1517	2253	2352	1780	2055	3185	2625	2761	2631
ENSG00000070019	1	1	1	8	9	8	0	1	0	5	3	5	2	0	1	1
ENSG00000070031	0	1	1	0	3	0	1	1	0	1	0	1	0	0	0	2
ENSG00000070047	1272	867	1127	1038	1259	1582	730	691	1379	1371	1293	1260	821	767	1009	908
ENSG00000070061	1645	1371	1613	1013	1086	1296	964	1045	1435	1365	1201	1254	1883	1803	1428	1465
ENSG00000070081	4551	3798	3520	5346	5300	5787	2904	2665	3598	6869	5983	6573	2772	2755	2289	2668
ENSG00000070087	4121	3645	3805	3578	3628	4799	2813	3154	5138	4890	4097	4076	4364	4197	3902	4139
ENSG00000070159	35	37	46	65	57	71	34	93	72	106	109	105	42	48	30	32
ENSG00000070182	29	12	11	8	1	7	7	17	18	14	10	9	22	14	11	21
ENSG00000070190	2	0	3	3	6	5	0	0	0	5	3	6	0	0	0	0
ENSG00000070193	4	0	3	0	0	0	0	0	0	0	0	0	0	1	0	0
ENSG00000070214	4939	4190	4332	3107	3083	3207	2375	2112	5257	4867	3999	4180	3174	2991	3192	2781
ENSG00000070269	1162	1020	1058	590	608	666	540	576	1020	948	862	927	883	815	809	757
ENSG00000070366	3212	2359	2900	1345	1570	1857	2154	2044	3425	2660	2471	2372	3119	2667	3226	2589
ENSG00000070367	4130	3862	3553	2381	2215	2651	1637	2150	3273	4745	3828	4165	3301	2736	2161	2431
ENSG00000070371	300	245	255	98	102	155	202	300	341	311	251	229	424	420	321	436
ENSG00000070388	0	0	0	0	0	0	0	0	0	1	0	0	0	0	0	1
ENSG00000070404	672	489	582	306	376	491	535	899	799	1608	1472	1408	1400	1152	1019	1333
ENSG00000070413	2624	1839	2356	1211	1513	1776	1653	1320	2684	3087	2669	2652	2292	2021	2119	2051
ENSG00000070423	327	207	297	404	440	570	216	243	402	492	439	425	268	221	268	300
ENSG00000070444	973	726	889	544	679	874	576	526	944	1181	1044	992	1537	1248	804	768
ENSG00000070476	531	411	434	318	323	416	366	421	514	551	450	453	609	562	520	591
ENSG00000070495	660	505	575	928	1018	1255	456	677	778	884	784	810	733	559	512	518
ENSG00000070501	265	239	269	152	146	178	170	248	307	208	184	149	276	321	286	271
ENSG00000070526	0	0	0	0	0	0	0	0	0	1	0	0	0	0	1	0
ENSG00000070540	1563	1196	1553	690	839	824	1115	1079	1708	1264	1151	1170	1764	1660	1531	1345
ENSG00000070601	0	0	1	0	0	1	0	2	0	0	3	1	0	0	0	0
ENSG00000070610	1232	845	1106	1095	1221	1617	908	928	1283	1166	989	1094	1462	1171	1085	1208
ENSG00000070614	10953	8839	10298	2795	3392	4103	6932	7068	11765	11035	9633	9991	16627	13799	12559	13658
ENSG00000070669	3467	2826	2717	2010	2081	2230	2553	3983	4633	4190	3739	3749	5792	4945	3653	5680
ENSG00000070718	791	646	630	554	574	584	569	611	902	642	528	570	760	724	728	646
ENSG00000070729	2	2	0	1	0	2	0	0	2	0	0	1	2	0	0	0
ENSG00000070731	8	7	7	14	15	35	1	5	10	13	16	20	5	5	7	7
ENSG00000070748	0	0	0	0	0	0	0	0	0	0	0	0	0	0	0	0
ENSG00000070756	28760	24825	28483	10161	10559	11445	14237	19845	26153	21218	19016	19892	26028	23951	27156	23144
ENSG00000070759	217	126	178	160	161	198	160	108	261	234	227	224	131	114	155	112
ENSG00000070761	397	341	391	406	467	564	314	365	494	538	479	460	425	400	515	473
ENSG00000070770	1042	770	943	582	617	735	564	673	1044	953	796	794	927	811	1041	800
ENSG00000070778	2184	1930	1925	958	1067	1122	1170	1228	2174	2383	1936	2005	1804	1612	1954	1819
ENSG00000070785	766	599	605	570	670	744	559	641	940	772	713	714	700	669	551	544
ENSG00000070808	12	15	14	10	3	7	14	10	21	8	7	4	19	18	18	10
ENSG00000070814	1515	1031	1328	811	991	1224	1208	1203	1557	1507	1337	1316	1533	1266	1339	1407
ENSG00000070831	6997	5990	6050	5237	5333	6378	4273	4773	8156	8451	7100	7405	7784	6946	5763	5961
ENSG00000070882	3418	2965	3135	2775	2910	3262	1986	1588	3493	4951	4055	4310	2823	2683	2840	2537
ENSG00000070886	1	0	0	0	1	3	0	1	0	0	1	0	0	0	1	0
ENSG00000070915	0	0	0	0	0	0	0	0	0	2	0	2	0	0	0	0
ENSG00000070950	620	460	447	253	323	365	290	381	424	834	616	660	544	430	455	511
ENSG00000070961	5651	5240	5106	8558	7868	9375	2277	3280	4059	5445	4546	5260	5009	4168	3683	4525
ENSG00000070985	0	0	0	0	1	1	0	0	0	0	1	0	0	0	0	1
ENSG00000071051	661	507	584	311	341	400	424	370	851	670	587	609	416	448	650	595
ENSG00000071054	12492	9851	11562	11462	13122	16254	8193	7231	12436	13121	12236	13350	11705	10589	11437	9157
ENSG00000071073	4	6	5	7	8	8	2	5	6	10	10	11	1	2	3	0
ENSG00000071082	13508	10528	13401	5597	7109	7640	9849	10358	14275	8598	8326	8236	18293	14715	18665	16755
ENSG00000071127	10243	7949	9828	6636	7786	8887	7037	10431	11674	11367	9998	10172	17187	14721	9180	14889
ENSG00000071189	1532	1485	1447	952	857	1037	642	788	1147	1524	1169	1308	1281	1243	1075	1007
ENSG00000071203	0	0	0	0	0	2	0	0	0	4	1	2	0	0	0	0
ENSG00000071205	1088	894	944	603	615	764	578	690	1081	1018	891	923	1024	977	1017	821
ENSG00000071242	3565	2976	3404	708	882	837	2105	2229	3736	3257	3103	3026	5057	4917	4198	4373
ENSG00000071243	397	362	311	290	362	353	227	270	321	532	414	443	427	292	303	273
ENSG00000071246	671	592	781	247	262	306	430	336	608	417	368	334	861	819	1036	655
ENSG00000071282	1956	1378	1707	473	679	746	1376	1887	2233	3817	3641	3670	3724	3062	2640	3179
ENSG00000071462	1393	1061	1220	1058	1197	1376	1087	1234	1629	1447	1345	1326	1423	1224	1155	1211
ENSG00000071537	6594	5555	5839	3861	3949	4064	3560	3902	5911	8481	7087	7682	6953	6184	5805	6283
ENSG00000071539	256	209	204	64	78	85	153	163	302	142	149	108	165	194	79	108
ENSG00000071553	3149	2203	2644	2084	2379	3073	2536	2409	3592	3814	3427	3347	3582	3108	2874	3031
ENSG00000071564	2287	1755	2075	990	1099	1236	1300	1204	2684	1791	1598	1593	1839	1608	2017	1762
ENSG00000071575	2243	1892	2057	1015	1115	724	996	1012	2009	1804	1509	1707	982	679	1387	551
ENSG00000071626	2179	1819	1956	1729	1879	2217	1261	1350	2691	2116	1819	1876	1788	1647	1493	1492
ENSG00000071655	2004	1361	1636	1465	1862	2119	1387	972	2428	2472	2205	2218	970	1305	1589	1536
ENSG00000071677	0	0	0	0	0	0	0	0	0	0	0	0	0	0	0	0
ENSG00000071794	1922	1843	1660	824	819	1005	936	1055	1662	1727	1427	1529	1395	1300	1223	1154
ENSG00000071859	2008	1445	1906	1230	1537	1997	1416	1267	2089	1706	1570	1607	2401	2011	1851	1921
ENSG00000071889	692	530	666	279	338	423	396	351	732	444	376	417	655	620	705	596
ENSG00000071894	2372	1700	2282	1125	1266	1727	1516	1537	2283	1847	1609	1567	2266	1880	2197	2097
ENSG00000071909	1	3	1	0	1	2	3	0	1	0	0	0	1	1	2	0
ENSG00000071967	20290	18934	20010	6763	7205	6755	8937	6995	17974	20659	17503	19017	15744	13903	19791	14641
ENSG00000071991	1	0	0	0	0	0	0	0	0	0	0	0	0	0	0	0
ENSG00000071994	1534	1227	1358	965	954	1106	892	1149	1716	1213	1115	1109	1369	1337	1367	1244
ENSG00000072041	73	69	66	360	278	399	18	21	27	14	13	16	48	31	11	2
ENSG00000072042	2937	2428	2478	2550	2574	3454	2136	1906	3470	3385	2727	2976	2600	2303	1767	1810
ENSG00000072062	1930	1559	1733	942	1104	1430	1138	1136	2173	1969	1779	1751	2122	1869	1826	1667
ENSG00000072071	423	292	388	146	188	228	273	192	410	315	263	279	312	324	504	369
ENSG00000072080	3	6	5	5	4	5	3	3	5	8	4	4	3	3	4	1
ENSG00000072110	20489	14853	18003	9773	11503	12784	14336	21145	25218	27513	23893	24141	25499	21856	14494	24279
ENSG00000072121	4652	2935	3168	3571	4153	5097	4064	2163	6869	6939	5847	5760	1634	1630	1491	1269
ENSG00000072133	103	93	91	205	188	200	73	55	84	401	312	363	92	91	118	67
ENSG00000072134	1646	1426	1469	934	989	1163	928	906	1710	1258	1059	1142	1452	1259	1431	1278
ENSG00000072135	681	489	597	282	378	443	467	458	731	545	471	442	910	748	764	675
ENSG00000072163	1566	1114	1445	164	235	237	977	1251	1766	1918	1707	1738	2328	1854	1921	2840
ENSG00000072182	5	0	1	10	4	7	2	1	0	4	5	5	3	1	5	2
ENSG00000072195	2488	1709	2330	733	941	1003	1734	1472	2254	1704	1429	1391	3342	2852	2502	2770
ENSG00000072201	52	38	26	26	24	33	10	18	26	30	25	43	28	35	18	23
ENSG00000072210	1407	1102	1177	530	635	528	701	623	1458	1176	994	994	935	1097	1030	846
ENSG00000072274	6930	5980	6361	5539	5506	6177	3946	3826	7600	11662	9008	9697	6892	6873	4529	5149
ENSG00000072310	3381	2406	2782	1090	1311	1653	1822	1520	3372	3083	2734	2473	2270	2357	2042	1929
ENSG00000072315	0	0	0	0	0	0	0	0	0	0	0	0	0	0	0	0
ENSG00000072364	7909	6628	6614	9101	8753	10477	3951	4080	6786	12344	9646	10326	6316	5672	4587	4470
ENSG00000072401	956	842	832	1038	898	1180	343	453	839	1085	866	980	620	526	337	340
ENSG00000072415	1854	1660	1620	1382	1314	1595	1047	1237	1727	2814	2327	2421	1472	1390	1202	1240
ENSG00000072422	1268	1148	1284	52	80	69	861	846	1416	1101	1071	1072	2215	1694	1737	1728
ENSG00000072444	83	65	64	99	106	112	54	36	91	177	160	168	42	30	38	36
ENSG00000072501	2891	2157	2340	1767	2070	2397	2010	2051	3053	3222	2841	3003	2190	2066	1707	1831
ENSG00000072506	679	511	701	440	565	680	647	704	815	585	489	490	1087	976	828	959
ENSG00000072518	934	652	798	862	939	1137	684	662	1111	1180	1158	1166	726	658	657	673
ENSG00000072571	185	178	203	92	64	89	95	197	176	145	128	92	122	149	42	58
ENSG00000072609	660	490	541	410	478	569	424	377	784	628	572	573	546	532	509	561
ENSG00000072657	2577	2438	2518	1249	1173	1207	1082	1061	2115	2361	1853	2021	2027	1689	1549	1553
ENSG00000072682	5174	3624	4421	1995	2536	2948	3939	4050	5929	5616	5354	5339	5023	4228	4236	4375
ENSG00000072694	0	0	0	0	1	0	3	0	0	0	0	0	0	0	0	0
ENSG00000072736	761	574	640	587	553	675	532	519	916	960	866	898	543	505	571	592
ENSG00000072756	824	694	748	580	542	687	471	523	785	700	637	660	679	619	533	553
ENSG00000072778	5165	3795	4963	2948	3456	4069	3463	4607	4635	3287	2908	2914	7363	6396	4528	6221
ENSG00000072786	1748	1428	1630	1501	1755	2191	1494	1721	2509	2382	2298	2341	2169	1945	1881	2051
ENSG00000072803	2675	2284	2391	2026	2023	2393	1382	1644	2803	3507	2730	2959	2475	2167	2208	2215
ENSG00000072818	60	40	52	32	16	24	47	46	64	63	47	55	67	67	50	58
ENSG00000072832	559	414	492	182	207	279	375	343	492	279	250	240	645	563	728	601
ENSG00000072840	5576	4227	4823	2449	2789	4117	3707	2850	5534	4574	4311	4358	4021	3683	5802	4042
ENSG00000072849	1200	945	1003	936	1007	1117	634	765	1227	1227	1095	1169	947	936	845	789
ENSG00000072858	20	8	7	14	12	16	15	7	12	42	23	29	2	3	1	0
ENSG00000072864	574	405	499	249	295	300	344	389	659	429	412	413	621	579	566	546
ENSG00000072952	2593	1946	2149	462	582	427	2150	3030	3307	3811	3147	3168	5165	5127	3246	5205
ENSG00000072954	27	20	22	15	19	17	6	26	16	28	22	27	21	26	30	24
ENSG00000072958	2116	1418	1673	1000	1162	1494	1792	1185	2999	2246	2090	2053	1476	1456	1287	1326
ENSG00000073008	1490	1172	1341	1504	1598	2239	1074	1527	1645	2812	2191	2285	2558	2101	1373	1962
ENSG00000073009	681	452	624	458	570	747	616	515	839	695	660	629	738	652	656	617
ENSG00000073050	624	506	546	326	394	490	528	500	782	518	496	489	703	628	715	662
ENSG00000073060	1206	928	1043	593	710	1003	1130	835	1755	1191	1114	1082	1072	1011	1071	1021
ENSG00000073067	3	8	6	2	1	1	5	0	7	20	15	17	5	4	7	7
ENSG00000073111	566	415	553	183	172	375	424	552	749	330	291	260	419	379	343	312
ENSG00000073146	419	296	322	123	151	153	251	283	389	339	301	335	376	351	376	453
ENSG00000073150	109	68	89	63	92	113	59	51	123	183	144	123	57	66	90	78
ENSG00000073169	604	400	500	308	347	485	319	281	589	454	415	418	350	373	436	427
ENSG00000073282	1	1	1	4	1	1	5	0	5	0	2	0	0	1	0	0
ENSG00000073331	1089	825	879	517	584	730	788	490	1125	946	884	829	681	634	550	539
ENSG00000073350	29	18	19	15	11	22	31	40	28	26	27	27	39	32	34	70
ENSG00000073417	1027	906	917	957	840	1111	590	833	971	1066	973	1004	909	776	782	829
ENSG00000073464	81	70	70	4	4	6	64	40	102	12	13	12	92	87	66	53
ENSG00000073536	271	259	327	141	192	194	222	283	346	191	134	171	417	364	379	323
ENSG00000073578	3200	2069	2681	1597	2025	2123	2139	1871	3386	2835	2667	2577	2821	2520	2261	2120
ENSG00000073584	5105	4242	4416	2385	2662	2954	2992	3252	4562	4578	4055	3995	5092	4356	4518	4426
ENSG00000073598	34	25	35	25	30	20	23	22	30	26	19	25	34	38	44	28
ENSG00000073605	448	275	368	119	147	162	225	264	297	197	192	171	483	384	445	409
ENSG00000073614	3549	2853	2769	2649	2881	3234	2186	1971	3380	3981	3340	3745	2628	2451	2227	2150
ENSG00000073670	35	27	35	17	22	21	22	14	31	10	13	16	35	21	38	35
ENSG00000073711	2033	1835	1943	1343	1245	1541	785	809	1440	1820	1393	1553	1645	1631	1387	1337
ENSG00000073712	7260	6163	6097	3306	3494	3825	3678	6178	6741	9846	8275	9063	9772	7844	6265	9039
ENSG00000073734	0	0	0	0	0	0	0	0	0	0	0	0	0	0	0	0
ENSG00000073737	0	0	0	0	0	5	0	0	0	0	0	0	0	0	0	0
ENSG00000073754	4	2	0	2	9	5	6	1	2	5	6	8	0	0	0	0
ENSG00000073756	2300	2069	1967	21375	17488	24615	543	455	1167	15976	12800	15531	569	277	496	204
ENSG00000073792	3605	2943	3194	2111	2316	2593	1992	2317	3420	3181	2807	2937	3101	2855	2420	2736
ENSG00000073803	358	363	368	274	286	358	251	306	429	461	354	399	486	514	372	410
ENSG00000073849	301	261	341	126	126	143	233	129	363	202	196	188	243	220	313	208
ENSG00000073861	0	0	0	0	0	1	0	0	0	0	0	1	0	0	0	0
ENSG00000073905	0	3	1	0	1	1	5	39	12	0	0	0	0	0	1	0
ENSG00000073910	1961	1480	1627	416	528	317	1379	2328	2169	4011	3286	3602	2428	2213	2291	3658
ENSG00000073921	7098	6106	6315	6451	6369	7153	3952	5306	7445	10701	8714	9815	6396	5801	4787	5506
ENSG00000073969	3086	2558	2657	1927	2090	2551	2059	2267	3786	3972	3274	3579	3025	2879	2343	2739
ENSG00000074047	709	615	749	59	59	85	429	486	754	484	401	387	869	640	960	873
ENSG00000074054	2651	2183	2390	1654	1717	1975	1527	1588	2807	3582	2761	2985	2330	2112	1956	2118
ENSG00000074071	792	546	716	415	480	531	733	528	892	673	585	557	645	748	844	758
ENSG00000074181	856	614	815	437	470	539	545	1679	1088	1150	1057	1022	755	671	863	1099
ENSG00000074201	2196	1824	2048	999	1092	1324	1316	1341	2164	1713	1560	1534	2161	2012	2223	1901
ENSG00000074211	2	2	1	0	3	0	0	9	6	3	1	2	0	4	0	0
ENSG00000074219	1583	1102	1241	662	764	847	1200	925	1797	1359	1219	1306	1388	1185	1295	1093
ENSG00000074266	837	604	589	741	830	932	507	459	921	982	848	889	439	334	402	382
ENSG00000074276	12	7	12	8	10	9	2	5	9	11	12	13	5	8	4	2
ENSG00000074317	0	0	0	0	0	3	2	2	0	0	0	0	0	0	0	0
ENSG00000074319	1839	1390	1440	1505	1465	1769	1199	1400	2068	1990	1645	1773	1754	1558	1558	1591
ENSG00000074356	1297	998	1192	616	688	840	685	890	1253	1083	908	917	1429	1253	1220	1219
ENSG00000074370	81	61	59	41	45	84	38	14	78	49	36	32	55	58	51	26
ENSG00000074410	303	238	265	260	303	350	113	118	175	152	117	110	454	425	128	91
ENSG00000074416	5161	4038	4922	3378	3731	5274	4126	3954	6657	6527	5703	6094	6880	6521	6017	5309
ENSG00000074527	3917	3112	3353	3036	3040	3098	2756	6169	4975	11354	9578	10151	6462	5533	4911	8945
ENSG00000074582	374	291	392	153	201	264	235	323	322	233	178	197	552	487	387	436
ENSG00000074590	1660	1349	1578	357	378	470	960	2335	1747	3120	2859	2995	2744	1973	2139	3320
ENSG00000074603	2306	1941	1954	1303	1281	1373	1059	1124	1905	2556	2088	2174	1956	1668	1573	1590
ENSG00000074621	603	473	511	219	232	311	370	390	518	438	380	375	641	631	650	656
ENSG00000074657	5791	4120	4150	1448	1697	1697	3683	2704	6122	5342	4680	4905	3919	3612	4033	3649
ENSG00000074660	41	36	26	16	14	24	44	24	37	25	34	25	17	20	39	23
ENSG00000074695	15427	14652	14205	7656	7786	8055	6296	6573	12761	14904	12257	13019	10688	9530	8176	8082
ENSG00000074696	3285	2754	2868	1695	1737	2133	1509	1684	3148	3183	2860	2843	2547	2496	2236	1997
ENSG00000074706	11	5	7	9	9	12	0	1	1	19	16	10	4	3	2	1
ENSG00000074755	2233	1580	1749	1232	1279	1615	1357	1179	2392	2603	2187	2242	1974	1668	1672	1625
ENSG00000074771	0	0	0	0	0	0	0	0	0	0	0	0	0	0	0	0
ENSG00000074800	23780	15940	19452	25465	28708	37903	17970	29664	29364	24937	22435	24486	25644	24734	14466	19151
ENSG00000074803	8	5	8	1	0	0	9	41	16	1	0	2	0	0	0	1
ENSG00000074842	3091	2281	2810	3823	4426	5247	2866	2436	4148	4943	4532	4512	2597	2230	2089	2214
ENSG00000074855	226	174	225	122	159	196	212	131	276	197	210	182	192	163	176	248
ENSG00000074935	713	640	568	582	535	604	364	471	636	524	459	514	735	592	688	766
ENSG00000074964	598	437	523	301	376	452	383	360	644	577	535	474	632	613	517	523
ENSG00000074966	29	17	25	40	31	49	22	7	27	28	38	23	7	8	11	14
ENSG00000075035	0	0	0	0	0	0	0	0	0	0	0	0	0	0	0	0
ENSG00000075043	0	0	0	0	0	0	0	0	0	0	0	0	0	0	0	0
ENSG00000075073	26	16	20	39	38	54	19	9	35	69	58	71	9	5	9	5
ENSG00000075089	784	631	670	722	701	773	387	406	693	863	658	728	525	523	435	389
ENSG00000075131	204	174	164	185	186	230	140	142	279	251	193	215	93	88	102	86
ENSG00000075142	1417	1201	1348	743	760	922	834	970	1466	1071	856	875	1478	1353	1156	1146
ENSG00000075151	6067	4859	5443	3390	3519	4121	3510	3583	4738	6235	5118	5516	5815	4976	4481	4726
ENSG00000075188	551	477	513	187	217	263	377	438	633	363	362	341	647	582	560	542
ENSG00000075213	1355	1127	1072	3746	3481	4882	802	534	1345	2995	2327	2488	936	657	680	538
ENSG00000075218	217	177	190	59	46	69	192	171	330	147	117	120	128	207	55	78
ENSG00000075223	5587	5075	4682	4585	4470	5332	2417	3427	4556	11993	9621	10974	4517	3768	4319	4217
ENSG00000075234	1390	913	1109	621	739	781	1076	652	1634	1196	1052	1027	731	696	582	553
ENSG00000075239	1633	1337	1537	575	626	719	970	977	1679	1010	845	850	2009	1903	1520	1419
ENSG00000075240	409	310	387	165	196	268	203	204	372	380	311	305	319	300	438	367
ENSG00000075275	197	136	190	102	112	150	103	139	191	227	207	215	199	182	159	132
ENSG00000075290	0	1	2	0	0	1	2	0	1	2	0	3	1	1	4	3
ENSG00000075292	4164	3404	3674	3502	3443	3637	1802	1932	2618	4068	3321	3605	2783	2815	2367	2402
ENSG00000075303	606	531	571	316	280	306	236	285	517	426	405	440	391	370	317	285
ENSG00000075336	288	249	303	156	162	199	130	180	263	252	227	214	318	320	335	363
ENSG00000075340	0	1	0	1	0	0	0	0	0	0	0	0	1	0	0	0
ENSG00000075388	0	0	0	0	0	0	0	0	0	0	0	0	0	0	0	0
ENSG00000075391	1708	1477	1518	1685	1643	2297	995	1146	1625	3002	2214	2401	2100	1902	1512	1854
ENSG00000075399	720	498	617	370	423	626	475	433	718	556	497	524	706	599	656	608
ENSG00000075407	1266	1122	1176	895	911	1119	594	650	788	1302	1055	1146	1000	914	919	873
ENSG00000075413	2587	2136	2333	2031	2073	2590	1452	1599	2422	2747	2370	2501	2429	2205	1941	2082
ENSG00000075415	10969	9151	11264	5146	5792	6754	7218	8135	12667	8894	7781	7984	15070	13519	14045	12550
ENSG00000075420	8309	6996	7074	4301	4424	5109	3915	4877	6908	12070	9899	10849	7757	6038	4844	6050
ENSG00000075426	6079	4615	5274	2722	3109	3673	3188	3277	5807	6667	5950	6078	5790	4531	4113	3900
ENSG00000075429	0	0	0	0	0	0	0	0	0	0	0	0	0	0	0	0
ENSG00000075461	2	0	2	0	0	1	1	0	4	0	1	1	1	6	1	5
ENSG00000075539	1980	1582	1735	1392	1448	1671	1192	1150	1839	2575	1999	2161	1319	1191	1164	1166
ENSG00000075568	3161	2644	2964	1830	1818	2308	1541	1684	2605	3279	2663	2857	2788	2376	2312	2145
ENSG00000075618	5867	4412	5740	1927	2259	2696	3156	2502	7126	3558	3239	3023	4302	4227	4618	3449
ENSG00000075624	83013	63462	75435	31013	36004	40153	53883	76023	103463	107867	92563	91136	122330	106641	56693	101438
ENSG00000075643	926	680	735	564	645	773	634	521	1234	1428	1220	1290	806	835	575	584
ENSG00000075651	892	808	871	144	134	184	452	451	676	435	401	391	981	729	677	663
ENSG00000075673	0	0	0	0	0	0	0	0	0	0	0	0	0	0	0	0
ENSG00000075702	94	79	89	45	60	77	95	167	165	101	79	82	70	101	38	40
ENSG00000075711	3349	3121	3169	1363	1368	1500	1732	2358	2792	4086	3329	3466	3752	3288	3072	4080
ENSG00000075785	5042	3827	4241	5709	6566	8668	3739	3802	6042	6601	5996	6120	5794	5230	4718	4840
ENSG00000075790	2996	2386	2275	3086	2912	3213	1227	1174	2494	4117	3274	3686	1633	1401	1187	1220
ENSG00000075826	417	311	409	141	142	165	233	254	240	193	140	140	585	454	466	427
ENSG00000075856	2275	1712	1857	1614	1895	2184	1541	1456	2618	2364	2041	2135	1937	1721	1676	1718
ENSG00000075884	6	5	0	1	1	0	2	1	5	0	1	2	1	0	0	0
ENSG00000075886	7	8	12	2	3	10	6	6	11	3	5	4	10	19	18	16
ENSG00000075891	0	0	1	0	0	0	0	0	0	0	0	0	0	0	0	0
ENSG00000075914	536	442	564	261	288	348	408	452	530	396	361	354	848	608	567	622
ENSG00000075945	1623	1337	1302	796	870	992	809	770	1480	983	802	892	1047	917	1023	850
ENSG00000075975	1324	1095	1189	676	725	908	782	930	1407	1136	962	945	1438	1184	1319	1260
ENSG00000076003	1496	1254	1465	426	413	526	860	1723	1719	680	562	616	1317	1252	1347	1206
ENSG00000076043	2510	2235	2379	1351	1436	1613	1578	1863	2718	2368	2108	2184	2975	2636	2588	3128
ENSG00000076053	1673	1457	1381	1253	1248	1208	690	699	1601	2019	1652	1773	1110	1021	689	668
ENSG00000076067	6261	4271	4424	4311	5002	5293	4757	3248	8338	9812	8694	8901	3272	2992	2819	2749
ENSG00000076108	5751	3985	4660	4122	4764	5908	4197	3804	6000	6264	5194	5523	3916	3765	3238	3381
ENSG00000076201	2003	1428	1782	1079	1362	1650	1348	1076	2227	2134	1719	1867	1733	1491	1444	1391
ENSG00000076242	1097	841	932	730	738	967	623	706	1222	1111	896	887	1005	899	893	959
ENSG00000076248	657	553	636	450	469	590	498	458	847	709	616	613	638	590	626	492
ENSG00000076258	656	512	497	94	127	89	356	379	684	621	586	690	373	423	571	642
ENSG00000076321	1183	955	1080	808	857	956	762	689	1063	1372	1167	1220	1027	921	1023	895
ENSG00000076344	165	100	122	19	32	25	80	77	102	51	35	42	151	140	171	166
ENSG00000076351	82	90	76	71	67	103	61	62	133	163	142	142	96	78	90	93
ENSG00000076356	942	650	761	621	750	772	709	545	1191	1650	1461	1471	684	532	814	775
ENSG00000076382	307	264	346	118	142	162	298	373	446	204	176	169	287	309	123	140
ENSG00000076513	6160	5162	5474	2247	2622	2925	3762	4417	6610	8257	6897	6807	8629	7947	6247	7847
ENSG00000076554	149	124	100	118	113	198	71	167	200	461	351	360	104	105	83	135
ENSG00000076555	322	243	275	69	91	120	210	146	309	207	208	205	330	292	389	237
ENSG00000076604	733	537	649	582	703	949	656	917	890	1058	974	1079	1163	963	876	986
ENSG00000076641	332	323	337	538	503	669	245	284	391	193	145	153	337	285	461	305
ENSG00000076650	301	237	237	194	206	249	182	228	317	230	255	236	238	260	250	251
ENSG00000076662	127	97	136	66	71	126	105	122	154	140	114	114	162	186	187	201
ENSG00000076685	3923	3098	3303	2114	2252	2595	2442	2367	4162	3671	3170	3546	3428	3038	2986	2945
ENSG00000076706	464	279	399	49	65	92	416	858	639	244	227	211	1117	771	499	1489
ENSG00000076716	25	28	29	19	28	27	54	402	104	132	143	131	42	22	16	13
ENSG00000076770	281	273	271	57	50	40	78	48	145	57	41	39	163	179	107	53
ENSG00000076826	0	0	0	2	3	3	4	3	4	1	2	3	0	0	0	1
ENSG00000076864	7	3	6	4	1	4	4	12	11	0	2	4	14	10	6	9
ENSG00000076924	1353	1002	1183	914	1159	1432	907	720	1570	1371	1295	1223	891	885	1020	874
ENSG00000076928	2039	1397	1781	1110	1276	1669	1464	1279	2246	1709	1532	1493	1658	1595	1622	1573
ENSG00000076944	200	117	145	351	376	583	196	239	351	589	485	493	254	244	194	191
ENSG00000076984	993	732	845	687	738	867	745	577	1039	955	793	852	748	809	921	895
ENSG00000077009	0	0	0	0	0	0	0	0	0	1	0	0	1	0	0	0
ENSG00000077044	489	380	474	264	335	338	384	420	506	581	484	508	527	438	507	498
ENSG00000077063	9	4	5	10	12	14	15	126	27	18	9	12	5	5	4	0
ENSG00000077080	0	0	0	0	1	0	0	0	0	0	0	0	0	0	0	1
ENSG00000077092	670	600	475	298	278	362	609	637	968	1332	1054	1141	574	582	793	992
ENSG00000077097	5570	5019	5458	2452	2630	2860	2408	2965	3933	5046	4082	4356	5576	5105	3864	3937
ENSG00000077147	11488	9957	9493	9135	9036	9654	4675	5352	10160	15727	12753	14119	6951	6195	5257	5400
ENSG00000077150	1289	827	997	2060	2281	3252	1138	962	1783	1249	1146	1269	1203	890	694	705
ENSG00000077152	184	123	152	109	85	163	169	183	251	133	125	101	138	130	113	129
ENSG00000077157	1091	795	829	236	296	343	835	1039	1257	1252	1044	1063	2486	2084	1225	2307
ENSG00000077232	5806	5331	5198	3367	3277	3853	3272	3776	5616	5580	4564	4882	4705	4318	3522	4015
ENSG00000077235	4060	3010	3536	2013	2228	2920	2273	2263	3992	3459	3215	3195	3342	3076	3088	2951
ENSG00000077238	657	487	568	1077	1093	1492	602	627	927	598	490	578	688	639	575	593
ENSG00000077254	4979	4082	3803	3209	3146	3591	2486	2053	4369	5541	4494	4743	3091	2859	2523	2415
ENSG00000077264	26	18	17	27	43	50	25	15	21	36	29	35	18	9	10	5
ENSG00000077274	1	0	1	0	1	1	1	0	0	6	4	10	2	0	3	0
ENSG00000077279	0	0	0	0	0	0	0	0	0	0	0	0	0	0	0	0
ENSG00000077312	775	606	694	343	405	527	643	699	901	490	428	424	1106	1073	700	716
ENSG00000077327	0	1	0	0	0	0	0	0	0	0	0	0	0	1	1	0
ENSG00000077348	136	99	117	139	168	245	119	156	189	119	116	108	220	146	136	144
ENSG00000077380	4540	3877	3939	2894	3167	3596	3087	3439	4623	4744	4087	4091	4908	4440	3835	3989
ENSG00000077420	357	320	301	792	828	1065	229	232	497	1418	1244	1196	395	342	303	259
ENSG00000077454	258	183	235	144	184	245	236	186	300	317	243	254	261	203	200	250
ENSG00000077458	1094	937	882	576	589	617	394	401	761	881	737	773	671	536	458	421
ENSG00000077463	333	238	274	290	379	503	209	161	332	329	294	313	242	233	254	255
ENSG00000077498	0	0	0	0	0	0	0	0	0	0	0	0	0	0	1	0
ENSG00000077514	591	479	487	556	532	750	369	382	603	650	594	592	352	364	381	332
ENSG00000077522	24	11	11	239	244	394	22	8	33	147	125	174	0	1	0	0
ENSG00000077549	7285	5716	6944	4423	4913	5468	4925	5418	7836	7024	6156	6151	8884	8100	6677	7314
ENSG00000077585	555	563	585	301	338	371	318	267	617	516	443	461	499	485	657	537
ENSG00000077616	64	60	53	30	27	39	22	11	29	22	20	23	53	55	37	8
ENSG00000077684	1103	974	933	251	306	333	625	777	945	981	873	915	1064	837	689	762
ENSG00000077713	944	838	876	479	483	599	530	586	1050	812	726	793	856	842	782	828
ENSG00000077721	2569	2093	2203	1961	1951	2312	1381	1413	2808	2773	2358	2497	2219	2032	1935	1887
ENSG00000077782	13192	9458	10438	6313	7811	8306	8906	6486	14571	14263	13212	13800	11160	9851	9763	8500
ENSG00000077800	3	2	4	5	3	1	2	3	1	0	1	1	3	1	9	7
ENSG00000077809	9001	7724	8283	3198	3294	3802	4124	4040	7822	7022	5830	6165	7877	7235	7031	6481
ENSG00000077935	7	5	3	0	1	0	1	4	2	5	5	3	1	4	0	4
ENSG00000077942	87110	65957	85222	28483	36987	33215	49057	38813	76494	73525	69288	72125	56687	47615	88037	71388
ENSG00000077943	376	394	416	184	169	243	268	357	466	922	747	815	495	331	843	1140
ENSG00000077984	1	0	1	0	3	1	1	1	0	1	0	0	3	2	0	4
ENSG00000078018	2185	1508	1238	707	837	623	1506	790	2295	3883	3175	3154	581	490	372	343
ENSG00000078043	409	340	353	262	240	285	194	228	345	417	355	367	363	351	386	302
ENSG00000078053	605	456	473	157	230	233	399	218	623	402	359	353	580	442	392	388
ENSG00000078061	1518	1097	1231	1035	1150	1333	1107	966	1731	1873	1658	1613	1469	1235	1161	1153
ENSG00000078070	672	518	588	491	503	662	400	376	723	558	476	519	713	663	658	584
ENSG00000078081	53	32	28	81	81	79	49	31	68	144	110	125	11	6	16	18
ENSG00000078098	6825	6178	7336	1321	1530	1425	3143	3729	4445	4427	3635	3924	6722	5569	7166	5985
ENSG00000078114	9	9	7	0	2	2	2	2	9	3	1	2	5	5	5	0
ENSG00000078124	1084	949	932	581	547	589	403	410	871	1024	837	854	722	618	496	511
ENSG00000078140	2416	2243	2147	2303	2256	2577	1125	1514	2302	3421	2828	2988	2034	1766	1366	1492
ENSG00000078142	1985	1612	1623	1987	2109	2313	1011	1134	1775	2233	1901	2012	1550	1497	1405	1346
ENSG00000078177	692	672	678	277	241	314	235	243	387	467	379	410	662	496	486	365
ENSG00000078237	508	430	467	600	513	675	345	379	588	685	586	687	483	454	460	556
ENSG00000078246	1973	1542	1903	735	721	967	1117	1138	1900	1234	1091	1055	2594	2215	2010	1955
ENSG00000078269	3263	2650	2939	3306	3432	3746	1807	1692	3215	4187	3461	3804	2931	2483	2533	2020
ENSG00000078295	3	5	3	1	1	0	4	1	1	5	2	4	7	2	4	4
ENSG00000078304	3474	3136	3094	1635	1610	1732	1691	1865	3167	4026	3417	3527	3072	2772	2829	2566
ENSG00000078319	18	10	16	10	12	12	16	16	24	19	16	18	26	23	37	24
ENSG00000078328	0	0	0	0	2	0	0	0	1	4	2	1	2	0	0	0
ENSG00000078369	13448	10552	11829	9348	9885	12141	8518	9276	16082	16348	14144	14624	12761	11176	10197	11012
ENSG00000078399	581	507	541	411	376	460	333	383	504	410	331	339	581	555	529	506
ENSG00000078401	168	128	152	262	316	231	122	148	195	1813	1628	1672	242	142	93	149
ENSG00000078403	1751	1395	1551	751	726	950	967	906	1298	1170	926	1012	1720	1522	1351	1386
ENSG00000078487	77	82	59	61	89	100	61	53	88	116	88	100	80	70	103	91
ENSG00000078549	0	0	0	1	1	2	0	0	0	2	0	0	0	0	0	0
ENSG00000078579	12	9	3	16	25	18	11	4	29	52	30	39	3	5	3	8
ENSG00000078589	0	0	0	0	0	0	0	0	0	0	0	0	0	0	0	0
ENSG00000078596	0	0	0	0	0	0	0	0	1	0	0	0	0	0	0	0
ENSG00000078618	6634	5204	5540	4191	4734	5316	3653	3732	6566	7088	6067	6443	4754	4503	3619	3666
ENSG00000078668	1920	1542	1716	1121	1192	1555	1201	1624	2134	1676	1397	1448	1921	1936	1848	1738
ENSG00000078674	5229	4327	4177	3623	3768	4154	2467	2278	3672	5620	4826	5198	3553	3254	3095	3014
ENSG00000078687	456	382	457	272	290	354	280	288	420	433	330	331	569	445	488	417
ENSG00000078699	939	740	861	492	577	688	582	517	915	843	731	734	717	644	832	719
ENSG00000078725	135	122	148	40	42	30	31	22	37	262	216	211	69	68	63	16
ENSG00000078747	3233	2792	2753	1809	1739	2138	1582	1886	2923	3168	2720	2750	2444	2301	2073	2183
ENSG00000078795	0	2	1	3	1	2	2	3	2	1	4	2	4	1	0	0
ENSG00000078804	1177	893	979	996	1156	1437	739	706	1319	1892	1644	1778	1492	1286	1038	1212
ENSG00000078808	5884	4211	5428	4068	5192	5790	4246	3379	6611	6562	6325	5991	4340	3878	4590	4242
ENSG00000078814	41	29	47	10	18	19	23	19	24	18	14	14	59	44	38	32
ENSG00000078898	0	0	0	0	0	0	0	0	0	0	0	0	0	0	0	0
ENSG00000078900	5	6	1	2	4	4	2	4	3	1	2	1	0	2	0	4
ENSG00000078902	1286	928	1224	1012	1113	1431	825	695	1466	1371	1182	1189	1218	1180	1139	1084
ENSG00000078967	66	56	62	62	68	85	45	41	82	77	60	78	73	69	56	81
ENSG00000079101	164	111	152	86	105	96	81	90	141	232	177	173	97	122	195	117
ENSG00000079102	1889	1646	1754	458	493	466	815	630	1420	1095	869	931	1134	1177	1352	1081
ENSG00000079112	10	9	10	2	4	4	26	323	71	2	3	0	5	8	6	5
ENSG00000079134	715	597	647	454	466	552	359	449	536	551	473	467	724	639	530	587
ENSG00000079150	1493	1362	1414	954	1067	1039	719	646	1351	1416	1185	1193	1178	896	1069	841
ENSG00000079156	644	473	542	404	410	528	400	422	756	550	449	469	337	382	376	382
ENSG00000079215	551	374	401	878	968	1111	254	53	387	349	337	431	153	120	71	33
ENSG00000079246	8838	7191	7864	6025	6124	7167	5153	5750	10094	8832	7294	7697	7508	7104	6231	6177
ENSG00000079257	1333	1218	1339	435	430	448	839	627	1208	525	494	471	2077	1907	1771	1336
ENSG00000079263	38	33	37	61	87	127	27	23	49	70	65	61	18	17	16	23
ENSG00000079277	875	630	689	421	515	595	577	512	882	805	632	692	901	775	759	810
ENSG00000079308	7726	5512	6485	1968	2504	2747	5090	4805	8762	7395	6752	6516	6644	5448	5526	5446
ENSG00000079313	565	412	487	684	784	1026	351	289	686	741	665	664	349	292	366	359
ENSG00000079332	8044	6443	6382	9813	10393	11435	4003	3437	8569	11389	9362	10734	5178	4729	4550	3917
ENSG00000079335	132	98	138	311	288	344	87	74	141	389	326	348	77	48	78	61
ENSG00000079337	162	126	139	106	124	229	151	141	213	125	71	114	169	144	161	97
ENSG00000079385	213	116	87	558	594	661	148	25	197	489	469	447	2	4	4	1
ENSG00000079387	1046	836	865	701	723	891	666	857	1219	1088	887	899	721	690	695	695
ENSG00000079393	0	0	1	0	0	0	0	0	0	1	0	0	0	0	0	0
ENSG00000079432	2230	1606	1931	1115	1353	1717	1417	1131	2329	2389	2049	2097	1457	1482	1600	1248
ENSG00000079435	58	42	68	65	72	106	34	42	65	71	46	53	69	63	48	42
ENSG00000079459	6791	5373	6353	3207	3320	4326	5542	4928	8810	4757	3979	4239	7536	6890	5043	4618
ENSG00000079462	152	126	193	64	79	86	145	151	195	108	101	79	220	208	180	147
ENSG00000079482	439	381	400	214	199	241	300	279	474	453	349	372	445	397	438	378
ENSG00000079557	0	0	0	0	0	1	0	0	0	0	0	1	0	0	0	0
ENSG00000079616	376	302	318	176	202	304	331	321	517	268	233	219	362	354	277	282
ENSG00000079689	0	0	0	0	0	0	0	0	0	0	0	0	0	0	0	0
ENSG00000079691	1040	917	856	552	554	643	591	726	1042	1209	1004	1122	1020	941	993	908
ENSG00000079739	1802	1459	1538	1277	1408	1955	1193	1461	2330	2787	2461	2574	1652	1464	1659	1482
ENSG00000079785	5026	4087	4168	3792	3920	4596	2899	3483	5356	6422	5725	5914	4035	3580	3186	3337
ENSG00000079805	2774	1944	2395	1959	2324	2955	2080	1905	3275	3072	2708	2791	2650	2229	2453	2522
ENSG00000079819	6598	5158	5418	2873	3103	3684	4346	4752	6467	6044	5276	5622	6071	5122	5032	4725
ENSG00000079841	16	14	21	38	40	27	13	24	25	117	124	132	10	14	18	30
ENSG00000079931	6954	6322	6577	5986	6767	6431	3839	2602	7469	6678	5859	5834	4822	4611	4809	3404
ENSG00000079950	2042	1800	1789	1192	1125	1467	1076	1250	2181	2277	1967	2074	1909	1747	1695	1707
ENSG00000079974	666	542	590	227	275	331	402	413	655	490	393	392	871	777	675	710
ENSG00000079999	1848	1282	1541	1213	1417	1764	1266	1131	2082	1813	1733	1716	1471	1370	1572	1434
ENSG00000080007	17	8	13	13	12	16	5	10	10	20	24	15	17	12	6	7
ENSG00000080031	38	18	44	72	105	149	31	44	53	123	91	99	79	85	64	43
ENSG00000080166	0	2	2	1	0	0	0	0	0	0	0	0	3	0	3	0
ENSG00000080189	1624	1186	1389	859	1041	1218	1375	1273	1864	1609	1473	1382	1835	1527	1456	1429
ENSG00000080200	827	709	770	338	412	477	348	325	533	577	474	486	555	537	527	500
ENSG00000080224	0	0	0	0	0	0	0	2	0	0	0	0	0	1	0	0
ENSG00000080293	0	0	0	0	0	0	0	0	1	0	0	0	0	0	1	0
ENSG00000080298	384	383	380	181	172	180	143	127	251	205	166	174	258	162	179	146
ENSG00000080345	3908	3334	3164	3062	2887	3162	1495	1594	2521	4329	3350	3703	1719	1650	1364	1307
ENSG00000080371	1189	1020	1064	1498	1460	1888	510	723	1212	1777	1554	1588	873	747	706	710
ENSG00000080493	149	124	126	108	120	114	57	71	142	313	256	245	150	125	142	111
ENSG00000080503	9214	7564	8686	1732	1957	2131	4751	3036	8108	5611	5105	5395	7951	5927	7934	5463
ENSG00000080511	0	0	0	22	11	26	0	0	1	0	0	0	1	0	1	2
ENSG00000080546	843	753	804	309	329	372	437	470	818	573	491	479	791	702	1045	882
ENSG00000080561	520	423	433	469	494	608	386	363	742	942	776	781	379	357	328	373
ENSG00000080572	0	0	0	0	0	0	0	0	0	0	0	0	0	0	0	0
ENSG00000080573	2325	1693	1921	2519	2534	3168	2105	5070	3430	2783	2708	2886	3000	2434	2449	2969
ENSG00000080603	4475	3214	3920	2845	3543	3915	2953	2432	4859	5049	4181	4518	3810	3321	3245	3062
ENSG00000080608	1212	952	998	1163	1207	1431	752	927	915	1260	993	1181	1031	932	659	773
ENSG00000080618	0	1	1	2	0	4	1	0	0	1	2	0	0	0	0	1
ENSG00000080644	1	0	1	2	1	3	2	0	3	0	1	3	0	0	0	0
ENSG00000080709	320	261	266	85	95	88	153	230	304	226	164	182	206	156	190	307
ENSG00000080802	1138	947	974	999	1079	1251	614	594	1036	1465	1225	1347	821	677	685	654
ENSG00000080815	2736	2129	2129	2302	2620	3099	1682	1638	3122	3434	3013	3181	1946	1658	1697	1793
ENSG00000080819	712	687	743	544	520	666	378	473	825	680	583	580	625	626	603	534
ENSG00000080822	1373	1123	1150	1425	1265	1587	621	736	1181	1254	999	1084	1172	907	857	856
ENSG00000080823	146	118	146	172	168	253	120	139	158	236	187	185	203	213	152	165
ENSG00000080824	26869	21809	22691	28879	29479	33925	16944	18450	22844	30193	26368	29430	20446	19839	16514	17706
ENSG00000080839	330	272	280	198	175	226	173	204	317	247	193	221	139	172	173	118
ENSG00000080845	2515	1822	1990	1568	1763	2078	1404	1367	2436	2903	2620	2649	2023	1821	1879	1915
ENSG00000080854	1	2	3	3	4	7	0	3	0	2	1	1	1	4	0	0
ENSG00000080910	0	0	0	1	0	0	0	0	0	0	0	0	0	0	0	0
ENSG00000080947	164	110	140	28	31	49	103	78	145	60	55	46	129	138	158	166
ENSG00000080986	386	273	266	130	128	179	260	380	344	335	323	324	256	242	121	141
ENSG00000081014	1236	1082	1015	1112	1100	1233	670	718	1213	1974	1572	1720	972	795	832	865
ENSG00000081019	819	673	655	952	829	1101	335	333	657	868	647	749	484	468	448	400
ENSG00000081026	497	374	428	164	164	188	226	240	411	300	262	247	409	341	362	385
ENSG00000081041	30	24	16	453	312	613	6	6	20	24	21	21	5	4	2	3
ENSG00000081051	0	0	2	1	1	1	3	10	3	3	2	1	0	2	0	0
ENSG00000081052	144	109	125	12	17	8	124	90	180	192	148	163	153	108	79	90
ENSG00000081059	86	79	77	103	111	152	56	35	58	33	33	36	126	92	93	31
ENSG00000081087	1798	1726	1459	3103	2746	3503	791	832	1817	3417	2755	3062	1096	863	678	865
ENSG00000081138	0	0	0	0	0	0	0	0	0	0	0	0	0	0	0	0
ENSG00000081148	16	9	14	9	5	10	8	5	12	18	4	9	16	9	7	11
ENSG00000081154	5616	5400	5137	4235	4167	4396	2259	2703	5035	6019	5074	5320	4526	3879	3289	3160
ENSG00000081177	955	741	860	491	547	707	611	655	1099	1026	881	846	1075	1028	850	991
ENSG00000081181	167	156	135	208	214	301	115	149	192	167	134	140	125	144	103	146
ENSG00000081189	375	301	278	465	468	533	213	99	348	634	483	540	206	141	124	52
ENSG00000081237	7	4	4	8	11	10	5	5	3	12	8	9	1	4	5	2
ENSG00000081248	0	0	0	0	0	0	0	0	0	0	0	0	0	0	0	0
ENSG00000081277	2	1	1	1	3	3	1	4	1	3	1	3	1	1	1	3
ENSG00000081307	1696	1492	1497	1071	991	1204	713	891	1261	1516	1155	1308	1439	1402	1169	1009
ENSG00000081320	2076	1861	1748	1019	914	1035	628	654	1673	1738	1466	1537	1096	977	832	753
ENSG00000081377	1250	996	1111	762	807	831	722	664	1328	1617	1383	1478	1239	1166	1075	988
ENSG00000081386	661	553	558	459	417	507	339	294	438	509	463	476	461	445	482	446
ENSG00000081479	8	6	2	13	21	22	4	1	7	34	29	25	0	0	0	0
ENSG00000081665	264	258	201	217	170	253	155	126	234	253	202	241	174	198	159	143
ENSG00000081692	101	73	89	47	41	70	56	81	97	97	67	62	115	106	69	88
ENSG00000081721	512	388	468	425	414	473	328	382	538	426	364	402	519	490	496	430
ENSG00000081760	1416	1040	1301	719	761	898	1040	994	1795	1332	1142	1120	1557	1425	1191	1076
ENSG00000081791	1490	1106	1359	673	833	940	1090	1043	1454	1146	988	1021	2031	1757	1769	1562
ENSG00000081800	0	0	0	0	0	0	0	0	0	0	0	0	0	0	0	0
ENSG00000081803	364	311	262	175	232	221	222	195	422	465	445	424	161	153	145	71
ENSG00000081818	13	10	6	10	15	16	12	7	11	19	26	20	6	6	9	4
ENSG00000081842	0	2	2	0	0	0	1	1	0	0	1	1	1	3	4	6
ENSG00000081853	73	56	88	36	57	55	59	60	88	220	154	163	91	92	69	88
ENSG00000081870	547	450	475	491	510	564	324	362	546	532	496	490	490	415	422	412
ENSG00000081913	692	478	593	371	406	475	341	293	732	746	678	720	397	350	417	374
ENSG00000081923	4102	3335	3417	1753	2048	1864	2455	3107	4234	10002	8483	8946	4926	5035	2947	4121
ENSG00000081985	2	3	1	2	1	2	0	1	1	2	0	2	1	1	0	1
ENSG00000082014	1094	756	949	261	295	356	786	711	1086	436	361	384	1206	969	976	990
ENSG00000082068	922	723	841	460	518	630	591	655	954	725	680	686	1009	822	887	842
ENSG00000082074	188	115	89	386	340	586	153	24	187	173	140	170	11	10	8	5
ENSG00000082126	79	55	57	32	36	55	51	68	87	87	73	85	79	65	49	74
ENSG00000082146	1139	971	1076	771	684	955	702	731	1318	1107	1007	1022	1015	972	1016	988
ENSG00000082153	11196	10106	9949	14730	13549	16606	5180	6369	11088	13638	11431	12665	8908	8263	7870	7097
ENSG00000082175	2	1	1	3	6	3	0	3	1	15	8	14	1	0	0	1
ENSG00000082196	43	48	52	9	15	16	10	20	26	30	22	23	27	25	43	34
ENSG00000082212	1484	1147	1050	1136	1252	1463	918	928	1651	2163	1851	1826	974	926	718	914
ENSG00000082213	1013	826	829	770	689	868	516	545	1093	1294	1097	1026	822	698	640	719
ENSG00000082258	1705	1480	1386	1463	1390	1599	730	938	1201	1519	1228	1361	1249	1101	806	931
ENSG00000082269	621	545	557	361	336	401	252	262	419	508	422	464	398	280	367	314
ENSG00000082293	0	0	0	1	2	0	0	0	0	0	2	1	0	0	0	0
ENSG00000082397	1822	1451	1511	940	1046	1006	1066	973	1667	1883	1631	1564	1696	1471	1261	1051
ENSG00000082438	2960	2590	2383	1400	1420	1491	1764	2259	2861	7190	5816	6368	2544	2138	2478	3769
ENSG00000082458	779	581	593	385	418	483	479	400	832	657	569	602	596	509	612	511
ENSG00000082482	2613	2080	2115	2052	2270	2056	1134	734	1958	1944	1654	1656	1524	1557	1296	718
ENSG00000082497	1721	1639	1755	281	329	100	849	949	1603	1599	1270	1523	791	666	1212	1166
ENSG00000082512	1525	1246	1334	447	446	568	921	1254	1302	1260	1019	1070	2049	1855	1257	2037
ENSG00000082515	452	360	377	422	417	504	326	345	597	472	444	477	510	419	413	391
ENSG00000082516	847	668	695	590	586	764	480	600	911	740	665	617	764	720	702	675
ENSG00000082556	0	0	0	0	0	0	0	0	0	0	0	0	0	0	0	0
ENSG00000082641	11188	8198	9181	7863	9142	11243	9290	9026	13895	13453	12030	12350	12607	10767	9453	11066
ENSG00000082684	1	0	0	0	0	1	1	5	0	0	0	0	0	0	0	0
ENSG00000082701	3294	3046	2968	2720	2595	3408	1632	1810	3046	4830	3917	4424	3374	3006	2985	3330
ENSG00000082781	5920	4570	5537	2852	3235	3910	3717	3613	6102	6078	5606	5564	5218	4571	5735	4926
ENSG00000082805	3174	2566	2869	1703	1790	2364	1886	1813	3257	3210	2705	2846	3179	2938	2554	2418
ENSG00000082898	8799	7489	6780	7580	7190	8601	4490	5102	8038	11720	9410	10071	5121	5226	3949	4376
ENSG00000082929	4	1	4	2	0	1	2	2	2	3	2	0	4	4	4	5
ENSG00000082996	1935	1555	1430	2126	2199	2408	984	798	1804	2855	2371	2580	1154	998	1112	1028
ENSG00000083067	19	21	21	6	3	7	11	16	10	37	21	19	21	19	13	10
ENSG00000083093	459	357	375	528	497	628	270	280	427	515	459	480	372	389	319	342
ENSG00000083097	1296	1028	905	516	711	596	630	472	870	710	600	620	872	744	928	858
ENSG00000083099	1200	1087	1143	784	801	966	717	691	1116	1269	1021	1135	1208	1133	982	1018
ENSG00000083123	434	362	386	155	175	194	245	260	452	416	333	376	572	459	347	331
ENSG00000083168	3038	2421	2497	2051	2214	2452	1583	1472	2634	3068	2688	2680	2206	2073	1990	1737
ENSG00000083223	1795	1491	1597	2132	2189	2417	1049	1133	1464	2438	2034	2277	1580	1407	1223	1558
ENSG00000083290	1351	1134	1254	498	555	619	761	706	1332	1485	1222	1293	1568	1316	1351	1186
ENSG00000083307	3	0	0	0	1	1	0	0	0	0	0	3	0	0	0	0
ENSG00000083312	12141	11240	10733	6131	5898	6547	5634	6273	11248	14700	10857	11965	10784	9288	7799	7600
ENSG00000083444	13504	9230	11109	10088	12537	15536	10672	11284	15848	16507	15650	15616	11797	10169	9553	11063
ENSG00000083454	29	19	24	84	69	106	22	37	37	149	134	130	25	19	11	38
ENSG00000083457	361	309	413	159	189	189	195	242	284	197	169	157	598	536	598	569
ENSG00000083520	2180	1911	1848	2067	1985	2281	1073	1153	1722	2535	2114	2292	1649	1524	1390	1336
ENSG00000083535	619	599	571	434	434	520	241	299	364	691	573	600	491	462	356	369
ENSG00000083544	482	434	441	202	211	260	231	253	333	407	344	348	382	354	382	314
ENSG00000083622	0	0	0	0	0	0	0	0	0	0	0	0	0	0	0	0
ENSG00000083635	343	303	281	304	286	353	169	180	309	414	322	334	285	231	208	171
ENSG00000083642	1870	1674	1572	1043	1091	1177	820	945	1425	1765	1429	1587	1172	1044	1098	1070
ENSG00000083720	986	922	956	730	754	866	635	677	1096	939	742	656	1074	1061	732	799
ENSG00000083750	601	526	555	289	339	391	377	339	579	571	492	463	637	607	614	505
ENSG00000083782	1	0	1	0	1	1	0	0	1	3	0	0	0	1	1	1
ENSG00000083799	2877	2301	2192	3277	3189	3939	1811	1365	3041	4287	3671	4002	1850	1696	1308	1318
ENSG00000083807	51	46	49	13	30	23	27	41	46	44	26	27	82	76	63	58
ENSG00000083812	242	176	238	177	209	230	187	126	274	193	208	193	251	233	285	243
ENSG00000083814	236	179	200	173	169	199	133	124	252	150	124	153	183	179	201	180
ENSG00000083817	140	137	150	155	157	206	128	94	194	156	138	132	168	148	154	144
ENSG00000083828	193	221	183	93	103	107	90	144	169	157	140	153	186	168	182	145
ENSG00000083838	224	201	219	76	97	145	203	151	280	175	157	127	276	251	370	243
ENSG00000083842	134	126	124	101	111	131	95	110	150	113	102	106	128	124	145	134
ENSG00000083844	859	712	700	568	556	680	321	297	828	815	647	647	456	433	457	385
ENSG00000083845	8347	6369	8609	3694	4502	5442	7002	7405	9611	5622	5040	4793	12336	10901	12374	11019
ENSG00000083857	25006	21139	23250	4164	4446	4281	15976	20332	26518	39862	31885	35482	29592	24959	30013	33494
ENSG00000083896	3262	2628	2784	2283	2348	2678	1982	1829	2665	3373	2783	3085	2616	2257	2229	2236
ENSG00000083937	2049	1790	1674	1896	1758	2063	914	891	1646	2800	2352	2520	1447	1313	1168	1142
ENSG00000084070	862	664	704	442	462	600	581	450	1115	613	509	532	787	693	539	527
ENSG00000084072	955	741	854	646	642	883	763	817	1204	978	836	824	1200	1058	998	902
ENSG00000084073	3116	2712	2708	2598	2438	2856	1288	1422	3368	4147	3374	3825	2014	1833	1581	1594
ENSG00000084090	5993	4830	4890	3412	3610	4189	3357	3128	6777	6431	5240	5330	4994	4688	4108	4886
ENSG00000084092	1003	808	921	436	488	633	527	449	988	740	692	671	783	648	985	731
ENSG00000084093	1991	1805	1778	1156	1112	1275	731	905	1447	1972	1575	1684	1601	1402	1216	1287
ENSG00000084110	3	1	0	2	0	4	4	3	3	5	1	2	4	3	4	3
ENSG00000084112	3507	2988	3264	3129	3421	3723	2237	3072	4145	6963	5709	6005	4725	4272	3540	3882
ENSG00000084207	4246	3317	3887	1966	2316	2822	3706	3711	5126	3665	3142	3044	5996	5329	4685	5227
ENSG00000084234	32729	25327	28693	28079	28553	34467	22921	19460	36560	64532	53839	56114	28881	24338	25789	26237
ENSG00000084444	177	151	188	141	142	194	99	118	214	169	148	116	160	154	219	202
ENSG00000084453	0	0	0	3	0	2	0	0	0	1	3	0	0	1	0	0
ENSG00000084463	1791	1300	1455	1432	1549	1878	990	1561	2136	2183	1884	2000	1552	1306	1124	1373
ENSG00000084623	4306	3249	4099	2884	3324	4197	3422	3840	4795	3688	3297	3397	5712	5426	4533	4543
ENSG00000084628	77	42	48	59	81	80	73	21	128	171	148	171	6	1	2	4
ENSG00000084636	14322	10728	13230	1902	2530	2437	11095	10000	14625	12627	11806	12325	16270	13040	20818	18727
ENSG00000084652	4806	3676	4185	2748	2977	3531	3039	2868	5048	4625	4020	4081	5002	4496	3989	3760
ENSG00000084674	3	2	3	0	1	2	2	2	0	7	6	10	6	4	5	3
ENSG00000084676	2126	1654	1740	890	900	990	995	982	1755	1952	1630	1800	1541	1345	1401	1351
ENSG00000084693	824	639	789	220	236	289	499	527	889	485	406	403	946	911	884	840
ENSG00000084710	15	9	10	17	18	12	6	16	13	14	9	9	2	6	8	3
ENSG00000084731	935	734	880	436	527	759	657	635	1082	778	713	697	1001	863	871	804
ENSG00000084733	5739	4812	4577	4299	4461	5366	2854	3193	6080	7006	5972	6246	3829	3623	2958	3256
ENSG00000084734	0	0	0	3	4	4	3	0	0	0	3	2	1	1	1	1
ENSG00000084754	6032	4786	6033	3839	4090	4942	3911	3725	7023	5064	4349	4352	6200	5676	5692	5003
ENSG00000084764	387	296	298	227	256	327	226	473	450	400	315	350	418	345	379	391
ENSG00000084774	1996	1557	2072	707	800	1160	1411	1788	2254	1349	1198	1159	2146	2022	1988	1849
ENSG00000085063	9558	7968	9361	10114	11214	13082	6182	5685	9656	9282	7989	8449	7693	7424	7502	7067
ENSG00000085117	477	348	380	494	504	760	691	577	848	413	370	381	575	531	478	443
ENSG00000085185	593	476	599	342	390	495	401	437	644	650	548	589	522	501	554	615
ENSG00000085224	4692	4421	4357	2552	2525	2816	2141	2247	2612	3996	3217	3561	4178	3604	2980	2885
ENSG00000085231	1789	1464	1473	1665	1583	1975	1010	1477	1662	1812	1584	1601	1940	1871	1327	1557
ENSG00000085265	0	0	0	0	0	0	0	0	0	0	0	0	0	0	0	0
ENSG00000085274	1027	879	815	637	612	711	465	427	785	989	779	831	832	718	604	603
ENSG00000085276	316	240	235	432	395	510	186	78	323	663	516	582	219	174	154	152
ENSG00000085365	3034	2730	2546	2732	2642	2992	1376	1316	3062	5327	4412	4641	1481	1258	1048	1098
ENSG00000085377	1086	903	1009	631	697	893	573	657	1106	994	830	849	901	857	836	790
ENSG00000085382	544	508	528	315	313	375	240	308	429	505	389	418	512	390	416	347
ENSG00000085415	1363	1232	1224	1333	1228	1403	586	850	1419	1843	1392	1552	1370	1184	690	859
ENSG00000085433	879	688	716	724	736	1001	437	504	792	884	794	807	703	648	724	725
ENSG00000085449	6176	4662	4267	3104	3327	3532	3516	2867	6580	6913	5837	6170	2963	2736	2479	2309
ENSG00000085465	60	33	38	67	71	111	22	12	30	52	33	48	43	38	63	44
ENSG00000085491	2827	2798	2592	1981	2000	2348	1076	1283	2626	3190	2576	2719	1925	1607	1371	1438
ENSG00000085511	743	660	714	261	282	333	435	506	750	484	404	420	860	776	799	662
ENSG00000085514	17	10	26	12	10	15	13	13	7	5	9	1	23	16	17	29
ENSG00000085552	3	1	5	5	2	4	3	21	6	5	0	3	0	0	4	0
ENSG00000085563	30	29	39	12	14	19	90	559	146	46	14	30	6	3	9	18
ENSG00000085644	327	226	266	159	192	275	176	180	317	301	285	237	267	224	301	250
ENSG00000085662	3816	2586	3100	21687	18614	30824	3193	3783	4189	4562	3205	3644	4933	4565	3238	2875
ENSG00000085719	4047	3720	3743	2495	2507	3120	1656	1694	3569	3874	3227	3346	3174	3048	2737	2372
ENSG00000085721	1421	1157	1124	1482	1541	1930	666	804	1311	1605	1283	1423	1127	1003	899	956
ENSG00000085733	12556	9236	11072	6181	7598	8728	8717	8036	13302	10298	9038	9112	13208	11661	11068	11130
ENSG00000085741	287	254	296	10	16	5	139	80	265	22	30	26	195	159	396	133
ENSG00000085760	974	757	848	638	654	758	492	550	761	884	754	751	887	834	835	851
ENSG00000085788	1839	1591	1653	619	681	747	1024	1052	1952	1309	1178	1135	1780	1681	1725	1534
ENSG00000085831	21	12	15	17	18	30	14	13	17	27	22	16	13	14	9	12
ENSG00000085832	3056	2626	2579	2246	2372	2483	1391	1282	2820	3617	3076	3038	2238	2013	1849	1817
ENSG00000085840	95	71	71	54	50	84	77	120	139	92	58	62	46	29	32	16
ENSG00000085871	147	139	128	205	219	266	166	175	278	227	227	218	233	197	203	182
ENSG00000085872	881	624	740	561	585	752	440	481	902	914	790	753	544	540	573	551
ENSG00000085978	880	716	794	681	762	916	635	678	1068	965	863	825	868	747	841	831
ENSG00000085982	1947	1592	1727	597	681	766	1175	1045	1718	1530	1340	1302	2045	1878	1848	1773
ENSG00000085998	1680	1229	1564	1309	1567	1895	1343	1318	2072	1658	1519	1620	1737	1506	1607	1495
ENSG00000085999	73	66	86	46	52	93	79	135	110	65	49	54	54	53	37	39
ENSG00000086015	2987	2273	2942	1476	1768	2183	2373	2323	3255	2341	1985	2150	3499	3029	3808	3490
ENSG00000086061	12398	8840	9094	15792	16663	18881	8046	6923	14141	15292	13608	14907	4544	4060	4152	3857
ENSG00000086062	5736	4613	5066	3294	3380	4144	3281	3848	6744	7471	6661	6954	5959	5089	4480	4922
ENSG00000086065	5177	3780	3634	5121	5459	6549	3371	2981	5970	6395	5498	5824	1991	1595	1715	1712
ENSG00000086102	1695	1337	1326	941	1044	1220	1083	1117	1614	1580	1312	1372	1637	1611	1437	1453
ENSG00000086159	0	0	0	0	0	0	1	0	0	0	0	0	0	0	1	0
ENSG00000086189	1395	1223	1254	867	851	1047	660	848	1553	1462	1134	1263	1168	1094	999	999
ENSG00000086200	779	702	666	438	460	513	378	473	752	874	717	779	643	626	468	531
ENSG00000086205	0	0	0	0	0	0	0	0	0	1	0	0	1	0	0	0
ENSG00000086232	3707	2913	3089	1954	2209	2655	2316	2387	4031	3820	3465	3545	3676	3341	3089	3220
ENSG00000086288	0	0	0	0	0	0	0	0	0	0	0	0	0	0	0	0
ENSG00000086289	260	198	227	176	175	235	143	130	252	1116	1003	892	448	368	220	229
ENSG00000086300	3	1	3	2	0	1	6	28	5	1	0	2	0	0	0	0
ENSG00000086475	1187	1087	1184	507	526	543	694	770	1309	885	711	699	1465	1392	1213	1158
ENSG00000086504	1076	807	922	665	827	1017	850	751	1257	1050	948	884	1050	994	1035	1106
ENSG00000086506	0	0	0	0	0	0	1	1	0	0	0	1	2	0	1	0
ENSG00000086544	894	619	806	474	592	644	536	475	831	561	547	499	1016	1015	896	690
ENSG00000086548	0	0	0	0	0	0	0	0	0	1	0	2	0	0	0	0
ENSG00000086570	25	20	8	12	15	27	13	27	16	27	14	20	36	34	30	25
ENSG00000086589	1529	1115	1231	1280	1442	1580	1058	935	1763	1762	1551	1607	1153	974	1039	921
ENSG00000086598	10720	9615	9149	7155	7222	8052	4885	5054	12033	13750	11772	12527	8397	7430	6349	6858
ENSG00000086619	355	343	292	328	299	359	154	155	312	306	243	297	207	161	197	160
ENSG00000086666	2218	1817	1713	2037	1894	2361	1114	1185	2347	2597	2235	2406	1896	1681	1333	1476
ENSG00000086696	114	82	137	15	7	11	84	76	162	46	45	40	147	131	296	269
ENSG00000086712	827	695	663	721	715	860	436	349	615	722	624	639	581	547	553	451
ENSG00000086717	1	0	0	0	1	1	0	0	0	2	0	0	0	1	0	0
ENSG00000086730	21	15	15	43	32	43	15	9	12	23	24	12	14	11	22	22
ENSG00000086758	15451	11372	12964	8031	8812	10531	10924	9996	17835	16301	12757	13447	13551	12591	10814	11767
ENSG00000086827	589	499	503	570	560	654	348	407	649	616	534	542	494	546	481	495
ENSG00000086848	494	420	445	321	332	442	300	341	656	555	513	544	528	471	458	506
ENSG00000086967	0	0	2	0	0	0	0	2	0	1	0	4	1	1	2	0
ENSG00000086991	79	68	84	29	40	45	41	98	84	126	111	127	107	85	107	118
ENSG00000087008	466	359	478	187	255	264	252	340	560	390	392	381	527	549	430	462
ENSG00000087053	1822	1567	1596	1163	1207	1359	932	1136	1919	2129	1681	1849	1746	1716	1238	1520
ENSG00000087074	2504	1889	2211	6577	7414	9168	1792	1260	2572	5355	4943	5264	2850	2274	2048	1620
ENSG00000087076	136	119	241	23	23	28	65	72	98	20	10	22	257	248	447	299
ENSG00000087077	3670	2716	3221	1360	1780	1955	2731	2159	4326	3222	2917	2837	3806	3350	3387	3085
ENSG00000087085	16	13	14	20	18	39	9	13	15	13	11	12	20	9	12	8
ENSG00000087086	59882	44849	56355	23063	29045	34125	42313	33494	61354	52921	46880	41707	78302	66768	67604	56242
ENSG00000087087	2333	1576	2132	1546	1659	2218	1405	1492	2225	1976	1681	1798	2600	2012	1632	1780
ENSG00000087088	2381	1628	2269	1433	1706	1914	1978	1749	2820	2031	1873	1852	2890	2403	2636	2562
ENSG00000087095	830	725	735	836	838	1057	503	540	875	807	672	715	913	755	652	733
ENSG00000087111	1792	1374	1511	913	1074	1406	1464	1490	2161	2457	2195	2097	2245	1965	1506	1748
ENSG00000087116	8172	5782	6919	1596	2103	1952	4764	4852	8160	10926	10418	10331	8729	6959	9261	7740
ENSG00000087128	0	0	0	0	0	0	0	0	0	0	1	0	0	0	0	0
ENSG00000087152	2373	1743	2125	2074	2390	2908	1712	1771	2702	2956	2604	2665	2488	2097	2084	1999
ENSG00000087157	696	522	637	370	453	529	500	498	693	523	425	443	877	711	726	663
ENSG00000087191	2640	1810	2204	2026	2236	2874	1802	1853	2963	2358	2039	2055	2553	2323	1980	1942
ENSG00000087206	931	771	801	636	778	882	618	616	971	895	722	762	999	901	872	961
ENSG00000087237	55	31	41	18	21	30	51	35	48	23	28	27	16	17	17	14
ENSG00000087245	63408	45260	54787	17369	21651	21878	34659	24693	55480	41077	39181	38786	57876	48564	58550	39523
ENSG00000087250	1	0	0	1	5	8	0	1	0	1	0	1	0	0	0	0
ENSG00000087253	1207	1044	1068	835	833	958	471	474	935	1199	960	973	944	801	601	664
ENSG00000087258	5	2	7	109	135	135	5	2	5	422	329	340	12	5	9	3
ENSG00000087263	2032	1575	1632	2125	2227	2889	1299	1427	2478	2811	2317	2360	1533	1429	1130	1346
ENSG00000087266	2361	1739	2066	801	1042	1198	1221	1178	2087	1861	1616	1513	2058	1894	1609	1622
ENSG00000087269	950	736	914	880	993	1140	547	597	1056	1059	910	958	898	820	715	719
ENSG00000087274	8402	6607	7441	3494	3908	4724	5156	4342	9313	8109	7148	7274	8006	7168	7175	6334
ENSG00000087299	167	98	116	114	125	159	96	129	160	183	143	134	102	102	73	102
ENSG00000087301	338	292	299	45	55	53	138	104	295	152	139	164	298	248	295	230
ENSG00000087302	2819	2363	2665	2259	2294	2873	1827	2419	3029	2708	2451	2498	2999	2783	2569	2510
ENSG00000087303	6923	5405	6346	4164	4452	6047	4889	6889	8048	10189	8622	8531	10479	7644	6480	9117
ENSG00000087338	527	548	498	540	477	632	255	315	596	750	582	592	402	405	347	366
ENSG00000087365	5937	4407	5205	4028	4487	5612	4055	4198	6652	5777	5101	5163	5613	5085	4544	4380
ENSG00000087448	1958	1717	1698	1310	1221	1377	945	873	1847	1834	1408	1569	1534	1264	1371	1328
ENSG00000087460	27592	20952	24801	11613	13465	15291	17176	17465	29928	26975	24204	24740	27319	23547	22796	22878
ENSG00000087470	2891	2417	2489	2941	3077	3434	1630	1897	2527	3808	3100	3415	2499	2387	1901	1946
ENSG00000087494	40	34	27	11	18	26	21	17	26	7	12	13	26	19	39	15
ENSG00000087495	1	0	0	1	1	2	1	1	0	2	2	0	2	0	0	2
ENSG00000087502	1256	1205	1148	935	925	1050	671	857	974	1555	1346	1366	1082	968	724	795
ENSG00000087510	689	679	703	915	901	1117	299	263	622	600	460	544	595	467	628	414
ENSG00000087586	400	290	331	216	224	243	256	400	445	330	306	305	420	401	188	188
ENSG00000087589	32	27	26	14	8	18	13	16	29	45	44	28	40	28	21	4
ENSG00000087842	317	269	309	111	145	144	217	177	362	310	266	235	354	333	325	276
ENSG00000087884	140	105	121	66	72	81	100	94	173	154	113	129	160	140	131	147
ENSG00000087903	181	134	196	52	53	77	90	95	155	176	158	146	235	161	176	158
ENSG00000087916	0	0	0	0	0	0	0	0	0	0	0	0	0	0	0	0
ENSG00000087995	348	297	335	258	269	352	242	264	432	382	356	398	366	354	351	347
ENSG00000088002	9	1	4	0	0	1	7	2	7	3	6	4	10	9	12	8
ENSG00000088035	249	210	224	101	115	130	126	144	260	189	189	188	224	208	164	205
ENSG00000088038	1302	902	1216	645	764	979	769	699	1213	1009	963	899	1257	1067	1036	971
ENSG00000088053	0	2	0	0	1	0	0	1	0	1	0	0	0	0	0	1
ENSG00000088179	696	572	514	314	313	345	295	380	495	627	501	544	551	521	487	513
ENSG00000088205	2752	2280	2253	2449	2413	2704	1550	1856	2276	3057	2557	2968	2219	2029	1738	1844
ENSG00000088247	3885	2909	3517	2541	3105	3492	2374	2591	4263	3675	3362	3325	3186	2984	3003	2745
ENSG00000088256	1143	726	922	671	894	1011	789	665	1480	1361	1196	1183	786	741	865	805
ENSG00000088280	1807	1248	1590	326	467	414	1072	749	1639	1130	1070	1063	1514	1322	1436	1351
ENSG00000088298	972	694	939	657	776	910	673	622	1059	846	793	738	810	697	688	599
ENSG00000088305	95	73	100	29	29	38	78	77	97	52	45	34	83	90	59	67
ENSG00000088320	0	0	0	0	1	0	0	1	0	0	1	0	0	0	0	0
ENSG00000088325	1314	948	1127	524	558	608	1011	1120	1778	1122	947	956	1024	1081	500	519
ENSG00000088340	7	4	2	0	1	1	1	0	0	0	2	1	7	5	1	8
ENSG00000088356	340	280	329	334	331	451	280	381	460	345	338	344	405	358	397	413
ENSG00000088367	1108	1002	1169	165	249	297	647	721	1152	865	798	752	1499	1227	1521	1264
ENSG00000088386	1	0	0	1	0	0	0	0	0	0	0	0	0	0	0	1
ENSG00000088387	1325	1066	1005	438	518	543	746	674	1322	1167	1047	1035	897	896	973	919
ENSG00000088448	3056	2485	2718	2309	2569	3090	1376	1070	2196	1970	1626	1708	1819	1743	1960	1486
ENSG00000088451	379	319	299	357	295	387	182	230	312	370	293	323	249	240	264	261
ENSG00000088538	21	17	15	24	22	41	23	39	19	41	34	43	27	23	13	17
ENSG00000088543	90	69	69	23	39	43	62	54	74	55	41	37	108	118	104	108
ENSG00000088682	583	410	523	351	358	473	443	536	641	501	457	433	757	654	716	633
ENSG00000088726	1	0	0	1	1	6	0	9	1	2	3	0	0	0	2	0
ENSG00000088727	100	63	81	82	79	109	81	57	85	91	63	76	74	70	90	83
ENSG00000088756	1137	1099	1063	27	54	44	549	687	1012	705	580	605	1385	1225	1229	1569
ENSG00000088766	944	791	798	612	672	768	491	578	884	1023	770	908	735	697	616	680
ENSG00000088782	0	0	0	0	0	0	0	0	0	0	0	0	0	0	0	0
ENSG00000088808	170	149	182	130	146	180	110	141	164	183	168	165	189	179	179	233
ENSG00000088812	3823	3032	3326	1521	1720	1890	2197	2288	3492	4007	3355	3556	3229	2960	3407	3231
ENSG00000088826	566	403	488	1173	1481	1647	404	558	580	620	652	675	522	436	602	526
ENSG00000088827	12	4	9	3	9	4	5	2	6	9	3	8	6	13	10	10
ENSG00000088832	6143	5112	5600	4153	4387	5282	3791	4194	7342	6679	5309	5483	6693	6106	4917	5358
ENSG00000088833	1667	1234	1438	1271	1419	1770	1370	1518	2060	1808	1573	1666	1769	1496	1476	1568
ENSG00000088836	162	122	133	173	205	299	132	128	158	191	150	169	132	120	167	180
ENSG00000088854	1750	1401	1636	745	770	952	1123	1102	1893	1330	1155	1140	1632	1459	1629	1437
ENSG00000088876	403	290	352	188	209	254	270	228	370	187	193	172	401	331	355	326
ENSG00000088881	263	187	248	117	152	169	106	53	169	137	127	127	112	102	184	79
ENSG00000088882	605	513	646	132	140	128	331	108	462	75	62	56	629	441	487	180
ENSG00000088888	1363	1099	1318	714	843	1069	1238	1163	1772	1303	1093	1082	1967	1813	1710	1618
ENSG00000088899	200	158	219	343	382	533	122	151	243	487	419	414	223	230	218	235
ENSG00000088926	0	0	0	0	0	0	0	0	0	0	0	0	0	0	0	0
ENSG00000088930	4871	3889	4062	3688	3851	4202	2880	3426	5412	5204	4366	4650	3905	3575	3318	2903
ENSG00000088970	1043	905	951	227	247	255	512	406	688	587	571	507	1163	886	1090	830
ENSG00000088986	4243	3271	3654	3051	3246	4038	3354	3594	5206	4223	3711	3803	4326	3937	4076	4092
ENSG00000088992	2	1	2	2	3	5	5	28	6	2	2	0	0	0	0	1
ENSG00000089006	2325	1953	2200	1180	1177	1348	1184	1395	2143	1677	1415	1468	2641	2423	2226	2056
ENSG00000089009	17706	15212	19073	6937	7744	8401	11003	12532	17311	11012	10036	10375	25389	22609	25211	22946
ENSG00000089012	0	0	1	0	0	1	0	0	0	0	0	0	0	0	0	0
ENSG00000089022	597	405	431	522	547	708	345	412	581	643	489	495	518	480	418	425
ENSG00000089041	158	108	141	95	111	105	197	71	233	135	165	131	109	126	117	63
ENSG00000089048	789	666	688	1203	1137	1489	314	423	410	1059	854	992	618	547	337	366
ENSG00000089050	488	459	441	378	384	539	248	247	557	547	518	483	434	419	477	332
ENSG00000089053	4588	3686	4004	2252	2448	2835	3035	2838	4666	3310	2842	3047	4179	3879	3799	3864
ENSG00000089057	784	694	739	236	239	311	398	438	710	592	462	463	1004	834	922	860
ENSG00000089060	892	617	773	591	661	717	637	546	1013	1027	959	1137	839	714	867	629
ENSG00000089063	3587	3105	3256	1680	1652	1958	1880	1978	3837	3234	2697	2760	3470	3198	3025	2974
ENSG00000089091	46	57	67	33	31	47	44	50	60	51	49	40	72	75	65	77
ENSG00000089094	913	761	965	535	598	750	559	576	993	801	681	754	903	821	831	711
ENSG00000089101	0	0	0	1	1	2	0	4	1	0	0	1	0	1	1	2
ENSG00000089116	0	0	0	0	0	0	0	0	0	0	0	0	0	0	0	0
ENSG00000089123	178	171	162	103	103	126	127	166	205	235	202	199	222	226	182	190
ENSG00000089127	13744	7966	6897	17839	20314	22938	12803	7231	18773	20155	18207	18887	14	17	20	24
ENSG00000089154	5642	4048	5080	2896	3481	4463	3639	3863	6198	6000	5258	5201	5476	4933	4094	4404
ENSG00000089157	36626	29684	40015	11301	12965	15281	26424	29419	38293	18431	17254	17020	55514	48485	55702	48405
ENSG00000089159	3789	2741	3566	2169	2561	3455	2500	2562	3727	3237	2843	2682	4341	4102	3877	3546
ENSG00000089163	46	25	37	26	27	38	33	18	54	27	25	22	27	36	48	39
ENSG00000089169	3	0	2	2	0	0	3	0	1	0	1	0	0	0	0	0
ENSG00000089177	507	409	405	334	353	454	249	300	401	633	585	539	478	420	381	389
ENSG00000089195	442	366	403	612	500	677	336	457	486	602	485	536	406	330	319	324
ENSG00000089199	10	6	3	3	6	9	2	3	4	5	6	4	7	1	1	0
ENSG00000089220	4924	3715	4357	2614	2964	3456	3815	3143	5702	4549	3875	4182	4852	4718	4909	4257
ENSG00000089225	1969	1374	1594	1128	1312	1531	1079	767	1816	2206	1946	1976	1439	1212	1379	1079
ENSG00000089234	884	703	809	799	797	987	475	512	873	993	910	956	711	648	666	636
ENSG00000089248	5595	4177	4811	2706	3176	3490	4945	4025	6311	4258	3977	4090	6245	5276	5835	5079
ENSG00000089250	0	0	0	0	0	1	0	1	0	0	0	0	0	0	0	0
ENSG00000089280	5264	3992	4669	3457	3672	5140	3609	5573	5011	4324	3427	3626	6724	5638	3339	4551
ENSG00000089289	1548	1284	1611	670	720	881	1037	872	1515	1003	1018	994	1748	1407	2010	1563
ENSG00000089327	3871	2499	3419	3605	4017	5534	2962	2327	4530	4701	4202	4089	2692	2436	2783	2740
ENSG00000089335	1306	1100	1102	888	790	1080	693	701	913	1218	986	1016	1046	1015	1083	992
ENSG00000089336	1	1	0	0	2	1	0	1	1	0	0	0	3	1	1	2
ENSG00000089351	813	557	762	313	439	483	522	467	911	648	629	593	711	624	803	738
ENSG00000089356	0	0	1	2	0	0	0	0	0	0	0	0	1	0	1	0
ENSG00000089472	740	559	493	523	697	685	423	153	610	1015	911	899	840	585	311	192
ENSG00000089486	437	330	382	330	349	510	297	264	486	650	534	512	522	467	459	402
ENSG00000089505	32	23	28	10	19	13	20	19	25	32	33	31	30	29	34	23
ENSG00000089558	3	2	0	4	3	7	1	3	3	10	8	8	2	0	1	3
ENSG00000089597	25324	18439	22080	10618	12622	13940	20668	19596	29100	23890	22246	22240	28029	24794	20445	22118
ENSG00000089639	385	261	322	261	272	413	253	240	420	323	225	245	336	278	274	255
ENSG00000089682	493	475	482	427	402	411	266	307	324	627	463	534	424	366	350	331
ENSG00000089685	406	299	357	64	108	144	291	347	515	296	222	223	360	471	167	161
ENSG00000089692	42	24	29	31	28	36	34	23	46	55	45	34	20	18	7	15
ENSG00000089693	3694	2521	3192	2983	3194	4050	2897	2895	4331	4293	3660	3666	3579	3338	3030	3291
ENSG00000089723	63	43	59	15	17	22	39	68	51	31	46	36	68	66	67	84
ENSG00000089737	5914	4287	4568	5266	5753	7313	4222	3545	6400	6518	5811	6273	4758	4201	4563	4435
ENSG00000089775	124	110	124	55	65	82	71	73	120	77	78	79	146	146	116	85
ENSG00000089818	1367	950	980	1344	1418	1728	879	760	1692	1832	1533	1669	847	756	776	738
ENSG00000089820	20	21	16	11	19	23	15	23	26	27	18	19	23	18	28	31
ENSG00000089847	18	9	18	7	9	8	12	9	15	18	14	12	25	18	14	18
ENSG00000089876	963	819	800	841	826	1029	516	576	988	1057	825	914	853	793	777	706
ENSG00000089902	1959	1580	1637	1164	1220	1433	901	914	1878	1819	1512	1597	1345	1204	1165	1211
ENSG00000089916	547	416	430	439	459	554	315	342	520	540	459	448	590	527	525	514
ENSG00000090006	3893	2947	3689	528	773	662	1537	769	2921	1161	1093	1050	1843	1590	2796	1410
ENSG00000090013	538	428	531	221	256	329	515	440	626	333	336	292	785	822	854	757
ENSG00000090020	2209	1451	1770	1719	1861	2647	1524	1429	2591	3056	2705	2692	2069	1734	1718	1684
ENSG00000090054	3814	3298	3392	2478	2472	2672	1821	1988	3682	3841	3312	3547	3025	2718	2619	2545
ENSG00000090060	6265	5468	5214	4656	4541	5464	3023	3724	5056	6935	5724	6110	5134	4639	3965	4097
ENSG00000090061	2012	1505	1566	1915	2151	2515	1194	1118	2240	2767	2427	2545	1459	1364	1126	1286
ENSG00000090097	1190	825	1129	406	474	585	727	829	1010	616	499	488	1665	1535	1328	1495
ENSG00000090104	0	0	0	1	1	1	0	0	0	0	1	0	0	0	0	0
ENSG00000090238	636	508	668	177	173	243	338	296	511	353	354	329	639	555	867	686
ENSG00000090263	540	450	483	273	310	441	427	382	604	419	392	360	696	620	673	604
ENSG00000090266	987	727	796	602	562	786	616	593	990	808	725	738	1005	956	806	843
ENSG00000090269	0	0	1	0	0	0	0	0	0	0	0	0	0	0	0	0
ENSG00000090273	2133	1617	1863	1909	2110	2644	1545	1636	2680	2263	2068	2160	1682	1514	1509	1561
ENSG00000090316	1498	1221	1531	844	951	1166	1036	967	1796	1543	1293	1459	1507	1450	1628	1449
ENSG00000090339	2345	1457	1711	3398	3673	4908	2094	2355	3283	3820	3490	3756	2463	2337	1419	1861
ENSG00000090372	2085	1456	1790	1385	1678	2001	1521	1402	2466	2453	2199	2244	1839	1583	1797	1794
ENSG00000090376	616	572	556	537	458	628	338	335	579	579	467	459	596	595	545	475
ENSG00000090382	1	2	0	1	0	2	1	1	3	0	0	0	0	1	1	2
ENSG00000090402	0	0	0	0	0	0	0	0	0	0	0	0	0	0	0	0
ENSG00000090432	1008	650	865	839	825	1127	703	645	1046	1282	1124	1169	1057	871	915	812
ENSG00000090447	261	218	270	82	69	118	133	133	241	65	92	68	279	238	297	216
ENSG00000090470	885	711	803	609	647	735	549	478	828	695	628	657	779	691	838	655
ENSG00000090487	2912	2471	2656	1627	1672	2053	1624	1628	3507	2593	2410	2331	2922	2849	2636	2214
ENSG00000090512	1	0	0	0	0	0	0	0	0	0	0	0	0	0	0	0
ENSG00000090520	2348	1728	1843	2259	2378	2820	1484	1911	2601	3208	2748	2911	1609	1470	1307	1449
ENSG00000090530	818	601	646	760	870	1036	582	851	1093	960	818	914	668	575	408	573
ENSG00000090534	7	6	6	1	6	2	4	3	2	4	5	4	14	14	9	14
ENSG00000090539	136	109	149	43	43	37	55	51	93	62	63	52	118	79	148	109
ENSG00000090554	463	284	373	270	358	364	311	173	491	382	359	372	233	176	270	173
ENSG00000090565	1806	1433	1680	852	1112	1202	1088	1024	1812	1724	1562	1631	1664	1394	1623	1520
ENSG00000090581	1466	981	1196	1001	1150	1512	1045	810	1392	1377	1207	1230	1366	1086	1296	1090
ENSG00000090612	591	537	500	462	408	493	266	271	459	721	584	639	422	375	345	317
ENSG00000090615	4588	3698	4065	2362	2823	3408	2627	2625	5113	5336	4567	4781	3684	2897	3280	3332
ENSG00000090621	3508	2999	3747	1661	1886	2169	1671	2383	3441	2708	2384	2502	4290	3800	4189	3570
ENSG00000090659	1	0	1	0	0	0	3	0	0	1	0	0	0	1	0	1
ENSG00000090661	152	103	139	77	77	109	71	76	115	127	116	111	114	90	154	120
ENSG00000090674	512	414	525	557	687	914	398	306	596	670	632	645	571	576	607	553
ENSG00000090686	3278	2771	2942	1500	1520	1802	1721	1818	3124	3057	2579	2688	3040	2693	2447	2503
ENSG00000090776	370	334	410	143	201	196	161	218	334	321	302	314	356	356	425	435
ENSG00000090857	1612	1235	1447	854	1105	1258	1095	972	1799	1652	1429	1488	1734	1543	1572	1324
ENSG00000090861	8959	6605	7728	2871	3554	3967	6057	5590	9729	5259	4601	4447	10099	9165	8385	7422
ENSG00000090863	15696	12056	13235	6236	7300	7813	9868	8263	16618	15350	14347	14229	13093	11127	11694	10564
ENSG00000090889	250	222	237	68	71	95	231	429	377	194	157	148	210	225	98	84
ENSG00000090905	4377	3420	3594	2057	2255	2646	2576	2784	3239	3317	2831	3036	4043	3620	3173	3403
ENSG00000090920	35	15	17	7	17	11	11	5	24	14	12	10	12	11	17	5
ENSG00000090924	1860	1467	1901	431	471	549	1015	1474	1669	1061	877	916	2809	2155	2089	2411
ENSG00000090932	14	5	10	16	8	21	10	12	7	11	5	12	11	15	11	10
ENSG00000090971	639	432	554	351	422	477	505	375	746	639	570	547	573	525	674	541
ENSG00000090975	218	125	170	116	104	130	147	135	251	172	142	170	203	161	137	178
ENSG00000090989	1830	1571	1679	1133	1186	1454	955	993	1522	1741	1509	1540	1576	1537	1349	1356
ENSG00000091009	1459	1298	1263	1286	1327	1476	658	892	1193	1646	1338	1541	1090	982	815	906
ENSG00000091010	0	0	0	1	1	0	0	0	0	1	2	0	0	0	1	2
ENSG00000091039	4882	4931	4594	2811	2803	2964	1509	1994	3417	4260	3401	3843	3349	3047	2542	2469
ENSG00000091073	267	174	245	207	214	329	179	142	277	273	253	253	133	161	199	201
ENSG00000091106	29	11	16	15	16	20	11	7	23	20	16	15	8	13	14	10
ENSG00000091127	622	504	491	576	600	713	370	502	709	740	579	678	469	459	313	316
ENSG00000091128	3	4	7	1	1	1	2	4	2	1	0	1	7	9	2	3
ENSG00000091129	123	97	93	87	92	108	75	88	136	491	421	467	163	157	146	105
ENSG00000091136	36740	29591	35671	9249	11035	10463	21013	20951	29157	22050	20139	20589	33041	27432	31264	27246
ENSG00000091137	38	30	27	53	53	42	13	8	25	41	30	34	16	17	14	8
ENSG00000091138	2	0	1	1	0	0	0	0	0	0	0	0	0	0	0	0
ENSG00000091140	2276	1976	1950	1389	1440	1692	1321	1884	2462	2334	1973	2051	2351	2187	1479	1821
ENSG00000091157	855	733	772	467	537	701	444	448	884	1070	926	970	774	728	637	663
ENSG00000091164	2451	2013	2008	1989	1952	2319	1265	1359	2459	2212	1894	2081	2032	1930	1996	1831
ENSG00000091181	0	0	0	2	0	0	0	0	0	0	0	0	0	1	0	0
ENSG00000091262	98	92	75	35	53	40	108	43	164	180	178	166	36	34	85	62
ENSG00000091317	3435	3182	3274	2592	2528	2766	1640	1713	3681	3948	3026	3271	2675	2425	2083	2144
ENSG00000091409	2162	1984	1939	1676	1394	2076	1405	1268	2792	2959	2376	2557	1636	1571	1471	1785
ENSG00000091428	60	36	38	124	146	167	15	50	34	60	34	55	19	23	14	12
ENSG00000091436	4916	4760	5210	2256	2183	2738	1967	3397	3449	4070	3379	3491	5826	5143	3841	4920
ENSG00000091482	0	0	0	0	0	0	0	0	0	0	0	0	0	0	0	0
ENSG00000091483	1669	1402	1550	877	942	1049	967	1204	1751	1810	1575	1636	1582	1581	1415	1480
ENSG00000091490	1623	1191	1228	1046	1039	1107	1527	1800	2621	3409	2794	2921	1552	1280	1160	1817
ENSG00000091513	11	14	15	1	2	0	7	3	2	6	6	5	7	1	7	8
ENSG00000091527	8217	7320	7622	5008	4965	5467	4168	4768	8219	9576	8249	8724	8825	7799	6441	6839
ENSG00000091536	35	21	36	20	20	22	24	23	27	17	18	22	36	36	29	23
ENSG00000091542	3221	2335	2577	2314	2657	3238	1849	1776	3996	4301	3840	3952	1842	1620	1824	1914
ENSG00000091583	1	0	1	0	0	0	3	2	0	0	0	0	0	0	1	0
ENSG00000091592	867	634	852	254	317	352	595	747	768	742	600	644	1255	1056	751	924
ENSG00000091622	80	60	86	48	59	49	63	27	47	57	46	47	73	78	73	50
ENSG00000091640	1236	901	1079	694	868	1011	915	1048	1258	1091	901	985	1690	1342	1409	1383
ENSG00000091651	208	134	171	200	215	253	196	166	302	295	268	285	57	78	55	43
ENSG00000091656	2781	2246	2282	661	747	773	1495	1157	2276	2927	2370	2387	1753	1713	1834	1656
ENSG00000091664	0	0	0	0	0	0	0	0	0	0	0	0	0	0	0	0
ENSG00000091704	1	2	0	0	0	0	0	1	0	0	0	1	0	1	0	1
ENSG00000091732	520	344	386	285	295	414	355	386	565	478	353	443	456	411	382	397
ENSG00000091831	183	151	169	19	16	33	70	19	147	24	16	15	124	114	131	47
ENSG00000091844	81	71	79	82	55	91	22	28	49	10	8	7	34	35	30	17
ENSG00000091879	7	9	5	30	27	44	11	18	15	15	14	24	9	5	4	8
ENSG00000091947	620	430	537	260	298	415	457	403	660	440	373	342	617	577	577	490
ENSG00000091972	15	14	17	1	4	7	9	5	14	7	3	2	33	34	23	30
ENSG00000091986	23756	17425	19883	4539	5986	5662	15729	19837	20681	34370	31253	34156	29961	25260	17413	20721
ENSG00000092009	0	0	1	1	0	0	0	1	1	2	1	0	0	1	2	3
ENSG00000092010	5837	3966	4175	4481	4981	5767	4855	4076	6937	6319	5612	5868	3392	3269	2784	2502
ENSG00000092020	1088	905	869	850	853	934	584	552	1136	1214	1016	1123	753	661	600	600
ENSG00000092036	647	511	625	264	311	358	534	481	768	575	514	441	680	586	728	520
ENSG00000092051	0	0	0	1	1	0	2	1	1	1	0	0	1	0	0	1
ENSG00000092054	5	3	0	3	4	4	7	0	12	1	2	1	0	0	0	0
ENSG00000092067	0	0	0	0	0	1	0	0	0	0	1	0	0	0	0	0
ENSG00000092068	588	536	689	92	104	154	344	198	602	183	151	163	752	796	579	287
ENSG00000092094	334	292	301	168	227	289	252	298	391	255	233	239	457	375	339	412
ENSG00000092096	670	464	708	155	206	176	345	254	610	411	394	337	452	360	476	407
ENSG00000092098	1894	1314	1617	1133	1438	1801	1320	1185	1979	1719	1468	1510	1076	852	869	872
ENSG00000092108	2653	2153	2231	1766	1743	2139	1475	1808	2300	3045	2397	2552	2117	1896	1679	1832
ENSG00000092140	963	851	882	752	723	846	377	533	692	990	791	921	671	586	475	519
ENSG00000092148	6994	5928	6161	3811	4050	4583	3527	4080	5597	6957	5597	5964	6363	5627	5486	5388
ENSG00000092199	13032	10509	11154	11990	12735	15161	8655	9780	15227	13204	11796	12526	12882	12625	10355	9401
ENSG00000092200	6	4	8	3	4	4	3	4	9	6	11	2	5	5	5	4
ENSG00000092201	5088	4220	4548	3510	3895	4283	3017	3389	4846	4773	4176	4501	4557	4327	3914	3849
ENSG00000092203	2119	1631	1858	1585	1778	2243	1532	1681	2391	2433	2072	2070	2520	2226	2061	2173
ENSG00000092208	123	100	117	76	71	109	73	150	175	107	108	133	128	116	122	148
ENSG00000092295	69	39	38	31	32	35	91	66	113	179	157	162	59	42	58	71
ENSG00000092330	1602	1094	1266	1028	1232	1422	1494	837	2130	1829	1600	1569	1365	1128	1023	934
ENSG00000092345	0	2	0	1	2	5	0	0	1	0	0	0	0	0	0	0
ENSG00000092377	0	0	0	0	0	0	0	0	0	0	0	0	0	0	0	0
ENSG00000092421	39	30	27	111	116	94	33	137	56	143	88	80	23	19	19	26
ENSG00000092439	3855	3368	3478	2894	2640	3127	1774	1793	2893	3923	2993	3385	2974	2782	2469	2185
ENSG00000092445	409	329	418	128	135	187	251	276	417	232	214	214	537	412	444	465
ENSG00000092470	247	168	214	108	104	205	144	159	322	156	93	110	125	133	133	70
ENSG00000092529	718	472	498	576	732	807	459	255	489	572	444	461	298	264	252	254
ENSG00000092531	2216	1978	2089	1211	1195	1494	1170	1356	2214	1882	1637	1626	2582	2426	1899	1841
ENSG00000092607	1091	766	760	831	855	1006	718	487	1272	1620	1459	1563	447	366	511	354
[truncated: 49,047 more rows]

## Sheet: fpkm
	CLBr.60hpi.1	CLBr.60hpi.2	CLBr.60hpi.3	CLBr.96hpi.1	CLBr.96hpi.2	CLBr.96hpi.3	CL14.60hpi.1	CL14.60hpi.2	CL14.60hpi.3	CL14.96hpi.1	CL14.96hpi.2	CL14.96hpi.3	Uninf.48.1	Uninf.48.2	Uninf.60.1	Uninf.60.2
ENSG00000000003	15.7439	18.036	19.7661	13.6267	13.5516	13.6965	17.3268	13.9928	17.0099	11.789	12.1947	13.0888	18.7525	19.2797	25.3262	18.9532
ENSG00000000419	31.901	34.891	30.7319	41.3408	35.9029	35.0473	26.0248	39.2866	33.3594	23.755	23.3626	23.3826	33.0889	34.6751	32.8202	34.5119
ENSG00000000457	3.66919	3.74415	3.71996	4.33067	4.18528	4.16195	3.70422	3.36112	3.62536	2.79455	2.92491	2.84703	3.69514	3.50039	4.24834	3.66701
ENSG00000000460	1.6986	2.06913	1.73661	1.65425	1.46221	1.51941	1.74928	1.53045	1.88631	1.90609	1.47892	1.27184	1.20054	1.50137	1.63528	1.08232
ENSG00000000971	223.017	213.078	165.121	370.629	386.75	309.616	189.895	87.0012	150.631	239.5	230.712	237.025	44.1877	37.7028	82.2887	40.3013
ENSG00000001036	60.5983	59.694	51.3375	112.516	107.505	117.647	66.265	50.7846	77.6252	78.4299	75.4694	75.4127	45.0701	45.9837	46.1208	44.1311
ENSG00000001084	8.23843	8.13515	7.22364	11.276	11.6323	10.2117	6.57162	6.55482	8.36538	11.2029	10.8727	11.6328	7.0373	6.56218	6.73103	6.28182
ENSG00000001167	4.49892	4.46426	4.39761	5.42385	4.8699	5.31491	3.92188	4.87802	4.28732	2.80699	2.62754	2.86615	3.51998	3.64788	4.66872	4.23092
ENSG00000001460	2.41117	2.58725	2.4569	4.33463	4.76229	4.9244	3.10816	3.04723	3.10654	3.85598	3.87328	4.11847	3.71783	3.73919	3.16871	3.38576
ENSG00000001461	31.2143	32.4902	31.0387	60.0034	57.082	65.6751	39.3949	35.2659	41.2152	70.0732	66.7477	68.9387	37.7226	44.6423	43.1988	43.6922
ENSG00000001497	10.3141	9.9483	10.3552	10.1548	11.9505	12.0011	14.3903	18.1389	11.4895	8.1376	8.86651	9.56014	12.6153	12.8382	11.5909	13.3602
ENSG00000001561	0.106978	0.154648	0.10821	1.23915	0.964609	1.06143	0.163928	0.206268	0.111413	1.14636	0.861248	0.939937	0.175186	0.15793	0.017132	0.0593013
ENSG00000001617	8.84934	8.30056	8.46028	7.31851	7.16324	9.61371	7.91367	7.78046	7.84448	4.45987	4.92605	4.34928	10.7753	9.96469	8.59477	9.4778
ENSG00000001629	270.836	273.394	236.755	299.119	278.834	270.166	287.416	229.601	281.074	339.014	316.175	321.057	122.59	131.957	126.195	124.055
ENSG00000001631	48.5314	54.0351	50.0526	46.4927	44.962	42.228	40.5064	46.4822	32.6674	39.6652	38.8003	38.1494	48.3572	46.6114	47.3053	46.0622
ENSG00000002016	4.4469	4.04211	4.80062	2.19239	1.77288	2.29445	3.45854	3.0682	3.49371	1.56024	1.50455	1.44299	3.26124	4.07943	4.71142	4.93191
ENSG00000002079	0.480511	0.308725	0.347176	4.0479	4.65884	4.88781	0.19635	0.585151	0.470994	1.58014	1.68465	1.14594	0.262293	0.0746707	0.153903	0
ENSG00000002330	4.68677	3.89255	5.35194	3.27412	3.23629	4.11742	3.17633	2.18088	5.60237	3.78501	3.82959	3.84531	1.15437	1.38558	4.57661	3.4399
ENSG00000002549	257.83	206.214	169.733	380.46	412.498	344.035	342.529	212.62	353.884	344.145	346.675	356.084	24.3579	24.8299	23.2993	20.7788
ENSG00000002586	737.953	689.974	741.789	663.371	761.347	688.581	797.914	676.745	789.64	737.921	785.734	746.865	733.666	682.984	695.444	715.535
ENSG00000002746	0.93617	0.843966	0.957578	0.495483	0.638697	0.496942	1.1216	0.907255	0.903214	0.582474	0.656815	0.556155	1.12906	0.914007	1.33126	1.29795
ENSG00000002822	26.3182	22.899	26.9426	24.0436	27.9784	27.9347	27.3694	23.8697	27.6948	23.5821	24.4341	23.3669	23.8392	23.7588	29.9511	25.0325
ENSG00000002834	502.002	504.054	540.864	310.109	323.979	342.771	512.351	623.813	561.425	447.233	452.623	439.613	709.383	680.133	568.111	691.116
ENSG00000002919	10.0146	9.13492	8.52793	15.043	16.3014	17.1421	13.0721	13.7185	12.8441	13.141	14.0956	14.1211	9.53191	9.31122	8.45718	9.9367
ENSG00000003056	26.1057	24.4948	24.7457	47.3832	48.9937	49.5224	33.3288	33.3525	30.8095	26.206	26.5718	26.3649	28.1719	30.2574	26.1881	25.7248
ENSG00000003137	1.08951	1.16053	1.38379	1.98056	2.40179	1.83595	0.632657	1.8505	0.871207	2.95858	2.98583	3.19571	0.759055	0.935651	1.23054	1.01718
ENSG00000003249	1.71395	1.83225	2.16451	1.04346	0.782011	0.903067	2.84855	2.89985	2.38588	1.31964	1.18198	1.14255	3.20771	3.68854	3.46907	4.01482
ENSG00000003393	20.6411	21.48	21.0401	20.8627	20.8936	19.6953	18.9695	24.0685	19.9588	19.2851	19.9932	20.7967	24.2963	27.89	23.7006	24.5123
ENSG00000003400	2.82751	2.11697	2.09053	2.46585	2.81721	2.79069	3.4067	1.34371	3.52259	2.8361	2.8417	2.81615	0.803087	0.819243	1.00134	0.563116
ENSG00000003402	43.7921	36.9723	35.493	85.9776	82.5942	78.7526	55.3106	42.8653	51.5963	62.1979	60.5506	64.8903	29.4141	27.9208	25.2961	27.4885
ENSG00000003436	86.3034	96.7262	82.5109	220.612	181.466	220.258	49.8942	40.2783	65.4839	64.681	58.8293	61.3414	48.5693	50.6448	50.2411	32.6074
ENSG00000003509	13.5261	16.5493	15.8984	14.6113	13.5536	16.7494	15.3385	18.0742	12.941	9.74583	9.88272	8.41576	15.5087	18.5453	16.1269	18.6552
ENSG00000003756	247.479	249.627	238.864	173.932	168.19	162.175	264.021	233.529	222.35	126.72	120.515	120.019	266.463	270.092	353.095	290.605
ENSG00000004059	53.3072	54.3162	60.0525	33.0148	34.9888	33.8233	58.8282	70.7759	58.8367	35.8424	36.4324	34.3335	81.6416	79.6941	87.6105	75.7005
ENSG00000004139	2.03	2.21157	2.90789	1.8588	1.77994	1.82503	1.68307	1.83912	2.65305	1.6814	1.98651	1.40325	2.02349	1.79217	2.28037	2.46026
ENSG00000004142	36.4646	33.4234	39.1756	36.7284	39.6329	40.3396	42.1638	49.6074	41.5375	33.0792	33.1102	30.4799	53.2053	53.5036	46.9497	46.6416
ENSG00000004399	25.4327	23.3702	28.018	11.1202	12.8887	11.3363	29.1784	28.0143	28.1637	24.5079	25.8072	24.6611	27.6528	29.3764	32.3133	31.4612
ENSG00000004455	107.345	100.7	97.6747	149.948	150.078	156.456	128.194	143.373	122.423	96.7167	101.388	99.567	104.509	107.17	94.6662	107.578
ENSG00000004468	2.53557	1.78674	1.2292	9.92207	10.4679	8.56554	1.60429	0.365216	2.12457	2.93086	3.29244	3.65485	0.0223238	0.0254209	0	0
ENSG00000004478	8.88278	8.7632	9.29387	25.118	24.3337	28.1671	10.0094	15.7389	9.91857	8.70423	9.02333	8.87027	8.96466	9.5977	8.71614	8.39188
ENSG00000004487	23.3601	23.9933	24.5035	14.6832	14.312	15.9693	20.6957	28.1869	21.5424	14.0761	13.9126	13.5692	25.8309	25.2925	25.8854	24.331
ENSG00000004534	53.4934	53.0998	52.9785	53.8688	60.7107	62.2829	53.6108	53.0718	36.3749	35.5757	37.0011	39.0537	58.2586	53.8505	51.3847	55.541
ENSG00000004660	1.9662	2.14812	2.71355	1.15288	1.43774	1.50216	1.81217	1.89862	2.03763	0.895758	0.908773	1.10459	3.43259	4.14571	3.26252	2.01935
ENSG00000004700	18.054	19.4748	17.7692	32.7914	31.0694	31.9376	19.4333	18.0663	16.6321	22.1573	22.4737	23.535	12.6273	13.8326	16.3129	15.8375
ENSG00000004766	29.644	28.298	26.7293	32.7078	27.6157	30.8456	24.164	25.6237	20.8587	26.4046	27.5527	27.3526	23.4835	25.7558	24.6092	22.7824
ENSG00000004776	43.0948	38.1132	40.3725	17.1965	21.6978	16.9135	49.2881	32.6255	56.5781	45.8205	51.2312	44.1202	77.8414	76.1327	52.0075	52.8713
ENSG00000004777	0.671785	0.609342	0.831417	0.213053	0.159385	0.253043	0.555478	0.526136	0.371847	0.18641	0.22988	0.261892	1.0354	0.648473	0.718908	0.710986
ENSG00000004779	25.791	30.7276	26.5846	43.7621	42.1413	49.5012	31.598	28.2648	35.473	32.6637	35.9285	34.3619	29.0069	30.0128	31.6339	28.9636
ENSG00000004864	3.30364	3.34351	2.71504	6.38702	6.45527	6.56531	4.28481	6.51918	5.12954	4.68546	4.93008	4.95153	3.27686	3.3559	2.55947	3.17335
ENSG00000004866	16.6219	17.022	15.4785	15.1638	16.4938	17.4182	17.1973	13.8932	17.1624	12.0745	12.6086	13.4767	16.9875	16.2713	14.2307	12.9898
ENSG00000004897	27.0666	30.8236	26.4467	49.4451	42.6161	43.6815	22.983	24.8111	25.3458	36.3023	33.9856	35.7844	19.5065	21.4853	17.3349	18.5852
ENSG00000004961	9.67762	10.1824	8.92837	14.1852	14.7844	14.7139	10.1079	9.9975	11.782	10.3698	10.8179	10.4167	9.80543	10.001	10.3064	10.4473
ENSG00000004975	14.9058	15.2241	17.1261	11.0555	10.9647	11.9689	15.277	13.4001	15.6032	9.74648	9.28841	9.55813	16.66	17.3474	18.2146	14.9603
ENSG00000005007	21.1955	19.7345	22.1296	18.3419	19.425	19.9617	20.1866	18.4469	21.4258	17.0441	16.9634	17.3218	16.2546	17.4079	19.0238	18.3288
ENSG00000005020	13.8638	16.6398	14.519	19.6879	16.6464	18.4232	11.627	14.9124	14.7359	16.7364	15.17	15.15	11.2305	12.0363	10.8879	11.5858
ENSG00000005022	56.6194	55.5768	63.4147	61.0666	66.947	68.1258	73.0309	96.5367	69.1388	43.8616	45.3251	45.177	78.2807	81.2312	81.0869	76.54
ENSG00000005059	60.9194	61.3672	50.832	52.0063	53.757	43.4317	75.8698	40.3789	86.9432	70.1626	68.1231	68.3651	30.0745	33.5953	26.7869	22.2855
ENSG00000005073	16.5081	17.7961	17.9612	7.674	8.08799	6.95533	18.3853	15.3917	16.7931	11.7245	11.4565	11.5734	17.8204	17.6196	24.8967	19.0417
ENSG00000005075	28.2392	26.8936	27.0886	34.4183	42.2539	40.1439	37.0731	40.6487	29.6921	27.616	30.6873	29.7641	40.2314	42.1405	49.2009	50.4351
ENSG00000005100	6.25626	6.43913	6.3774	7.4637	7.53946	7.12795	5.8839	6.48215	6.2433	5.33312	5.1114	5.35767	6.59943	7.18664	6.73903	6.26316
ENSG00000005156	4.99207	4.89516	5.13437	4.44114	4.21518	4.55217	6.16764	7.02092	5.85767	4.24198	4.35117	4.20601	7.22393	7.10388	5.3779	5.76472
ENSG00000005175	18.6747	20.6142	17.5415	33.6696	28.5851	28.443	16.6023	22.0869	13.6847	25.6802	23.6657	24.7583	14.0833	15.5403	10.7708	14.0573
ENSG00000005189	0.772714	0.949122	0.853865	0.344618	0.458329	0.439622	0.965829	0.77493	0.857654	0.340179	0.2715	0.285264	0.769158	1.14428	1.19379	0.921471
ENSG00000005194	18.1802	18.0111	19.0511	23.285	22.2849	25.5037	24.1217	26.6166	21.6448	19.3004	19.2026	19.3938	23.5365	24.2816	26.1404	27.0124
ENSG00000005206	18.728	16.012	19.0155	9.1657	10.1784	11.3029	18.1444	14.1449	18.6994	12.4044	12.5816	11.1837	14.4064	16.1995	18.5309	18.9089
ENSG00000005238	8.41156	8.09574	8.41271	15.3262	16.3066	19.1169	10.977	12.2355	8.91644	10.4628	11.3628	10.0252	12.0398	13.2913	11.2945	11.9242
ENSG00000005243	57.1719	57.0026	63.0428	36.6485	42.2462	42.4992	70.4919	67.4668	68.7987	59.0734	65.0126	59.8511	81.5635	71.3735	75.3092	75.2171
ENSG00000005249	11.4178	12.597	11.316	13.9663	14.246	8.73144	7.37548	6.97555	9.10031	10.5932	9.00048	10.1913	6.07519	6.73881	5.65177	3.3062
ENSG00000005302	17.4878	18.3334	16.4476	20.9249	18.7136	18.4875	20.5157	16.7154	19.9616	15.4691	15.6436	16.4072	13.8326	13.7663	14.3221	14.181
ENSG00000005339	17.0049	16.1651	16.6478	12.4614	12.8579	12.531	16.1867	13.936	16.57	14.7875	13.6797	14.2107	14.095	13.8923	16.4669	14.9011
ENSG00000005379	1.24663	1.14863	1.42259	0.398459	0.572081	0.470576	1.33657	0.85261	0.880107	0.596353	0.557973	0.567533	1.79421	1.63949	1.64848	1.61
ENSG00000005436	6.2413	6.52054	5.89088	6.15059	5.08185	5.01285	3.60463	4.38037	4.09245	4.4382	4.50396	4.59019	4.45293	5.28365	4.89642	4.55762
ENSG00000005448	7.39954	6.41811	6.98579	6.80488	6.3612	8.88419	8.01267	9.86194	6.98099	4.16738	4.32374	3.7151	10.2661	10.0806	11.297	9.5318
ENSG00000005469	6.50703	7.14769	7.09089	4.73502	5.58986	5.35153	5.31789	5.75606	6.72106	6.2097	5.92365	6.13587	7.01478	7.66904	8.06764	6.87058
ENSG00000005471	0.556655	0.487229	0.531591	0.421361	0.5006	0.495069	0.316472	0.288179	0.553537	1.17096	1.0727	1.23134	0.369913	0.340998	0.36175	0.459982
ENSG00000005483	13.0397	14.2226	12.6195	14.8222	13.8277	14.2409	10.0612	11.2939	8.61003	9.83391	8.8973	9.70471	12.2788	12.8875	11.6546	11.5319
ENSG00000005486	22.1778	20.7384	21.8284	26.8614	29.7341	30.6794	24.9235	20.6514	24.8465	17.1777	18.4492	17.2255	20.1087	19.7538	25.3552	22.3899
ENSG00000005513	0.432433	0.361832	0.627783	0.660801	0.655229	0.657381	0.427376	0.114301	0.374581	0.255442	0.219382	0.323144	0.230559	0.0875154	0.695741	0.17839
ENSG00000005700	28.4376	32.8063	27.9892	36.2259	30.7438	32.1926	22.3892	25.4589	22.718	30.9001	28.1559	29.8431	24.0303	24.6286	21.5444	24.2981
ENSG00000005801	7.63598	7.8582	7.52809	13.1159	12.2815	13.7146	6.29456	5.01842	5.41104	7.2869	7.24548	8.01615	6.24327	6.16425	5.80199	5.40299
ENSG00000005810	20.0376	19.0829	18.4034	18.2328	18.1222	16.2295	23.2419	15.7529	19.1692	24.6189	22.1158	22.1626	11.406	11.881	12.3254	10.8771
ENSG00000005812	31.1744	37.1925	32.4528	38.3809	35.5641	33.8057	19.7606	21.6657	24.3343	32.1953	29.0935	30.694	29.2934	25.4652	24.9072	21.9738
ENSG00000005882	6.88107	6.68985	8.00308	4.2329	5.08828	5.06465	6.66161	5.98296	6.67637	5.64713	6.36511	4.77925	10.1789	9.73439	10.6218	9.31991
ENSG00000005884	22.7275	19.5278	21.6928	48.0831	47.1401	59.5787	39.8075	52.2818	39.5411	46.4006	45.1446	42.6918	21.7713	24.899	21.3487	30.1945
ENSG00000005889	17.0821	19.0507	16.7492	19.7489	17.8194	16.577	10.3639	11.3232	12.5403	17.6173	16.016	16.3122	13.2204	12.6427	9.83711	11.1906
ENSG00000005893	81.0458	85.1373	74.3933	85.4169	80.4689	79.1647	63.1443	50.2676	70.4458	75.7021	74.5522	75.4222	56.6302	57.9846	51.9816	50.0299
ENSG00000005955	34.442	35.4606	33.674	39.4361	36.8756	36.7132	36.6703	40.6422	29.7276	31.9329	31.4105	32.8928	41.5453	41.1006	35.8218	38.5043
ENSG00000006007	32.0702	32.9759	32.0913	37.9795	35.0826	35.7524	32.1542	28.8405	38.4831	33.8075	34.6372	33.9742	29.8507	31.3064	36.2738	35.6493
ENSG00000006015	9.70639	9.11083	8.59092	6.77141	7.64636	11.1279	5.63957	3.75535	10.8892	6.39756	8.15305	7.15767	3.22869	4.52507	8.79225	5.95705
ENSG00000006016	1.82349	1.8395	1.37907	1.69406	1.98279	1.9552	1.47633	0.498077	1.83749	1.345	1.32774	1.24922	1.02329	1.67373	1.81219	0.43186
ENSG00000006025	3.63871	3.11713	3.4816	1.07372	1.37131	1.5358	4.04901	3.0709	2.63972	1.28679	1.43081	1.13536	4.82533	4.62583	4.10869	4.1676
ENSG00000006042	95.1718	98.7717	104.379	40.9525	50.6378	44.3251	102.815	78.8191	94.1106	66.51	63.6216	61.4053	115.704	109.26	136.708	104.937
ENSG00000006062	4.91813	4.05665	4.81533	2.84415	3.84307	3.63635	7.34594	6.95322	6.03127	4.80626	5.49612	5.0706	5.09002	5.56906	4.09139	4.37964
ENSG00000006075	0.154916	0.0995322	0.134314	4.50236	5.70759	8.57658	0.443119	0.0628837	0.227771	0.456733	0.482779	0.583341	0	0	0.049618	0
ENSG00000006114	12.496	12.7423	12.2636	13.8662	13.0795	14.9579	10.8809	10.5331	12.4644	10.4169	10.0396	10.1659	9.62376	10.56	9.88296	8.35499
ENSG00000006118	17.0602	14.1079	14.1403	32.5544	31.5668	45.0887	21.287	17.982	19.451	14.0715	14.1524	14.4577	9.10832	8.72803	9.5965	9.17109
ENSG00000006125	58.5674	59.0976	57.4255	44.1173	44.0382	42.5861	49.6605	45.9371	62.7691	46.7076	46.5589	45.5586	49.6082	55.0215	50.2421	45.3592
ENSG00000006194	8.1984	7.67915	8.17141	11.0598	10.8495	10.8872	8.77586	7.42906	7.59669	5.99724	6.01393	6.40401	7.90042	7.91691	8.96026	7.72573
ENSG00000006282	28.978	27.9538	32.1505	16.9362	18.0984	20.2801	37.5798	35.5133	31.4766	19.9697	19.9785	19.1463	42.1471	40.7279	43.5572	39.8371
ENSG00000006327	55.3319	50.5399	55.1891	181.543	190.961	201.715	81.5086	111.147	74.6345	141.59	133.959	140.004	74.482	72.6524	76.2131	77.0316
ENSG00000006451	95.7195	110.297	99.3479	239.978	188.839	238.409	81.6283	94.6027	86.9908	90.9542	81.7444	95.768	97.1163	104.468	95.7953	79.8432
ENSG00000006453	3.04741	2.90181	3.11585	1.32962	1.2054	1.18236	2.83779	5.4606	3.03465	2.94071	2.92602	1.97501	4.98378	5.04128	5.22638	5.26109
ENSG00000006459	3.59012	4.10519	3.80288	6.11092	6.26448	5.90762	2.05943	2.97882	2.34084	3.29507	3.00654	3.33503	3.71799	3.38836	3.37029	3.43334
ENSG00000006468	5.68049	5.97851	5.42019	11.029	11.148	9.43044	3.89077	1.30298	4.11853	2.7565	2.27606	2.55323	1.40765	1.27787	2.03311	0.319886
ENSG00000006530	13.7556	14.3275	14.1739	14.4977	15.0094	14.659	17.1352	17.4809	15.7601	13.7246	13.0933	13.5084	16.6051	17.9044	14.4143	14.6649
ENSG00000006534	34.7197	34.5167	37.1171	11.406	15.8373	14.3454	39.8137	28.2754	36.315	22.5115	23.6752	22.0548	50.9511	52.2016	49.0831	44.1569
ENSG00000006576	14.5625	17.2821	15.6216	13.378	12.3574	10.2513	10.8032	10.6901	11.7655	17.9352	17.0152	18.1437	13.188	13.1882	11.8778	11.0822
ENSG00000006606	1.28007	0.971972	0.269053	13.3324	13.6296	19.4054	0.95104	0.0944746	0.798457	2.05854	1.99461	2.51233	0.254089	0.14467	0.0745446	0
ENSG00000006607	24.9623	25.6206	24.9852	15.0771	16.7235	15.2193	24.4635	28.8051	24.1601	18.8469	20.8752	21.0195	36.5645	37.3435	30.4387	34.4796
ENSG00000006625	15.501	17.6661	17.0851	17.3145	16.3687	16.5983	18.2018	19.5881	16.1373	15.4961	16.031	16.29	18.1236	20.0398	18.9786	19.4663
ENSG00000006634	4.22176	4.58311	4.58593	7.8692	6.02224	7.31515	3.11315	4.07744	3.12738	3.79679	3.18836	3.83726	3.33755	3.63469	2.37799	2.04436
ENSG00000006652	68.99	74.8297	65.5772	175.913	149.217	148.016	65.8447	75.4761	77.7637	84.586	79.4598	84.2387	58.3024	56.0001	64.8203	66.797
ENSG00000006695	8.00971	7.39493	6.84729	10.5465	11.4857	12.324	8.49875	7.5682	10.2921	10.3649	9.89369	10.2057	6.65016	6.88244	5.92852	7.29168
ENSG00000006704	6.73835	6.26242	6.9896	4.85862	4.54809	5.97575	6.866	8.16282	6.85928	4.92683	5.30228	5.12538	8.08053	7.75563	9.06395	9.58522
ENSG00000006712	29.2355	28.9016	34.4664	31.8203	34.9782	36.0609	35.4194	33.3348	32.044	23.9285	25.6931	23.6354	36.7915	38.598	36.8811	33.8
ENSG00000006715	165.666	189.46	171.239	132.172	128.744	127.558	141.436	131.751	158.139	150.094	147.29	153.569	148.969	152.627	160.605	142.838
ENSG00000006744	19.7008	17.569	19.6312	26.8824	28.6317	32.0309	28.9306	22.8455	26.4011	22.1419	20.9315	21.315	20.6257	21.7492	21.5919	20.4439
ENSG00000006747	0.297987	0.474807	0.440934	1.06436	1.42378	1.01767	0.506544	0.116121	0.479019	2.34639	2.11732	2.1544	0.143141	0.281545	0.122166	0.0453075
ENSG00000006756	10.2907	9.39863	10.5303	6.02297	5.22076	5.40751	10.4638	8.45161	10.5267	6.83867	7.194	6.72871	10.1242	11.2127	11.3061	10.0255
ENSG00000006757	1.95792	2.28719	2.88069	1.57441	1.81203	1.97381	2.60019	2.07723	2.30079	2.02844	2.28813	2.16711	3.52204	3.49897	3.50608	3.49564
ENSG00000006831	23.4578	24.2555	23.4604	28.5404	26.988	27.5817	22.6663	24.3607	24.3383	22.594	21.6438	22.4833	25.4181	24.6512	22.8745	21.8304
ENSG00000006837	1.46941	1.32943	1.56	2.72833	1.81428	1.66022	1.10285	0.803403	1.07288	1.12896	1.32394	1.15932	1.40776	1.41666	2.07465	2.03279
ENSG00000007047	6.70256	5.99639	6.82728	6.20031	7.34701	7.11948	7.121	5.86238	7.1834	7.42254	7.63918	7.50496	6.48898	6.07646	7.35571	6.6898
ENSG00000007080	23.6848	23.3926	27.453	19.1565	22.4264	23.9496	29.5496	22.757	30.7485	18.2573	20.9721	21.8854	16.7798	24.9419	31.8775	30.329
ENSG00000007168	38.6139	41.2069	38.7619	32.8516	29.5726	32.3445	29.3188	36.691	32.633	37.9981	35.5126	35.8837	41.2498	41.6918	37.4487	41.9477
ENSG00000007202	28.0035	27.267	29.5531	28.3268	28.9483	30.5361	31.5552	31.5947	32.1412	24.5411	24.6454	25.3923	29.4394	30.8769	28.4516	28.5833
ENSG00000007237	3.97059	4.41701	4.76495	3.02632	4.04184	2.68379	2.96066	2.16128	3.56206	1.74266	1.86591	1.78848	3.12931	3.05103	5.96871	2.52025
ENSG00000007255	5.98507	4.88066	5.63267	2.39167	2.67825	2.40554	8.34033	6.10483	6.05455	3.5848	3.82603	3.58281	5.15185	6.20047	8.94581	8.75002
ENSG00000007341	10.2009	10.7177	9.4513	11.2219	10.0533	11.187	10.2492	8.76868	9.71946	9.59404	8.8981	8.08909	9.5971	10.4996	9.99393	10.34
ENSG00000007376	5.67553	5.64246	6.73369	10.4682	11.7006	12.9511	7.98284	4.92291	7.70052	7.83131	6.6715	7.15381	4.6634	5.58889	7.233	7.56963
ENSG00000007384	48.0065	46.403	54.7687	53.6819	60.3451	64.4328	53.4384	43.8113	48.1576	41.2446	40.1055	40.5964	55.773	53.5312	64.9898	54.701
ENSG00000007392	41.9039	43.9941	45.3034	39.218	42.7389	37.9609	37.718	37.7132	35.3822	19.8619	20.1329	23.3484	38.8045	38.0317	46.1819	43.985
ENSG00000007520	13.9005	14.5047	15.3068	12.522	14.2053	15.2615	16.9989	14.6211	18.3989	11.5284	12.4109	12.0223	15.1478	17.2178	18.8162	16.4234
ENSG00000007541	7.63729	6.49474	7.55708	6.71583	6.13408	7.44463	6.93222	4.89293	8.12678	7.49233	6.92329	6.11594	5.22202	5.47078	6.9248	6.36365
ENSG00000007545	5.25854	5.04035	5.48	5.21628	5.45386	6.15253	4.78751	4.15787	4.52897	3.84191	3.44302	3.63776	4.80121	4.93495	5.54654	4.89944
ENSG00000007866	19.7938	17.8017	20.2227	19.913	21.5069	20.691	24.9834	28.2378	21.6265	19.2824	19.9777	19.8656	30.7063	29.7424	29.197	35.8965
ENSG00000007923	15.9243	14.7833	15.359	16.1757	17.3619	17.3977	17.9153	22.0583	17.6616	15.8152	15.9065	15.8947	17.9788	18.0386	14.7045	16.6101
ENSG00000007944	10.9341	12.4398	10.6239	4.76826	5.84839	4.45816	8.89323	5.18871	9.26393	2.89895	2.97247	3.08304	4.67447	4.80367	8.24175	5.31928
ENSG00000008018	108.709	114.621	114.326	133.364	134.54	149.146	150.155	163.588	134.804	92.7988	95.2694	90.4619	141.581	150.754	145.114	145.179
ENSG00000008083	4.54605	5.57641	4.92884	7.58612	6.29396	8.21662	3.90615	4.14486	3.9609	3.73968	3.44733	3.88316	6.33278	5.42877	7.11851	4.78972
ENSG00000008086	2.26067	2.49321	2.19154	1.70948	1.57399	1.42481	3.84056	2.35556	2.70444	2.58368	2.46858	2.05555	1.58382	1.94739	1.92706	1.89455
ENSG00000008118	0.704868	0.699172	0.957797	0	0.0191834	0.0494909	0.4851	0.361417	0.52121	0.011218	0.0256918	0.0124174	0.823524	0.784042	1.37834	0.501389
ENSG00000008128	15.8223	15.1381	16.1892	18.4826	18.9615	19.4198	17.9908	14.8599	14.1965	12.0355	12.1103	13.2112	14.9267	15.1344	15.1088	15.6894
ENSG00000008130	22.3139	20.5441	20.1822	28.0009	30.2214	29.4649	26.5839	21.4404	26.0992	23.1429	25.0147	23.1496	17.6375	17.7656	18.9531	19.2069
ENSG00000008256	32.3285	35.4848	36.0121	9.78658	10.678	9.50025	30.4617	31.3977	33.3949	27.8647	29.2163	28.385	36.0512	36.5966	46.1323	37.2731
ENSG00000008277	1.39462	2.11919	2.4439	0.0372967	0.137363	0.0738288	0.271371	0.179716	0.292927	0.140571	0.080485	0.0555714	0.906274	1.00449	0.737381	0.33658
ENSG00000008282	55.1165	60.8193	53.1931	82.7824	69.7825	78.0341	44.3541	45.176	58.8087	64.8007	61.3883	64.6865	49.0159	48.2186	38.3596	43.3047
ENSG00000008283	7.38431	6.13667	6.87426	5.53716	5.9905	5.4393	10.3071	7.78756	10.0568	6.82918	7.00937	7.08491	7.33285	8.69491	7.05261	6.38932
ENSG00000008294	22.8563	23.5323	21.5778	32.7604	33.4893	31.5452	21.8224	16.9209	20.2479	20.6233	19.9137	20.2102	15.3248	16.4411	15.9551	14.0171
ENSG00000008300	0.504249	0.427584	0.449768	0.780573	0.865624	1.09953	0.799097	0.723155	0.757701	0.826633	0.784392	0.796778	0.514175	0.540959	0.67226	0.739445
ENSG00000008311	7.63723	9.05031	10.0584	7.24903	7.65559	7.67008	5.87348	5.75682	5.08144	5.43302	5.226	5.3788	9.04914	8.44618	6.26112	6.55637
ENSG00000008324	8.93355	8.77844	10.1375	17.3203	15.7437	16.0364	9.60937	8.74585	9.59363	7.03155	6.48248	7.35455	9.14343	8.73787	7.9949	6.20059
ENSG00000008382	3.68554	3.26076	3.49226	1.45906	2.06199	2.25684	4.37812	4.12025	3.53357	2.13756	2.88709	2.46721	4.99102	5.40804	4.30894	4.79733
ENSG00000008394	93.9462	107.773	92.9072	205.049	182.069	199.387	101.207	74.6447	107.749	154.166	131.866	130.582	122.341	121.853	72.276	67.9711
ENSG00000008405	8.54092	9.81601	9.32058	20.0309	19.3124	18.8684	7.57201	11.649	9.36297	11.5786	11.2146	13.9966	10.7715	10.8388	8.99895	10.1118
ENSG00000008441	54.9516	55.4097	53.0092	20.2912	23.9738	17.9666	49.4226	30.1963	61.8704	58.201	62.0382	58.8287	39.6412	44.1775	52.5322	38.3324
ENSG00000008513	12.4793	12.4394	12.1751	12.0859	13.0034	12.2428	10.3256	13.8164	10.6553	7.30536	6.74319	7.20784	15.3084	14.0639	11.7635	12.7961
ENSG00000008517	7.47275	6.18084	5.9246	6.27103	8.03919	9.8926	17.4088	21.3381	17.3717	4.54529	4.93719	5.26123	18.817	15.0562	6.12576	10.1213
ENSG00000008710	13.4062	12.1432	14.006	9.19785	10.3026	10.9807	14.1097	12.8577	14.48	13.9658	14.7871	13.9257	9.99012	11.8722	14.2634	16.3954
ENSG00000008735	1.45707	1.29125	0.943847	1.67188	1.44194	1.13947	1.4577	0.428297	1.35434	1.26482	1.06996	1.29914	0.562237	0.327928	0.466685	0.429712
ENSG00000008838	13.8864	12.6962	12.7781	16.1197	18.2392	19.3714	15.3684	14.3495	14.9742	15.2775	15.3731	14.8166	13.9648	13.6444	12.124	12.5189
ENSG00000008853	3.81237	3.50726	4.29522	3.32285	2.79998	3.94655	4.0439	4.46031	3.84042	3.32265	3.50298	3.52758	5.06561	5.38529	5.2565	4.27265
ENSG00000008869	8.30141	7.67968	8.20534	9.09005	8.89998	9.43246	7.76792	7.31681	6.62219	6.48856	6.02367	6.52995	7.95801	8.87504	9.18994	8.51684
ENSG00000008952	26.4091	30.2858	27.4901	39.5597	34.4031	35.8124	19.0665	21.5124	17.1854	33.5402	31.4162	33.5964	24.3699	23.6258	18.5713	21.6505
ENSG00000008988	642.115	672.871	788.497	484.835	527.78	432.83	690.795	668.326	691.838	377.856	424.233	423.135	841.402	839.87	1111.52	917.221
ENSG00000009307	194.422	207.438	193.066	189.101	187.127	169.032	172.771	165.888	182.518	189.476	190.241	193.493	165.435	171.298	179.801	165.598
ENSG00000009335	68.5834	72.8578	68.9151	77.5407	70.4957	75.3817	66.1704	69.9944	76.664	69.8854	69.4546	69.4983	65.3986	64.7824	65.2139	63.8832
ENSG00000009413	41.7723	46.4367	40.9143	20.305	22.8903	17.1065	22.0045	15.4991	16.3043	21.4468	20.6451	20.1924	31.8457	31.7474	26.7034	19.7279
ENSG00000009724	4.52981	3.10077	4.01307	3.92297	3.61204	3.8404	2.90625	3.84935	2.73875	2.41947	2.55068	2.16802	4.25205	4.68407	4.39325	3.7548
ENSG00000009780	4.3945	4.53518	4.08002	3.77652	3.69072	4.31488	3.74407	3.08079	4.27855	4.47702	4.30969	4.53117	2.54369	2.93325	2.3805	1.90583
ENSG00000009830	6.69845	6.25693	6.61181	4.58664	5.14234	6.35834	8.16939	7.48785	7.24761	5.85064	6.11979	5.48445	7.88478	7.75092	8.5818	8.20433
ENSG00000009844	22.9306	25.5228	22.0452	33.1737	29.8667	33.247	19.3296	21.2473	22.1079	30.0735	29.3506	29.0141	18.8559	19.6909	17.6761	17.7517
ENSG00000009954	28.2745	29.0673	27.1258	33.6756	33.856	33.7606	28.9125	29.7383	25.1803	25.9673	25.5278	27.1283	22.9974	24.505	28.1306	25.0089
ENSG00000010017	27.2037	27.3212	25.4132	29.9664	26.8995	26.9295	20.0026	24.4491	23.6307	24.6781	23.2995	24.8798	22.1811	22.6984	23.0892	23.3999
ENSG00000010030	15.1951	10.0681	10.09	24.2422	27.3927	25.7854	25.9194	9.89224	21.8683	26.419	25.3153	26.4955	0.550342	0.6446	0.756552	0.583973
ENSG00000010072	6.80477	6.40551	6.09193	9.78513	7.02109	7.85342	4.50071	4.85635	5.80133	7.52246	7.08523	7.02366	5.30392	4.99707	4.78477	4.69194
ENSG00000010165	15.5223	14.2286	15.7792	21.0913	21.7399	23.9603	19.085	15.0812	17.6911	16.2589	17.0124	15.8769	17.9066	17.2502	18.2924	16.8168
ENSG00000010219	7.77391	8.34964	7.91926	6.563	5.99073	7.0781	9.02903	8.86023	6.97808	5.27009	4.56974	4.58589	10.3933	11.1256	11.0137	10.7008
ENSG00000010244	74.0558	73.1442	68.1713	107.744	99.6249	109.29	73.4606	79.0537	70.9135	65.3345	60.6246	63.0701	71.9626	73.3115	56.7979	64.2334
ENSG00000010256	61.9557	57.6231	68.1983	55.8148	58.4701	62.8084	71.9699	98.2815	73.9323	48.3424	50.2981	45.624	95.1588	93.8508	77.464	84.6439
ENSG00000010270	31.1499	33.0118	28.6094	57.0582	51.762	59.4495	30.4855	31.3637	36.1832	39.6215	36.6481	37.0952	30.2858	30.043	26.4515	26.6166
ENSG00000010278	92.4	99.6018	101.204	92.6139	92.6903	99.7694	86.2037	77.7898	101.885	49.9109	50.0513	50.3466	100.713	99.7803	108.382	89.9876
ENSG00000010292	13.0812	12.5064	14.1602	5.94454	6.59905	7.17578	15.6144	17.4459	15.3474	8.43054	8.8794	8.12861	15.3858	17.5121	13.885	12.9475
ENSG00000010295	14.4463	13.0827	15.2688	9.46538	9.08868	10.5843	18.2529	12.5473	13.8118	6.95818	6.70543	6.02122	15.8715	17.147	20.0063	17.171
ENSG00000010310	0.409235	0.681673	0.42052	0.102147	0.25864	0.22242	0.545028	0.738302	0.35656	0.247495	0.110215	0.182636	0.711527	0.960984	1.04859	1.11386
ENSG00000010318	0.750328	1.05512	0.785566	0.977946	0.900436	0.9632	0.902457	1.03441	0.88811	0.719195	0.750028	1.00932	1.34465	1.6016	1.32404	1.34533
ENSG00000010322	44.9365	43.1577	49.6245	21.3337	24.2036	23.4577	50.0457	44.382	42.7515	30.6705	30.9268	29.4372	61.1046	59.4153	67.7144	62.8306
ENSG00000010361	5.67872	5.60895	6.02583	3.14163	4.07598	4.5228	6.6151	4.43822	5.33778	3.86363	4.09413	3.95754	5.2743	5.34747	6.59669	5.26216
ENSG00000010404	131.088	144.36	136.438	204.113	185.229	191.602	104.048	97.8921	121.055	158.998	140.937	151.635	107.456	111.066	111.755	103.121
ENSG00000010438	2.07638	2.37705	2.53127	9.03209	7.08636	11.9361	2.46826	2.45192	2.66433	0.993175	0.666692	1.06145	4.12152	3.66079	4.20792	2.39169
ENSG00000010539	2.62531	2.85541	2.79646	3.53856	3.60718	3.8275	2.7279	2.9991	2.9593	2.59421	2.75639	2.73975	2.50785	2.44781	2.30636	2.49479
ENSG00000010626	5.06122	4.9706	5.30758	2.80182	3.25273	3.52063	4.31357	5.3416	5.20902	4.03381	4.65673	4.35617	5.76227	6.8763	8.01266	6.04634
ENSG00000010704	12.5155	11.5074	11.4222	10.7546	10.8267	11.4237	13.6634	11.2811	13.9893	12.9328	13.0499	13.0713	11.0438	12.5954	10.6695	9.10125
ENSG00000010803	12.2985	11.6051	11.9962	9.48133	9.53174	9.61509	12.0835	12.8904	13.4315	9.42261	9.60458	8.69655	14.1081	13.7859	14.8567	13.4573
ENSG00000010810	28.9889	29.8732	29.5298	35.1333	34.5704	33.1714	23.3886	23.8953	26.3695	22.0975	23.4445	24.46	31.6344	27.689	27.6806	25.1542
ENSG00000010818	7.32417	6.95416	7.05206	16.2385	13.9972	16.7438	5.88672	5.59419	6.05131	8.10718	8.07518	8.66669	6.20054	6.34757	5.54922	4.78136
ENSG00000010932	1.45846	1.24322	1.36884	0	0.067203	0.0192639	0.99131	1.28955	1.14649	0.379888	0.465015	0.464002	1.27694	2.17218	1.60952	1.64667
ENSG00000011007	14.0958	14.687	13.5668	24.224	22.9663	24.9939	13.363	14.6086	15.0957	15.7684	15.2954	15.9498	12.4957	12.3067	11.2792	11.359
ENSG00000011009	21.2635	18.5433	22.085	30.9442	32.6467	36.716	28.2331	27.9131	24.1642	23.3059	21.4923	20.8851	28.0476	27.0461	26.2615	27.4612
ENSG00000011021	39.2773	36.6154	38.0222	30.2778	30.726	36.3921	46.2368	36.2744	40.603	25.1456	21.5154	21.9919	54.7081	52.2365	37.1027	31.9761
ENSG00000011028	221.265	205.678	231.144	71.4296	81.7013	63.8396	229.946	195.299	211.047	186.189	199.044	197.325	204.812	191.58	280.033	253.382
ENSG00000011105	83.0377	85.5812	97.3089	66.6236	75.4163	64.8127	96.7698	93.4092	98.8365	75.6439	77.3611	77.9225	83.166	88.6918	118.048	88.7117
ENSG00000011114	16.788	18.9376	18.3174	10.3177	9.95435	8.52369	12.7925	14.2981	14.3201	14.9305	13.807	14.2196	19.2873	20.1082	18.9047	17.3626
ENSG00000011132	4.75325	4.89579	5.49486	6.91777	8.26311	8.3396	5.77401	4.80486	6.61701	4.86563	5.09138	5.14438	3.99794	4.34566	6.04229	5.7648
ENSG00000011143	3.36097	3.80951	4.0503	1.86975	2.01668	2.49564	4.71615	4.7879	3.82275	1.88401	2.3221	1.76705	6.28275	6.83904	7.31199	7.01046
ENSG00000011198	22.9738	23.0339	22.7944	48.5069	43.1868	51.7308	19.8517	19.6609	19.5067	26.9139	24.7772	25.6771	24.6018	24.8769	24.4651	22.1097
ENSG00000011201	0.266766	0.261768	0.302781	0.38408	0.504123	0.49823	0.166485	0.149632	0.147381	0.0923998	0.0755773	0.0584448	0.291236	0.265312	0.130494	0.0983286
ENSG00000011243	19.876	17.5899	18.4534	25.1531	28.8635	30.2782	27.4672	20.0444	23.3325	17.0528	19.3587	18.787	15.9278	16.779	19.0699	18.1301
ENSG00000011258	7.93841	8.76437	7.96141	8.26752	7.37712	7.14018	5.60512	6.27556	5.49696	5.37957	5.70755	5.58372	6.26723	6.71276	6.84499	6.86558
ENSG00000011260	16.8518	18.2221	16.5243	30.6289	30.6373	30.925	15.6376	19.3191	20.3262	16.3006	16.194	16.7266	12.3534	14.1075	11.7179	11.4247
ENSG00000011275	21.9932	21.1108	22.03	25.0053	24.3778	25.1755	24.4891	22.7377	23.8396	25.8312	25.0635	24.3424	20.641	22.0247	23.477	22.3021
ENSG00000011295	13.8081	14.348	13.4729	12.3487	11.6226	12.8437	13.8138	15.8968	12.8783	9.48899	9.58763	8.35916	15.5093	18.3584	16.5543	17.5642
ENSG00000011304	68.7133	64.299	64.7432	96.7487	97.4709	100.055	71.5418	61.5496	88.1318	76.5901	81.0153	80.2874	54.7008	55.9773	58.2687	54.0684
ENSG00000011347	0.243754	0.30452	0.407022	0.730104	0.65123	0.948438	0.15494	0.164909	0.152647	0.0491386	0.0281346	0.074789	0.118272	0.143098	0.182168	0.0343163
ENSG00000011376	9.8826	8.85294	9.87691	12.2678	12.2241	13.5468	12.5063	11.3455	11.4471	10.7917	10.5713	10.6777	9.25628	10.0263	7.37641	8.30183
ENSG00000011405	15.4072	16.7719	14.9649	16.5801	15.7928	13.9751	12.0124	12.8319	11.2777	18.6447	16.4038	17.7543	11.9565	13.0233	9.99727	10.6167
ENSG00000011422	25.6816	23.092	23.7958	68.3063	68.2536	92.3506	33.8921	28.6878	32.5406	35.9159	36.2813	35.3962	23.722	21.2937	16.6864	18.4182
ENSG00000011426	58.1815	70.7004	67.5554	25.9819	23.9226	23.4788	58.0224	104.526	56.5685	42.5882	35.9883	34.0584	41.5061	55.3365	22.8217	25.9801
ENSG00000011451	12.4314	12.205	12.7818	9.98318	11.1193	11.808	12.7491	12.3305	14.0155	12.7445	12.3105	12.0696	10.9393	13.3526	13.6474	14.0187
ENSG00000011454	56.8909	58.4282	57.8274	56.0881	52.6991	49.8353	51.4235	57.3383	47.1629	42.2545	43.4344	43.5288	67.5045	62.8649	60.0241	64.9094
ENSG00000011465	1256	1361.03	1348.21	796.114	912.547	612.575	808.569	406.9	840.029	594.642	616.661	627.593	744.393	867.935	1364.93	565.434
ENSG00000011478	6.97656	5.65347	6.95096	6.45957	6.0451	7.23882	6.88303	7.48381	7.63926	6.04377	5.37559	5.86945	9.24043	7.86575	7.05922	8.06979
ENSG00000011485	23.7666	22.1277	23.636	18.2763	19.1336	21.8544	28.4308	28.9358	26.4888	17.3858	17.6091	16.577	29.6583	30.2934	26.3567	25.6655
ENSG00000011523	4.40062	5.22783	5.21943	1.20207	1.20818	1.09711	3.48959	3.62568	3.29381	1.08695	1.36915	1.32894	5.21453	5.6536	6.96364	5.74139
ENSG00000011566	106.234	112.482	97.115	130.84	114.381	134.308	82.3869	85.7798	84.7646	112.813	108.294	109.597	88.488	90.677	72.6558	79.1748
ENSG00000011638	12.3823	12.709	12.7397	20.5231	19.7128	21.2057	14.8757	10.9824	14.6707	12.4403	12.0106	12.9931	13.5181	14.4892	16.9544	12.8649
ENSG00000012048	1.8592	1.73802	1.64203	1.28803	1.17191	1.82851	1.95937	2.03455	1.72483	1.14491	0.986816	1.14467	1.13586	1.07975	0.851934	0.85401
ENSG00000012061	36.6677	34.478	36.4588	35.8992	32.7478	35.644	39.4337	35.0998	37.1017	22.8575	22.3097	20.7447	45.8158	41.8357	46.0385	41.7815
ENSG00000012171	33.7148	32.5814	35.0807	21.2079	24.3873	22.618	38.1354	23.1845	39.4607	39.6268	41.2729	39.7986	37.9727	31.78	42.0929	38.5377
ENSG00000012174	10.6608	10.9927	10.7221	11.986	11.3127	10.7351	8.34254	8.1648	9.42753	12.8263	12.5354	12.5925	8.41819	8.40062	8.10351	8.20545
ENSG00000012211	7.08055	6.48757	6.04999	10.8922	10.8885	12.9366	8.70507	6.94796	9.2638	7.54027	7.45122	7.66633	5.67989	6.88888	6.62602	6.20195
ENSG00000012232	20.7705	19.7453	20.9361	10.7664	11.9494	11.4853	23.0352	19.4564	22.6898	17.557	18.7257	18.1656	22.1187	22.4777	26.8897	24.0953
ENSG00000012660	93.3766	108.558	95.6139	75.6403	71.1002	63.5493	72.5726	77.7318	93.5374	104.145	98.1774	99.1348	84.7151	80.0932	79.9517	78.2611
ENSG00000012817	11.6615	11.4973	11.4393	7.88751	8.1689	8.79197	11.1542	9.66766	9.4512	6.39679	6.48868	6.33741	13.8016	12.9073	11.721	12.0196
ENSG00000012822	52.1253	46.1204	51.1918	49.6811	60.9431	59.8619	60.0351	50.1629	45.6976	44.5265	44.6359	44.9441	64.4858	58.8461	70.3864	60.4473
ENSG00000012963	8.9892	9.55158	9.29682	9.87363	9.81258	10.5819	7.76803	7.64797	10.3446	7.43353	7.7392	7.61687	8.02271	8.35779	11.4841	8.71104
ENSG00000012983	24.0525	28.5434	27.0641	24.6292	21.9205	23.4611	18.78	23.9843	18.1669	23.21	21.041	21.7383	26.2511	26.0124	24.9591	28.6392
ENSG00000013016	62.48	66.3848	74.2648	60.8756	64.0504	60.0548	55.7446	47.9608	59.0294	31.1092	30.3733	30.4506	55.9898	66.9789	75.5439	42.2263
ENSG00000013275	38.3027	33.6401	35.3417	69.3439	68.6517	80.5138	48.5699	48.6051	46.3057	36.8984	37.5986	38.6158	38.675	39.4536	35.2001	37.2332
ENSG00000013288	32.299	28.7953	30.4102	29.1873	31.4331	33.8634	33.649	25.6837	34.5328	37.2658	39.4485	35.9553	25.4475	24.017	29.614	27.9551
ENSG00000013293	0.466095	0.525032	0.61579	0.132581	0.136159	0.157467	0.138516	0.0147427	0.160199	0.013728	0.00943207	0.00607827	0.601366	0.729948	0.546735	0.126549
ENSG00000013297	82.2544	96.2013	94.8706	13.3041	11.3164	13.3935	40.2568	8.39493	51.25	3.2576	2.24601	2.0578	99.4053	98.5647	58.315	13.8166
ENSG00000013306	13.3637	13.0567	16.0878	13.0083	13.1011	14.6997	15.3618	17.6126	15.9954	10.238	10.3374	9.07368	19.6885	19.1732	18.4399	19.6136
ENSG00000013364	122.609	107.687	123.439	103.131	117.951	124.034	151.723	119.451	149.34	105.752	110.417	104.547	104.614	116.047	88.9257	85.5396
ENSG00000013374	44.9631	39.05	36.0807	53.7223	56.5048	52.7933	53.6046	34.4782	52.0107	55.1983	54.6938	53.3995	22.2212	21.4373	23.1322	25.0709
ENSG00000013375	42.8584	49.3334	43.8085	55.259	50.9726	54.1258	36.7714	42.266	37.4548	47.1874	46.1148	48.0192	43.9166	41.2975	41.0755	44.3574
ENSG00000013392	7.93327	7.63168	7.51724	6.6831	6.25429	6.33266	6.87321	6.89811	6.73507	5.19109	5.62916	5.96373	9.37088	8.94635	12.5243	10.6835
ENSG00000013441	71.1841	76.5809	65.8683	100.41	87.7066	84.7266	69.2767	53.1184	66.6743	37.2261	33.8493	40.347	69.563	58.1052	92.7594	61.8479
ENSG00000013503	4.03356	4.07772	4.03615	3.04474	3.35289	3.22086	3.82813	5.63377	4.29377	3.78368	3.56681	3.4333	5.0112	5.53569	4.43603	4.79014
ENSG00000013523	7.0308	6.7348	7.75832	4.56598	4.77918	6.51444	8.27417	7.47219	8.09443	4.80094	5.24532	4.59538	10.9274	10.1073	12.1029	10.6576
ENSG00000013561	13.8707	14.8814	13.882	13.9224	12.4874	13.9698	12.5252	15.3009	14.9825	12.7768	11.9775	11.8231	14.4209	15.245	16.2061	16.5175
ENSG00000013563	4.89807	5.25117	5.86331	3.58907	3.88909	4.63971	7.05849	6.04707	4.6022	4.66681	4.75694	4.55459	7.43567	6.98999	7.35204	7.58316
ENSG00000013573	4.31206	4.0205	4.39731	3.81317	4.42256	5.18042	5.80202	4.68053	4.24222	2.30525	2.35105	2.26464	3.12105	3.54418	3.90679	3.83356
ENSG00000013583	24.5334	23.2448	26.3567	19.9261	19.8723	21.8537	27.1141	25.3379	29.6281	26.1528	26.3187	23.8555	33.0842	32.8482	38.5265	34.0032
ENSG00000013588	20.806	19.6576	19.886	66.6472	67.6399	71.8447	27.4487	27.1623	26.7736	73.5847	71.914	71.7294	25.3923	27.6981	22.9208	27.2209
ENSG00000013619	8.18518	7.88612	7.3559	2.90329	2.72796	2.23287	8.74986	6.54763	8.72914	9.60351	8.69351	9.14101	12.9221	12.4936	12.0609	10.2636
ENSG00000013810	4.744	4.28728	4.82125	3.22788	3.67967	4.29449	5.83688	5.77709	5.59538	3.73606	3.01912	2.90531	4.04088	5.363	3.20589	3.43478
ENSG00000014123	12.0895	15.6376	12.7824	10.8152	9.73242	9.57204	7.87801	10.0686	8.49384	9.41734	9.34153	8.89119	11.3572	11.5862	10.4127	10.6756
ENSG00000014138	8.90284	7.34753	6.75227	9.65454	9.34716	10.8105	14.4714	9.40403	14.512	11.0547	10.3724	9.33487	3.49041	3.77593	4.67897	4.17558
ENSG00000014164	6.22438	5.0124	5.76074	5.56583	6.19596	6.74747	5.93345	3.80318	6.40295	5.29096	4.79853	5.0976	3.39257	4.19968	4.86597	4.18568
ENSG00000014216	51.2777	48.468	55.2645	45.5681	51.0552	55.2791	63.8845	54.1884	65.1232	46.9084	48.6896	46.9518	58.7175	58.4227	57.0489	55.34
ENSG00000014257	0.375705	0.358188	0.476354	2.06235	1.50407	2.16651	0.178285	0.059035	0.201951	0.0879546	0.100718	0.048679	0.238161	0.271203	0.0310541	0.0921357
ENSG00000014641	126.661	138.264	139.677	131.475	125.46	143.802	134.606	148.18	136.239	98.6332	94.7212	96.6392	149.533	166.168	146.574	134.657
ENSG00000014824	24.3069	26.7704	23.2069	25.8717	22.8189	23.3581	18.8855	21.269	20.9161	24.0294	22.8379	23.27	20.4237	21.7789	18.9174	20.5003
ENSG00000014914	15.926	13.8247	13.4482	21.7652	24.7264	22.9429	23.9954	11.1223	18.9353	12.4041	12.8277	12.5062	7.49283	8.64765	9.14945	6.73191
ENSG00000014919	4.87371	4.84185	4.95241	2.7907	2.89238	2.92695	4.07519	4.45656	5.04919	3.18219	3.07642	2.86494	4.97046	5.70855	5.0552	4.69733
ENSG00000015153	4.87091	5.23069	4.03185	11.2529	8.56779	10.2018	3.40747	4.55601	4.05778	7.40333	6.51732	7.44082	4.21749	4.10248	2.82275	3.66794
ENSG00000015171	29.74	34.928	31.8489	22.6134	22.2275	21.2978	21.6366	23.9384	22.3659	25.8708	25.1397	25.8439	31.5705	30.554	30.7983	29.3687
ENSG00000015475	22.7534	22.7693	21.8142	42.2613	38.1977	40.9454	23.7907	27.4632	27.4343	22.572	22.9191	22.79	24.9347	24.5319	22.9226	28.9754
ENSG00000015479	93.4402	104.266	95.966	98.7821	89.5716	85.4443	72.2594	83.2855	72.8434	80.975	78.1238	80.5306	79.3042	81.8198	70.3277	69.6491
ENSG00000015532	8.77573	7.68656	9.33748	7.1514	7.64036	9.85558	10.2311	9.40729	9.63765	7.40859	8.10228	7.66113	8.78882	9.35132	10.1418	9.83712
ENSG00000015568	10.9627	12.883	12.0265	12.7925	10.9109	10.6701	7.42797	7.92371	7.99061	8.80325	8.817	9.61805	8.97617	9.59568	9.01098	8.94712
ENSG00000015676	31.0425	28.3816	29.7389	29.6144	32.7441	34.534	35.8024	32.2623	34.8377	30.0059	29.6752	28.2853	29.8828	30.1213	33.4822	29.9765
ENSG00000016082	2.9436	3.43333	3.48139	1.03004	0.843024	0.876	2.83128	1.63606	2.55237	0.698389	0.823257	0.864002	2.81808	2.50531	3.06049	2.19477
ENSG00000016391	0.622092	0.691355	0.592814	0.33993	0.260823	0.37009	0.728258	0.354894	0.650971	0.465196	0.628764	0.354542	1.03709	1.21232	1.10934	0.724308
ENSG00000016864	48.2864	51.7886	53.2716	29.4981	29.9492	30.1523	44.6749	45.9778	45.6096	32.406	31.2832	31.6796	57.9496	58.326	69.9794	59.8521
ENSG00000017260	51.1223	56.4533	50.9798	82.4144	78.0424	80.3255	47.1473	45.5556	50.9852	51.9527	47.5843	49.8833	40.5059	45.1349	41.4763	39.3328
ENSG00000017427	2.57651	2.89693	1.74987	0	0.199846	0.128894	1.10547	0.99357	1.1996	2.16201	1.84008	1.51997	2.14479	1.68162	2.64074	3.59101
ENSG00000017483	4.5989	3.68275	3.85249	2.2459	2.22299	2.88974	5.77388	4.76168	4.40981	1.99527	1.86939	1.7401	4.76606	5.13728	4.01335	2.99795
ENSG00000017797	23.6157	25.7628	24.8931	22.401	20.6255	21.9227	22.6518	27.0251	21.7206	20.4659	20.6808	21.2977	25.1444	26.3065	27.8582	27.2036
ENSG00000018189	13.9434	16.165	15.1068	7.76222	8.10439	7.55341	10.8147	9.97406	10.6285	8.30672	7.79011	8.23641	13.4518	13.9709	14.7838	12.7569
ENSG00000018408	50.3503	57.9759	51.3096	57.4085	52.8023	47.0139	29.223	24.767	37.6669	36.9216	35.8849	37.2329	26.8716	25.1302	27.8695	21.8274
ENSG00000018510	10.3139	11.0181	9.41164	10.8349	10.5136	11.2654	7.96308	15.5981	10.7888	12.0866	11.9362	12.3642	9.22701	9.77135	7.82284	9.18154
ENSG00000018610	10.15	11.1486	9.96499	9.33643	8.50961	8.83625	9.27105	9.39147	10.4794	7.19352	7.86913	7.70028	10.2663	9.83492	10.231	9.88181
ENSG00000018699	40.507	43.1528	40.9285	41.1414	40.4653	41.8137	42.0402	44.4672	46.135	35.5183	35.8048	33.5124	40.1868	41.0371	33.2855	33.9742
ENSG00000018869	3.4878	3.19327	3.77998	7.34544	6.62799	7.61911	3.63428	2.5484	2.99138	3.83634	3.89487	3.80871	2.52262	3.36039	3.68646	2.98296
ENSG00000019144	20.231	20.3538	21.4463	16.2554	16.7484	17.4359	20.2216	23.4608	20.1244	12.1758	12.9956	12.8402	22.0867	22.389	22.962	22.3946
ENSG00000019485	1.40497	1.36363	1.53779	1.03247	1.15932	1.19636	2.00327	1.60172	1.6262	1.36945	1.3508	1.33575	1.53384	1.43076	1.60851	1.70441
ENSG00000019549	35.3017	42.9102	44.7972	14.6406	12.9337	11.6707	27.5189	32.9614	31.7969	16.9376	15.7512	15.4763	33.3798	34.6713	41.5037	30.3524
ENSG00000019582	1.07366	0.809788	0.728515	15.6512	17.3436	22.1074	1.79305	0.189488	1.21254	1.58801	2.18214	2.22653	0.331258	0.406231	0.20932	0.17744
ENSG00000019991	27.4826	33.0352	32.389	17.9331	15.1576	15.9274	9.20502	6.58375	12.1995	4.26588	3.30536	4.04334	12.9113	9.38165	17.1719	7.77779
ENSG00000019995	21.2865	23.7726	21.4254	27.1516	25.4837	25.3493	15.9938	20.0138	19.7178	23.9912	24.3121	24.3515	19.9296	19.7295	22.1598	20.2211
ENSG00000020129	12.7642	10.9075	11.6273	10.3652	12.6362	12.3588	16.0123	12.4497	13.8288	14.6315	13.8873	13.8678	12.7434	12.6161	12.9784	11.6581
ENSG00000020181	70.7443	64.2327	70.4913	20.9266	26.734	16.3013	72.8867	59.4952	79.2043	54.8328	59.7619	57.0255	64.8193	68.6875	76.2409	67.8007
ENSG00000020256	10.7299	10.5644	11.1318	7.36209	7.65729	9.19734	13.0411	10.8526	12.1513	9.05838	10.0366	9.6368	13.905	13.7215	14.1614	11.7907
ENSG00000020426	13.3417	15.9419	14.5736	26.2687	23.2193	23.5927	17.4748	28.7873	15.9375	13.376	13.4661	14.3364	15.1734	18.0815	14.8101	16.9328
ENSG00000020577	59.4378	59.2996	59.2017	93.4751	100.109	87.856	55.286	63.4958	58.5965	119.245	120.219	127.754	62.9338	63.3944	54.652	67.572
ENSG00000020633	2.33164	2.16701	2.23772	1.95186	2.42275	2.42582	6.01625	5.07163	4.82247	1.82916	2.15553	2.12779	0.928554	1.44022	2.42359	2.80565
ENSG00000020922	3.47203	3.96751	3.29849	3.45117	3.31742	3.79043	2.62153	3.95991	2.97344	2.73009	2.83922	2.73847	3.34457	3.5248	3.67095	3.72944
ENSG00000021355	32.3091	29.9367	26.0212	54.7077	53.757	56.8762	37.7164	25.7215	43.1366	62.3584	60.0309	61.0919	22.3681	25.2201	22.8841	20.9166
ENSG00000021574	5.5988	6.95076	5.9655	7.19704	5.86378	6.23607	3.93166	4.31929	4.73295	7.22884	7.2685	7.22829	4.32716	4.65497	4.59221	4.62419
ENSG00000021645	0.241437	0.517072	0.232589	0.20339	0.327722	0.214725	0.427516	1.06172	0.295818	5.39341	4.79664	4.84875	0.46127	0.412708	0.438203	1.33836
ENSG00000021762	18.3904	16.488	19.3473	10.6253	12.0238	11.4042	18.1865	14.1939	17.0219	9.72796	10.2237	10.1187	15.1267	14.3649	17.149	14.6937
ENSG00000021776	10.6678	10.8026	10.7265	11.1465	10.8705	10.7623	9.50773	10.4876	10.2313	9.89999	9.29711	9.79965	9.9247	11.0939	10.1015	10.1027
ENSG00000021826	5.8661	6.04158	5.62572	3.8497	4.34552	4.20592	6.66145	6.22496	6.55748	6.86611	6.70992	6.98245	5.42076	6.1455	5.86878	7.85017
ENSG00000022267	341.507	369.862	352.202	59.2875	69.1117	40.4238	378.439	525.476	357.12	390.671	382.377	371.453	740.994	749.822	667.95	1013.4
ENSG00000022277	53.1419	54.6859	56.6685	47.5655	50.6861	50.6079	58.7357	62.6353	57.7964	42.6178	43.2319	40.3029	72.3676	72.5823	66.1352	60.3108
ENSG00000022567	2.594	2.45915	2.5269	1.80319	1.87133	2.17795	2.03101	2.25319	2.45372	1.73608	1.96917	1.90347	1.80214	2.06344	2.61451	2.41332
ENSG00000022840	37.0648	35.5498	35.3344	47.9369	48.9691	52.6154	32.077	34.8706	38.8773	35.0868	36.3735	36.4206	33.8983	36.5961	32.3902	33.7246
ENSG00000022976	2.73121	2.50333	3.19045	2.41344	2.54807	2.99383	2.80962	3.00811	2.80816	2.32171	2.12292	2.00415	3.75323	3.47851	3.57253	3.70256
ENSG00000023041	18.4212	20.0922	18.6314	18.4124	18.0058	18.8979	17.9318	21.6007	16.8092	12.2607	11.2789	12.9895	18.9225	19.7902	20.9743	20.2237
ENSG00000023171	9.84461	9.18982	8.8544	18.5947	19.4151	20.5831	13.764	10.0889	12.7327	18.3118	19.364	17.7982	7.48236	8.39695	9.5301	10.0404
ENSG00000023191	73.4724	70.461	78.0628	60.2661	64.8903	69.6553	83.175	68.8494	88.7451	70.1279	72.4781	67.4781	66.0862	81.811	82.2326	76.263
ENSG00000023228	29.3828	31.9478	27.4498	36.3714	34.2856	36.2341	31.8636	38.9508	34.3268	30.5459	30.3361	29.2724	32.134	35.4107	26.522	29.2888
ENSG00000023287	18.9566	22.8259	19.0868	26.0396	21.9042	22.9811	10.7408	13.352	11.0425	17.5006	17.1371	18.7219	13.5264	13.9768	12.6459	11.7391
ENSG00000023318	29.1211	28.1098	24.7998	47.7668	46.3111	44.8859	25.584	23.1807	29.2867	34.7195	33.5751	35.5224	15.0279	14.8139	16.3984	18.5608
ENSG00000023330	14.7655	12.9357	13.9589	24.5678	26.1227	29.9058	20.4874	22.8452	18.2683	17.2762	17.37	17.4099	20.4329	19.988	14.9991	17.2951
ENSG00000023445	6.4337	6.07448	4.09196	48.7009	41.3173	48.5746	8.66904	5.05468	8.60048	8.57677	8.58772	9.7137	1.53568	1.36172	0.664726	0.861927
ENSG00000023516	10.6429	12.9573	11.2746	10.71	8.80165	9.38711	6.64723	7.35087	7.8665	9.49504	8.11856	8.06182	7.91142	8.13693	8.0727	7.55696
ENSG00000023572	8.41952	7.88793	8.33716	18.1981	15.9752	19.8239	7.23726	12.8537	9.69945	11.259	10.1749	11.3511	6.51849	9.13259	5.93057	7.73529
ENSG00000023608	6.54162	8.02112	6.51047	15.8337	13.5604	14.8264	5.27087	6.84418	4.82033	11.1999	10.1932	10.5354	6.62616	5.71277	6.09384	6.58121
ENSG00000023697	19.3448	21.1595	19.0121	12.8847	13.4899	14.0141	17.3721	18.6924	19.2639	13.7817	13.7956	13.3353	20.8275	21.8513	18.5418	18.9366
ENSG00000023734	60.5137	68.3634	64.1707	68.0155	64.6279	66.5162	57.858	70.2648	67.4474	66.4194	62.8952	62.2881	70.8047	72.2801	63.4864	67.3475
ENSG00000023839	0.225549	0.173896	0.166873	1.79365	1.74946	1.97385	0.250689	0.24903	0.168022	0.343742	0.459228	0.570738	0.147742	0.0560798	0.219613	0.137174
ENSG00000023892	4.5318	5.69096	6.31045	2.16912	2.47653	2.12971	7.15474	5.85315	5.90589	2.05553	2.5678	2.37871	7.70234	7.36246	7.19149	5.74199
ENSG00000023902	16.4758	15.2176	17.4684	24.5522	25.5886	26.6985	20.2366	21.8508	19.0326	14.5974	14.8983	15.8491	21.786	24.0914	20.2707	20.8268
ENSG00000023909	19.9139	24.885	20.6946	39.0231	34.5084	29.7555	11.919	12.9077	15.8772	21.6618	18.472	18.696	15.9655	14.9853	12.3799	13.0513
ENSG00000024048	19.1003	18.6825	18.1511	19.2217	19.195	18.2622	16.2729	13.8953	16.4221	16.4468	16.0599	16.0361	11.7908	13.5288	14.7358	12.6492
ENSG00000024422	147.692	139.883	160.464	69.1438	76.6581	82.8928	137.783	145.107	168.243	142.386	154.095	146.425	169.527	188.766	170.345	209.121
ENSG00000024526	1.77272	2.02153	2.17351	0.814564	0.630955	0.56307	1.42995	2.49208	1.68496	1.30183	1.17187	1.06342	1.21482	1.47876	0.412935	0.554237
ENSG00000024862	10.258	9.89254	8.33613	12.9023	12.4469	13.2239	11.2885	9.23488	11.1698	8.05258	9.17892	8.30158	8.80388	8.2071	12.2833	10.4236
ENSG00000025156	6.25867	6.38092	5.62147	11.4316	10.7385	11.0511	4.56322	6.35366	5.46179	6.33152	5.96665	6.68673	5.95836	7.16905	5.61432	5.92939
ENSG00000025293	22.3555	24.0612	24.2307	22.4009	20.6776	19.5309	18.2976	27.5923	15.965	18.4808	18.4387	18.8531	28.0395	29.6937	28.2965	29.6246
ENSG00000025434	22.2421	23.2078	24.1688	8.16971	10.6292	6.84377	22.9156	15.4612	17.6341	6.02445	5.43864	5.22191	21.175	21.0113	24.2191	16.9624
ENSG00000025708	62.7813	47.4996	40.6102	51.4219	59.3906	55.3593	77.2984	40.4893	66.6363	39.0845	40.1077	38.2896	6.28405	6.94191	6.36996	4.67637
ENSG00000025770	10.9594	9.60097	9.98138	10.4991	10.6288	11.8494	12.8712	11.3766	11.806	9.6326	9.53286	8.10967	9.13854	7.95895	9.61211	8.22953
ENSG00000025772	18.4914	17.6493	19.9421	30.6613	31.0649	35.5428	24.0556	25.2115	21.5374	16.3369	16.3625	15.7993	24.7406	28.023	20.3787	21.6826
ENSG00000025796	91.8741	101.37	96.146	83.4472	78.4634	75.907	87.9788	92.6933	73.3901	94.1858	89.2479	94.7747	97.9727	96.9419	90.7205	101.962
ENSG00000025800	21.2327	22.5287	21.0956	26.3085	24.964	26.733	19.9743	20.69	22.8743	22.2461	21.328	21.3507	21.3721	23.1222	21.1904	21.5808
ENSG00000026025	1560.77	1682.05	1882.92	897.135	917.867	972.299	1312.62	1139.25	1810.04	843.645	891.689	837.094	1392.76	1587.52	1713.33	1227.32
ENSG00000026036	4.91438	4.4955	5.02054	3.96879	3.96942	4.90431	5.43809	4.90725	4.47475	2.32698	2.35466	2.18047	5.67709	4.99653	6.00327	6.19456
ENSG00000026103	26.6538	26.2462	22.5995	50.2157	51.4631	45.733	25.6504	20.6413	23.6814	30.3924	31.416	32.2247	15.9239	18.481	16.396	18.9127
ENSG00000026297	6.2613	5.07983	6.38665	3.64052	3.58052	4.71692	4.6154	4.74433	7.1722	4.6331	5.02485	4.61065	4.34263	4.18198	5.88261	5.72445
ENSG00000026508	159.755	175.794	171.109	261.759	233.752	269.694	108.915	85.9348	139.505	129.041	124.14	128.789	113.676	117.984	128.256	86.6414
ENSG00000026652	16.9451	19.4263	16.5228	4.91548	3.79444	5.11081	16.6181	14.8812	17.7649	5.93488	6.12262	6.65816	17.9846	16.7794	20.4634	17.4001
ENSG00000026950	43.6119	35.4693	31.7692	60.1103	62.6445	62.4518	52.7917	28.5856	48.6132	54.6362	54.9623	53.7286	15.9285	15.713	17.3171	13.0221
ENSG00000027001	21.263	21.3829	24.0817	16.6143	16.0623	17.3484	21.4571	25.0178	23.1979	18.003	18.1186	16.3382	24.4918	26.817	25.5832	22.0995
ENSG00000027697	70.1546	71.5011	64.7274	100.492	89.7203	92.429	63.5908	69.4418	62.3525	78.8258	74.7564	77.5738	67.6998	66.4498	66.4288	68.3423
ENSG00000027847	11.1323	9.11611	10.835	11.1101	11.7525	12.9731	16.7729	15.0679	14.4886	12.2328	11.0832	10.9181	12.2748	13.7475	12.9334	14.6919
ENSG00000028116	13.5272	14.421	11.1307	22.5251	19.4665	20.5727	13.2352	10.9948	12.8106	13.9466	14.9047	14.138	7.32368	8.16313	7.40136	7.75979
ENSG00000028137	2.14155	1.90429	1.61414	4.95037	5.71413	6.6852	1.52616	0.876257	2.00677	1.11124	1.2102	1.18703	0.766859	1.01169	0.471911	0.17366
ENSG00000028203	29.4915	32.9462	29.9988	33.1661	30.0555	30.5986	29.095	34.0811	26.7048	21.0327	19.4485	20.8065	35.1698	34.3848	27.0374	30.833
ENSG00000028277	2.3205	2.69577	2.40962	11.4675	10.2029	15.2713	2.96594	3.19823	2.18858	1.37686	1.47856	1.70017	2.56281	3.11124	3.78531	3.62394
ENSG00000028310	11.4869	9.97372	10.7722	10.147	11.0248	11.4859	13.0376	13.2825	11.1858	8.62855	8.15211	8.55928	14.8729	14.534	13.3	12.0924
ENSG00000028528	15.6984	16.1769	16.0667	14.2087	15.2256	14.8348	16.1481	15.343	14.701	11.5377	11.769	11.0707	16.3157	17.4911	18.2594	16.8961
ENSG00000028839	22.0648	24.4453	19.9072	34.7327	33.9547	32.9262	17.8591	20.382	19.7561	20.2087	19.7252	20.807	16.8698	18.3311	19.6611	19.1757
ENSG00000029153	14.5897	14.8797	13.006	42.7884	39.4991	42.8106	15.0018	11.0834	19.7502	12.7577	12.1315	13.2298	7.99092	7.40232	4.97323	5.0018
ENSG00000029363	29.8457	34.9072	30.5346	30.8207	28.2064	26.1031	23.271	29.9824	20.5449	24.9443	23.1609	25.0751	27.6099	27.8223	21.3511	24.058
ENSG00000029364	16.3032	16.9562	15.8488	18.6136	16.5091	18.3275	12.6142	13.0687	17.3353	17.619	17.4104	17.1336	13.2835	13.1237	14.7394	13.969
ENSG00000029534	1.52224	1.45716	1.462	7.02056	8.1219	6.86655	2.99075	2.28439	2.92012	7.30906	6.89223	7.53851	1.43525	1.6726	2.36884	2.22097
ENSG00000029639	4.23718	5.3618	4.42585	6.77654	6.40628	7.51766	8.05069	9.67372	6.70424	3.99989	4.22284	4.14675	5.09547	6.60456	6.66853	5.91374
ENSG00000029725	17.6081	18.4934	18.1419	22.1525	21.9402	22.51	15.1183	16.8497	14.5888	15.8736	15.8096	16.5368	16.5014	18.1219	16.2076	15.0543
ENSG00000029993	27.1559	32.0741	30.6879	16.9862	16.5228	14.1004	32.1603	46.271	34.3484	22.127	23.8176	21.3494	53.9234	55.4915	62.6031	73.2967
ENSG00000030066	15.9334	15.96	13.9958	22.1553	21.8883	19.5913	16.1699	14.9615	19.2369	21.2517	20.7261	20.7286	10.5627	10.3576	9.36225	7.52402
ENSG00000030110	10.8654	10.4459	10.1081	12.6607	12.4262	15.6323	16.0743	15.6782	13.0406	13.0043	12.1108	10.8108	14.0049	13.976	12.2946	13.8171
ENSG00000030419	13.5181	14.8181	11.2988	23.3088	18.4617	21.0355	9.07955	4.93787	10.9759	17.2704	16.1244	15.0039	4.31804	4.08666	4.57183	4.321
ENSG00000030582	308.119	267.67	292.144	310.359	345.937	373.871	363.703	221.515	305.626	305.263	316.806	307.504	214.447	193.158	296.528	224.507
ENSG00000031003	12.2134	14.0651	12.3178	13.8689	13.0122	12.2628	8.92716	9.46654	8.86777	14.6055	12.7105	13.8846	12.474	11.9274	13.7299	13.0196
ENSG00000031081	5.68326	5.69901	6.12262	3.50286	2.98981	3.86679	6.9329	8.3716	7.26273	3.94416	3.87411	3.62295	7.38915	7.6172	7.31034	7.78741
ENSG00000031691	4.00687	4.82841	3.58211	4.98066	4.19914	4.44259	3.55116	2.83369	2.96745	4.45878	4.38434	3.98772	2.46911	2.41316	2.57813	2.34665
ENSG00000031698	129.211	129.67	135.539	94.548	95.0273	98.7104	165.098	176.836	152.155	92.4171	98.0866	94.524	213.339	198.331	233.012	219.659
ENSG00000031823	16.0753	14.3439	14.8689	19.4643	20.7021	22.1762	18.2454	16.3906	18.0781	15.6444	16.7859	16.3378	14.7212	15.5629	17.0734	15.5438
ENSG00000032219	15.9753	19.181	17.4175	18.3912	17.2371	17.2843	11.5824	13.7751	8.63086	13.2749	11.891	14.4837	15.0145	15.5337	16.6529	15.8496
ENSG00000032389	14.0211	14.216	14.61	17.4746	18.0561	21.6258	20.5944	20.3333	19.7678	14.6708	15.004	14.9663	20.4235	21.0602	17.0282	20.5396
ENSG00000032444	16.9522	15.527	18.2255	18.6926	18.7978	19.4493	18.8587	15.0691	20.0387	17.6857	16.7245	16.6048	14.3085	16.692	18.1366	18.6021
ENSG00000032742	4.18361	4.26107	4.17887	2.77724	2.39263	2.45621	3.1197	3.83469	2.38108	1.98505	1.97269	1.69393	4.30426	5.22498	4.34718	3.82294
ENSG00000033011	4.33354	4.10892	4.59594	5.45301	5.57601	5.13764	5.50633	5.12881	5.65852	5.56157	5.59276	4.92962	4.43376	5.13592	4.79443	5.03733
ENSG00000033030	10.1171	10.4633	10.4988	12.5144	11.6881	11.959	9.14037	10.5528	8.49402	7.42548	7.46093	7.82285	8.35369	9.10136	9.28366	9.58702
ENSG00000033050	27.2929	26.6818	26.3057	35.8286	39.2085	40.1323	31.5705	37.5635	30.9743	30.9395	29.0554	28.5893	31.6744	34.1996	29.483	32.4704
ENSG00000033100	29.7509	28.338	30.89	31.7197	35.3289	36.5974	32.2046	29.8374	31.9389	32.2336	31.9941	31.6833	31.2819	30.389	27.9809	28.264
ENSG00000033122	0.0495531	0.0353751	0.0127299	0.037106	0.0341651	0.0220354	0.0359978	0.0268196	0.0215874	0.46451	0.354611	0.436769	0.0420766	0.0684487	0.0634856	0.0348811
ENSG00000033170	27.507	28.8107	25.9407	25.4557	22.5134	22.5542	21.6199	16.5311	25.1726	19.2325	18.8785	20.4936	23.7759	22.9635	27.5793	22.5898
ENSG00000033178	25.0492	27.5648	23.4365	47.7155	42.7112	45.6283	21.0245	16.685	22.6884	35.6415	31.743	32.9939	14.3295	14.8233	12.1352	12.3041
ENSG00000033327	5.89757	5.71787	5.79945	2.68666	2.92135	2.90393	6.9339	6.09071	6.28688	4.13307	4.50671	4.2547	7.367	6.86607	8.72315	9.21071
ENSG00000033627	6.41735	6.43584	6.76201	7.4318	8.97112	9.32859	7.58358	6.65909	8.09056	6.56432	6.6357	6.65134	6.95768	7.66619	7.0404	6.09363
ENSG00000033800	13.8197	14.3683	13.2359	21.682	20.5036	21.0265	13.2641	14.7854	13.0472	16.7763	15.914	16.8487	12.5143	12.0363	11.6834	12.6915
ENSG00000033867	16.01	18.685	15.4218	18.5062	16.3454	16.802	9.2266	15.0136	10.5984	19.4956	17.0495	17.4691	13.2778	14.5915	9.3911	13.5771
ENSG00000034053	5.16643	4.44406	5.31435	5.78394	6.30099	5.91736	6.72232	4.70483	6.73825	3.69238	4.50183	3.96767	3.45099	3.2748	4.62679	4.29587
ENSG00000034063	5.71811	5.77534	6.58305	3.88533	3.3827	4.42625	6.05137	5.83302	6.41982	2.36948	2.04518	2.20536	4.05898	5.07066	3.30617	2.9517
ENSG00000034152	16.264	14.8738	16.6953	37.3788	40.4848	43.805	18.1531	26.3207	17.8329	34.6854	34.1798	35.0978	28.2719	27.3143	14.881	20.5733
ENSG00000034510	1518.24	1400.64	1537.77	1814.71	2066.52	1965.04	2315.97	2126.99	1881.88	1378.09	1509.83	1493.33	1871.2	1825.7	1763.75	1730.84
ENSG00000034533	2.41379	2.97167	2.60659	1.6316	2.04041	2.10174	2.64598	2.69888	2.43681	1.27186	1.2312	1.61102	3.28216	3.61173	3.3517	2.96681
ENSG00000034677	12.3292	13.2487	12.961	14.9613	15.1161	13.6452	10.825	11.6242	11.0481	14.3541	14.2625	14.7292	10.6298	10.8728	10.8041	11.5251
ENSG00000034693	10.0193	11.377	9.69228	14.0087	13.1142	14.3408	10.8608	9.91341	9.53095	10.9195	12.1246	10.9516	9.66595	9.5581	9.11465	9.16849
ENSG00000034713	52.1317	58.9044	58.2177	74.1461	68.8379	72.9684	48.3204	53.9015	58.4033	49.0926	49.8081	49.4038	47.2446	49.0153	60.881	55.4119
ENSG00000035115	19.6806	21.5381	21.9477	7.26074	6.56204	6.38489	13.2113	13.2529	11.9911	11.2598	9.5104	8.85411	19.3394	19.603	23.6366	19.7527
ENSG00000035141	29.0808	30.939	28.1444	34.7386	32.1416	35.6145	32.7131	36.8585	31.1051	27.0816	26.8254	27.7177	34.7178	37.5305	35.9665	36.9317
ENSG00000035403	136.699	148.467	151.784	89.8271	93.3552	86.2287	145.335	201.041	153.72	126.373	126.857	128.32	216.799	207.005	145.777	203.537
ENSG00000035499	0.890933	0.997644	0.941658	0.428877	0.315908	0.271668	1.04017	2.33523	1.19765	0.438747	0.264429	0.293949	0.708649	0.775318	0.358735	0.27415
ENSG00000035664	17.4911	17.1438	16.8805	17.7879	21.3214	12.94	17.3139	16.2327	15.9434	17.122	17.7333	19.4976	16.1519	17.0432	18.977	17.4368
ENSG00000035681	25.3447	25.1533	25.0679	24.7097	24.1006	22.8738	19.8192	17.9402	24.8258	18.7574	17.6505	17.9956	21.7745	23.6927	24.0634	19.8155
ENSG00000035687	36.8119	38.8824	35.4257	75.3354	69.8428	71.9149	28.2575	31.1686	40.4656	47.6612	46.2487	47.1442	28.637	29.4711	28.2972	25.5922
ENSG00000035862	363.434	373.997	378.873	173.481	184.736	173.492	334.541	284.4	386.971	371.115	375.652	363.819	372.74	377.779	425.543	389.507
ENSG00000035928	24.1711	24.7113	22.8216	30.8947	28.3242	29.4676	22.9887	25.9782	18.7344	24.1545	24.0172	24.6263	22.5281	23.0894	21.8695	23.5449
ENSG00000036054	23.0735	25.9917	20.7121	45.785	41.7965	38.631	16.8836	16.9147	18.4317	27.2919	25.6131	27.9298	15.4666	16.3997	13.4079	13.402
ENSG00000036257	45.9489	52.1927	48.6203	56.9013	51.637	50.0765	36.2418	48.3438	41.4724	45.2778	43.5218	43.5891	43.6941	48.4349	42.9914	44.8912
ENSG00000036549	28.8748	31.9394	28.691	35.3358	30.5017	30.6513	25.6092	25.5	24.6908	29.0659	26.758	28.9697	23.4367	24.9664	25.4121	24.7874
ENSG00000037042	8.95903	7.88361	8.91893	7.36314	8.18761	9.30578	10.2478	12.2541	8.96281	5.91629	6.61767	5.51922	11.047	10.1556	11.6718	11.9052
ENSG00000037241	21.7694	23.7635	25.2157	20.6266	23.5392	23.8657	28.4658	35.8367	24.6762	21.117	22.3901	21.7297	37.9318	38.5855	31.0381	36.4311
ENSG00000037474	21.7406	22.0693	21.2057	37.6392	35.834	38.1464	21.9482	25.8424	24.4536	25.8673	24.7741	26.7968	19.0446	18.6933	17.4595	19.3685
ENSG00000037637	22.9664	22.4833	21.2704	29.7925	28.8728	32.7634	22.3063	25.1332	23.6566	25.3141	27.3603	26.1009	24.0585	24.1285	26.7704	28.393
ENSG00000037749	11.8955	12.6938	10.6683	12.539	10.8478	11.4683	9.6323	11.2258	12.1304	14.5719	13.5688	14.4339	10.201	10.3851	11.3639	11.8237
ENSG00000037757	11.8115	11.2337	12.2192	9.23841	10.3786	12.0306	11.2736	13.1028	10.986	7.49262	7.34396	6.76998	13.9303	15.6914	16.5905	16.4295
ENSG00000037897	7.5328	6.55323	7.7886	13.9527	13.1735	14.9176	10.2858	10.9395	8.7365	7.89455	8.40832	8.26875	8.63239	8.02687	7.28301	7.49917
ENSG00000038002	20.5593	21.3722	19.5299	24.6754	23.8425	23.9345	24.1649	25.0802	25.4807	30.4836	32.1555	31.0518	22.5292	23.3765	19.7499	25.2886
ENSG00000038210	43.7568	43.6228	35.5895	38.0643	37.6845	33.8812	38.025	26.4151	47.689	52.4324	48.6244	50.9625	9.21446	9.98563	7.07822	7.63563
ENSG00000038219	11.1102	12.4746	11.9304	13.5554	12.9042	13.3402	8.64946	9.44731	5.5819	11.6962	10.9909	11.529	10.7162	10.4399	8.93383	9.2655
ENSG00000038274	100.548	100.072	95.4895	136.956	130.525	135.925	91.014	79.9726	108.119	98.2117	94.4891	95.2104	73.3636	72.6993	66.2534	61.8398
ENSG00000038358	10.6504	10.0942	11.8794	10.2554	10.6842	12.641	12.3018	14.2327	11.1671	7.73518	7.81164	7.64177	12.0713	12.8794	12.421	13.1429
ENSG00000038382	41.2905	41.3036	42.0358	43.6001	45.1286	45.5026	39.8034	50.1576	41.7648	49.0255	45.4252	45.7933	45.439	47.9485	40.1092	44.2649
ENSG00000038427	7.66811	9.00921	8.68145	1.20339	1.44251	0.826999	3.68408	5.1203	3.36843	2.14249	1.89691	1.7795	6.98481	6.04392	4.19121	2.71497
ENSG00000038532	8.99531	9.37234	9.54869	8.5142	8.23732	9.36515	9.71342	9.77409	9.89833	10.0684	9.87728	10.166	9.8951	10.173	11.7545	10.7474
ENSG00000039123	30.5942	34.302	32.3165	31.7461	29.8411	30.0588	24.3593	34.5809	22.8193	24.1446	23.0789	24.0758	28.0679	29.0236	26.0074	27.3678
ENSG00000039139	0.172596	0.163817	0.138307	0.19166	0.237321	0.266882	0.20517	0.343934	0.207627	0.341612	0.328024	0.386012	0.256947	0.343798	0.19097	0.342941
ENSG00000039319	11.8879	14.1403	12.4796	12.1744	11.0542	10.9811	7.74816	7.93012	7.79105	10.9619	9.36475	9.99209	8.36393	8.37164	8.99543	7.95318
ENSG00000039523	16.1997	14.13	17.051	19.252	19.8818	22.8102	18.356	19.2278	18.1293	16.3126	16.287	16.009	17.7929	18.0737	18.4517	17.0139
ENSG00000039560	58.6305	62.9458	59.1818	85.5714	81.4447	80.2866	53.6222	74.8053	48.4062	72.445	71.8105	71.2877	59.668	64.2314	55.739	63.1241
ENSG00000039650	8.25795	7.69665	8.33772	8.53903	8.68695	9.78719	9.52948	8.71831	8.89341	6.57497	6.82956	5.92553	9.55713	8.9003	8.7181	7.47692
ENSG00000040199	10.2618	10.7791	10.4707	13.006	12.1508	12.4814	9.67345	10.6456	9.3523	9.3464	8.84229	9.68418	10.7985	11.772	9.63936	10.0287
ENSG00000040275	6.48543	7.65536	6.40757	6.7128	6.59021	6.87454	5.95763	11.918	5.05108	6.61303	6.21481	6.42396	5.77676	6.12508	5.10449	6.86369
ENSG00000040341	9.71737	11.8776	10.561	8.31311	6.91889	7.73206	8.66351	11.9122	9.79945	10.4961	9.92654	10.5257	10.7263	11.4912	9.93753	10.8927
ENSG00000040487	6.53183	6.07791	7.35065	11.5888	12.928	14.9313	7.73113	6.75162	6.64021	5.39102	6.15533	5.74121	8.22804	9.32648	8.85667	8.58345
ENSG00000040531	19.9564	17.707	22.0905	16.943	18.8862	20.2868	22.086	17.7764	22.2931	11.0644	11.3034	11.2622	21.9573	21.9543	26.71	22.6299
ENSG00000040633	22.8977	21.7991	22.9503	25.4455	27.1266	27.5291	26.9038	30.6527	23.4675	15.8472	17.1889	16.8251	29.6139	31.7756	28.7338	30.5777
ENSG00000040933	5.52938	6.00387	5.24684	4.16894	4.23881	4.27219	5.27206	5.16983	5.43341	4.62311	4.68608	4.63154	5.89068	5.37322	5.49603	5.41211
ENSG00000041353	7.36358	7.07527	4.90809	58.7906	50.3233	61.9787	7.44559	3.33911	7.49951	17.5925	14.977	16.0983	1.95544	2.91399	1.2182	1.42892
ENSG00000041357	141.73	126.92	111.531	224.324	215.067	201.205	204.723	152.667	180.325	205.038	197.257	208.67	90.4221	96.9333	82.505	84.7718
ENSG00000041802	44.8612	41.8702	42.4539	59.0478	60.4578	61.7514	49.5257	46.1267	46.8762	35.7104	37.5559	39.5283	40.6771	44.9451	43.0716	42.0996
ENSG00000041880	10.4687	8.68472	9.28275	13.1137	16.5419	16.0424	14.6728	11.2898	11.8126	15.522	15.1871	14.1594	11.1457	11.5954	10.4206	9.27023
ENSG00000041982	79.3262	66.6246	79.0534	240.638	213.531	260.094	97.0312	99.3349	84.2326	79.5555	68.2201	79.098	69.4585	80.0648	30.8496	38.0016
ENSG00000041988	9.8113	8.73749	9.73732	8.40392	9.8913	11.5821	14.8445	10.2383	11.485	7.25693	7.47901	7.72564	7.86005	9.33077	11.4847	9.48002
ENSG00000042062	11.4304	9.80098	10.3589	8.33334	8.60323	9.5257	11.6365	3.88372	9.3643	1.23534	1.42193	1.17611	6.1855	6.28928	7.23168	3.14688
ENSG00000042088	2.84465	2.94955	2.80515	3.17674	3.26833	3.80583	3.16226	3.04816	2.85259	2.14922	1.89053	1.67929	2.81918	3.28164	3.19283	3.61468
ENSG00000042286	10.1657	8.68754	7.71384	19.2374	21.7652	21.0013	13.0176	8.83279	12.1413	11.7781	11.5866	12.2317	9.69883	8.96446	8.42351	8.38028
ENSG00000042317	4.75221	5.92454	5.14803	2.30655	2.39226	3.04388	3.90948	3.47481	3.964	2.76933	2.50099	2.38595	4.38069	5.28188	6.14883	3.80815
ENSG00000042429	9.01314	9.37685	8.97966	20.8899	18.2754	19.4082	7.58467	7.62435	8.75324	11.2394	10.2541	11.2552	7.29179	6.85835	7.18603	6.00809
ENSG00000042445	18.8525	19.0289	21.6514	20.7791	22.6076	24.119	22.2458	20.4252	21.0483	18.9516	20.2589	18.2557	23.2477	25.6513	26.0905	24.2985
ENSG00000042493	39.8276	39.5485	47.6089	41.5751	49.2171	50.1926	63.104	48.8722	52.6275	30.1954	33.5561	30.4625	57.0246	66.7901	63.1414	45.1808
ENSG00000042753	82.3479	75.2532	84.9011	98.2989	107.336	109.758	125.493	118.653	107.263	78.4927	85.3527	82.9837	96.8231	103.285	99.3034	112.882
ENSG00000042832	0.142248	0.173413	0.24877	0.202792	0.209351	0.21896	0.21462	0.189511	0.178757	0.0893363	0.0795668	0.0769123	0.127422	0.158703	0.383176	0.235691
ENSG00000043093	18.4743	21.7823	18.48	27.1682	22.7296	23.5966	10.8193	13.1881	14.274	21.8609	20.3285	21.1396	13.8335	13.2778	11.1457	11.5399
ENSG00000043143	32.3539	28.1039	26.3693	60.3595	63.1467	68.8538	42.6582	23.5504	42.5498	45.4075	45.6176	44.625	12.5702	15.5817	16.4834	13.0646
ENSG00000043514	8.47501	8.18275	7.92084	11.9386	11.1618	12.1597	7.57677	8.86976	7.35863	8.14127	8.57686	8.33774	9.37167	9.68228	8.87825	8.78042
ENSG00000044090	12.1732	12.0315	14.2985	6.37221	7.48779	8.18313	14.5918	14.1233	13.3777	8.25564	8.73983	8.11728	17.8579	17.4185	17.1274	15.969
ENSG00000044115	132.475	124.913	124.856	174.76	176.455	175.745	151.028	143.308	157.601	157.689	156.866	155.78	137.401	139.288	131.182	138.618
ENSG00000044446	3.66043	3.8203	4.0991	2.07504	2.27492	2.33079	3.58606	3.54372	3.49809	2.13578	1.8328	1.97873	5.39079	4.84259	5.58496	4.63793
ENSG00000044459	5.65143	6.48567	5.56557	3.85957	4.05157	3.49258	3.78544	3.34143	3.25707	3.65381	3.67409	4.02548	3.79258	3.57548	4.10396	3.06997
ENSG00000044574	207.486	209.587	204.761	244.424	247.546	225.061	237.881	250.933	234.756	197.348	202.368	199.03	208.697	213.718	174.154	184.891
ENSG00000046647	3.03548	3.03237	3.47513	1.46829	1.06331	1.25403	2.89689	2.79822	2.70662	1.1903	1.28165	1.31755	3.89118	4.27277	4.77964	4.7766
ENSG00000046651	5.82681	6.35226	5.05685	9.21612	8.03767	8.54376	4.7481	4.5098	3.40519	3.54444	3.2735	3.97456	5.50816	5.27975	5.27779	4.17571
ENSG00000046653	3.66093	4.13404	2.94966	13.956	12.7064	12.703	1.45062	1.14081	1.37737	1.27475	1.22925	1.65239	2.18004	1.70096	1.65817	0.96051
ENSG00000046889	4.19559	4.38475	2.88306	0.606769	0.572645	0.264242	2.01611	1.50573	1.94152	5.08838	4.67638	4.51133	1.92654	1.95876	2.06474	2.11043
ENSG00000047056	5.65637	5.90393	6.02165	6.06456	5.63569	6.12934	5.17392	4.72764	5.02067	5.5553	5.56367	5.25735	6.75117	7.24779	6.48526	5.56765
ENSG00000047188	7.65129	8.8074	7.86727	7.1499	6.69633	6.4719	5.9829	7.12723	5.40801	6.37208	5.69097	6.10638	7.94448	8.20061	6.64505	7.28013
ENSG00000047230	4.06789	4.42774	4.28764	2.08299	1.85603	1.92597	4.13281	3.9112	4.43296	2.93048	2.91658	2.81928	3.74439	3.67883	4.55762	4.11326
ENSG00000047249	17.5683	18.3613	18.1309	24.6997	20.9236	26.8813	16.6376	17.6839	19.2129	19.5043	18.8357	18.4755	18.8072	20.3281	17.09	19.3082
ENSG00000047315	168.628	188.816	186.531	197.046	187.998	175.823	152.355	186.7	170.068	150.062	141.443	154.293	175.549	194.214	180.252	178.103
ENSG00000047346	7.97067	8.71779	7.79999	11.0557	10.2945	10.3068	5.81721	5.249	4.95659	9.40996	9.11179	9.08328	8.00565	8.42499	8.48286	6.6138
ENSG00000047410	83.4063	92.1062	88.2696	100.059	96.1623	97.6075	68.5256	79.2143	42.0792	73.5107	70.8121	71.774	80.0826	82.2619	69.7155	70.9681
ENSG00000047578	7.91724	6.92277	7.83441	7.14385	7.69419	7.76699	9.36489	8.2384	7.85123	6.66503	7.01038	6.59046	9.17249	9.89577	9.61373	8.73128
ENSG00000047579	9.83039	9.6564	9.62164	8.57571	8.33657	9.09251	11.676	10.4991	11.884	6.75766	8.19214	7.74336	9.325	9.45092	11.5588	10.5734
ENSG00000047621	6.40507	6.6736	5.82642	6.11017	5.66348	5.27981	4.85831	5.98024	5.44692	6.19876	5.9488	6.46406	5.37009	6.28582	5.45338	5.77194
ENSG00000047634	21.5638	22.4025	17.8663	23.9575	22.3781	19.7173	16.3423	11.8877	16.3375	20.9005	18.2056	18.6206	13.4382	11.9035	9.30661	10.0592
ENSG00000047644	19.9353	20.1708	20.6417	12.1666	12.196	12.197	19.1462	14.7882	20.9251	12.9505	13.4534	13.1632	20.8922	20.78	24.4275	20.3116
ENSG00000047648	2.18752	2.43792	2.61272	1.74673	1.62437	1.54903	1.62678	1.64968	2.06289	0.677151	0.592331	0.603801	2.55795	2.46172	2.1783	2.56151
ENSG00000047662	2.3469	2.67838	2.39118	1.34038	1.45629	1.49645	2.15858	1.65343	1.91831	1.28462	0.991712	0.894719	2.72719	2.72972	2.92522	2.66114
ENSG00000047849	205.695	192.075	198.611	142.052	158.046	152.496	215.308	207.188	229.665	218.269	218.202	208.043	225.669	228.84	193.373	211.871
ENSG00000047932	26.2594	30.9225	28.1815	21.7166	21.4858	19.5004	19.1597	26.4965	21.142	21.6427	19.8558	20.6337	23.504	24.2601	24.1806	26.6699
ENSG00000048028	16.9068	16.1525	15.0165	19.8654	19.6447	19.0442	17.53	11.8437	18.5569	17.5066	17.1753	17.6458	7.9561	8.81973	8.43199	7.95082
ENSG00000048052	18.7738	20.8705	17.5265	39.7464	35.8776	43.7053	15.5953	11.7319	13.1961	32.0168	27.425	29.7037	17.9001	16.3145	14.3601	11.385
ENSG00000048140	18.6465	18.4544	18.9291	15.2504	17.9879	18.9613	23.7768	23.4791	23.2157	16.9154	16.612	14.979	23.6329	23.9794	22.4495	23.5477
ENSG00000048162	9.49916	9.18036	9.41249	23.0652	21.361	22.1499	10.1118	11.8594	8.41121	8.94311	9.90919	9.61869	11.9827	9.72525	8.59056	10.7716
ENSG00000048342	5.96626	6.59227	6.26745	1.55797	1.53274	1.918	5.42462	3.38337	4.82374	1.80986	1.82906	1.72352	8.79533	9.3069	8.62558	5.6576
ENSG00000048392	24.1019	28.4062	24.8325	41.358	35.1835	36.3579	18.4234	18.2598	22.6339	34.7699	31.3898	33.3785	14.961	15.9505	18.3252	17.1574
ENSG00000048405	15.8562	18.0613	16.0999	28.6652	25.4527	26.0796	9.76019	11.9927	11.5801	21.3011	19.926	21.3461	12.8977	11.3522	10.6868	8.8929
ENSG00000048471	26.5993	29.0371	33.4936	36.5342	32.7651	35.7892	24.1012	16.8753	26.5647	18.3458	17.3249	18.8709	28.5075	32.6328	39.5757	26.2216
ENSG00000048544	20.6954	21.8517	20.7002	19.7594	18.7036	20.2438	18.9355	23.2457	21.5472	17.6452	18.7944	17.9807	21.5007	24.3058	21.182	21.8184
ENSG00000048649	18.0088	19.4663	17.6319	23.4775	21.7863	21.1653	13.7551	14.9161	11.8911	20.198	18.6255	19.5955	13.9335	14.5833	13.1463	14.1323
ENSG00000048707	7.33926	7.77239	7.12226	4.03028	3.85614	3.85339	6.74205	5.98572	7.14799	6.99944	5.97391	6.44236	6.83248	6.95135	8.05404	7.06101
ENSG00000048740	5.8652	7.67085	7.19173	2.5824	3.06969	2.32961	3.68422	1.81065	4.36759	3.68056	3.23371	3.27354	6.27886	6.60723	6.1707	2.88601
ENSG00000048828	104.443	114.871	110.12	80.2706	76.6394	78.8039	86.2498	95.3372	101.345	91.8102	87.5839	87.8409	103.748	109.952	94.0133	91.8261
ENSG00000048991	16.4934	17.0903	17.228	13.3583	12.1097	12.9112	14.7192	18.2773	14.1279	14.4294	13.5491	13.4656	18.3002	18.3444	15.3934	17.2237
ENSG00000049130	30.9238	36.4544	27.9656	39.687	33.4575	33.8295	17.9945	18.0256	22.1826	26.8261	23.7971	25.7422	19.4575	19.1538	23.1521	16.6071
ENSG00000049167	3.85563	5.18943	4.6686	3.33791	2.8133	3.43584	3.98549	5.09736	4.61578	3.71887	2.94456	3.2442	4.17602	4.71749	4.80302	4.67285
ENSG00000049192	6.2739	5.43321	5.3099	28.8157	25.3167	30.1917	8.20378	8.31001	5.71729	14.7494	13.9273	15.8681	8.37699	7.78072	5.36833	6.63887
ENSG00000049239	19.5757	20.4375	22.2021	7.93649	9.58843	9.56531	17.8187	14.2699	19.7355	11.9864	12.0306	11.7374	19.0792	20.1743	24.0408	18.157
ENSG00000049245	58.3147	67.9705	62.0483	73.2722	69.7495	69.0085	51.2121	50.3768	65.2358	68.026	67.4621	66.3974	61.0394	61.303	64.9022	59.9971
ENSG00000049246	5.64145	5.67769	4.84563	1.39582	1.43819	1.10521	3.76417	1.88164	3.69775	3.3104	3.20167	3.0602	3.9893	3.44539	4.3909	2.68049
ENSG00000049319	0.567574	0.662003	0.757071	1.01511	0.826291	0.885307	0.156996	0.127601	0.239651	0.166346	0.0907071	0.14029	0.419446	1.37864	0.279675	0.077446
ENSG00000049323	41.5442	41.6105	41.1692	36.431	40.6597	34.9574	46.8417	34.3281	48.9043	30.2818	32.7098	32.4791	45.6107	48.3896	46.8265	44.9981
ENSG00000049449	192.678	208.587	199.602	245.37	247.472	227.466	175.158	156.682	198.039	217.974	213.877	215.006	159.937	159.998	151.721	146.146
ENSG00000049540	9.35159	8.62703	8.942	1.65411	1.70762	1.70661	10.8115	12.7527	10.4495	81.8201	90.8089	81.8046	20.9493	16.9394	25.7913	22.3533
ENSG00000049541	6.20729	6.20909	5.80077	6.88865	8.15899	9.22295	8.01949	7.21202	7.46881	5.49613	5.9655	4.98269	4.34194	4.2974	5.23821	4.82727
ENSG00000049618	20.3128	19.9532	19.816	16.6292	18.0094	18.0872	18.1763	16.7857	18.5137	18.598	18.2637	18.9591	18.1953	17.0116	17.3075	15.391
ENSG00000049656	38.4905	34.6385	37.4614	54.1593	56.3467	57.6148	47.7695	43.9565	50.0538	50.8742	50.7945	48.5774	29.0345	30.8165	34.3873	34.7592
ENSG00000049759	2.56016	2.9326	2.68901	5.04671	4.98714	5.3231	2.83955	2.9514	3.4021	2.94622	2.99763	3.21714	2.31585	2.90995	3.14878	2.52092
ENSG00000049769	1.53687	1.36595	1.68783	2.30886	2.42388	2.52866	1.75842	1.37247	1.60686	1.67303	2.02224	1.47894	0.769013	0.923468	1.64082	1.44424
ENSG00000049860	115.182	121.02	115.273	203.955	188.985	197.664	103.744	84.6133	115.936	106.817	106.784	106.025	67.2612	73.5808	91.0394	69.87
ENSG00000049883	4.45297	4.45656	4.47127	3.82338	3.56463	3.76991	3.75585	4.05542	4.3228	2.77072	3.03935	2.69432	3.86421	4.11642	4.49815	3.86991
ENSG00000050130	22.2799	23.6202	22.4074	29.7499	27.6788	28.3247	21.6334	25.1428	22.6995	28.4581	25.8974	25.1108	21.6658	22.9668	21.0824	21.7872
ENSG00000050165	262.122	242.682	235.37	331.09	344.638	367.198	321.679	311.685	303.118	354.36	355.691	351.979	216.224	231.253	231.286	250.236
ENSG00000050327	1.45234	1.35465	1.26407	1.34157	1.45271	1.33904	2.16306	2.17606	1.70389	1.86689	1.95723	1.82436	2.15489	2.12621	2.11931	2.23806
ENSG00000050344	20.2356	18.0592	14.3669	35.5088	35.0167	33.1155	25.6822	13.9364	29.1136	20.77	21.8934	22.3417	6.98377	7.13598	7.03662	5.96297
ENSG00000050393	9.91565	10.9002	10.8333	12.0709	11.2031	13.572	10.633	10.8419	12.0788	9.87898	10.5088	9.58265	11.3258	12.1489	12.9606	11.3653
ENSG00000050405	186.966	181.368	167.133	237.955	240.671	201.241	199.759	200.778	175.378	210.038	215.305	226.054	148.143	160.896	120.758	169.92
ENSG00000050426	17.7456	17.8002	18.1419	13.2458	12.9918	13.0043	18.079	15.8277	17.0687	11.0195	11.7565	9.6672	18.632	18.7219	24.5136	18.9474
ENSG00000050438	2.11034	2.08597	2.13576	1.90151	1.67885	1.78405	2.47647	2.29691	2.33374	1.9074	1.66223	1.56797	2.41362	3.08483	2.60465	2.42903
ENSG00000050628	0.113526	0.12504	0.149987	1.28426	1.48438	1.40632	0.0795256	0.210665	0.127175	1.61836	1.04453	1.05854	0.0177057	0.10081	0.10389	0.164392
ENSG00000050748	9.44498	9.77828	9.87408	8.51557	7.76399	8.56954	8.81506	8.80257	9.24407	9.24689	8.52086	8.25785	9.086	9.63571	9.70395	9.89218
ENSG00000050820	24.7027	21.8307	25.3973	41.7161	49.3861	48.6314	26.5079	23.441	30.3928	34.9184	36.8496	36.0984	17.9964	19.2145	23.2054	22.7446
ENSG00000051009	5.73769	5.52679	5.65898	4.61687	4.99383	6.1637	6.37782	7.57394	4.99819	3.68453	3.58356	3.33934	7.97763	7.80554	8.00988	8.33736
ENSG00000051108	45.7915	43.8738	44.2339	38.0725	39.5949	37.7211	49.4534	58.488	53.5759	60.2828	60.243	60.1192	61.2776	56.3843	62.0986	69.0703
ENSG00000051128	27.8037	25.3032	32.2485	53.8146	57.9749	61.4798	30.448	22.6661	32.1236	25.6836	26.5056	26.364	21.4471	24.9973	32.9561	25.9162
ENSG00000051180	1.91366	2.19215	1.7492	1.1997	1.17365	1.40509	2.54595	3.13127	2.64641	1.49376	1.60265	1.38533	1.52235	1.752	1.97657	1.74803
ENSG00000051341	0.576098	0.506738	0.511379	0.381318	0.404292	0.516936	0.599733	0.968812	0.531075	0.435511	0.345534	0.32712	0.295752	0.285627	0.171339	0.169451
ENSG00000051382	7.10627	7.99765	7.33757	6.01041	5.12193	6.61962	6.06351	8.87331	6.87252	5.6547	5.5981	5.821	6.87768	6.64057	6.60031	6.92428
ENSG00000051523	39.1962	34.2038	43.7245	62.4572	76.7447	78.7003	53.6422	42.0688	52.225	56.6104	58.7522	54.3462	30.2684	33.1462	44.883	48.99
ENSG00000051596	6.14858	5.81261	6.23636	7.53661	7.77095	8.67185	7.80442	10.2554	8.39154	6.14008	6.1609	6.22454	6.71257	7.5397	7.55537	7.11125
ENSG00000051620	26.7577	30.8116	32.0939	34.136	30.0278	31.8986	26.11	28.4929	29.4446	30.8659	31.066	28.9199	42.8127	43.798	35.3965	37.0007
ENSG00000051825	1.26056	1.11668	1.2254	0.724031	0.651831	0.789862	0.967759	0.775286	0.805005	0.771014	0.912659	0.584945	0.844476	1.06848	0.795254	0.810691
ENSG00000052126	16.423	18.3722	17.0295	10.8253	9.44674	9.37362	13.5875	13.9289	11.4719	12.4882	11.802	13.1213	17.8531	16.888	18.631	18.5675
ENSG00000052723	10.8547	12.8068	10.3848	10.4666	8.51042	9.92707	7.29591	7.72838	8.58077	9.20334	9.29115	9.04289	7.83113	8.52866	7.66548	7.00058
ENSG00000052749	4.85452	5.13066	4.56593	14.9546	15.8637	18.1448	6.65534	6.69291	6.75745	7.0813	7.35545	7.6581	4.58638	4.95484	4.23216	4.07633
ENSG00000052795	6.03273	6.63278	5.64589	7.39127	7.3111	7.5846	6.77749	10.0729	6.8403	10.9308	10.8351	10.6936	7.5428	7.91167	6.39398	7.97549
ENSG00000052802	95.0413	106.656	87.876	96.1156	76.0392	84.4118	93.4087	73.2654	126.709	89.698	73.24	78.1278	73.9864	75.3702	50.8035	38.8345
ENSG00000052841	35.1513	36.4664	35.0905	36.047	35.3207	36.7452	34.176	32.3887	28.5727	35.99	34.0347	35.3076	38.7216	37.4737	37.2106	36.9612
ENSG00000052850	4.01495	4.01578	4.60374	0.630744	0.732253	0.702087	3.91087	3.73523	3.81843	1.88016	1.57248	1.70525	3.50066	4.35055	6.4367	6.74387
ENSG00000053254	17.7425	20.067	19.3209	5.82462	6.30611	5.01481	12.925	12.9685	15.0112	15.5113	15.1079	15.5536	18.4719	17.8434	21.7484	18.6238
ENSG00000053328	0.615543	0.713419	0.558103	0.305025	0.805101	0.305923	0.453736	0.0587912	0.461386	0.744527	0.952871	0.933201	0.303061	0.360111	0.494814	0.168218
ENSG00000053371	20.2412	22.2563	26.0637	13.918	13.5583	13.8819	22.4168	23.2318	21.3836	11.4685	12.2082	11.3885	27.7282	31.4616	31.6917	27.4391
ENSG00000053372	9.25758	8.90461	10.982	14.9627	16.0311	15.9222	11.8326	13.8953	11.2636	9.82627	9.72861	9.74184	11.517	11.626	11.1364	11.3888
ENSG00000053501	15.5248	18.2294	21.4023	12.1012	12.5262	14.2833	21.1461	17.6742	17.7972	9.67225	10.1026	8.91447	24.0108	24.6244	24.4621	23.3447
ENSG00000053702	0.485434	0.453655	0.52291	0.130116	0.119803	0.191334	0.432788	0.286616	0.378492	0.210175	0.263595	0.177253	0.746763	0.822934	0.720861	0.643024
ENSG00000053747	1.91368	1.84524	1.96342	4.19796	3.82407	4.70072	2.19774	2.15926	1.93648	3.35701	3.09064	3.09709	2.02806	2.61734	2.22885	1.54674
ENSG00000053770	15.0592	17.7733	14.5474	22.0526	19.0607	19.3236	12.2991	13.3109	14.2466	16.5712	15.8184	17.2691	13.2194	12.0501	12.0631	12.5699
ENSG00000053900	15.1758	15.659	14.5999	13.0237	12.9261	13.1177	13.8982	14.5076	12.3905	11.2816	10.3208	10.8098	13.1302	14.1886	11.9132	11.2058
ENSG00000054116	42.8927	42.6988	45.3167	54.3083	54.2871	58.8912	44.2376	47.5417	48.0537	37.396	38.5204	38.3959	48.7198	52.2859	53.6362	50.5638
ENSG00000054118	41.1977	41.4023	41.6892	40.9876	40.3443	42.061	40.893	43.0911	37.6381	33.9497	35.624	35.2128	46.2744	47.5649	36.666	37.6367
ENSG00000054148	25.9912	25.0668	31.6364	17.4974	21.5098	20.22	36.0141	38.9659	31.0889	17.8746	18.1067	18.4046	43.3903	43.5479	50.0204	54.6259
ENSG00000054219	0.556026	0.550155	0.546362	0.59019	0.388152	0.430224	0.399885	0.108338	0.490512	0.711211	0.762433	0.653247	0.376358	0.324885	0.156719	0.105677
ENSG00000054267	15.4056	17.2434	15.5197	31.5407	27.9277	26.3266	11.2818	11.9004	9.43345	19.1771	17.3278	19.3994	10.3385	10.5639	9.67862	10.2557
ENSG00000054277	3.50809	3.55212	3.76882	2.17207	2.57681	1.67023	3.50523	3.18012	3.56011	3.60971	3.48968	3.59731	3.00435	2.85097	4.44678	3.50252
ENSG00000054282	12.1792	13.1024	11.7428	12.4074	11.3042	13.1218	9.95351	9.92944	8.63169	7.8484	8.58609	8.54527	9.8247	8.995	10.4244	9.37968
ENSG00000054356	10.0837	8.79589	8.6789	6.13846	9.07736	12.1265	7.39879	7.23031	7.86387	1.10171	0.879283	1.2934	12.6157	7.22873	4.29056	3.73036
ENSG00000054392	3.81401	4.48046	4.78738	2.49054	2.81829	2.96553	5.68072	4.81864	5.29801	4.66782	4.5481	4.555	3.84356	3.94193	4.79963	5.14707
ENSG00000054523	9.78647	11.3735	10.0102	9.26157	8.41381	9.21901	8.54568	9.06716	9.07263	8.75441	7.60652	7.74878	10.0935	10.9298	8.84013	9.03901
ENSG00000054598	8.34968	9.11642	7.10039	5.96906	5.49597	4.4888	7.60949	8.54197	9.43202	14.2365	13.3619	14.2122	7.55096	7.80177	8.11991	9.62073
ENSG00000054611	10.0748	9.82109	11.2975	9.69598	10.7083	11.6267	11.5296	10.3742	12.4218	10.0986	10.9207	9.57054	11.4771	11.924	12.8881	13.6647
ENSG00000054654	2.83249	3.1768	2.94062	1.42241	1.19023	1.32437	2.72839	2.68801	1.79791	1.72133	1.33122	1.41935	1.93644	2.05125	1.58191	1.14287
ENSG00000054793	13.0259	13.9043	14.906	5.71881	6.59949	5.00566	13.1135	11.744	15.1029	6.47185	6.0348	6.02351	14.5171	14.429	17.3946	14.6589
ENSG00000054965	43.9974	47.8878	48.7219	19.1806	18.734	20.2188	40.1848	38.1771	42.0067	26.8073	27.4084	26.4071	53.133	53.0409	60.7123	49.2579
ENSG00000054967	0.515843	0.399996	0.236474	1.45351	1.21413	1.74413	0.596019	0.51987	0.514343	0.516361	0.563575	0.50012	0.485482	0.453325	0.319045	0.371874
ENSG00000054983	6.1997	7.02117	6.74653	4.93025	4.69337	4.80803	5.83687	4.99293	6.74942	6.18653	6.01949	6.49102	5.67641	6.41255	6.3119	5.79197
ENSG00000055044	54.6663	58.5464	53.7736	110.122	104.17	106.554	53.1566	79.2072	40.8794	55.7584	53.4834	60.6816	56.4254	54.319	45.2308	50.9284
ENSG00000055070	30.039	27.3592	28.2671	30.1401	33.3627	30.8763	40.6403	35.065	38.8785	30.6859	30.5163	30.5142	31.2696	34.0606	30.3405	30.9818
ENSG00000055130	29.8611	31.7134	31.1679	40.4139	37.6243	38.2148	28.4729	33.4428	28.8517	29.1681	28.0185	30.2632	32.4372	33.1867	32.9029	32.7429
ENSG00000055147	10.3392	11.6304	10.8905	6.43568	6.89872	6.56024	8.58704	10.1126	10.2442	6.7169	7.07489	6.71513	11.3731	12.4358	10.9213	11.837
ENSG00000055163	1.9415	2.31962	2.51071	1.73455	1.64083	1.99428	1.72117	3.18293	1.89844	1.20686	1.34293	1.27924	2.69439	2.40781	2.51147	3.50233
ENSG00000055208	29.7925	31.0398	27.174	40.9469	37.4268	38.219	26.2655	25.912	26.0132	32.4011	32.3434	33.2573	22.6662	22.8665	22.9411	24.8385
ENSG00000055211	73.5741	76.3489	71.1983	129.68	126.46	126.188	61.1554	60.6955	68.9553	103.365	100.835	103.062	64.4584	65.6768	71.0324	68.3998
ENSG00000055332	436.304	447.731	384.424	351.754	321.321	319.067	315.986	245.214	365.042	425.224	383.509	395.638	64.0269	68.7906	63.7748	58.6225
ENSG00000055483	7.46011	7.10231	8.06006	14.8789	13.8337	16.1063	8.51937	8.77383	7.23365	5.92157	6.25482	6.69107	10.3625	9.83476	9.8187	9.14712
ENSG00000055609	76.0139	77.1433	73.159	67.6807	62.6439	63.4176	65.0382	59.5008	55.6381	76.5208	64.6004	65.3068	69.2283	66.0788	64.3652	60.3127
ENSG00000055732	2.69114	2.64098	2.5597	0.535676	0.616525	0.469593	1.03935	0.442489	0.823629	0.463537	0.318482	0.524497	1.79751	1.1999	1.00379	0.532331
ENSG00000055813	2.62209	2.91227	2.87846	1.13013	0.851364	0.745695	2.19275	2.27724	2.76939	4.52681	3.29393	3.38814	2.81822	2.38795	2.5911	3.51546
ENSG00000055917	144.083	159.358	137.205	187.657	172.883	169.996	103.359	127.904	124.154	144.802	136.847	146.378	105.505	114.312	115.76	110.32
ENSG00000055950	29.4365	28.7861	32.335	22.0816	26.1776	26.4777	35.0419	36.1697	32.4652	22.5252	22.5316	20.8549	43.9764	42.5294	43.9358	40.0031
ENSG00000056050	12.1234	15.3553	13.4703	17.0424	15.1147	17.2976	13.2915	14.4112	13.2198	14.2139	13.0316	13.3686	14.1015	14.0237	12.7686	13.4132
ENSG00000056097	46.779	51.0743	47.2554	58.1855	55.2423	53.6865	39.3196	46.6712	43.2305	45.4296	43.4472	44.4345	42.0882	43.722	45.9996	44.759
ENSG00000056277	3.02297	3.25456	2.95941	2.46629	2.03846	2.30704	2.20345	1.51452	2.10219	1.44527	1.60549	1.72285	1.88798	1.87906	2.20686	1.96688
ENSG00000056558	0.950207	0.853456	0.857472	3.96967	4.46727	5.96946	1.98102	1.29882	1.60141	0.914764	1.01729	0.915201	1.12734	1.01856	1.24221	1.0381
ENSG00000056586	42.868	47.7049	40.9967	54.8686	48.4024	49.0108	34.3079	46.3541	37.6769	43.8411	39.1137	42.0888	33.8665	34.1946	33.5068	37.135
ENSG00000056661	9.92963	9.35089	9.72855	8.89879	9.83219	9.56699	9.99511	9.79555	11.7578	9.07165	9.27854	9.2165	9.81534	8.82785	10.9621	9.50288
ENSG00000056736	2.57519	2.50105	3.18467	2.3964	2.16002	1.85752	2.22694	1.31274	1.73171	2.07805	1.80414	1.62368	2.66429	3.36896	3.10742	2.33334
ENSG00000056972	16.2377	16.1012	15.9487	17.999	19.1375	21.7997	14.2521	11.1165	14.9917	14.6247	13.9289	13.8793	18.0232	17.9703	15.1596	11.0644
ENSG00000056998	1.51215	1.50984	1.62997	0.79186	0.871748	0.88597	2.13762	2.37232	1.80268	2.53962	2.37747	2.45205	3.11209	3.40413	3.27249	3.75426
ENSG00000057019	22.704	25.492	23.5729	61.2496	47.8395	73.4335	19.6396	22.3912	24.6197	17.0114	15.2289	15.2913	16.9049	16.2877	17.5195	16.5175
ENSG00000057252	34.8113	36.0986	32.9559	69.7537	64.8919	65.1496	29.316	24.9351	40.8759	47.0962	46.0135	45.4422	22.2083	26.2689	19.785	16.681
ENSG00000057608	126.438	137.677	133.896	143.024	138.045	134.576	120.565	115.031	144.494	126.356	123.681	127.101	110.874	122.544	121.286	112.98
ENSG00000057657	7.02206	8.176	7.71749	14.5943	13.7189	14.2605	4.36472	4.95142	4.42708	6.75891	6.04452	7.34082	3.23922	2.70499	6.12431	4.29199
ENSG00000057663	12.396	13.1911	12.5316	15.4259	13.8805	15.3735	10.6732	14.2548	12.2573	11.5058	12.2182	12.9747	11.3586	11.0867	11.1968	11.4501
ENSG00000057757	15.5595	16.0376	16.1528	17.6762	17.5978	18.9878	15.5612	19.4189	15.4602	14.5661	14.1951	12.3898	17.1677	16.2519	18.6599	19.3845
ENSG00000057935	18.0957	19.2852	18.38	11.8789	10.2954	11.9959	18.3657	18.27	18.5641	12.3298	12.1847	12.4814	22.0143	22.6942	26.3644	21.698
ENSG00000058056	2.705	3.09904	3.11365	1.62534	1.62821	1.84805	2.25797	2.84451	2.43583	1.47722	1.37491	1.24767	3.26065	3.7322	3.45565	3.60336
ENSG00000058063	22.0489	25.2691	23.4715	31.8449	28.2482	25.7946	15.6191	18.2853	16.7514	24.5901	22.4529	23.7869	18.7294	18.7734	17.2544	17.7819
ENSG00000058085	0.392566	0.434597	0.425888	1.66878	1.47093	2.28012	1.11549	4.53049	1.14845	0.662932	0.708942	0.812645	0.250552	0.352886	0.479729	0.436181
ENSG00000058091	38.741	48.7299	45.5513	47.3451	38.2116	46.4828	31.3427	42.1465	34.4208	37.1242	33.1994	37.5318	45.9963	46.6118	48.9344	42.6174
ENSG00000058262	158.01	153.122	157.138	142.324	143.014	143.677	169.491	170.103	182.019	144.575	143.02	138.015	178.925	189.563	172.835	182.682
ENSG00000058272	23.3568	26.5743	22.4738	27.7536	26.0761	25.815	19.304	24.2686	18.8741	24.8275	22.5787	23.2339	24.8255	24.4474	17.5676	23.5801
ENSG00000058453	3.45016	3.46989	3.9406	1.80589	1.99102	2.12337	2.93245	1.91215	3.13383	1.91964	2.17431	2.06482	2.37549	2.5678	3.55386	2.9668
ENSG00000058600	9.58275	8.54643	8.82308	12.9407	12.5165	13.3172	9.8216	10.9172	9.74919	7.96774	7.89066	8.34515	9.54915	9.54859	9.74714	10.6221
ENSG00000058668	68.0971	71.3142	67.5963	46.6045	49.0393	52.132	72.3378	74.5935	74.8232	93.1542	88.8934	87.2384	96.3182	101.651	65.9506	98.1471
ENSG00000058673	82.1702	94.3779	85.4752	83.1815	72.9145	68.8038	54.8117	58.0281	60.6522	66.1527	60.3242	64.0651	65.4201	65.5268	67.999	61.4656
ENSG00000058729	16.4794	18.4351	15.93	24.4242	24.1944	24.1405	12.7733	15.1779	14.2747	14.7378	15.7168	15.9955	12.3154	14.5004	13.2569	12.5407
ENSG00000058799	15.6508	15.3376	16.2858	21.9912	20.1538	20.1478	18.5142	18.886	19.7978	17.8807	17.6498	16.7349	15.7567	17.9427	17.7886	17.4383
ENSG00000058804	8.63547	8.80233	7.90427	12.4373	10.6855	12.6181	7.71965	11.4926	10.1275	9.26956	8.49702	8.84927	5.80584	7.50856	6.14816	6.56171
ENSG00000059122	6.38893	6.36429	6.83944	7.4657	7.28338	8.81788	7.05212	5.48079	7.74828	5.57865	5.32349	5.38624	5.55451	6.70661	8.71207	7.70625
ENSG00000059145	8.53614	8.87134	9.21836	5.59047	5.27192	5.44392	6.9762	5.69175	6.58349	5.74098	5.48998	5.15904	6.13485	6.05451	10.1134	9.22214
ENSG00000059378	52.5433	42.677	39.1219	53.3717	55.242	55.725	66.8238	44.0271	69.2954	55.3347	53.609	52.5503	6.08274	6.11351	5.24504	5.01331
ENSG00000059573	35.8743	36.2182	35.9814	32.0652	34.1523	31.8661	35.3783	38.8134	40.2601	32.7599	33.9284	32.1317	33.7971	35.062	34.4254	36.0369
ENSG00000059588	3.9377	4.59365	3.8782	2.61566	2.49139	2.83285	4.05422	3.88252	3.50405	2.69798	2.50249	2.60416	4.44176	4.59951	4.33612	4.03963
ENSG00000059691	7.03373	7.39493	7.79369	6.72161	7.37489	6.89842	8.17946	10.0212	8.07982	6.55726	6.80125	6.25331	9.63658	10.6452	9.13601	8.61264
ENSG00000059728	3.2018	3.99219	3.11924	12.1976	11.7615	11.7874	3.15245	2.73049	3.38052	6.71407	6.66194	6.79268	3.69257	3.35444	3.2378	2.88913
ENSG00000059758	17.1237	17.9413	17.4259	30.7111	26.5522	27.3642	11.6579	11.4088	15.7763	19.2734	18.3067	18.9415	9.68577	9.37463	8.21717	8.55787
ENSG00000059769	5.22814	6.25185	5.28122	10.3646	9.61988	10.3409	4.25924	5.86456	3.99298	6.77751	5.72225	6.75686	5.52765	5.12584	4.07802	4.36743
ENSG00000059804	20.0326	19.4272	20.7886	38.5921	39.9631	38.8771	16.0496	21.9025	18.4595	25.3083	28.1438	29.7996	27.5121	21.082	15.6773	12.5967
ENSG00000060069	6.24257	5.45733	6.27012	8.70725	8.92998	9.80688	5.63146	4.84645	6.8211	6.22003	6.96318	6.8422	4.23621	4.92995	5.70331	5.03536
ENSG00000060138	86.6414	89.2847	80.8523	177.361	174.498	173.082	73.4365	72.6324	85.6455	95.7182	99.9244	104.509	69.5825	66.3278	68.4584	57.7749
ENSG00000060237	22.7487	23.278	22.8622	27.8132	25.8858	26.1806	21.5959	20.5174	21.0264	25.9892	24.6989	25.5126	19.9094	22.3993	22.7036	21.5184
ENSG00000060339	22.9385	25.037	22.9354	29.7913	28.4723	28.3866	23.7077	31.3797	16.2704	20.8806	18.9922	20.7397	28.0369	30.3151	23.2815	26.0795
ENSG00000060491	52.1026	44.3328	48.0864	65.445	75.5123	71.9962	68.7895	41.3681	66.9599	60.7222	60.3675	59.582	15.7105	17.2057	25.1568	21.5275
ENSG00000060642	16.1696	15.021	16.909	16.7458	17.1215	19.0775	18.1854	14.8856	17.4779	15.0991	14.8245	13.4362	18.0415	16.9667	24.517	19.2847
ENSG00000060656	19.1641	18.5308	20.4426	13.3125	15.7875	13.4229	16.3206	9.45514	15.1942	10.7294	10.7313	10.4559	12.6789	13.1427	23.7865	12.4848
ENSG00000060688	19.4322	21.5324	20.496	24.8315	23.8067	25.7288	20.9892	22.8642	22.3848	16.6794	17.2303	17.1927	17.3647	19.9249	21.4995	21.6324
ENSG00000060718	38.2027	38.0195	35.8182	13.1602	14.3583	12.8679	57.8064	97.5595	43.724	56.7566	61.476	60.7306	85.6166	68.9198	52.6024	115.932
ENSG00000060749	7.92034	9.51928	8.5639	6.13203	5.21813	5.50527	5.29896	6.03748	5.7234	6.09637	5.00506	5.44959	6.14	6.49306	6.53994	6.12746
ENSG00000060762	12.5185	13.8815	12.4515	16.8626	14.4417	15.4711	13.7103	11.7108	12.4263	11.0969	10.7269	11.1666	14.3952	14.8124	16.2418	15.4992
ENSG00000060971	27.1318	25.6443	28.2008	23.3263	27.9909	30.6293	38.8309	35.3378	34.4086	23.6968	24.4579	22.8948	28.6051	26.528	29.7215	28.2492
ENSG00000060982	32.04	37.1584	30.1134	12.1266	11.0877	10.7642	26.4589	28.8377	29.8486	24.7953	23.1152	23.1454	28.771	30.3423	25.9399	27.5981
ENSG00000061273	239.267	220.378	247.342	132.055	150.302	141.112	257.076	277.533	246.162	174.885	177.777	174.156	271.432	247.856	276.998	257.714
ENSG00000061337	1.98478	1.55619	1.63334	0.68014	0.704513	0.998533	2.94172	3.60502	2.64617	2.38797	2.40251	2.15346	1.62513	1.9656	2.00409	3.42057
ENSG00000061656	2.56996	2.78342	2.67384	4.14437	4.72716	6.51405	2.52037	3.63631	1.97926	2.69772	2.44085	2.21195	3.36683	2.87545	2.7281	2.83759
ENSG00000061676	58.8414	63.8772	57.168	72.1171	62.7123	66.1767	45.5373	51.3419	51.4542	64.6942	59.8096	63.0342	50.8154	52.709	49.0839	50.3493
ENSG00000061794	22.8804	26.1025	23.2058	26.4686	28.2468	28.4004	21.79	25.6193	26.3021	20.3215	19.9283	21.1194	24.9231	26.7852	23.2404	24.372
ENSG00000061918	3.98007	4.54608	4.03544	2.14013	2.17486	1.23012	1.75324	1.00832	2.48093	1.32302	1.37817	1.45502	2.8454	2.50323	2.10956	1.08489
ENSG00000061936	15.8308	15.7493	15.4626	13.1855	13.7893	13.9789	15.6821	15.5172	13.0923	9.7532	9.6833	10.0025	17.5396	16.3479	16.8593	16.7808
ENSG00000061938	18.8635	16.0489	18.6203	9.91668	10.9346	12.6015	22.9015	15.4541	19.7	12.9579	12.7355	11.9359	15.3278	16.3835	18.3921	16.807
ENSG00000061987	8.99081	10.4117	9.36672	8.02407	7.61691	7.50346	6.99686	7.63709	7.40231	7.66251	6.69745	7.05658	8.41994	8.549	8.36501	8.31021
ENSG00000062038	0.456748	0.273219	0.455181	0.0265359	0.0732982	0.0105056	0.643584	0.498673	0.524891	0.0285754	0.0572636	0.0553532	1.15204	0.871315	0.696148	0.828168
ENSG00000062194	41.3763	41.8185	34.6314	68.4731	63.9317	61.9144	35.7732	28.991	35.7065	48.6392	48.67	50.2604	16.7351	16.5511	18.1539	17.066
ENSG00000062370	3.55345	4.05996	3.44378	5.15736	4.43033	4.91564	3.43392	3.29127	2.79933	2.93321	2.54045	2.99958	3.42247	3.58102	3.52218	3.07784
ENSG00000062485	35.3269	36.5612	39.5439	29.5521	30.0313	32.3506	37.1847	54.1899	40.5796	29.2693	28.6706	27.5697	49.258	48.0185	40.981	42.9771
ENSG00000062524	1.21434	0.901887	0.991676	0.375404	0.725865	0.624214	1.56602	0.77783	1.48513	0.161702	0.208314	0.223738	1.11896	1.108	1.15612	1.24219
ENSG00000062582	51.7488	51.6043	60.4607	241.823	249.657	280.955	69.3878	58.5204	61.9171	77.7913	77.1732	78.8187	83.9785	89.9823	78.155	70.3013
ENSG00000062598	24.5541	21.3051	20.6473	26.3522	28.2899	25.9568	33.3798	24.5226	31.1392	28.7338	30.092	28.3166	15.985	16.6	14.9632	15.2419
ENSG00000062650	14.3805	15.5368	13.4163	21.1893	18.5665	18.8093	11.5938	14.7116	11.8365	15.3541	14.0413	15.3278	11.7886	11.8485	11.1956	11.1824
ENSG00000062716	33.8547	36.3155	35.0915	58.1759	56.9659	56.1125	32.3653	48.7629	35.9942	36.882	34.9201	37.41	32.5261	33.8414	32.7866	41.8448
ENSG00000062725	13.6107	15.2318	13.8017	14.8729	13.2092	13.8359	10.4654	10.8729	12.227	11.7155	10.5869	10.9708	11.2296	12.2872	10.3508	10.3748
ENSG00000062822	3.27554	2.85531	3.56144	3.40072	3.90025	4.65316	4.32652	3.82354	4.21724	3.4051	2.96121	2.80019	1.5657	1.88197	2.49521	2.55745
ENSG00000063046	144.66	172.2	198.485	69.0316	71.4739	66.0427	112.968	120.215	126.854	69.2748	72.3181	69.3855	205.9	203.16	263.789	202.328
ENSG00000063127	1.03398	0.946857	0.769393	0.881054	0.995593	0.951298	0.893591	0.598217	0.65237	0.787047	0.827182	0.942796	0.830401	0.856956	0.989718	1.00893
ENSG00000063169	2.16566	1.89864	2.34939	1.40199	1.46464	1.65091	1.71758	1.16057	1.96591	1.50974	1.63463	1.60688	1.22874	1.1008	1.43512	1.32468
ENSG00000063176	3.3678	3.23544	3.75815	3.97371	2.98304	4.3369	3.83766	3.03601	3.46771	3.38281	2.92459	2.58166	3.65352	3.89624	3.59331	3.80948
ENSG00000063177	509.481	494.604	598.143	377.483	427.691	395.869	649.923	630.547	567.556	293.999	321.641	295.656	698.784	738.443	990.517	864.326
ENSG00000063180	4.57989	4.24771	5.18771	3.67148	3.23725	2.80853	5.79551	3.62821	3.81942	1.92657	1.4196	1.6504	4.85886	5.53295	7.09788	4.74998
ENSG00000063241	21.3597	18.531	19.1247	28.3774	34.4015	35.5369	34.9126	22.6203	31.3116	28.9045	29.0853	28.3882	15.9519	18.7739	20.7767	21.3751
ENSG00000063244	35.7135	31.7429	37.6311	37.6626	42.9826	43.4915	43.5445	51.9648	41.5776	30.1427	29.3215	29.1885	43.648	42.0381	39.6107	40.9475
ENSG00000063245	35.9353	33.7783	39.1661	31.4335	36.7123	37.7276	34.3166	25.0376	43.3177	34.6085	36.6009	34.2924	22.2222	26.3303	32.1642	30.3596
ENSG00000063322	23.1635	21.9952	22.0843	15.9841	17.9778	19.6853	26.119	20.8972	25.287	17.7611	18.0803	17.2892	24.8638	26.452	26.9464	23.8952
ENSG00000063438	40.6607	40.5685	41.0551	24.1951	26.5699	22.5537	41.7892	31.6961	37.1567	26.4563	26.2283	24.4364	48.0757	54.6079	52.1993	41.8076
ENSG00000063587	5.57495	6.02192	6.38848	6.48065	6.8073	6.42234	4.83469	5.58338	5.47049	6.3714	6.26544	6.31309	7.26903	6.84748	6.20673	6.04579
ENSG00000063601	34.4918	37.9603	35.4282	29.2116	29.6824	31.8533	37.3715	32.1892	39.4509	35.2373	32.4098	32.7851	36.7004	38.901	36.6378	33.5209
ENSG00000063660	192.518	186.534	224.789	59.1298	69.1351	60.9322	265.385	292.121	277.096	254.237	268.361	237.558	207.756	239.651	273.998	398.16
ENSG00000063761	2.54392	2.37915	3.23665	2.00355	2.56864	3.15274	3.88742	2.93293	3.14274	2.36237	2.48626	2.05567	2.97447	3.44327	3.52917	2.95625
ENSG00000063854	7.94452	7.03326	8.40981	16.7315	18.379	20.4265	12.1172	12.9369	8.98694	9.721	11.2996	10.482	11.1693	10.5369	11.1546	16.3574
ENSG00000063978	24.2841	24.6381	25.4674	37.1171	36.1249	37.6892	26.1278	26.1066	27.1119	24.4605	24.7839	24.8332	25.7972	25.709	28.0911	27.4657
ENSG00000064012	23.1935	22.7491	19.4639	28.6329	29.1344	32.2728	21.5095	16.4199	26.0812	21.9933	20.9283	21.3115	14.9976	16.3272	16.0856	13.4456
ENSG00000064042	11.614	11.9211	12.0234	9.27062	10.2941	6.76762	13.0336	17.9252	11.8146	26.6519	25.6853	25.2596	13.7532	12.4023	15.3656	24.0786
ENSG00000064102	19.2618	19.5291	19.7357	22.0729	21.8204	21.0421	15.0441	20.9405	18.3346	18.9212	18.2357	19.472	17.6656	17.7403	14.621	21.3725
ENSG00000064115	13.6286	15.051	14.0226	12.2313	12.0623	12.542	16.6146	13.7156	16.9408	12.0171	12.0573	11.9674	15.3109	16.2135	12.9776	13.5153
ENSG00000064199	2.18767	2.30764	1.81182	1.54035	2.1274	1.39389	1.65446	2.38574	1.98431	2.07343	2.1708	2.32788	2.10316	2.92264	1.75695	1.82033
ENSG00000064205	1.18205	1.07372	1.24868	0.171686	0.44262	0.244694	0.666233	0.231638	0.679204	0.314298	0.338736	0.306971	0.845487	1.46952	1.87995	0.619744
ENSG00000064309	2.04415	2.30876	2.27067	0.153923	0.19487	0.137111	0.783962	0.370845	0.858178	0.435103	0.411248	0.294323	1.59582	1.91186	1.73617	1.04662
ENSG00000064313	10.4763	12.0312	11.2528	13.7454	12.8636	12.8477	9.32745	10.461	10.0004	11.2145	10.5162	10.4097	9.97601	10.3844	9.33758	8.76447
ENSG00000064393	3.18282	3.22567	3.47146	2.60032	2.2642	2.48708	3.14747	2.27362	3.1298	3.4214	2.85613	2.77316	2.40355	2.41934	2.76823	2.38807
ENSG00000064419	17.1337	17.1988	17.2602	16.9898	15.8109	16.3471	18.5342	19.4914	18.53	16.4027	15.9936	16.9793	16.7721	19.192	18.3404	18.6755
ENSG00000064490	13.844	11.9438	13.6017	13.3893	13.4607	15.584	16.7072	18.3292	14.6983	9.34898	9.68467	9.30518	19.6204	18.0136	15.7217	18.0391
ENSG00000064545	8.01248	7.5295	9.58723	5.77205	6.09869	7.01779	8.56777	9.45337	8.67952	6.3855	6.90373	6.65461	10.8934	11.3807	10.697	10.4842
ENSG00000064547	2.15447	1.84564	2.21388	1.55568	1.51195	2.0986	2.29177	1.69357	1.99448	0.961713	1.24337	0.806983	2.44543	2.84847	2.58497	2.53482
ENSG00000064601	178.772	167.228	191.922	122.919	140.956	129.077	166.089	132.69	149.185	107.62	112.803	106.782	172.163	164.768	183.511	141.934
ENSG00000064607	26.015	26.5581	28.1049	25.2991	25.0555	26.5998	27.466	27.8621	22.6258	17.4423	16.4347	16.9416	28.9286	27.8116	27.6298	29.3761
ENSG00000064651	7.30469	8.0414	6.83617	5.60718	5.15582	4.08171	3.67765	4.02372	4.79234	5.27524	4.82331	5.39454	5.10812	4.8325	4.45287	3.92205
ENSG00000064652	5.27399	5.17713	5.2559	5.4446	5.23009	4.79625	5.16765	6.36003	4.7993	5.40619	5.01359	5.89988	6.03266	6.71308	5.62771	6.00882
ENSG00000064666	122.915	124.682	134.475	32.8193	38.2044	29.3416	120.333	167.564	135.837	106.477	110.619	104.325	218.081	205.457	180.768	233.566
ENSG00000064687	1.10625	0.975434	1.23604	0.83444	0.897551	0.944752	1.1424	0.796644	0.871101	0.621442	0.562566	0.520559	0.919688	1.26594	1.29275	1.38407
ENSG00000064692	9.5991	9.5378	9.81039	0.824094	0.929503	0.473075	6.63568	3.63341	6.04092	1.88579	1.86728	2.21019	6.92854	6.18717	9.60341	5.45375
ENSG00000064703	6.58778	7.29012	6.56873	10.6356	10.1094	10.6953	5.51449	7.33763	6.86632	7.74808	7.21231	7.5601	5.98045	6.4128	6.48357	7.05333
ENSG00000064726	37.0541	45.7085	39.6142	47.2958	42.0234	39.6161	28.1289	28.3108	34.2926	36.5444	33.4191	34.8081	32.946	32.3267	31.1722	30.721
ENSG00000064763	6.58741	6.03018	5.49237	9.82182	10.7164	11.2765	8.19448	6.34182	8.41401	10.1404	9.38642	9.4245	4.37545	5.23613	6.4977	6.24144
ENSG00000064932	13.2176	11.4453	14.4122	15.1969	18.7012	18.0227	11.1712	10.1698	13.3985	10.0202	10.4462	10.031	8.73774	9.87566	8.15207	8.05383
ENSG00000064933	8.63941	10.1564	8.84329	8.42712	8.04966	8.49239	5.68345	7.88246	5.84653	6.17523	6.44617	6.39227	8.17624	7.98049	7.48751	7.86252
ENSG00000064961	46.1848	46.4084	53.0311	30.8503	37.5117	37.7559	53.0586	45.3852	53.0436	36.3953	40.4249	34.9773	44.0124	49.9735	63.4037	56.3016
ENSG00000064989	2.89991	3.07051	2.33324	2.3843	2.37527	2.22832	2.00973	1.92109	2.63781	5.15614	4.2174	4.89204	2.30478	1.58626	2.43721	2.11641
ENSG00000064995	9.15214	9.56193	9.26948	8.92542	9.24127	9.23954	9.13053	10.5093	9.31435	8.43335	8.82204	8.52773	11.927	12.5054	12.7817	12.667
ENSG00000064999	6.27478	6.25843	6.56986	5.60816	5.5623	6.83221	7.08165	7.06389	7.02914	5.77355	5.40084	5.73672	6.92211	6.73092	8.09261	7.958
ENSG00000065000	32.2685	29.4144	33.5259	35.9556	38.0847	42.018	37.1735	34.7866	36.345	34.0921	35.6251	33.5712	33.9995	36.8614	35.6471	37.5606
ENSG00000065029	8.20882	7.36588	8.87839	5.18056	6.28081	5.80958	10.3246	9.6011	7.88258	5.59135	5.14531	4.63835	11.6807	11.5024	12.2815	13.0805
ENSG00000065054	37.0369	28.6433	33.7965	39.3617	44.0002	45.2535	50.6345	34.0588	51.0656	39.263	41.977	38.1374	19.4839	23.093	32.5489	31.7195
ENSG00000065057	4.09045	4.48428	5.05932	1.5422	2.2187	2.51855	5.98455	5.38761	5.01879	2.51704	2.70401	2.55635	5.09021	6.36538	7.80582	7.7198
ENSG00000065060	10.5765	9.31738	8.25788	9.16796	8.78019	8.06817	13.6956	11.0269	14.0293	13.7382	13.8115	13.6191	5.86585	5.51639	5.02911	7.52663
ENSG00000065135	29.5204	30.8343	29.3345	38.3447	34.8836	35.6231	23.3211	27.268	27.6978	29.265	28.0285	28.2055	26.8474	28.2935	23.3328	23.4368
ENSG00000065150	165.539	189.191	196.193	159.486	146.102	151.096	124.673	158.72	154.319	131.108	126.137	128.279	201.521	205.45	192.451	175.794
ENSG00000065154	61.4444	69.2854	64.451	66.4582	62.2918	59.8009	57.9245	62.7743	65.8792	60.3134	57.286	58.6706	70.5669	78.7396	66.3326	66.4072
ENSG00000065183	15.5387	16.8653	17.1608	21.0457	18.6756	18.7369	14.3265	25.4015	16.2512	12.9602	12.02	13.255	17.2934	17.9109	16.2546	16.4769
ENSG00000065243	123.951	151.593	127.707	110.353	102.02	99.468	86.8282	91.0763	94.6213	110.613	102.019	103.434	93.1239	90.563	82.1084	81.8309
ENSG00000065268	10.126	10.5358	12.0923	7.88432	8.51	9.3642	9.83422	8.81138	13.2596	8.63298	9.31384	9.0426	8.84387	10.9508	10.4792	11.2357
ENSG00000065308	46.7211	47.217	49.8015	33.418	33.2902	35.5374	45.4518	59.3876	47.2651	55.7769	53.7335	52.1852	67.9647	69.6911	56.0331	68.9035
ENSG00000065320	2.367	2.00009	1.89518	1.92416	2.31459	1.757	1.15916	0.373859	1.04721	0.476237	0.851504	0.59189	0.713898	0.778592	0.64898	0.30341
ENSG00000065328	0.791414	0.834426	0.781959	0.740776	0.713544	0.920426	0.818157	1.37287	0.855301	0.343629	0.323227	0.35999	0.288002	0.437278	0.216652	0.15427
ENSG00000065357	13.8013	13.1712	14.5684	11.5973	12.8066	13.951	15.9812	16.8115	13.5167	13.0848	13.187	12.1566	20.6939	20.1534	20.2963	20.0434
ENSG00000065361	1.7597	1.37637	1.73943	1.76168	2.53199	2.24545	3.16803	2.15325	2.09981	9.64735	10.0406	8.24595	1.83758	2.34616	3.85544	3.29595
ENSG00000065413	1.36661	1.6841	1.76112	0.50957	0.36492	0.537969	1.66614	1.837	1.40542	0.782453	0.407272	0.472421	2.94723	2.38131	3.28642	4.59855
ENSG00000065427	61.7917	57.6217	57.0591	70.4539	71.2682	70.2438	75.9031	74.9119	75.6766	59.1411	59.295	59.5387	56.9093	58.9661	54.3068	55.6728
ENSG00000065457	4.13645	3.91804	3.80991	5.51493	5.09522	5.77244	4.98376	4.51394	4.82367	4.5151	4.0524	4.05228	4.12425	4.62675	4.26542	4.10479
ENSG00000065485	36.3691	35.0445	36.3227	43.9873	47.5569	43.1056	39.2239	31.9632	36.3085	32.4809	33.2443	32.9756	29.0191	29.1321	29.2062	25.8876
ENSG00000065491	3.85204	4.09836	4.20793	5.76065	6.14012	6.14064	4.39001	5.22167	4.6071	4.28788	4.22177	4.00108	4.75516	4.73389	5.54632	5.37326
ENSG00000065518	71.7325	72.2313	75.5324	102.934	93.2427	95.1516	92.5436	82.1151	79.5992	67.9204	70.5907	71.4461	82.0565	83.3956	97.8588	91.6984
ENSG00000065526	45.1786	43.0391	46.445	44.318	43.8887	44.1129	40.4653	45.7636	36.8966	49.394	45.1718	44.8033	44.6336	46.6305	39.3052	43.0128
ENSG00000065534	160.423	169.76	174.703	87.4363	94.5553	84.0832	163.124	205.506	169.899	178.541	169.971	167.973	237.002	246.245	186.038	248.359
ENSG00000065548	80.9791	85.362	75.8542	128.046	119.765	124.182	72.5645	94.2803	61.0308	79.6024	78.3734	85.5635	78.0668	79.8742	66.5518	75.386
ENSG00000065559	9.77164	10.786	9.51019	10.9757	10.1676	10.0717	7.54984	9.69811	8.79748	10.815	9.8116	10.3959	9.38989	9.06891	8.67253	9.66674
ENSG00000065600	2.37333	2.41435	2.07201	6.0813	5.40755	6.39824	2.90942	3.03066	3.00484	3.43133	3.60825	3.78577	1.91628	2.08994	2.66055	2.31799
ENSG00000065613	21.1376	25.2075	22.0213	36.4759	32.4289	33.0268	13.8116	13.5473	13.7232	19.5753	19.8199	21.3118	15.2073	16.1008	14.1248	12.9287
ENSG00000065615	13.1106	14.9231	12.3729	23.18	19.899	20.4052	11.31	12.6477	13.9219	14.2244	11.7908	13.7338	9.76304	10.8157	9.87593	8.99804
ENSG00000065621	2.28507	1.73508	2.40145	13.3582	13.9644	16.1195	2.09384	1.18053	2.64705	8.44874	8.88352	8.20473	2.94825	3.22815	3.63725	1.66698
ENSG00000065665	11.9736	11.8029	11.045	11.5376	12.0862	11.433	9.31632	11.1189	10.4503	9.48564	8.09335	7.82335	14.8178	13.56	11.7152	12.989
ENSG00000065717	0.800792	1.1977	1.30513	0.376006	0.346205	0.35026	0.364776	0.362361	0.939344	0.0714537	0.0545484	0.131822	0.544612	0.767051	0.925032	0.399202
ENSG00000065802	33.1142	32.9913	39.8997	30.5749	30.2335	34.4455	34.2397	34.5816	30.4565	21.3323	23.2156	23.3786	50.3257	52.9189	59.731	52.16
ENSG00000065809	51.9257	64.0927	57.3288	164.209	142.363	142.148	43.5743	54.257	46.8029	66.9796	72.1049	75.4974	52.665	56.0514	62.0657	45.4526
ENSG00000065833	16.3288	17.8612	17.2044	20.2158	14.2671	18.264	15.2554	13.5445	17.5034	14.2847	12.417	11.8931	15.1253	15.9231	10.6639	12.0678
ENSG00000065882	54.3077	53.6556	53.275	44.2638	44.3088	40.7315	60.3132	50.9139	74.1117	58.0135	56.4386	56.4648	49.8619	50.4865	51.5885	49.5979
ENSG00000065883	15.5969	16.5279	15.3719	17.4484	16.7401	16.3919	12.831	14.4575	14.2837	14.7775	14.5482	15.6246	14.364	14.5424	14.6656	14.1958
ENSG00000065911	76.5955	80.9056	70.3662	119.341	107.325	105.949	78.637	123.18	92.7273	89.4466	89.7535	90.9049	117.708	105.791	95.1926	134.304
ENSG00000065923	6.84299	7.01014	6.55336	7.33318	7.43268	9.12887	8.21908	9.4356	9.33464	12.1464	11.519	11.3133	6.49962	7.53404	8.55426	9.75229
ENSG00000065970	10.2747	10.7787	10.9568	8.33266	8.39515	8.75361	9.01747	8.89677	9.37132	9.41628	9.10401	9.13992	10.8561	10.5869	11.2666	10.1044
ENSG00000065978	343.694	340.85	359.771	414.152	412.445	430.133	364.967	506.316	429.689	273.469	283.97	286.572	397.441	406.719	326.828	341.18
ENSG00000065989	8.61931	8.68356	8.16679	5.18153	5.52192	5.44908	8.2925	6.2225	9.11031	7.85002	8.23121	7.23764	7.05	7.50249	8.87612	6.80838
ENSG00000066027	16.402	20.1218	19.2662	9.68363	8.50671	8.58029	9.85773	11.1733	11.3057	7.20907	7.16872	7.30254	13.638	14.6186	16.5179	12.6079
ENSG00000066044	9.92158	10.6919	10.4676	11.6395	11.3101	11.8619	8.96679	10.9439	11.6991	10.8597	10.4442	9.91151	9.3622	9.76736	8.77239	9.00518
ENSG00000066084	19.947	19.5069	18.2239	25.8124	24.5494	24.0149	20.4505	16.416	21.0119	18.0565	17.5001	18.7477	14.8342	14.9876	14.5497	15.6218
ENSG00000066117	15.4644	15.0407	15.5992	15.4218	16.9887	16.2086	17.8554	18.2091	17.6503	13.5756	12.81	14.0057	19.282	18.8413	15.7405	16.2229
ENSG00000066135	15.3096	15.4256	15.1888	13.0895	13.2041	13.1731	19.1679	17.027	18.342	13.1479	13.5554	12.8983	17.4623	16.5369	17.6694	17.3506
ENSG00000066136	12.3768	13.2754	13.0758	14.1914	15.4933	16.2819	14.189	14.765	13.1257	12.0698	12.1784	11.9448	14.1126	13.0573	14.7775	14.2226
ENSG00000066230	2.04325	1.79271	2.15885	2.60965	3.0163	2.462	1.81349	1.23072	1.27058	1.03639	1.00421	1.02586	2.20668	2.15775	3.2792	2.71415
ENSG00000066279	7.89615	10.0309	9.21605	2.41143	2.50992	1.86325	5.88808	8.04955	5.29312	6.66128	5.67425	5.49189	8.12978	7.95111	5.30616	6.66693
ENSG00000066322	50.4978	45.4822	49.7572	83.0459	84.843	93.0527	72.9487	68.7515	59.4428	55.2251	52.6332	51.1963	68.9816	69.2562	57.7758	63.8756
ENSG00000066379	5.71406	5.03485	6.74713	4.26348	4.62204	5.71712	6.40435	7.02466	5.04079	2.51773	2.5863	2.2951	7.66406	8.11845	10.4058	7.70539
ENSG00000066405	0.502484	0.410891	0.485829	0.153927	0.0992092	0.12188	0.821314	0.697205	0.492532	0.15747	0.104396	0.155957	0.239378	0.556535	0.444782	0.555639
ENSG00000066422	6.79931	7.89101	6.59395	9.77161	8.83	8.83106	4.7252	5.62689	5.59689	6.66215	6.09941	6.42481	5.7306	6.2652	5.12232	4.93696
ENSG00000066427	5.32487	6.22972	5.24906	4.4895	4.43783	4.16112	3.36488	2.73487	4.05759	4.06652	4.01322	4.12095	3.71662	3.67275	3.25973	2.84553
ENSG00000066455	29.7197	31.5906	29.6574	31.7667	30.9428	28.095	27.0893	29.8415	25.6552	28.1962	27.7507	28.7681	29.0938	30.5496	34.2113	33.9576
ENSG00000066557	6.649	7.8273	6.55823	9.41366	7.48637	8.97023	4.32961	5.92034	5.00361	6.81972	6.94041	6.54734	5.63149	5.99949	4.08061	5.0004
ENSG00000066583	5.0918	5.81365	5.52176	6.02907	5.82022	5.74119	3.81344	4.58168	6.19619	3.34632	3.29152	3.40332	5.19744	5.25218	4.30182	3.61525
ENSG00000066629	7.07923	8.30494	7.78802	5.46764	5.02367	5.87284	5.52815	4.86904	5.58343	3.46564	3.48493	3.35492	8.23685	7.85605	10.3152	5.99426
ENSG00000066651	21.4577	22.6865	17.9762	28.0297	22.0686	21.7409	16.6485	17.5306	17.3719	16.6628	16.8588	16.1259	15.7532	16.0815	15.5723	15.3147
ENSG00000066654	13.2082	13.9907	13.3603	14.0338	12.6792	13.1458	10.6364	9.37054	9.74637	12.0494	12.5155	12.658	10.8229	11.2427	10.9954	9.95075
ENSG00000066697	19.3825	19.9076	18.6115	31.406	26.1612	31.9464	16.4652	18.5468	21.8197	15.788	15.0892	16.6631	20.6939	21.3007	18.3504	15.9829
ENSG00000066735	1.09828	1.22389	1.19062	0.0537466	0.0919039	0.036477	0.446925	0.288579	0.844249	0.0454751	0.0946802	0.0777933	0.318413	0.487228	1.04509	0.658254
ENSG00000066739	8.68577	9.10999	9.12035	6.14451	5.78324	5.86647	6.36991	6.56805	6.49323	5.92632	5.53812	5.49489	8.81698	9.25609	8.60887	8.01843
ENSG00000066777	12.5336	14.0114	12.8498	13.7214	12.0429	12.4909	11.4989	12.0001	10.8249	12.9251	11.9822	12.0287	11.0446	12.3716	10.8569	11.2575
ENSG00000066827	2.10518	2.14514	2.13136	2.55284	2.74572	2.60269	2.59713	2.13362	2.46435	2.30506	2.18686	2.3024	2.29828	2.43376	2.30196	2.28509
ENSG00000066855	8.05904	8.74096	8.35321	7.61755	7.0138	8.45513	5.78253	7.23023	7.85925	6.46823	5.86022	6.65226	7.76932	8.04908	7.03496	7.80548
ENSG00000066923	0.981364	1.31251	1.40073	0.506152	0.590312	0.841619	1.21122	1.12191	0.971742	0.526885	0.457708	0.35194	1.69453	1.5437	2.56589	2.09353
ENSG00000066926	3.21727	3.31057	3.46576	2.28757	1.98852	2.16006	3.11522	3.53962	3.36433	2.94918	2.84276	2.6717	4.9026	5.17388	4.68367	4.31684
ENSG00000066933	6.88242	8.29618	7.30068	4.58131	4.08161	4.21953	5.5153	5.94776	5.10619	5.77057	5.10049	5.05412	7.42913	7.47021	7.26067	7.05571
ENSG00000067048	30.988	33.1036	28.6621	91.218	79.8519	78.1805	24.9697	23.6988	23.4582	41.9619	38.2756	46.7694	23.6912	22.3167	24.5541	22.5371
ENSG00000067057	68.5181	56.9838	59.7603	107.794	122.778	133.697	84.8488	86.9487	86.6878	79.7876	82.0852	84.7004	46.1128	45.6134	43.2683	50.049
ENSG00000067064	135.006	148.101	125.662	137.459	119.803	112.289	113.749	89.0789	132.567	133.08	116.292	125.121	114.669	107.37	55.575	51.6107
ENSG00000067066	194.807	186.759	168.853	278.265	263.871	256.697	205.567	155.159	171.811	209.081	204.896	211.119	49.0264	51.9193	49.5404	44.3015
ENSG00000067082	137.459	138.92	128.729	253.563	232.424	254.668	148.536	124.702	146.529	215.41	215.977	224.308	98.6912	90.2266	88.7529	71.9286
ENSG00000067113	17.0074	16.3968	13.6383	11.3855	11.3323	10.526	18.7896	13.7921	19.2979	19.5553	17.5301	19.0871	14.3841	14.9248	15.4774	19.3249
ENSG00000067141	5.35302	5.66864	5.3013	2.64398	2.79283	2.38427	4.95902	3.64511	5.4179	4.82045	4.78185	5.02503	4.49724	4.14028	5.56242	4.79967
ENSG00000067167	192.651	212.354	186.733	190.928	183.447	159.863	160.249	187.879	186.558	341.267	326.237	337.775	180.536	184.433	146.279	193.181
ENSG00000067177	1.22333	1.21412	1.33371	1.64218	1.63545	1.91061	1.28426	1.33228	1.32096	1.01953	0.857529	0.893836	1.35726	1.40337	1.47809	1.4303
ENSG00000067182	62.1242	62.4388	67.7709	54.1198	59.9955	51.7492	62.6099	60.5223	61.5036	56.9739	58.2731	58.0277	72.7687	73.9203	68.2815	59.5714
ENSG00000067191	5.45352	4.57209	5.17037	4.03386	4.53951	5.5008	6.22336	5.93921	5.21512	2.95626	3.14345	3.55614	8.1138	7.73056	6.30519	6.27785
ENSG00000067208	6.33006	7.95884	7.28016	6.00525	4.77392	5.43918	4.3084	5.53433	4.4801	6.03096	5.7124	5.5479	6.75475	6.6749	6.51281	6.6467
ENSG00000067221	6.1352	5.86989	5.8975	4.74704	5.276	6.16072	10.5458	6.90278	9.2493	6.77552	5.64587	6.21085	6.26113	6.05202	6.19416	7.79469
ENSG00000067225	901.891	775.543	849.968	1297.01	1417.85	1432.71	1306.75	1295.04	1225.42	1026.79	1027.75	1005.73	964.774	1061.35	722.028	819.411
ENSG00000067248	14.4288	15.8583	14.9765	19.6319	18.4357	18.5206	9.93535	11.509	10.6657	13.8071	13.9823	14.5297	11.7155	12.8744	10.9428	11.4186
ENSG00000067334	12.3155	12.9627	11.8756	21.3481	18.8524	20.063	10.2343	12.1854	8.68373	13.2804	13.5776	14.0536	10.5525	10.7376	8.3158	9.7996
ENSG00000067365	7.68314	7.35968	8.44356	5.81675	7.36799	7.88027	10.601	10.4337	8.50901	6.96984	7.54591	5.87141	12.5492	13.0249	12.0677	12.7944
ENSG00000067369	32.6215	34.0283	33.447	30.6853	30.3752	31.6266	35.9236	33.0905	31.8624	23.5628	23.7251	23.1882	34.758	37.4498	35.7484	32.2971
ENSG00000067445	30.8561	28.1712	33.8443	13.4901	13.4771	15.8768	39.8846	29.406	26.8013	9.88221	9.87343	9.59874	44.3602	43.5061	44.8699	31.6081
ENSG00000067533	2.47611	2.74027	2.4196	4.43796	3.65125	3.82481	2.22048	2.75082	1.93159	2.91973	2.89627	2.98206	2.30658	2.54313	1.66457	2.21665
ENSG00000067560	491.574	516.721	527.091	428.337	424.876	423.219	476.427	554.845	575.628	477.804	473.293	470.67	615.213	607.95	559.285	584.249
ENSG00000067596	13.8528	13.7194	13.4011	20.3884	20.9147	22.5137	16.4413	15.9903	15.4662	14.9666	14.9867	13.5891	16.1867	16.0379	15.2335	14.4671
ENSG00000067646	5.58767	6.53942	5.36298	9.12743	7.60228	7.16221	3.01124	2.83335	3.84999	6.5802	6.51187	6.57548	4.10221	3.18225	3.10808	3.28183
ENSG00000067704	31.147	34.0635	32.5081	30.5938	28.2355	28.9821	28.1666	31.9614	31.4041	28.3798	29.568	28.022	31.2055	34.3197	32.5452	31.8824
ENSG00000067715	1.87365	2.0405	1.82803	4.64562	5.09167	4.11271	2.23714	2.98829	2.24032	8.0344	7.81301	7.90595	1.45797	1.16465	2.3664	2.48344
ENSG00000067798	7.57454	7.49024	6.86881	22.8106	19.0793	26.6153	8.74856	9.42273	8.35257	15.7292	14.9674	16.0041	8.29745	7.53085	6.37458	10.0176
ENSG00000067829	24.8395	23.6332	25.3242	21.0587	23.448	22.9492	33.1282	29.8626	28.9321	18.4342	19.1878	18.2558	35.0802	32.4242	30.3	32.1089
ENSG00000067836	4.39064	4.72846	4.64062	2.95899	3.04881	2.84498	7.00566	6.1785	5.5128	5.70898	4.88678	5.18563	8.42265	7.51178	8.89305	10.2786
ENSG00000067900	21.6635	26.1436	22.9357	26.5407	24.1593	23.5576	15.8542	19.3212	14.3063	32.4844	30.5859	32.5585	19.2735	19.7835	15.6924	18.0101
ENSG00000067955	15.6241	19.0533	16.2545	25.5453	22.3919	21.3811	10.3983	11.9899	16.2784	16.573	15.883	16.6565	11.3142	11.5026	10.2164	8.60877
ENSG00000067992	0.615517	0.49166	0.34616	1.56957	0.92904	1.7976	0.625393	0.675276	0.521795	0.467825	0.518432	0.735	0.653814	0.475666	0.554135	0.400482
ENSG00000068001	17.3802	18.0567	19.0944	17.5834	19.8867	23.4052	27.1992	20.5479	20.6203	18.0775	15.707	14.5229	22.1592	22.373	22.0036	19.4184
ENSG00000068024	52.4255	53.3857	50.309	22.6436	23.4137	22.1981	42.8885	31.4339	53.6873	46.9777	44.8198	46.0022	36.0407	33.5487	43.7294	37.6388
ENSG00000068028	16.3018	15.6947	16.6553	21.5863	20.9323	22.8115	23.8207	22.6647	21.403	21.4665	19.9553	20.4075	20.2826	22.7453	26.2503	22.9923
ENSG00000068079	194.649	143.668	128.703	216.704	246.613	242.383	314.725	196.275	249.009	216.605	226.4	217.241	21.4508	23.5463	15.4264	13.4616
ENSG00000068097	7.5929	7.97268	7.18255	5.35102	5.33075	6.28594	8.56689	7.87616	8.22503	6.18736	5.51675	5.89908	8.97146	9.62279	9.53873	8.96084
ENSG00000068120	23.6946	21.1641	21.9818	22.8666	24.4756	25.4424	31.7503	22.2205	28.8098	23.5981	23.5712	24.7581	20.7901	21.8465	19.163	19.74
ENSG00000068137	4.83577	4.67076	5.36714	3.37821	3.45976	3.26133	4.78452	4.57876	5.14988	4.08528	4.52217	4.18827	4.82281	5.69185	5.02775	5.58371
ENSG00000068305	10.4039	11.6045	9.87852	13.2971	13.2129	10.6626	7.96438	8.72731	8.40337	17.2963	16.8086	18.3103	8.84162	8.76376	8.20912	8.17524
ENSG00000068308	21.788	19.0969	21.2487	25.5869	27.5404	28.6177	23.7601	23.6029	22.466	20.7616	22.4122	21.2256	22.1837	22.5025	22.7017	22.9485
ENSG00000068323	37.0107	36.6575	37.2606	39.9244	43.3967	42.8455	40.3693	36.7984	39.663	33.2717	32.0407	31.8624	41.9547	40.0052	39.984	39.9532
ENSG00000068354	6.30403	5.50995	6.12228	7.3512	7.00196	7.14538	6.44306	7.06001	6.2824	6.11457	5.56399	5.30283	8.68908	7.50042	7.84518	7.30121
ENSG00000068366	31.8382	35.9788	30.6209	47.7593	41.1477	41.7502	22.9174	25.5163	27.5045	39.1418	33.9977	37.6483	20.5625	21.1578	12.4126	13.3104
ENSG00000068383	39.2624	39.4397	39.3656	27.8595	28.2869	24.4766	42.3924	52.4099	44.7015	62.707	62.0808	59.6306	53.9095	55.4282	53.9291	62.4711
ENSG00000068394	12.879	11.4812	12.7059	15.4002	16.7314	17.1562	17.7511	14.6896	15.7569	12.4972	12.7573	11.9375	13.04	12.6879	13.6742	12.7656
ENSG00000068400	17.278	14.4215	15.2955	21.6912	22.7076	23.1992	22.7761	18.7524	18.3546	15.1376	15.6612	15.4253	15.8136	15.3717	13.9868	15.8475
ENSG00000068438	13.2668	12.6132	14.791	13.3839	12.7019	15.7224	15.8311	18.4752	14.2805	11.7102	12.1244	12.1776	17.3093	17.0395	18.8947	18.6865
ENSG00000068489	3.10441	3.51871	3.62262	0.912853	0.772353	0.800937	3.01579	3.828	2.99986	1.71363	1.33862	1.11751	3.48509	5.02445	2.25127	2.04093
ENSG00000068650	8.5673	10.3241	10.1172	8.58124	7.9647	8.59923	7.80568	8.71911	7.89536	9.1292	7.99484	7.98538	10.4048	10.5488	11.7113	12.5431
ENSG00000068654	14.0155	14.2047	14.305	16.079	16.4212	17.8401	15.7975	18.0194	17.381	15.9362	14.7488	14.6666	15.2253	15.5887	13.6618	15.4147
ENSG00000068697	332.975	324.314	292.586	371.152	386.741	344.626	323.751	264.232	368.406	340.799	356.912	368.168	282.141	260.87	275.012	254.041
ENSG00000068724	10.5951	9.1569	10.644	8.48846	9.41503	8.54634	11.7854	10.4861	10.0293	12.6525	12.4207	11.3552	11.2555	12.3494	11.1566	10.7708
ENSG00000068745	67.5199	63.9782	63.7796	95.822	99.3402	102.958	81.5745	74.6084	64.2428	48.6492	46.0061	48.3659	80.1513	79.2164	84.6785	82.9431
ENSG00000068784	4.79314	5.30959	4.93912	3.57834	3.29473	3.7153	4.87626	4.60246	4.94122	4.74548	4.91903	4.59726	4.42082	4.68483	4.6903	4.56532
ENSG00000068793	46.2713	44.4963	44.1076	31.5253	34.5743	31.5261	50.7542	44.5432	58.0718	41.9754	43.3938	41.932	41.47	43.5302	42.1001	45.195
ENSG00000068796	14.2909	15.0755	13.6693	19.6264	16.2509	17.9679	11.2943	15.9443	13.2472	13.291	12.9358	13.3112	12.0921	12.495	11.6103	11.8569
ENSG00000068831	1.02183	0.972618	0.875003	0.892684	0.998059	0.454388	2.16505	1.96638	1.44674	0.652305	1.02216	0.760046	3.84247	2.02311	1.98793	3.7882
ENSG00000068878	24.5445	25.7404	22.822	36.854	33.9759	35.5235	20.9106	23.5284	24.0177	25.646	23.9987	25.1728	20.257	20.5367	18.1406	18.6926
ENSG00000068885	8.13566	9.77501	9.28115	3.44184	2.79231	2.93488	3.99284	4.47672	3.96976	3.49902	3.11638	3.25628	8.21909	8.09843	7.20191	5.65641
ENSG00000068903	35.2815	34.5633	38.6936	23.2744	20.3951	26.3085	40.8502	32.9486	33.9912	17.9187	19.8592	19.1967	57.5859	52.9022	57.773	49.4511
ENSG00000068912	37.5257	41.5726	35.2577	56.4301	53.5531	51.8814	33.7723	30.4733	37.9802	48.2405	46.3126	46.5775	26.9598	25.7628	30.8942	27.8958
ENSG00000068971	9.02725	8.47922	9.10584	12.006	12.6407	16.2631	10.4461	10.5845	9.05204	9.08779	8.24889	9.00049	9.24478	10.9246	13.8375	12.5716
ENSG00000069011	12.3362	11.3558	13.101	3.68442	4.23052	3.72387	10.8913	7.43562	13.8319	2.94068	2.726	2.58339	7.28862	9.16337	12.6899	9.81188
ENSG00000069020	18.989	20.656	18.4018	28.8784	23.8674	35.9083	15.8774	14.8565	18.5208	11.9673	10.6116	11.2959	20.1151	21.0748	31.233	21.6381
ENSG00000069248	15.0095	16.1242	15.8806	13.3378	11.4551	12.3358	12.885	13.7179	15.4621	13.2992	13.1732	13.0928	14.489	16.189	15.8418	14.3819
ENSG00000069275	268.689	316.629	286.071	173.223	168.639	163.601	214.637	242.81	228.379	227.161	208.662	215.25	270.78	275.401	230.564	237.925
ENSG00000069329	45.122	50.9713	44.1338	51.4139	48.5664	49.1171	42.2246	47.3262	50.634	44.826	44.2231	43.1497	42.1772	47.1606	42.948	40.6818
ENSG00000069345	28.1625	28.8089	27.4032	42.1882	41.7726	41.5884	26.3063	28.4145	32.7911	31.7778	31.7584	32.4531	21.8235	22.6294	25.3402	23.8142
ENSG00000069399	8.99641	8.35961	9.0361	7.09554	8.10926	8.06667	7.36574	7.18395	8.49697	3.43394	3.25134	3.70233	8.99867	8.98404	5.79442	6.1043
ENSG00000069424	7.76426	7.16757	7.2907	7.9811	8.69649	9.61003	10.2167	7.82802	9.45128	9.15391	8.93904	8.69711	8.75186	10.2797	10.881	10.7255
ENSG00000069431	7.63112	8.41594	8.07452	11.0458	11.1219	11.8169	6.11258	7.81773	7.33127	17.8421	16.5875	16.9084	7.87025	7.17463	8.91479	7.82208
ENSG00000069482	2.50552	1.50917	2.89644	3.42987	3.21876	5.27486	2.11164	2.09766	2.22566	0.603741	0.813356	0.471733	1.36767	1.36274	1.15359	1.04167
ENSG00000069493	3.57106	3.3229	3.34529	2.10928	1.91026	2.13557	1.67728	1.73282	1.95133	1.4522	1.32182	1.33955	2.15096	2.21975	2.68196	1.79427
ENSG00000069509	9.40371	8.15646	7.97199	11.6187	10.171	10.7329	9.43574	9.83983	9.06382	8.43588	9.03593	9.23285	8.64078	8.34577	8.29951	8.37354
ENSG00000069667	2.77414	3.08799	2.72934	4.17673	3.44891	3.71209	1.1623	1.02226	1.4822	3.50589	3.23799	3.49969	1.40537	1.11465	1.17391	0.62322
ENSG00000069702	16.6434	19.1268	17.0949	10.583	9.39003	9.62393	8.71855	3.99125	9.57588	6.34601	5.21804	5.68299	11.4928	11.2453	11.122	6.67231
ENSG00000069712	1.10153	0.986527	1.14991	0.686117	0.590312	0.623422	0.621977	0.552823	0.667459	0.587446	0.679628	0.636843	0.634082	0.680555	0.744108	0.803578
ENSG00000069849	71.3357	74.0448	74.4346	235.122	194.856	234.82	71.3402	70.2518	82.6036	88.0951	80.2917	90.0404	69.8443	68.3744	66.573	61.6996
ENSG00000069869	15.0955	18.0228	15.4151	30.3665	23.9416	30.6067	11.153	12.7248	10.7023	13.4015	12.3418	12.5572	13.2948	13.7392	12.6833	13.7564
ENSG00000069943	5.12238	5.173	4.66987	5.82373	5.55596	6.22237	4.9464	5.22922	5.40192	5.7676	5.72491	5.25513	5.10728	5.0565	4.55292	4.83694
ENSG00000069956	21.4943	25.1776	21.5857	34.2953	30.8794	30.8615	16.6236	20.0943	19.5256	23.7433	23.2627	24.1037	22.1354	21.0489	17.4074	18.7965
ENSG00000069966	10.9566	11.7759	12.2798	8.2234	8.10573	7.17322	11.2219	9.71716	12.3575	11.7215	11.3712	11.1647	11.8842	12.1356	13.8556	11.124
ENSG00000069974	5.87231	7.03902	6.69986	5.90676	5.96547	5.01313	4.83498	5.44338	4.67138	4.00528	3.89226	3.85042	6.93722	7.39572	5.69868	6.01068
ENSG00000069998	10.1659	8.62529	8.92665	12.831	13.4625	15.7592	12.5925	14.2921	10.3812	7.24596	7.26717	7.00694	12.6646	14.3776	12.5023	12.0953
ENSG00000070010	42.5613	41.6455	43.8984	65.9738	68.734	76.4025	56.6499	54.3047	50.8568	38.4219	42.2757	41.9352	52.0876	48.0915	55.0588	53.5145
ENSG00000070018	9.86029	11.6242	10.4225	4.4731	4.21753	4.16992	6.87666	7.48221	6.70832	6.4813	5.61686	6.26829	10.5624	9.91304	10.7451	10.1264
ENSG00000070047	7.04839	6.17335	7.21927	9.69073	10.8224	11.6945	6.6117	6.21705	7.48995	6.89167	7.44276	7.01084	4.96661	5.28366	7.16306	6.37501
ENSG00000070061	8.20966	8.79216	9.30593	8.51775	8.40781	8.6285	7.86363	8.46796	7.01977	6.17982	6.22637	6.28425	10.2594	11.1864	9.13044	9.26379
ENSG00000070081	90.9982	97.5842	81.3645	180.099	164.398	154.366	94.9095	86.522	70.5178	124.596	124.273	131.973	60.5108	68.4832	58.6376	67.5933
ENSG00000070087	70.8993	80.5816	75.6764	103.714	96.828	110.144	79.1036	88.1058	86.6454	76.3189	73.2214	70.4158	81.9668	89.7667	86.0064	90.225
ENSG00000070159	0.159336	0.216444	0.242086	0.498557	0.402545	0.431196	0.252995	0.687435	0.321285	0.437759	0.515471	0.479989	0.208741	0.271659	0.174973	0.184581
ENSG00000070214	40.7612	44.4346	41.3298	43.2022	39.4708	35.3084	32.0375	28.3012	42.5263	36.4379	34.284	34.6402	28.5976	30.6875	33.7501	29.0804
ENSG00000070269	8.33876	9.40576	8.77702	7.13351	6.7685	6.37589	6.33397	6.71152	7.17475	6.17145	6.42591	6.67992	6.91783	7.27092	7.43786	6.88308
ENSG00000070366	22.8206	21.5366	23.8185	16.1001	17.3039	17.6009	25.014	23.5795	23.8519	17.1442	18.2371	16.9224	24.1925	23.5565	29.3643	23.3064
ENSG00000070367	14.8693	17.867	14.7877	14.4429	12.3711	12.7327	9.63331	12.5684	11.5504	15.4974	14.3167	15.0575	12.9748	12.246	9.96779	11.0896
ENSG00000070371	1.7134	1.79805	1.68362	0.943015	0.903714	1.18097	1.88571	2.78203	1.90899	1.61132	1.48916	1.31331	2.64373	2.9821	2.3488	3.15511
ENSG00000070404	8.19772	7.66534	8.20754	6.28928	7.1155	7.99055	10.6675	17.8068	9.55393	17.7948	18.6537	17.2474	18.6451	17.4708	15.9258	20.6037
ENSG00000070413	17.9211	16.1392	18.6013	13.9348	16.03	16.1814	18.4528	14.6379	17.9678	19.1259	18.9357	18.1874	17.0895	17.1595	18.5411	17.7484
ENSG00000070423	7.41796	6.034	7.7886	15.4409	15.484	17.2497	8.00898	8.95047	8.9387	10.1248	10.3451	9.68104	6.63721	6.23255	7.78889	8.62283
ENSG00000070444	8.19088	7.85332	8.65139	7.71565	8.8671	9.81523	7.92551	7.18963	7.78935	9.01885	9.12957	8.38544	14.1256	13.0608	8.67117	8.19164
ENSG00000070476	4.63401	4.60896	4.37843	4.67568	4.37279	4.84313	5.22072	5.96551	4.3968	4.36212	4.0795	3.96969	5.80221	6.09726	5.81393	6.53494
ENSG00000070495	11.5228	11.3294	11.6051	27.2973	27.5713	29.2301	13.0127	19.1914	13.3139	14.0008	14.2188	14.2003	13.9712	12.1329	11.4522	11.4587
ENSG00000070501	6.22784	7.21752	7.30819	6.01853	5.32277	5.58062	6.53021	9.46338	7.07198	4.43444	4.49202	3.5162	7.08132	9.37849	8.61115	8.06961
ENSG00000070540	24.7792	24.3646	28.4621	18.4304	20.6341	17.4272	28.8929	27.775	26.5417	18.1786	18.9556	18.6256	30.531	32.717	31.0963	27.0174
ENSG00000070610	12.0655	10.6339	12.5215	18.0678	18.55	21.126	14.5348	14.7566	12.3161	10.359	10.0615	10.7584	15.6314	14.257	13.6135	14.9897
ENSG00000070614	65.7558	68.1872	71.4694	28.2708	31.5901	32.8605	68.0216	68.8971	69.2317	60.0976	60.0752	60.2291	108.975	102.988	96.5962	103.892
ENSG00000070669	65.5243	68.6308	59.3614	64.003	61.0119	56.2243	78.8653	122.226	85.8267	71.8367	73.4068	71.1476	119.506	116.185	88.4509	136.016
ENSG00000070718	6.6606	6.98985	6.13259	7.85964	7.49795	6.56026	7.83134	8.35375	7.44484	4.90406	4.61852	4.81957	6.98657	7.579	7.85366	6.89225
ENSG00000070756	322.102	357.267	368.771	191.733	183.452	170.998	260.621	360.877	287.103	215.572	221.236	223.707	318.243	333.476	389.65	328.424
ENSG00000070759	2.22084	1.65702	2.10593	2.75889	2.5561	2.7033	2.67649	1.79467	2.61824	2.17249	2.41333	2.30198	1.46367	1.45044	2.03233	1.45234
ENSG00000070761	9.40925	10.3853	10.7129	16.2124	17.1702	17.8326	12.1641	14.0463	11.4763	11.5673	11.7932	10.9476	10.9968	11.7859	15.6378	14.2042
ENSG00000070770	19.2314	18.2613	20.1196	18.0976	17.6653	18.0968	17.0141	20.1679	18.8866	15.9558	15.2612	14.715	18.6782	18.608	24.6148	18.7079
ENSG00000070778	10.9764	12.4641	11.1842	8.112	8.31888	7.52264	9.61124	10.0209	10.7097	10.8646	10.1075	10.1185	9.89821	10.0718	12.5816	11.5833
ENSG00000070785	27.2113	27.343	24.8452	34.1155	36.9224	35.2586	32.4578	36.9728	32.7311	24.8784	26.3113	25.4692	27.1477	29.545	25.077	24.4856
ENSG00000070814	9.50324	8.3103	9.62994	8.57109	9.64333	10.2426	12.3855	12.2526	9.57325	8.57544	8.7121	8.28918	10.4982	9.87256	10.7608	11.1827
ENSG00000070831	97.2849	107.019	97.2423	122.68	115.027	118.301	97.1077	107.753	111.153	106.592	102.547	103.384	118.155	120.062	102.656	105.013
ENSG00000070882	34.4072	38.3531	36.4822	47.0648	45.4427	43.8058	32.6771	25.9556	34.4657	45.212	42.4033	43.5663	31.0243	33.5764	36.6268	32.3586
ENSG00000070950	32.4181	30.9067	27.019	22.2881	26.1995	25.4601	24.7846	32.3463	21.7307	39.5591	33.4587	34.6527	31.0534	27.9513	30.4798	33.8539
ENSG00000070961	25.5178	30.4051	26.6541	65.1096	55.1157	56.4754	16.8061	24.0488	17.9659	22.3048	21.3245	23.8506	24.6935	23.3982	21.307	25.8897
ENSG00000071051	10.4577	10.3072	10.681	8.28989	8.36914	8.44236	10.9644	9.50468	13.197	9.61593	9.64724	9.6749	7.18522	8.81145	13.175	11.9273
ENSG00000071054	98.2354	99.5439	105.108	151.863	160.077	170.517	105.309	92.3288	95.858	93.6023	99.9557	105.418	100.49	103.521	115.226	91.2391
ENSG00000071082	528.148	528.944	605.715	368.702	431.189	398.501	629.425	657.573	547.082	304.962	338.169	323.353	780.843	715.256	934.968	830.044
ENSG00000071127	112.683	112.368	124.986	122.996	132.874	130.424	126.533	186.32	125.881	113.438	114.255	112.365	206.416	201.328	129.383	207.533
ENSG00000071189	9.07219	11.3	9.90576	9.4983	7.87278	8.19225	6.21406	7.57674	6.65776	8.18695	7.19118	7.77781	8.28164	9.15084	8.15578	7.5557
ENSG00000071205	11.1275	11.7491	11.1611	10.3906	9.75748	10.424	9.66236	11.4583	10.8369	9.44496	9.46626	9.47909	11.4336	12.4222	13.3258	10.6391
ENSG00000071242	63.6159	68.2398	70.2201	21.2861	24.4157	19.9252	61.3967	64.5831	65.3468	52.7239	57.5202	54.2215	98.5174	109.079	95.9738	98.8729
ENSG00000071243	7.65148	8.96525	6.92918	9.41692	10.8232	9.07613	7.15102	8.44932	6.06417	9.30144	8.28872	8.57344	8.98456	6.9964	7.48172	6.66668
ENSG00000071246	5.42968	6.15562	7.30582	3.36748	3.28887	3.30327	5.68731	4.41463	4.82244	3.06106	3.09337	2.7139	7.60621	8.23896	10.7403	6.7156
ENSG00000071282	52.4093	47.4446	52.8736	21.3529	28.223	26.6655	60.2622	82.0946	58.6462	92.778	101.343	98.742	108.934	101.996	90.6249	107.925
ENSG00000071462	47.2952	46.2892	47.8842	60.5212	63.0455	62.324	60.3229	68.0275	54.2124	44.5675	47.4374	45.207	52.7454	51.6635	50.2403	52.0957
ENSG00000071537	47.9477	51.9041	49.0822	47.3015	44.5451	39.4225	42.3113	46.0691	42.13	55.9435	53.532	56.0906	55.1957	55.9017	54.0786	57.8866
ENSG00000071539	5.11878	5.36996	4.71544	2.15607	2.41944	2.26734	5.0004	5.29196	5.91895	2.57572	3.09489	2.16843	3.60183	4.82241	2.02375	2.73616
ENSG00000071553	110.712	99.5253	107.46	123.445	129.75	144.13	145.732	137.518	123.785	121.642	125.16	118.16	137.486	135.843	129.453	135.02
ENSG00000071564	15.7404	15.5212	16.5094	11.4799	11.7338	11.3485	14.6244	13.4548	18.1068	11.1822	11.425	11.0093	13.818	13.7585	17.7852	15.3655
ENSG00000071575	24.755	26.832	26.2442	18.8736	19.0898	10.6597	17.9672	18.135	21.7333	18.0615	17.3004	18.9175	11.832	9.31622	19.6116	7.70508
ENSG00000071626	30.4412	32.6539	31.5893	40.6963	40.7216	41.3182	28.7943	30.6225	36.8493	26.8166	26.3979	26.3168	27.27	28.6045	26.722	26.4098
ENSG00000071655	25.9747	22.6678	24.5133	31.9924	37.4392	36.6399	29.3844	20.4561	30.847	29.066	29.6889	28.8676	13.7258	21.0281	26.3864	25.2253
ENSG00000071794	12.9937	16.0104	12.9734	9.38559	8.58927	9.06391	10.3429	11.5807	11.0134	10.5914	10.0215	10.3796	10.296	10.9259	10.5928	9.88499
ENSG00000071859	47.8686	44.2643	52.5262	49.4024	56.8401	63.5092	55.1744	49.0419	48.8132	36.8935	38.8794	38.468	62.4875	59.5986	56.5324	58.0238
ENSG00000071889	20.075	19.7571	22.3352	13.6367	15.2111	16.3704	18.7772	16.5333	20.8148	11.6846	11.331	12.1473	20.7445	22.3603	26.2025	21.9072
ENSG00000071894	16.0642	14.7942	17.866	12.8367	13.3006	15.603	16.7815	16.9014	15.1552	11.3474	11.3196	10.6564	16.754	15.8285	19.0624	17.9943
ENSG00000071967	220.522	264.43	251.41	123.841	121.478	97.9414	158.763	123.441	191.481	203.687	197.613	207.543	186.809	187.852	275.576	201.619
ENSG00000071994	30.0271	30.8625	30.7294	31.8252	28.9688	28.8812	28.5391	36.5184	32.9244	21.5394	22.6723	21.798	29.2554	32.5354	34.2816	30.8532
ENSG00000072041	0.656575	0.797461	0.686233	5.45532	3.87883	4.78747	0.264619	0.306679	0.238033	0.114228	0.121461	0.144503	0.471321	0.346625	0.126753	0.0227921
ENSG00000072042	54.1896	57.5651	52.8542	79.2698	73.674	85.0169	64.4169	57.1002	62.7556	56.6571	52.2672	55.1367	52.372	52.8253	41.7688	42.3138
ENSG00000072062	22.9467	23.8181	23.8192	18.8699	20.3622	22.6814	22.1152	21.9303	25.3241	21.2369	21.972	20.9047	27.5436	27.6254	27.8142	25.1125
ENSG00000072071	1.92383	1.70651	2.03998	1.11876	1.32641	1.38335	2.02944	1.41785	1.82777	1.29964	1.24255	1.27417	1.54916	1.83193	2.93671	2.1264
ENSG00000072110	168.347	156.819	171	135.291	146.619	140.128	192.531	282.096	203.099	205.072	203.934	199.176	228.73	223.251	152.573	252.76
ENSG00000072121	14.7884	11.9892	11.6422	19.1262	20.4804	21.6156	21.1165	11.1646	21.4036	20.0107	19.3085	18.3866	5.67085	6.44179	6.07245	5.11135
ENSG00000072133	1.23057	1.42775	1.25683	4.12648	3.48435	3.18766	1.42554	1.06693	0.983697	4.34609	3.87219	4.35485	1.19997	1.3516	1.80616	1.01423
ENSG00000072134	14.455	16.0918	14.9134	13.8194	13.4734	13.6251	13.3206	12.9187	14.7196	10.0219	9.66085	10.0705	13.9209	13.7452	16.1002	14.2203
ENSG00000072135	9.95793	9.18818	10.0917	6.94748	8.57448	8.64165	11.1616	10.874	10.4773	7.2294	7.15443	6.48994	14.527	13.5975	14.3126	12.506
ENSG00000072163	28.542	26.0901	30.4457	5.03607	6.64438	5.76251	29.1054	37.0214	31.5497	31.7121	32.319	31.8082	46.3222	42.0087	44.8563	65.5847
ENSG00000072195	69.9939	61.7804	75.776	34.7432	41.067	37.6428	79.7344	67.2389	62.1549	43.4874	41.7613	39.2946	102.643	99.7461	90.1781	98.7373
ENSG00000072210	11.8704	11.9468	11.4793	7.53362	8.31073	5.9426	9.66667	8.5342	12.057	9.00042	8.71145	8.42082	8.61186	11.5058	11.133	9.04345
ENSG00000072274	44.0191	48.8098	46.7088	59.2782	54.2547	52.3427	40.9686	39.4599	47.3187	67.1992	59.4385	61.8502	47.7933	54.2738	36.8565	41.4402
ENSG00000072310	27.2331	24.9027	25.9045	14.7923	16.3813	17.7622	23.9877	19.8792	26.6227	22.5273	22.8762	20.002	19.9615	23.602	21.0723	19.6869
ENSG00000072364	239.279	257.67	231.32	463.903	410.803	422.854	195.378	200.422	201.237	338.783	303.153	313.697	208.612	213.332	177.793	171.349
ENSG00000072401	14.9248	16.8912	15.0155	27.3026	21.7481	24.5756	8.7525	11.4829	12.8388	15.3661	14.0443	15.3629	10.5671	10.2088	6.74039	6.72546
ENSG00000072415	10.5947	12.1895	10.7019	13.3059	11.6485	12.1594	9.77942	11.4776	9.67349	14.5877	13.8136	13.8922	9.18334	9.87486	8.8001	8.97827
ENSG00000072422	8.7941	10.2309	10.2945	0.607619	0.860708	0.638399	9.76028	9.52677	9.62603	6.92697	7.71603	7.46558	16.771	14.6057	15.4339	15.1848
ENSG00000072444	0.822169	0.827361	0.732874	1.65224	1.62886	1.48004	0.874306	0.579013	0.88356	1.59052	1.6464	1.67105	0.454199	0.369437	0.482248	0.451832
ENSG00000072501	26.3497	25.2625	24.6552	27.1343	29.2679	29.1451	29.944	30.3526	27.275	26.6401	26.8986	27.4839	21.7914	23.4096	19.9326	21.145
ENSG00000072506	22.1235	21.3945	26.4039	24.1542	28.5579	29.5572	34.4568	37.2443	26.0287	17.2911	16.551	16.0316	38.6658	39.5339	34.5635	39.5908
ENSG00000072518	10.1476	9.10253	10.0227	15.779	15.8262	16.4796	12.1467	11.6782	11.8316	11.6301	13.0694	12.7207	8.61125	8.88748	9.14504	9.26452
ENSG00000072571	1.83997	2.27487	2.334	1.54164	0.987444	1.18086	1.54436	3.18132	1.71578	1.30825	1.32245	0.918804	1.32468	1.8423	0.53517	0.730901
ENSG00000072609	6.41862	6.12339	6.0822	6.71796	7.21139	7.38212	6.73985	5.95308	7.47352	5.5404	5.77864	5.59562	5.79701	6.432	6.3419	6.91277
ENSG00000072657	14.0339	17.0607	15.852	11.4599	9.90958	8.76883	9.63114	9.38171	11.2898	11.6639	10.4827	11.0516	12.0512	11.4348	10.8073	10.7159
ENSG00000072682	166.898	150.215	164.859	108.424	126.902	126.86	207.682	212.121	187.464	164.337	179.406	172.935	176.89	169.55	175.059	178.812
ENSG00000072736	5.95997	5.77657	5.79436	7.74557	6.71859	7.05235	6.81017	6.59978	7.0318	6.82047	7.04546	7.06207	4.64272	4.91685	5.72927	5.87452
ENSG00000072756	18.4671	19.9862	19.3794	21.9006	18.8437	20.54	17.2536	19.0317	17.2446	14.2316	14.8301	14.853	16.6133	17.2464	15.304	15.7032
ENSG00000072778	69.1053	65.2456	76.7629	66.4545	71.7313	72.6273	75.7322	100.083	60.7858	39.8955	40.4173	39.1496	107.55	106.386	77.616	105.461
ENSG00000072786	8.88552	9.32756	9.57845	12.8552	13.8392	14.8578	12.4131	14.2045	12.5013	10.9842	12.1345	11.9492	12.0369	12.2913	12.2499	13.2099
ENSG00000072803	18.0486	19.8022	18.6494	23.0311	21.1743	21.5393	15.241	18.0104	18.5376	21.4654	19.1343	20.0475	18.2309	18.1767	19.0863	18.9358
ENSG00000072818	0.727889	0.623552	0.729262	0.654063	0.301112	0.388415	0.931963	0.906097	0.761037	0.693327	0.592303	0.669997	0.887365	1.01047	0.77712	0.891526
ENSG00000072832	5.52656	5.25947	5.62308	3.03159	3.17473	3.67975	6.05984	5.50605	4.76782	2.50225	2.56753	2.3826	6.96172	6.91971	9.221	7.52851
ENSG00000072840	25.2832	24.6287	25.2809	18.7092	19.6179	24.9036	27.4738	20.9825	24.5958	18.8144	20.3058	19.8424	19.9048	20.761	33.7048	23.2219
ENSG00000072849	32.479	32.8664	31.3826	42.6828	42.281	40.3316	28.0477	33.6191	32.552	30.1266	30.787	31.7711	27.9824	31.4944	29.301	27.0577
ENSG00000072864	6.79822	6.16363	6.83203	4.96865	5.42	4.73997	6.6593	7.48059	7.65033	4.60919	5.06889	4.91168	8.0295	8.52508	8.58823	8.19347
ENSG00000072952	13.2643	12.7916	12.7083	3.98181	4.61849	2.91395	17.9766	25.1669	16.5817	17.685	16.7229	16.2729	28.8448	32.6049	21.2733	33.7362
ENSG00000072958	27.438	23.6271	25.0783	21.847	23.3742	25.8439	37.9805	24.9493	38.1175	26.4198	28.1524	26.7314	20.8947	23.4711	21.3805	21.7857
ENSG00000073008	7.95064	8.03603	8.272	13.5213	13.2278	15.9383	9.36714	13.2299	8.60386	13.6118	12.1448	12.2433	14.9015	13.9373	9.38621	13.265
ENSG00000073009	10.5458	8.99431	11.1707	11.9496	13.693	15.432	15.5919	12.9491	12.7352	9.76336	10.6171	9.78088	12.4767	12.5521	13.0148	12.1062
ENSG00000073050	9.38604	9.78018	9.49416	8.26174	9.19365	9.83252	12.9813	12.2116	11.5297	7.06824	7.75018	7.38589	11.5443	11.7434	13.7787	12.6168
ENSG00000073060	14.821	14.6547	14.8177	12.2783	13.5357	16.4438	22.6984	16.6617	21.1406	13.2777	14.2215	13.3522	14.3826	15.446	16.8625	15.8981
ENSG00000073111	5.0383	4.74694	5.69061	2.74457	2.37514	4.45317	6.16907	7.97828	6.53523	2.6648	2.69087	2.324	4.07188	4.19414	3.9117	3.51895
ENSG00000073146	7.54708	6.85102	6.70482	3.73272	4.21925	3.67644	7.38968	8.27665	6.86793	5.53922	5.63201	6.05907	7.39378	7.85975	8.67674	10.3384
ENSG00000073150	1.4571	1.16807	1.37537	1.41892	1.90785	2.01517	1.28914	1.10697	1.61168	2.2192	1.99967	1.65106	0.831862	1.09684	1.54138	1.32114
ENSG00000073169	8.54696	7.27333	8.1792	7.34313	7.61725	9.15562	7.37824	6.45631	8.16962	5.82793	6.10036	5.93947	5.407	6.56176	7.90434	7.65587
ENSG00000073331	9.95215	9.68817	9.28633	7.96041	8.27934	8.89986	11.7707	7.2709	10.0775	7.84267	8.39216	7.60747	6.79438	7.20303	6.43955	6.24122
ENSG00000073417	8.01255	9.08295	8.27057	12.5796	10.1665	11.5634	7.52383	10.5523	7.42559	7.54468	7.88579	7.86557	7.74244	7.52659	7.81647	8.19495
ENSG00000073464	1.05232	1.16858	1.0513	0.0875545	0.0806151	0.103988	1.35903	0.843773	1.2989	0.141425	0.175444	0.156545	1.30486	1.40514	1.09853	0.87243
ENSG00000073536	3.79717	4.66326	5.2967	3.32864	4.17336	3.6263	5.0843	6.43844	4.75203	2.42777	1.95042	2.40593	6.37883	6.34058	6.80353	5.73437
ENSG00000073578	46.0138	38.2294	44.5658	38.69	45.1707	40.7248	50.2731	43.6833	47.724	36.9807	39.8376	37.2091	44.2848	45.048	41.6527	38.6248
ENSG00000073584	165.106	176.294	165.106	129.961	133.558	127.453	158.167	170.774	144.622	134.316	136.236	129.742	179.792	175.143	187.205	181.373
ENSG00000073605	8.92877	7.0428	8.47867	3.99592	4.54491	4.30725	7.32965	8.5432	5.80205	3.56175	3.97509	3.42221	10.5093	9.5144	11.3626	10.3283
ENSG00000073614	10.5889	10.9382	9.55069	13.3163	13.3347	12.8723	10.6606	9.54851	9.88494	10.7751	10.352	11.22	8.56022	9.09129	8.51275	8.12786
ENSG00000073711	13.3959	15.5371	14.8004	14.9096	12.7262	13.5459	8.45457	8.65539	9.30056	10.879	9.53495	10.2755	11.8335	13.3606	11.7089	11.1624
ENSG00000073712	67.3809	73.5006	65.4158	51.6962	50.3057	47.359	55.7955	93.1003	61.3248	82.898	79.7812	84.4634	99.0142	90.5054	74.4947	106.295
ENSG00000073756	27.5056	31.7945	27.1934	430.68	324.435	392.703	10.614	8.83502	13.6797	173.319	159.014	186.504	7.42881	4.11822	7.59939	3.09112
ENSG00000073792	30.6078	32.1081	31.3493	30.1974	30.5041	29.3697	27.6441	31.9415	28.4619	24.5004	24.7572	25.0395	28.7436	30.1348	26.3236	29.433
ENSG00000073803	8.57096	11.1674	10.185	11.0523	10.622	11.4341	9.82216	11.8952	10.0674	10.0122	8.80404	9.59214	12.7027	15.2984	11.4102	12.4372
ENSG00000073849	15.1949	16.9305	19.8999	10.7166	9.86723	9.63026	19.2253	10.5736	17.9618	9.25052	10.2783	9.52983	13.3922	13.8067	20.2432	13.3041
ENSG00000073910	15.9735	15.4912	15.3207	5.70917	6.67193	3.44472	18.3601	30.79	17.3179	29.6388	27.805	29.4621	21.5917	22.41	23.9085	37.7537
ENSG00000073921	86.6918	95.8291	89.1623	132.747	120.672	116.547	78.8943	105.223	89.1289	118.563	110.558	120.373	85.2833	88.0808	74.9048	85.206
ENSG00000073969	23.9761	25.5377	23.8638	25.2243	25.1897	26.4402	26.1472	28.5981	28.832	27.9947	26.4237	27.9216	25.6579	27.8074	23.3216	26.9629
ENSG00000074047	8.70792	9.70604	10.6345	1.22089	1.12412	1.3927	8.61217	9.69187	9.07719	5.39259	5.11617	4.77283	11.652	9.77203	15.1058	13.5855
ENSG00000074054	14.1187	14.9396	14.7146	14.8415	14.1857	14.0321	13.2927	13.7322	14.6535	17.3059	15.2751	15.9634	13.5474	13.9835	13.3462	14.2924
ENSG00000074071	24.1876	21.4269	25.2783	21.3537	22.7407	21.6339	36.5897	26.1822	26.7021	18.6452	18.5591	17.0813	21.5051	28.3992	33.0229	29.3312
ENSG00000074181	3.24237	2.98852	3.56872	2.78885	2.76172	2.72363	3.37421	10.3262	4.03951	3.95157	4.15907	3.88719	3.12212	3.15971	4.18797	5.27446
ENSG00000074201	48.8768	52.1667	52.6946	37.4621	37.7039	39.3124	47.8755	48.4621	47.2106	34.5869	36.0684	34.284	52.5096	55.6717	63.389	53.6098
ENSG00000074219	22.5616	20.1823	20.4469	15.8966	16.8918	16.1044	27.9549	21.4059	25.1044	17.5708	18.0479	18.6909	21.597	20.9964	23.6463	19.7379
ENSG00000074266	12.339	11.4417	10.0377	18.4047	18.9813	18.3291	12.2166	10.9868	13.3084	13.1325	12.9862	13.1599	7.06532	6.1212	7.59248	7.13525
ENSG00000074319	46.7637	45.4193	42.3307	64.4792	57.7908	60.0103	49.8349	57.8041	51.5453	45.9054	43.4536	45.2723	48.6935	49.2528	50.7573	51.2613
ENSG00000074356	10.4457	10.3282	11.0978	8.35857	8.59563	9.02497	9.01723	11.6383	9.89141	7.91239	7.5965	7.41585	12.5644	12.5454	12.5881	12.4392
ENSG00000074370	0.526996	0.509977	0.443752	0.44943	0.454181	0.729076	0.404104	0.147895	0.497426	0.289203	0.243309	0.209059	0.39066	0.469123	0.425106	0.214332
ENSG00000074410	2.3538	2.37576	2.37979	3.40296	3.65144	3.62716	1.4348	1.48838	1.33253	1.07116	0.94416	0.858058	3.85032	4.10443	1.27392	0.895696
ENSG00000074416	83.4588	83.908	92.0123	92.0352	93.596	113.776	109.057	103.819	105.518	95.7493	95.8018	98.9548	121.462	131.096	124.659	108.778
ENSG00000074527	33.4977	34.1979	33.1483	43.744	40.33	35.3438	38.5236	85.6602	41.7028	88.0833	85.088	87.1698	60.3312	58.8245	53.8065	96.9244
ENSG00000074582	11.0376	11.0355	13.3738	7.60761	9.20219	10.3938	11.3359	15.4777	9.31469	6.23793	5.45699	5.838	17.785	17.8676	14.6324	16.3034
ENSG00000074590	13.5505	14.15	14.8909	4.90988	4.78666	5.11818	12.8087	30.9483	13.9782	23.1039	24.2434	24.5493	24.4537	20.0221	22.3698	34.3381
ENSG00000074603	21.6643	23.432	21.2215	20.6246	18.6693	17.2079	16.2618	17.1457	17.5425	21.7836	20.3774	20.5088	20.0617	19.4813	18.9329	18.9267
ENSG00000074621	3.23391	3.25965	3.16809	1.97884	1.93016	2.22506	3.24339	3.39608	2.72303	2.13093	2.11703	2.01947	3.75303	4.20704	4.4661	4.45765
ENSG00000074657	27.561	25.1964	22.8327	11.6109	12.529	10.7744	28.6504	20.8955	28.5593	23.0637	23.1377	23.4411	20.3625	21.3711	24.5909	22.0043
ENSG00000074695	97.7287	119.271	104.027	81.7144	76.5154	68.0734	65.1917	67.6095	79.2386	85.65	80.6598	82.8161	73.9181	75.0534	66.3568	64.8711
ENSG00000074696	46.8955	50.5194	47.3305	40.7682	38.4671	40.6217	35.2105	39.0338	44.0496	41.2208	42.4125	40.7539	39.6953	44.2973	40.8952	36.1215
ENSG00000074755	12.7831	11.6226	11.5746	11.8827	11.3583	12.3337	12.6974	10.9589	13.4221	13.5178	13.0056	12.8878	12.337	11.8708	12.2628	11.7867
ENSG00000074800	400.149	344.665	378.39	721.953	749.388	850.853	494.248	810.48	484.325	380.66	392.164	413.737	471.096	517.417	311.862	408.313
ENSG00000074842	90.5258	85.8415	95.1362	188.64	201.084	205.001	137.194	115.839	119.076	131.325	137.878	132.69	83.0346	81.1923	78.3819	82.1566
ENSG00000074855	1.66424	1.64647	1.91538	1.51364	1.81634	1.92546	2.5517	1.56632	1.99217	1.316	1.60642	1.34578	1.54355	1.49221	1.66044	2.31393
ENSG00000074935	16.2645	18.7598	14.9784	22.3681	18.9321	18.3806	13.5719	17.4452	14.2207	10.8434	10.8767	11.7736	18.3042	16.7884	20.1068	22.1397
ENSG00000074964	4.74576	4.4564	4.79813	4.02464	4.62899	4.78535	4.96809	4.63884	5.00958	4.15397	4.41052	3.77728	5.47564	6.04785	5.25652	5.25893
ENSG00000074966	0.303888	0.228909	0.302846	0.706205	0.503931	0.684987	0.376812	0.119101	0.277326	0.266169	0.413648	0.242013	0.0800805	0.104218	0.147677	0.185881
ENSG00000075073	0.447189	0.35362	0.397662	1.13016	1.0139	1.23903	0.534144	0.251341	0.590062	1.07659	1.03628	1.22623	0.168995	0.106912	0.198319	0.108963
ENSG00000075089	12.6781	13.1119	12.525	19.6712	17.5853	16.6759	10.2291	10.6603	10.9846	12.66	11.0534	11.8213	9.26854	10.5142	9.01221	7.97039
ENSG00000075131	4.87261	5.34047	4.52836	7.4449	6.89189	7.32876	5.46571	5.5071	6.53202	5.43862	4.78874	5.15663	2.42509	2.61307	3.1213	2.60269
ENSG00000075142	31.7456	34.5745	34.9116	28.0452	26.4132	27.556	30.5398	35.2849	32.1929	21.7664	19.9214	19.6842	36.1495	37.6832	33.18	32.5305
ENSG00000075151	84.259	86.7137	87.387	79.3227	75.815	76.3512	79.6776	80.7964	64.4984	78.5529	73.8371	76.9242	88.1669	85.9131	79.7299	83.1625
ENSG00000075188	13.9535	15.522	15.0181	7.97865	8.52483	8.88503	15.6049	18.0098	15.7126	8.33916	9.52298	8.67127	17.8875	18.3228	18.1687	17.3909
ENSG00000075213	72.7073	77.7071	66.4966	338.659	289.759	349.468	70.3396	46.5246	70.7412	145.787	129.708	134.056	54.8312	43.8269	46.7467	36.5774
ENSG00000075218	2.31743	2.42896	2.34567	1.06159	0.762078	0.983033	3.35147	2.96515	3.45441	1.42413	1.29797	1.28684	1.49235	2.74824	0.752514	1.05544
ENSG00000075223	129.224	150.834	125.188	178.673	160.385	164.522	91.3749	128.701	103.29	251.637	231.162	254.874	114.058	108.346	127.983	123.583
ENSG00000075234	51.3082	43.3054	47.3227	38.6207	42.3166	38.4587	64.9189	39.0772	59.1202	40.0486	40.3385	38.0662	29.458	31.9388	27.5232	25.8636
ENSG00000075239	36.9216	38.8441	40.173	21.9037	21.9565	21.6868	35.847	35.8668	37.2098	20.7157	19.8465	19.2979	49.5893	53.4897	44.0293	40.6508
ENSG00000075240	6.13403	5.97424	6.70965	4.16929	4.56008	5.36202	4.97629	4.96771	5.46861	5.16999	4.84524	4.59324	5.22309	5.59346	8.41591	6.97398
ENSG00000075275	0.911022	0.808165	1.01574	0.794728	0.803479	0.92539	0.778551	1.04371	0.86578	0.952297	0.994409	0.998384	1.00468	1.04633	0.942028	0.773443
ENSG00000075292	41.374	43.4615	42.2009	58.6258	53.0698	48.2093	29.2657	31.1693	25.4975	36.6675	34.2782	35.9682	30.1886	34.7722	30.1314	30.24
ENSG00000075303	26.2708	29.5797	28.6156	23.0804	18.8301	17.6968	16.7225	20.0608	21.9687	16.7531	18.2385	19.1536	18.5051	19.9407	17.6062	15.6545
ENSG00000075336	5.73993	6.37693	6.98108	5.23835	5.00867	5.291	4.23491	5.82491	5.13785	4.55615	4.69972	4.28276	6.91918	7.92867	8.55387	9.16668
ENSG00000075391	11.3617	12.6251	11.6733	18.8848	16.9546	20.384	10.8185	12.3778	10.5955	18.1155	15.2991	16.0378	15.2507	15.7291	12.8858	15.6264
ENSG00000075399	10.8247	9.62084	10.7235	9.37222	9.86551	12.5554	11.6725	10.57	10.5809	7.58304	7.762	7.91066	11.5879	11.1956	12.6355	11.5819
ENSG00000075407	5.72562	6.52049	6.1484	6.81974	6.39147	6.75134	4.39099	4.77315	3.49322	5.34175	4.95648	5.20439	4.93745	5.13891	5.32486	5.00259
ENSG00000075413	22.4046	23.7706	23.3572	29.6351	27.8506	29.9234	20.5539	22.485	20.5602	21.5816	21.3217	21.7496	22.9658	23.7403	21.5363	22.8462
ENSG00000075415	199.684	214.064	237.048	157.835	163.568	164.025	214.773	240.457	226.028	146.878	147.145	145.947	299.505	305.955	327.569	289.476
ENSG00000075420	268.448	290.442	264.206	234.119	221.728	220.2	206.742	255.839	218.763	353.754	332.227	351.963	273.601	242.516	200.502	247.661
ENSG00000075426	46.7269	45.5833	46.8642	35.2516	37.0723	37.6641	40.0535	40.8992	43.7521	46.4889	47.5099	46.9129	48.5878	43.2978	40.504	37.9832
ENSG00000075539	5.1716	5.30964	5.23872	6.12569	5.86708	5.82247	5.08889	4.87709	4.70818	6.10127	5.42381	5.66775	3.76113	3.8673	3.89508	3.85878
ENSG00000075568	15.5655	16.7301	16.8726	15.1825	13.8875	15.1616	12.403	13.4643	12.5735	14.6475	13.622	14.1268	14.988	14.5452	14.5858	13.3831
ENSG00000075618	251.149	242.689	284.049	138.98	150.012	153.959	220.82	173.902	299.001	138.167	144.032	129.942	201.048	224.949	253.264	187.068
ENSG00000075624	4454.35	4375.73	4679.26	2803.74	2996.97	2874.27	4725.82	6623.49	5441.71	5250.62	5159.51	4910.49	7166.14	7113.76	3897.37	6896.54
ENSG00000075643	10.369	9.78437	9.51435	10.6405	11.2042	11.5472	11.6038	9.47254	13.5442	14.5057	14.1911	14.5048	9.85313	11.6238	8.24892	8.28572
ENSG00000075651	14.0219	16.3212	15.8281	3.81383	3.2677	3.85862	11.6137	11.5113	10.416	6.20321	6.54817	6.17187	16.8355	14.2465	13.6344	13.2053
ENSG00000075702	1.85657	2.00498	2.03207	1.49745	1.83835	2.02883	3.06686	5.35554	3.19432	1.80962	1.62085	1.62627	1.50937	2.47994	0.961548	1.001
ENSG00000075711	37.9228	45.4127	41.4833	26.0038	24.0306	22.6593	32.0568	43.3543	30.9893	41.9727	39.159	39.4103	46.3833	46.2864	44.5667	58.5379
ENSG00000075785	87.3074	85.154	84.8951	166.557	176.377	200.234	105.826	106.896	102.551	103.691	107.855	106.413	109.532	112.587	104.667	106.19
ENSG00000075790	88.5462	90.6144	77.7276	153.667	133.51	126.681	59.2733	56.3377	72.2497	110.381	100.517	109.391	52.69	51.4758	44.9451	45.6856
ENSG00000075826	4.13399	3.9618	4.6873	2.3551	2.18381	2.18217	3.77552	4.08856	2.33215	1.7357	1.44176	1.39366	6.33145	5.59533	5.91866	5.36356
ENSG00000075856	15.9529	15.4262	15.0534	19.0685	20.6139	20.4306	17.6623	16.5776	17.9945	15.038	14.8673	15.0332	14.8286	15.0029	15.0569	15.2642
ENSG00000075914	15.7579	16.6976	19.1681	12.928	13.1347	13.6485	19.6056	21.5762	15.2729	10.5612	11.0249	10.4504	27.2172	22.2215	21.3561	23.1695
ENSG00000075945	16.5112	17.4779	15.3122	13.6436	13.7301	13.463	13.4522	12.719	14.7582	9.07186	8.47551	9.11214	11.6284	11.5975	13.3333	10.9565
ENSG00000075975	25.9662	27.5952	26.9568	22.3369	22.0573	23.7562	25.0677	29.6146	27.0474	20.2107	19.5987	18.6101	30.7888	28.8675	33.1413	31.31
ENSG00000076003	22.4914	24.226	25.4618	10.7907	9.63228	10.5497	21.1335	42.0604	25.3322	9.27423	8.77715	9.29955	21.6165	23.4005	25.9452	22.9733
ENSG00000076043	66.1275	75.6632	72.4551	59.968	58.689	56.691	67.952	79.6938	70.1891	56.5945	57.6914	57.7773	85.5676	86.3357	87.3528	104.416
ENSG00000076053	25.9468	29.0367	24.7599	32.7413	30.026	24.9935	17.4914	17.6023	24.3384	28.4059	26.6153	27.6117	18.7943	19.6857	13.6903	13.1267
ENSG00000076067	22.6078	19.8173	18.467	26.227	28.019	25.497	28.076	19.043	29.5113	32.1408	32.6112	32.2738	12.8986	13.4312	13.0411	12.5771
ENSG00000076108	19.7918	17.6226	18.5394	23.9005	25.4336	27.124	23.6085	21.2562	20.2398	19.5559	18.5685	19.086	14.7129	16.1081	14.2766	14.7428
ENSG00000076201	15.3674	14.0782	15.805	13.9475	16.2103	16.8879	16.9043	13.404	16.7476	14.8525	13.7002	14.3834	14.5155	14.2211	14.1936	13.5219
ENSG00000076242	48.9387	48.2104	48.0649	54.8687	51.0736	57.5498	45.4277	51.1392	53.4354	44.9618	41.5228	39.7343	48.947	49.8589	51.0389	54.2071
ENSG00000076248	9.87033	10.6755	11.0456	11.3903	10.9303	11.8247	12.2288	11.1721	12.4727	9.66265	9.61345	9.24747	10.4641	11.0193	12.0488	9.36533
ENSG00000076258	8.90508	8.93105	7.79931	2.1499	2.67443	1.61174	7.89898	8.35365	9.10126	7.64732	8.26349	9.40545	5.52785	7.13856	9.93057	11.0423
ENSG00000076321	10.4971	10.8889	11.0783	12.0796	11.7966	11.3165	11.0516	9.92673	9.24547	11.0439	10.7569	10.8703	9.94874	10.1597	11.6296	10.0623
ENSG00000076344	2.14498	1.67046	1.83343	0.416148	0.645331	0.43356	1.69987	1.6253	1.29972	0.60144	0.472649	0.548257	2.14303	2.26258	2.84799	2.73425
ENSG00000076351	0.387796	0.546929	0.415499	0.565723	0.49154	0.649828	0.471527	0.476085	0.616528	0.699296	0.697606	0.674333	0.49565	0.458586	0.545301	0.557269
ENSG00000076356	2.52092	2.23522	2.35429	2.79999	3.11361	2.75611	3.10129	2.36815	3.12415	4.00568	4.06155	3.95292	1.99838	1.76993	2.79086	2.62786
ENSG00000076382	2.46022	2.71856	3.20537	1.59321	1.7653	1.7319	3.90336	4.85342	3.50334	1.48303	1.46514	1.35994	2.51091	3.07844	1.26283	1.42153
ENSG00000076513	49.7413	53.5616	51.0984	30.57	32.8445	31.5089	49.6526	57.9118	52.3178	60.4843	57.8534	55.1936	76.0695	79.7768	64.6267	80.2846
ENSG00000076554	1.4719	1.57403	1.14198	1.96395	1.73167	2.60933	1.14641	2.67863	1.93658	4.13122	3.60191	3.57102	1.12161	1.28949	1.05045	1.68974
ENSG00000076555	1.1913	1.15524	1.17616	0.430101	0.522277	0.592268	1.26991	0.877045	1.12056	0.694736	0.799395	0.761581	1.33289	1.34303	1.84382	1.11098
ENSG00000076604	34.0616	32.0652	34.8636	45.566	50.677	58.83	49.8256	69.1885	40.5381	44.5996	47.0168	50.3477	59.0004	55.632	52.1519	58.0538
ENSG00000076641	0.94808	1.18524	1.11251	2.58848	2.22827	2.54861	1.14356	1.31683	1.09445	0.499974	0.430137	0.438727	1.05063	1.01179	1.6866	1.10357
ENSG00000076650	2.73166	2.76381	2.48643	2.96632	2.90016	3.01461	2.69972	3.35969	2.81989	1.89353	2.40399	2.15065	2.35804	2.9334	2.90673	2.8862
ENSG00000076662	2.18374	2.14322	2.70334	1.91204	1.89386	2.89027	2.95102	3.40611	2.59555	2.18378	2.03626	1.96833	3.04106	3.97599	4.11948	4.37909
ENSG00000076685	38.8912	39.4651	37.8537	35.3097	34.6335	34.3196	39.57	38.1009	40.4434	33.0143	32.6456	35.2995	37.1012	37.4419	37.9252	36.9922
ENSG00000076706	4.1605	3.21463	4.13587	0.740252	0.904138	1.10049	6.09688	12.4916	5.61617	1.98473	2.11439	1.89979	10.9344	8.59446	5.73234	16.9166
ENSG00000076716	0.206102	0.296618	0.276379	0.263907	0.358091	0.296945	0.727649	5.38109	0.840401	0.987186	1.22464	1.08445	0.378011	0.225476	0.168992	0.135793
ENSG00000076770	5.48292	6.8449	6.11281	1.87386	1.51346	1.04121	2.48764	1.52072	2.77323	1.00894	0.83104	0.764129	3.47222	4.34206	2.67481	1.31031
ENSG00000076924	15.5358	14.7843	15.7031	17.6823	20.6449	21.9356	17.0227	13.4237	17.6704	14.2809	15.4468	14.1013	11.1693	12.6333	15.0051	12.7157
ENSG00000076928	19.6491	17.299	19.8406	18.022	19.0752	21.4562	23.0597	20.0124	21.2152	14.94	15.3361	14.4471	17.4431	19.1083	20.0253	19.2064
ENSG00000076944	3.22487	2.42419	2.70281	9.53552	9.4051	12.5407	5.16565	6.25724	5.54754	8.6155	8.12373	7.98224	4.47125	4.89112	4.00763	3.90218
ENSG00000076984	8.98388	8.5099	8.83766	10.4719	10.3577	10.4642	11.0169	8.47605	9.21386	7.83794	7.45281	7.74017	7.38805	9.09913	10.6753	10.2596
ENSG00000077044	4.97884	4.97166	5.57909	4.52876	5.29125	4.591	6.39054	6.94339	5.04988	5.36635	5.11914	5.19373	5.85792	5.54409	6.6135	6.42452
ENSG00000077092	7.91535	9.10846	6.48717	5.93154	5.09488	5.70525	11.7598	12.2191	11.2094	14.2752	12.9351	13.5356	7.40323	8.54781	12.0025	14.8491
ENSG00000077097	43.6006	50.484	49.3898	32.3381	31.9365	29.8658	30.8092	37.6847	30.1768	35.8318	33.1927	34.2391	47.6512	49.6787	38.7506	39.0476
ENSG00000077147	100.312	111.721	95.825	134.392	122.399	112.457	66.7233	75.8802	86.959	124.577	115.679	123.797	66.2629	67.2492	58.81	59.7441
ENSG00000077150	12.9693	10.6922	11.5964	34.921	35.6027	43.6501	18.7151	15.716	17.5844	11.4001	11.9779	12.821	13.2143	11.1324	8.94596	8.98761
ENSG00000077152	6.17883	5.30752	5.90062	6.16695	4.42793	7.30209	9.27602	9.97798	8.26178	4.05157	4.36044	3.4057	5.05919	5.42711	4.86151	5.4887
ENSG00000077157	12.2726	11.4915	10.7803	4.47279	5.16531	5.14726	15.3527	18.9771	13.8598	12.7761	12.1995	12.0072	30.5299	29.1437	17.6543	32.8814
ENSG00000077232	50.2897	59.3348	52.048	49.1361	44.0324	44.5217	46.3236	53.1052	47.6805	43.845	41.0658	42.4616	44.4913	46.4966	39.0837	44.0635
ENSG00000077235	17.4796	16.6522	17.5988	14.6018	14.8804	16.771	15.9953	15.8195	16.8464	13.5095	14.3787	13.8125	15.7082	16.4638	17.0328	16.0978
ENSG00000077238	18.1015	17.2416	18.091	49.9943	46.7158	54.839	27.1102	28.0492	25.0346	14.9463	14.0242	15.9909	20.6943	21.887	20.2965	20.7012
ENSG00000077254	35.8477	37.7651	31.6528	38.9264	35.1376	34.491	29.2555	24	30.8328	36.1902	33.6112	34.2901	24.2958	25.59	23.2724	22.0307
ENSG00000077264	0.353414	0.314399	0.267132	0.618344	0.906719	0.906675	0.55544	0.331059	0.279796	0.443912	0.409488	0.477722	0.267114	0.152086	0.174146	0.0861137
ENSG00000077312	14.7928	14.8635	15.3135	11.0306	11.9922	13.4193	20.0607	21.6635	16.8572	8.48454	8.48642	8.12663	23.0472	25.4615	17.1179	17.3162
ENSG00000077348	4.1994	3.92809	4.17638	7.23134	8.04732	10.0922	6.00595	7.82124	5.72034	3.33333	3.72082	3.34864	7.41625	5.60451	5.38011	5.63381
ENSG00000077380	131.955	144.799	132.35	141.718	142.795	139.432	146.654	162.295	131.706	125.083	123.398	119.398	155.736	160.432	142.804	146.902
ENSG00000077420	4.80372	5.53296	4.68211	17.9552	17.2836	19.1174	5.03653	5.06874	6.55507	17.3089	17.3885	16.1598	5.80257	5.721	5.22343	4.41571
ENSG00000077454	3.08241	2.80944	3.24567	2.8986	3.41022	3.90488	4.6086	3.60817	3.5132	3.43568	3.01584	3.0472	3.40428	3.01511	3.06129	3.78445
ENSG00000077458	8.613	9.47928	8.02734	7.64039	7.1936	6.48027	5.07014	5.12607	5.87264	6.29211	6.02749	6.11101	5.76731	5.24612	4.61962	4.19963
ENSG00000077463	6.82059	6.26402	6.48775	10.0076	12.0423	13.7441	6.99698	5.35435	6.66542	6.11304	6.25543	6.43752	5.41137	5.93294	6.66523	6.61774
ENSG00000077514	5.27001	5.48855	5.02017	8.35323	7.35918	8.92187	5.3782	5.53083	5.27051	5.258	5.50227	5.3008	3.42673	4.03517	4.35264	3.75106
ENSG00000077522	0.161931	0.0953696	0.085798	2.71689	2.55389	3.54638	0.242621	0.0876419	0.218245	0.899745	0.876114	1.17887	0	0.00838794	0	0
ENSG00000077549	141.876	143.044	156.334	145.128	148.429	142.062	156.773	171.325	149.584	124.093	124.54	120.287	188.886	196.11	166.596	180.478
ENSG00000077585	15.3463	20.0041	18.6997	14.0228	14.4985	13.6854	14.3723	11.9874	16.7228	12.9433	12.7247	12.8	15.0635	16.6721	23.2745	18.8138
ENSG00000077616	0.761516	0.917379	0.729023	0.601417	0.498375	0.619063	0.427867	0.212518	0.338227	0.237468	0.247207	0.274804	0.688476	0.813576	0.564033	0.120609
ENSG00000077684	5.89175	6.68538	5.76125	2.25891	2.53562	2.37293	5.45677	6.73896	4.9478	4.75359	4.84412	4.90779	6.20475	5.55816	4.71511	5.15722
ENSG00000077713	12.7442	14.5372	13.6713	10.8951	10.1153	10.7879	11.6951	12.8452	13.8944	9.94441	10.1814	10.75	12.6162	14.1315	13.5254	14.1632
ENSG00000077721	45.3549	47.4818	44.9615	58.3302	53.4332	54.4526	39.8511	40.5047	48.5924	44.4113	43.245	44.2664	42.7692	44.5985	43.7668	42.2108
ENSG00000077782	106.356	97.9827	97.2826	85.7518	97.6905	89.3336	117.36	84.9047	115.147	104.315	110.65	111.719	98.2267	98.7344	100.841	86.8285
ENSG00000077809	62.1588	68.5413	66.125	37.2088	35.2882	35.0263	46.5497	45.2998	52.947	43.9902	41.8227	42.7505	59.3863	62.1136	62.2061	56.7081
ENSG00000077942	1481.24	1441.18	1675.23	816.016	975.664	753.464	1363.47	1071.61	1274.96	1134.16	1223.9	1231.51	1052.34	1006.56	1917.9	1538.06
ENSG00000077943	3.50667	4.72173	4.48504	2.89121	2.44505	3.02332	4.08534	5.40602	4.25995	7.80048	7.23701	7.63239	5.03994	3.8377	10.0725	13.4711
ENSG00000078018	12.3358	10.9399	8.07982	6.72497	7.33051	4.69218	13.8972	7.24178	12.7002	19.8869	18.6205	17.8802	3.58101	3.43912	2.69068	2.45358
ENSG00000078043	5.67894	6.06627	5.66611	6.12916	5.16951	5.2791	4.40284	5.14022	4.69542	5.25247	5.12041	5.11689	5.50255	6.05881	6.8665	5.31304
ENSG00000078053	5.867	5.6823	5.30259	2.56517	3.46005	3.01431	6.32442	3.43258	5.92189	3.53647	3.61649	3.43741	6.14048	5.32868	4.87025	4.76743
ENSG00000078061	19.1577	17.79	17.9595	22.0073	22.5145	22.4425	22.8352	19.7948	21.4131	21.4433	21.7364	20.441	20.2398	19.3765	18.7719	18.4371
ENSG00000078070	8.50184	8.42116	8.59978	10.466	9.87201	11.1731	8.27162	7.72386	8.96589	6.40415	6.2558	6.59337	9.84798	10.4278	10.6653	9.36156
ENSG00000078081	0.486021	0.377075	0.296827	1.25147	1.15228	0.966445	0.734449	0.461576	0.611222	1.19791	1.04786	1.15103	0.110125	0.0684017	0.187976	0.209143
ENSG00000078098	135.147	157.199	167.93	44.0719	46.9989	37.6434	101.726	119.894	86.2752	79.5236	74.7721	78.024	145.317	137.093	181.796	150.162
ENSG00000078124	7.56499	8.51028	7.51902	6.83142	5.92189	5.4836	4.59697	4.64586	5.95812	6.4828	6.06788	5.98458	5.50086	5.36172	4.43471	4.51848
ENSG00000078140	14.5242	17.327	14.9209	23.3263	21.0392	20.6672	11.0544	14.7783	13.5648	18.6566	17.6607	18.0374	13.3494	13.1985	10.5209	11.3647
ENSG00000078142	19.7072	20.565	18.6273	33.2368	32.4815	30.6346	16.406	18.2802	17.2733	20.1112	19.6056	20.0581	16.8001	18.4767	17.8709	16.9318
ENSG00000078177	3.12182	3.89556	3.53588	2.10541	1.6866	1.88974	1.73283	1.77997	1.71129	1.91118	1.77613	1.8573	3.26042	2.78176	2.80894	2.08635
ENSG00000078237	1.89475	2.06089	2.01359	3.77046	2.96824	3.35863	2.10326	2.29525	2.14969	2.31772	2.27048	2.573	1.96675	2.10513	2.19811	2.62757
ENSG00000078246	20.5975	20.6857	22.9664	12.928	11.6766	13.4674	19.0602	19.29	19.4425	11.6865	11.8316	11.0595	29.5645	28.7473	26.8836	25.8598
ENSG00000078269	25.2331	26.3328	26.2736	43.0737	41.1713	38.6449	22.8401	21.245	24.3695	29.3724	27.8027	29.5386	24.7447	23.8708	25.0953	19.7923
ENSG00000078304	26.3959	30.6183	27.1765	20.9305	18.977	17.556	21.0009	23.0085	23.5867	27.7501	26.9702	26.9097	25.4825	26.184	27.5387	24.7033
ENSG00000078369	331.796	334.54	337.387	388.587	378.342	399.613	343.509	371.602	388.925	365.9	362.509	362.307	343.726	342.797	322.322	344.249
ENSG00000078399	9.58218	10.7447	10.3146	11.4205	9.61988	10.1209	8.97675	10.2563	8.14761	6.13417	5.67085	5.61415	10.4611	11.3794	11.1776	10.5738
ENSG00000078401	2.45074	2.39937	2.56329	6.43941	7.15105	4.49544	2.90894	3.50553	2.78827	23.9922	24.6704	24.4918	3.85405	2.57522	1.7381	2.75402
ENSG00000078403	59.0581	60.4597	60.4743	42.6765	37.986	42.7452	53.3097	49.6163	42.9121	35.7983	32.4441	34.2744	63.3338	63.8182	58.3784	59.2309
ENSG00000078487	1.08809	1.48897	0.963813	1.45231	1.95101	1.88515	1.40894	1.21606	1.2189	1.48702	1.29178	1.41896	1.23418	1.22973	1.86473	1.62933
ENSG00000078618	56.1464	56.5956	54.2029	59.7613	62.154	60.021	50.534	51.2851	54.4702	54.4195	53.34	54.7559	43.9258	47.3789	39.2409	39.3125
ENSG00000078668	40.9805	42.292	42.3408	40.3123	39.4681	44.2769	41.8992	56.2814	44.6459	32.4514	30.9745	31.0342	44.7627	51.3709	50.5338	47.0021
ENSG00000078674	18.5497	19.7244	17.1297	21.6542	20.7359	19.6587	14.3045	13.1212	12.7683	18.0858	17.7843	18.5161	13.7603	14.3507	14.0664	13.5473
ENSG00000078687	1.45005	1.56091	1.67996	1.45728	1.43057	1.50173	1.45533	1.48701	1.30912	1.24908	1.09009	1.05692	1.97535	1.75919	1.98811	1.68014
ENSG00000078699	6.16545	6.24352	6.53535	5.44277	5.87718	6.02641	6.2461	5.51179	5.88887	5.02124	4.98596	4.8394	5.13963	5.2568	6.99885	5.98164
ENSG00000078725	1.7069	1.98214	2.16323	0.852101	0.823794	0.50602	0.640654	0.451649	0.458552	3.00511	2.83701	2.67888	0.952441	1.06886	1.02052	0.256323
ENSG00000078747	15.3463	17.0299	15.1068	14.4675	12.8054	13.5387	12.2742	14.536	13.6	13.6417	13.4122	13.1077	12.6652	13.5785	12.6067	13.1294
ENSG00000078804	60.9195	59.3923	58.5772	86.855	92.8179	99.2219	62.5189	59.3318	66.917	88.8351	88.3922	92.4076	84.3068	82.748	68.8305	79.483
ENSG00000078808	89.0511	81.8937	94.967	103.73	121.898	116.9	105.035	83.0344	98.0721	90.092	99.4396	91.0463	71.7084	72.9644	88.9986	81.3447
ENSG00000078902	33.365	30.9383	36.7111	44.237	44.796	49.5291	34.9857	29.2777	37.2817	32.2679	31.8566	30.9762	34.4993	38.06	37.8597	35.6345
ENSG00000078967	2.36373	2.57715	2.56692	3.74112	3.77795	4.0611	2.63423	2.38419	2.87859	2.50166	2.23222	2.80508	2.85424	3.07213	2.56948	3.67562
ENSG00000079101	2.63815	2.29445	2.82661	2.33083	2.62023	2.06015	2.12975	2.35072	2.22324	3.38554	2.95775	2.79446	1.7035	2.43979	4.01878	2.3847
ENSG00000079102	17.8725	20.0116	19.1845	7.30088	7.23593	5.88181	12.6037	9.67826	13.169	9.39835	8.54094	8.84504	11.7133	13.8442	16.3883	12.959
ENSG00000079112	0.082596	0.0955212	0.0954827	0.027832	0.0512522	0.0440748	0.35101	4.33176	0.574816	0.0149855	0.0257402	0	0.0450861	0.0821458	0.0634913	0.0523264
ENSG00000079134	10.2836	11.0335	10.7575	11.0015	10.3973	10.5913	8.43959	10.4855	7.55643	7.18911	7.06697	6.74455	11.3682	11.4256	9.76607	10.6972
ENSG00000079150	51.808	60.7313	56.7221	55.7752	57.4374	48.0976	40.7805	36.3976	45.9519	44.5742	42.7157	41.5694	44.6268	38.6528	47.5246	36.9764
ENSG00000079156	5.65877	5.34067	5.50556	5.98099	5.58874	6.18929	5.7449	6.02076	6.51132	4.38412	4.0984	4.13814	3.23281	4.17288	4.2328	4.25296
ENSG00000079215	4.77191	4.16209	4.01468	12.8112	13.005	12.8359	3.59552	0.74528	3.28521	2.74189	3.03182	3.74813	1.44659	1.29199	0.787777	0.362115
ENSG00000079246	443.963	464.174	456.67	509.925	477.224	480.288	423.097	468.991	497.014	402.472	380.62	388.25	411.748	443.642	401.01	393.154
ENSG00000079257	36.4972	42.8524	42.3814	20.0666	18.2638	16.3636	37.5472	27.874	32.4196	13.0398	14.0504	12.9493	62.0839	64.9107	62.1229	46.3476
ENSG00000079263	0.480759	0.536483	0.541142	1.30026	1.70748	2.14348	0.558334	0.47247	0.607647	0.803388	0.854258	0.774943	0.248616	0.26738	0.259339	0.368692
ENSG00000079277	10.3015	9.53087	9.37732	8.35086	9.40577	9.34505	11.1034	9.78738	10.1783	8.59752	7.72935	8.1808	11.5806	11.3431	11.4483	12.0829
ENSG00000079308	143.934	131.952	139.664	61.7718	72.3664	68.2714	154.994	145.347	160.001	124.977	130.669	121.895	135.13	126.178	131.894	128.552
ENSG00000079313	3.92827	3.68086	3.91425	8.01244	8.45596	9.51637	3.98884	3.26253	4.67508	4.67364	4.80294	4.63572	2.64906	2.5239	3.26015	3.16256
ENSG00000079332	84.2059	86.6677	77.2313	173.073	168.774	159.69	68.4925	58.4189	87.925	108.153	101.806	112.831	59.1761	61.5427	61.0219	51.9536
ENSG00000079335	1.58569	1.51275	1.91641	6.29448	5.36698	5.51281	1.70824	1.44337	1.66025	4.23913	4.06812	4.19778	1.00983	0.716839	1.20044	0.928464
ENSG00000079337	1.37468	1.3739	1.36354	1.51547	1.63231	2.59234	2.09435	1.94271	1.77165	0.962232	0.625859	0.971376	1.56562	1.5191	1.75031	1.04292
ENSG00000079385	2.92966	2.05019	1.38332	12.9309	12.6741	12.1286	3.32726	0.558317	2.65592	6.10141	6.70105	6.17364	0.0300318	0.0683965	0.0704858	0.0174273
ENSG00000079387	6.76739	6.95016	6.46952	7.64124	7.25641	7.69022	7.04289	9.00272	7.73046	6.38561	5.96136	5.84044	5.09259	5.54978	5.76074	5.69727
ENSG00000079432	12.4603	11.5311	12.4731	10.4968	11.7278	12.7987	12.9414	10.261	12.7557	12.1095	11.8932	11.7658	8.88788	10.2946	11.4538	8.8355
ENSG00000079435	0.465648	0.433289	0.63111	0.879224	0.896719	1.13529	0.446166	0.547498	0.511511	0.517097	0.383637	0.42727	0.604774	0.628792	0.493714	0.427239
ENSG00000079459	137.58	139.874	148.788	109.465	104.341	116.917	183.517	162.105	174.948	87.4256	83.739	86.2346	166.677	173.531	130.893	118.541
ENSG00000079462	4.62826	4.92996	6.79356	3.28329	3.7316	3.49336	7.21654	7.46542	5.81996	2.98319	3.19468	2.41545	7.31325	7.87361	7.02183	5.67131
ENSG00000079482	1.78323	1.98869	1.87832	1.46458	1.25398	1.30596	1.99182	1.84014	1.88726	1.66926	1.47265	1.51734	1.97341	2.00479	2.2794	1.94548
ENSG00000079616	6.70566	6.92085	6.55612	5.28837	5.58855	7.23266	9.64869	9.29526	9.03766	4.33583	4.3166	3.92188	7.04816	7.84862	6.32903	6.37228
ENSG00000079691	6.41486	7.26812	6.10371	5.73653	5.301	5.29098	5.95838	7.27099	6.2999	6.76494	6.4331	6.94934	6.8686	7.21573	7.84707	7.0963
ENSG00000079739	23.0499	23.981	22.7424	27.5208	27.939	33.3604	24.9426	30.3436	29.2133	32.3396	32.7007	33.0612	23.0695	23.2805	27.1872	24.0189
ENSG00000079785	56.4646	59.0007	54.1312	71.7758	68.3178	68.8819	53.234	63.5346	58.9802	65.4497	66.8131	66.7162	49.4893	50.0004	45.8568	47.5009
ENSG00000079805	23.3841	21.0576	23.3392	27.823	30.3909	33.2309	28.6592	26.0743	27.0606	23.4919	23.7134	23.6249	24.3878	23.3593	26.492	26.9371
ENSG00000079819	58.2595	58.5241	55.3044	42.7411	42.5041	43.3956	62.7237	68.1294	55.9718	48.4131	48.394	49.8473	58.5233	56.2252	56.9245	52.8626
ENSG00000079841	0.0809165	0.0909796	0.122773	0.323785	0.313813	0.18216	0.10746	0.197075	0.123928	0.536768	0.651435	0.670328	0.0552117	0.0880201	0.116626	0.192234
ENSG00000079931	77.6981	90.7672	84.9513	112.686	117.291	95.8574	70.1101	47.2048	81.7994	67.6871	68.0035	65.4544	58.8189	64.0483	68.839	48.19
ENSG00000079950	16.9482	19.1972	17.165	16.6686	14.4848	16.2431	14.5971	16.8454	17.7433	17.1441	16.9592	17.2851	17.2977	18.0259	18.0236	17.9512
ENSG00000079974	9.93744	10.392	10.177	5.70666	6.36542	6.58869	9.80422	10.0058	9.57973	6.63254	6.09151	5.87331	14.1884	14.4131	12.9035	13.423
ENSG00000079999	21.9547	19.571	21.1639	24.2797	26.115	27.9573	24.5837	21.8168	24.2448	19.5392	21.3873	20.471	19.0789	20.2341	23.9267	21.5857
ENSG00000080031	0.319803	0.194657	0.428073	1.02091	1.37082	1.67285	0.42643	0.601249	0.437206	0.939047	0.795559	0.836624	0.725838	0.889312	0.690053	0.458521
ENSG00000080189	26.0695	24.4641	25.776	23.2325	25.9234	26.0834	36.0775	33.1801	29.3295	23.4308	24.563	22.2767	32.1585	30.4735	29.9441	29.065
ENSG00000080200	7.09711	7.81846	7.63894	4.88707	5.48488	5.46092	4.88138	4.52859	4.48348	4.49196	4.22558	4.18802	5.19976	5.72911	5.79417	5.43673
ENSG00000080298	14.2343	18.2432	16.2837	11.3042	9.89069	8.90118	8.66417	7.64383	9.11989	6.89353	6.39211	6.47664	10.4409	7.46545	8.50083	6.85723
ENSG00000080345	14.9448	16.3832	13.9874	19.7286	17.1268	16.1313	9.34466	9.89753	9.44974	15.0178	13.308	14.2195	7.1767	7.84433	6.68273	6.3329
ENSG00000080371	13.8548	15.2728	14.3326	29.4094	26.3916	29.3489	9.7135	13.6792	13.8431	18.7841	18.8106	18.5808	11.1057	10.8212	10.5397	10.4826
ENSG00000080493	0.59843	0.639952	0.585011	0.730814	0.747657	0.610806	0.374187	0.463008	0.55902	1.1404	1.06807	0.988075	0.657707	0.624129	0.730668	0.564862
ENSG00000080503	183.757	193.841	200.254	58.1969	60.5453	56.6957	154.87	98.3107	158.497	101.513	105.761	108.04	173.114	146.949	202.718	138.044
ENSG00000080546	13.7737	15.8095	15.1861	8.50624	8.33898	8.10844	11.6706	12.4688	13.1005	8.49301	8.33368	7.85878	14.1096	14.2593	21.8748	18.2593
ENSG00000080561	2.19686	2.29635	2.11472	3.33832	3.23757	3.42668	2.66547	2.49005	3.07266	3.61022	3.40559	3.31319	1.74804	1.87501	1.77532	1.99664
ENSG00000080573	11.4341	10.6988	10.9213	20.872	19.3322	20.7844	16.9207	40.4847	16.5343	12.4159	13.8344	14.2519	16.107	14.8812	15.4303	18.5005
ENSG00000080603	13.4981	12.4573	13.6688	14.4583	16.5784	15.7537	14.5589	11.9109	14.366	13.8155	13.1006	13.6843	12.5464	12.4533	12.54	11.7024
ENSG00000080608	16.2231	16.3744	15.4428	26.228	25.0629	25.553	16.4526	20.1471	12.005	15.2998	13.8074	15.8736	15.0662	15.509	11.3011	13.11
ENSG00000080709	3.89285	4.07996	3.7408	1.74218	1.79281	1.42814	3.04225	4.54306	3.62495	2.49407	2.07249	2.22323	2.73589	2.35927	2.96125	4.73203
ENSG00000080802	11.3699	12.158	11.2496	16.8165	16.7236	16.6741	10.0269	9.63613	10.1458	13.2781	12.714	13.5138	8.95509	8.40889	8.76815	8.27909
ENSG00000080815	27.4608	27.4581	24.7024	38.9276	40.7936	41.4944	27.5937	26.694	30.7144	31.2666	31.4144	32.0595	21.3233	20.688	21.8214	22.8018
ENSG00000080819	8.09377	10.0352	9.76395	10.419	9.16997	10.0999	7.02343	8.73042	9.19256	7.01235	6.88449	6.62057	7.75648	8.84671	8.78197	7.69137
ENSG00000080822	19.2601	20.2426	18.6488	33.6789	27.5278	29.6985	14.2385	16.7636	16.2386	15.9576	14.5574	15.2691	17.9485	15.8173	15.4018	15.2143
ENSG00000080823	3.04321	3.16053	3.51802	6.04037	5.43228	7.03511	4.08834	4.70432	3.22811	4.46247	4.04905	3.87211	4.61944	5.51944	4.05907	4.35768
ENSG00000080824	295.797	308.515	288.776	535.648	503.441	498.233	304.891	329.793	246.505	301.531	301.544	325.333	245.733	271.518	232.915	246.976
ENSG00000080839	2.68094	2.83949	2.62964	2.71015	2.20549	2.44936	2.29724	2.69095	2.52431	1.82034	1.62878	1.80286	1.23282	1.73715	1.80062	1.21464
ENSG00000080845	20.287	18.8854	18.5566	21.3099	22.061	22.3613	18.5112	17.9041	19.2606	21.2427	21.954	21.4565	17.8151	18.2611	19.4183	19.5722
ENSG00000080947	1.3708	1.18147	1.35278	0.394317	0.401964	0.546385	1.4072	1.05859	1.18799	0.454953	0.477559	0.386088	1.17716	1.43399	1.69197	1.75805
ENSG00000080986	5.4147	4.92094	4.31355	3.07246	2.78542	3.34974	5.96139	8.65514	4.72996	4.263	4.70676	4.56382	3.92049	4.22026	2.17459	2.5061
ENSG00000081014	5.65957	6.36636	5.37276	8.57879	7.81361	7.53181	5.01449	5.33818	5.44425	8.19966	7.47739	7.90843	4.85898	4.52553	4.88082	5.01849
ENSG00000081019	3.9027	4.12093	3.60818	7.64318	6.12815	6.99906	2.60923	2.57649	3.06873	3.75219	3.20271	3.58393	2.51791	2.77245	2.73504	2.41509
ENSG00000081026	2.21413	2.141	2.20423	1.23097	1.1334	1.11732	1.64567	1.73605	1.79473	1.21242	1.2125	1.10494	1.98922	1.88859	2.06614	2.1732
ENSG00000081041	1.20758	1.24138	0.744528	30.7219	19.4824	32.9175	0.39476	0.392147	0.789108	0.876374	0.878104	0.84881	0.219724	0.200166	0.10314	0.153006
ENSG00000081052	0.425815	0.414174	0.427301	0.0597854	0.0779832	0.0315587	0.599331	0.432119	0.521726	0.515042	0.454624	0.483996	0.493928	0.397026	0.299288	0.337204
ENSG00000081059	1.55911	1.84036	1.61374	3.14609	3.12172	3.67614	1.65941	1.03026	1.03066	0.542719	0.621475	0.655355	2.4938	2.07349	2.16005	0.712084
ENSG00000081087	52.6076	64.8931	49.3492	152.967	124.639	136.732	37.8288	39.5262	52.1105	90.6959	83.7361	89.9623	35.0093	31.3911	25.4152	32.0676
ENSG00000081154	77.8721	96.216	82.3438	98.9382	89.6339	81.3174	51.1986	60.8561	68.4331	75.7117	73.0866	74.0735	68.5146	66.8669	58.4282	55.518
ENSG00000081177	10.3246	10.294	10.7481	8.94348	9.17382	10.1967	10.7969	11.4978	11.646	10.0624	9.89412	9.18408	12.6879	13.8165	11.7731	13.5748
ENSG00000081181	2.57701	3.09331	2.40824	5.40778	5.1228	6.19637	2.90058	3.73327	2.90411	2.33776	2.14801	2.16932	2.10583	2.76248	2.0363	2.85459
ENSG00000081189	1.78612	1.84223	1.5307	3.73154	3.45795	3.3867	1.65823	0.765627	1.62469	2.73938	2.38978	2.58267	1.07117	0.8349	0.756667	0.313815
ENSG00000081307	17.1233	19.3566	17.4723	18.2182	15.5213	16.2166	11.7662	14.6064	12.4792	13.8849	12.1137	13.2607	15.8612	17.5973	15.121	12.9076
ENSG00000081320	63.0871	72.6705	61.4074	52.1727	43.0877	41.9589	31.1932	32.2696	49.8334	47.9122	46.2785	46.9011	36.3611	36.91	32.3922	28.9935
ENSG00000081377	7.5449	7.72505	7.75218	7.74915	7.55633	6.69138	7.12308	6.50751	7.85694	8.85395	8.67157	8.95807	8.16448	8.74941	8.31297	7.55601
ENSG00000081386	4.98289	5.35678	4.86273	5.82973	4.87652	5.0987	4.17702	3.59857	3.23643	3.48082	3.62571	3.60316	3.79398	4.17039	4.65512	4.25997
ENSG00000081665	2.21269	2.77865	1.9475	3.0643	2.21034	2.82884	2.12341	1.71471	1.9224	1.92362	1.75873	2.02829	1.59213	2.06309	1.70733	1.5186
ENSG00000081692	1.22746	1.14001	1.25038	0.962367	0.772974	1.1349	1.1124	1.59836	1.1555	1.06941	0.845852	0.756615	1.5258	1.60151	1.07434	1.35507
ENSG00000081721	12.5516	12.2225	13.263	17.554	15.7443	15.469	13.1429	15.2054	12.9278	9.47378	9.26966	9.89584	13.8903	14.9335	15.5781	13.3564
ENSG00000081760	14.7375	13.9089	15.6532	12.6079	12.2868	12.4683	17.6921	16.7977	18.312	12.5761	12.3469	11.7051	17.6914	18.4379	15.8809	14.1894
ENSG00000081791	10.0004	9.53865	10.5443	7.61034	8.67306	8.41651	11.9577	11.3663	9.56554	6.97753	6.88847	6.88106	14.8819	14.6603	15.2113	13.2833
ENSG00000081803	1.97877	2.17246	1.6465	1.60283	1.95648	1.60272	1.97257	1.7212	2.24863	2.29314	2.51296	2.31449	0.955506	1.034	1.00987	0.489039
ENSG00000081853	0.473692	0.466939	0.660119	0.393579	0.573776	0.47611	0.625766	0.632161	0.559716	1.29503	1.03807	1.06208	0.644657	0.74216	0.573623	0.723515
ENSG00000081870	27.5906	29.1665	27.6971	41.7264	39.906	37.9511	26.712	29.6473	26.9947	24.3427	25.9889	24.818	26.9826	26.0231	27.2703	26.3307
ENSG00000081913	4.41016	3.91448	4.36887	3.98362	4.01391	4.03843	3.55213	3.03193	4.57268	4.31291	4.48859	4.60762	2.76218	2.77302	3.40477	3.02003
ENSG00000081923	21.54	22.5032	20.7425	15.5091	16.683	13.0577	21.0712	26.4908	21.7928	47.6453	46.2734	47.171	28.2396	32.869	19.826	27.4185
ENSG00000082014	19.7226	17.5133	19.7779	7.92764	8.25018	8.56187	23.161	20.8123	19.1906	7.13046	6.76062	6.95144	23.736	21.7174	22.5425	22.6138
ENSG00000082068	13.1012	13.2013	13.8147	11.0127	11.4184	11.9424	13.7264	15.1121	13.2874	9.3455	10.0374	9.78816	15.6526	14.5208	16.1476	15.1595
ENSG00000082074	1.20804	0.949557	0.661121	4.17896	3.3892	5.02335	1.60695	0.250403	1.17782	1.00845	0.934512	1.09691	0.0771669	0.0798843	0.0658595	0.0407086
ENSG00000082126	1.03665	0.927397	0.86466	0.707473	0.732826	0.962804	1.09386	1.44883	1.11901	1.03564	0.995083	1.12	1.13174	1.06036	0.823767	1.23035
ENSG00000082146	28.8917	31.6495	31.552	32.9503	26.9153	32.3164	29.1054	30.1071	32.77	25.473	26.5345	26.0313	28.1079	30.6515	33.0177	31.754
ENSG00000082153	139.293	161.563	143.091	308.762	261.497	275.614	105.337	128.659	135.217	153.922	147.734	158.222	120.993	127.803	125.442	111.875
ENSG00000082212	17.2204	17.1029	14.0852	22.2097	22.5376	22.6477	17.4116	17.4848	18.7788	22.7693	22.3125	21.2768	12.339	13.3585	10.6742	13.4384
ENSG00000082213	8.61265	9.02414	8.14794	11.03	9.08742	9.84505	7.17074	7.52362	9.10876	9.98034	9.68871	8.75933	7.62979	7.37767	6.97126	7.74547
ENSG00000082258	32.7888	36.5731	30.8128	47.4026	41.4677	41.0224	22.9462	29.2892	22.6389	26.4998	24.532	26.2819	26.2227	26.3224	19.8582	22.6852
ENSG00000082269	3.3696	3.79998	3.49388	3.30027	2.82826	2.9027	2.23498	2.30829	2.2285	2.50054	2.37865	2.52814	2.35767	1.88878	2.55127	2.15878
ENSG00000082397	17.5883	17.9987	16.8619	15.2883	15.6639	12.9552	16.8198	15.2508	15.7733	16.4896	16.3554	15.1603	17.8737	17.6533	15.5953	12.8549
ENSG00000082438	118.449	133.18	110.237	94.3894	88.1498	79.5954	115.378	146.777	112.22	261.007	241.766	255.881	111.14	106.361	127.041	191.098
ENSG00000082458	3.97235	3.80702	3.49567	3.3077	3.30659	3.2857	3.99239	3.31187	4.15858	3.0392	3.01408	3.0825	3.31795	3.22674	3.99821	3.30159
ENSG00000082482	25.7298	26.3184	24.0754	34.0432	34.6751	27.008	18.2515	11.7354	18.8983	17.3651	16.9186	16.374	16.3831	19.06	16.3496	8.95806
ENSG00000082497	26.3058	32.192	31.0109	7.23657	7.80118	2.03912	21.2112	23.5527	24.0168	22.1719	20.1654	23.3758	13.1996	12.6556	23.7344	22.5819
ENSG00000082512	11.7148	12.2993	11.8464	5.78531	5.31486	5.8208	11.564	15.641	9.80361	8.78047	8.13148	8.2536	17.1838	17.7151	12.3709	19.8265
ENSG00000082515	4.53369	4.63996	4.3714	7.13151	6.48848	6.74396	5.34463	5.61869	5.86947	4.29476	4.62624	4.80427	5.58466	5.22473	5.30722	4.96914
ENSG00000082516	4.78584	4.85009	4.53968	5.61672	5.13649	5.7589	4.43305	5.50464	5.04551	3.79306	3.90327	3.50071	4.71283	5.05759	5.08178	4.83248
ENSG00000082641	70.3811	66.269	66.7667	83.3389	89.2152	94.3533	95.5226	92.1939	85.6789	76.7726	78.6143	78.013	86.5823	84.2044	76.1864	88.2036
ENSG00000082701	42.7672	50.8178	44.5469	59.4993	52.2659	59.0279	34.6333	38.1565	38.764	56.8876	52.8291	57.6764	47.824	48.5191	49.6518	54.7801
ENSG00000082781	53.694	53.2622	58.0557	43.5822	45.5169	47.3099	55.1041	53.2078	54.2485	50.009	52.8189	50.6743	51.668	51.5409	66.641	56.6096
ENSG00000082805	14.0413	14.5866	14.6723	12.6932	12.2842	13.9514	13.6373	13.0227	14.1231	12.8822	12.4308	12.6425	15.3534	16.158	14.4752	13.5534
ENSG00000082898	441.282	482.62	393.078	640.484	559.379	575.444	368.058	415.458	395.132	533.205	490.236	507.168	280.383	325.829	253.731	278.069
ENSG00000082996	20.6719	21.3466	17.6604	38.2664	36.4433	34.3184	17.1823	13.8422	18.8907	27.6687	26.3125	27.6767	13.4592	13.2546	15.2198	13.915
ENSG00000083093	3.46056	3.4586	3.26837	6.70692	5.81278	6.31632	3.32724	3.42763	3.15553	3.52228	3.59483	3.63388	3.06189	3.64602	3.08126	3.26702
ENSG00000083097	5.20242	5.30264	4.19967	3.48984	4.42755	3.19167	4.13359	3.07642	3.42319	2.58549	2.50198	2.49913	3.82147	3.71287	4.77257	4.36395
ENSG00000083099	75.1657	87.4916	82.7658	82.739	77.8332	80.721	73.4082	70.278	68.5195	72.108	66.4349	71.3889	82.6074	88.2277	78.805	80.7938
ENSG00000083123	8.53338	9.14616	8.77375	5.13475	5.33781	5.08867	7.8738	8.30057	8.71127	7.42008	6.80155	7.42362	12.2784	11.2197	8.74108	8.24615
ENSG00000083168	10.1684	10.4126	9.66162	11.5661	11.4957	10.9486	8.6603	7.99974	8.64157	9.31546	9.34602	9.00733	8.06092	8.62583	8.5334	7.36643
ENSG00000083223	23.424	25.0019	24.0917	46.8749	44.3136	42.077	22.3748	24.0066	18.7262	28.8612	27.5728	29.8371	22.5096	22.8259	20.4469	25.7606
ENSG00000083290	10.5377	11.3658	11.3072	6.54448	6.71547	6.44097	9.702	8.94124	10.1837	10.5075	9.90132	10.1271	13.3521	12.7609	13.5005	11.721
ENSG00000083312	43.4768	51.7211	44.4314	36.9905	32.7644	31.2764	32.9767	36.4738	39.4812	47.7534	40.3873	43.0241	42.1596	41.3487	35.7805	34.4833
ENSG00000083444	213.207	187.257	202.759	268.348	307.062	327.227	275.404	289.271	245.259	236.423	256.676	247.574	203.34	199.597	193.233	221.311
ENSG00000083454	0.585584	0.492996	0.560232	2.85776	2.16139	2.85541	0.726107	1.2131	0.732326	2.72936	2.81079	2.63591	0.551118	0.476959	0.284569	0.972224
ENSG00000083457	2.88618	3.17449	3.81709	2.14175	2.34408	2.01581	2.54823	3.14148	2.2256	1.42878	1.40357	1.26041	5.21953	5.32743	6.12522	5.76395
ENSG00000083520	8.78314	9.89356	8.60719	14.031	12.4065	12.26	7.06611	7.54268	6.80046	9.26521	8.84771	9.27266	7.25317	7.63335	7.17484	6.82012
ENSG00000083535	15.9252	19.8025	16.9823	18.8122	17.3212	17.8471	10.1344	12.4902	9.17925	16.1271	15.3137	15.5004	13.7908	14.7765	11.7341	12.0285
ENSG00000083544	5.81977	6.7336	6.1555	4.10928	3.95217	4.18797	4.55888	4.96001	3.94108	4.45797	4.31469	4.21924	5.03542	5.31372	5.90917	4.80375
ENSG00000083635	3.01046	3.41728	2.85109	4.4954	3.89403	4.13318	2.42445	2.56516	2.65833	3.29627	2.9358	2.94362	2.73085	2.5205	2.33887	1.90163
ENSG00000083642	10.8703	12.5042	10.5638	10.2151	9.83828	9.12742	7.79115	8.9194	8.11946	9.30741	8.62909	9.26347	7.43776	7.54463	8.17724	7.88091
ENSG00000083720	8.46753	10.1744	9.49082	10.5623	10.0449	9.92131	8.91334	9.43999	9.22576	7.31525	6.61936	5.65692	10.0693	11.3274	8.05369	8.69398
ENSG00000083750	8.6521	9.73042	9.23648	7.00972	7.57078	7.50923	8.87106	7.9241	8.17029	7.45705	7.35774	6.69306	10.0115	10.8636	11.3245	9.2115
ENSG00000083799	10.257	10.5414	9.03417	19.684	17.6372	18.7344	10.5533	7.90165	10.627	13.865	13.5956	14.327	7.20058	7.51699	5.97439	5.95373
ENSG00000083807	0.71476	0.828413	0.793876	0.306966	0.652237	0.430021	0.618502	0.932991	0.631917	0.559405	0.378526	0.379971	1.25464	1.32416	1.13119	1.02994
ENSG00000083812	2.47258	2.31071	2.81111	3.04694	3.31264	3.13497	3.12294	2.0903	2.74408	1.78886	2.20765	1.9801	2.79977	2.95956	3.73064	3.14581
ENSG00000083814	3.44189	3.35457	3.37195	4.25096	3.82354	3.87177	3.17047	2.93637	3.60245	1.98454	1.87862	2.24065	2.91374	3.24545	3.75565	3.32621
ENSG00000083817	2.60107	3.27072	3.22168	4.8519	4.52499	5.10579	3.88706	2.83567	3.53295	2.62926	2.6634	2.4626	3.40759	3.4184	3.66563	3.38984
ENSG00000083828	3.95176	5.81465	4.33162	3.20828	3.27163	2.92272	3.01205	4.78739	3.39181	2.91619	2.97778	3.14572	4.15776	4.2764	4.77428	3.76177
ENSG00000083838	3.31253	3.8195	3.74388	1.89357	2.22524	2.86056	4.90676	3.6257	4.05865	2.34765	2.41181	1.88587	4.45589	4.61447	7.00999	4.55313
ENSG00000083842	2.34683	2.8356	2.51052	2.98026	3.01574	3.06069	2.71949	3.12804	2.57501	1.79531	1.8557	1.86414	2.44737	2.69982	3.25348	2.97354
ENSG00000083844	2.16746	2.30854	2.04184	2.41469	2.17634	2.28896	1.32388	1.2168	2.04786	1.86552	1.69588	1.6393	1.25614	1.35826	1.47733	1.23087
ENSG00000083845	343.42	336.717	409.463	256.064	287.339	298.693	470.874	494.679	387.593	209.831	215.406	198.016	554.094	557.569	652.244	574.42
ENSG00000083857	51.8774	56.353	55.7601	14.5546	14.3086	11.8481	54.1738	68.4885	53.9246	75.02	68.7152	73.916	67.0228	64.3721	79.7715	88.0426
ENSG00000083896	16.0486	16.6142	15.834	18.9241	17.9203	17.5766	15.9384	14.6107	12.8518	15.0541	14.2233	15.2407	14.051	13.8046	14.0497	13.9386
ENSG00000083937	23.9032	26.8328	22.5754	37.2656	31.8146	32.1058	17.428	16.877	18.8215	29.6316	28.5025	29.5196	18.4288	19.0421	17.4566	16.88
ENSG00000084070	10.6553	10.5469	10.06	9.20526	8.85918	9.89419	11.7387	9.03178	13.5097	6.87388	6.53594	6.60337	10.6205	10.6495	8.53592	8.25392
ENSG00000084072	26.2883	26.2106	27.1759	29.9604	27.415	32.4259	34.3298	36.5161	32.4861	24.4221	23.9055	22.7763	36.0624	36.2061	35.1961	31.4599
ENSG00000084073	30.227	33.8054	30.3678	42.4613	36.6881	36.9596	20.4221	22.3976	32.0245	36.4935	33.9997	37.2585	21.329	22.1053	19.6487	19.592
ENSG00000084090	54.3722	56.3091	51.287	52.1552	50.8082	50.7007	49.7818	46.0789	60.2673	52.9291	49.3851	48.5575	49.4646	52.8758	47.7493	56.1666
ENSG00000084092	8.99612	9.31246	9.54949	6.58866	6.78998	7.57407	7.72595	6.53889	8.68606	6.02102	6.44752	6.04329	7.66708	7.22547	11.3187	8.30737
ENSG00000084093	17.7282	20.6523	18.3017	17.3423	15.36	15.1452	10.6389	13.0841	12.6291	15.9288	14.5682	15.0568	15.5632	15.5195	13.8717	14.5199
ENSG00000084112	28.1262	30.7932	30.2616	42.2802	42.5621	39.8327	29.3244	40.0037	32.5846	50.6589	47.5629	48.3599	41.3706	42.5936	36.3733	39.4479
ENSG00000084207	184.591	185.299	195.349	144.002	156.193	163.666	263.343	261.953	218.434	144.54	141.895	132.883	284.581	288.013	260.942	287.922
ENSG00000084234	271.094	269.569	274.745	391.855	366.888	380.857	310.319	261.718	296.828	484.894	463.252	466.719	261.164	250.616	273.669	275.355
ENSG00000084444	1.73068	1.89722	2.12504	2.32283	2.1539	2.53056	1.58221	1.87339	2.05101	1.49904	1.50327	1.13893	1.70796	1.87198	2.74341	2.50257
ENSG00000084463	20.4808	19.1027	19.2345	27.5899	27.4788	28.6496	18.5044	28.984	23.9422	22.6459	22.3803	22.9656	19.3757	18.5666	16.4673	19.8936
ENSG00000084623	129.635	125.689	142.656	146.285	155.239	168.561	168.389	187.707	141.497	100.721	103.109	102.693	187.737	203.078	174.838	173.293
ENSG00000084628	0.945712	0.662851	0.681515	1.22089	1.54329	1.31078	1.46547	0.418785	1.54095	1.90523	1.88826	2.10892	0.0804513	0.0152688	0.0314704	0.0622472
ENSG00000084636	206.959	199.204	221.007	46.307	56.7145	46.9793	262.056	234.63	207.151	165.525	177.221	178.839	256.674	234.258	385.41	342.878
ENSG00000084652	30.3267	29.8068	30.5283	29.2155	29.1416	29.7242	31.3443	29.3848	31.2228	26.475	26.3511	25.8585	34.4587	35.2699	32.2485	30.0622
ENSG00000084676	9.39562	9.39283	8.88951	6.62686	6.17019	5.83672	7.18741	7.04655	7.6024	7.82575	7.48311	7.98787	7.43496	7.3896	7.9324	7.56501
ENSG00000084693	40.0804	39.9397	44.3658	18.0295	17.8078	18.7531	39.6728	41.6216	42.3856	21.4008	20.5146	19.6837	50.2354	55.0884	55.0886	51.7698
ENSG00000084731	5.26562	5.31169	5.72911	4.13695	4.60408	5.70231	6.0477	5.80651	5.97278	3.97467	4.17119	3.94155	6.1544	6.04206	6.28435	5.73701
ENSG00000084733	49.7585	53.6112	45.8752	62.7993	60.0008	62.0659	40.4457	44.9504	51.6709	55.1042	53.7877	54.3788	36.2435	39.0514	32.8574	35.7691
ENSG00000084754	92.8243	94.6393	107.325	99.5347	97.6377	101.455	98.3728	93.0743	105.934	70.6932	69.522	67.249	104.161	108.587	112.22	97.549
ENSG00000084764	8.36778	8.22412	7.44872	8.26953	8.58683	9.43231	7.9872	16.6059	9.53725	7.8459	7.07525	7.59912	9.86709	9.27374	10.4989	10.7119
ENSG00000084774	67.9186	68.0793	81.5049	40.5325	42.2291	52.6571	78.4769	98.7867	75.1785	41.6412	42.3464	39.6011	79.7208	85.5354	86.6659	79.7181
ENSG00000085063	38.4937	41.2354	43.5824	68.628	70.0611	70.2858	40.6948	37.1754	38.1181	33.9116	33.4231	34.1684	33.8245	37.1704	38.7083	36.062
ENSG00000085117	8.6425	8.10212	7.95923	15.0801	14.1659	18.3699	20.4638	16.9746	15.0601	6.7882	6.96394	6.93174	11.3737	11.9606	11.0957	10.1699
ENSG00000085185	2.8735	2.96389	3.35544	2.79215	2.93167	3.19987	3.17605	3.43828	3.05882	2.85728	2.75848	2.86595	2.76147	3.01808	3.4393	3.77593
ENSG00000085224	46.8935	56.7772	50.3394	42.9726	39.148	37.5455	34.975	36.4637	25.5882	36.2296	33.3993	35.7374	45.5866	44.7792	38.1571	36.5336
ENSG00000085231	40.8095	42.9132	38.8436	63.9913	56.0177	60.102	37.6582	54.7059	37.1615	37.4967	37.5352	36.6723	48.3133	53.0593	38.7816	45.0019
ENSG00000085274	10.3383	11.3701	9.4842	10.8037	9.55702	9.54812	7.65098	6.97924	7.74566	9.03144	8.14604	8.39991	9.14354	8.98541	7.78965	7.69106
ENSG00000085276	1.98422	1.93648	1.70584	4.57028	3.84764	4.27213	1.90899	0.795245	1.988	3.7766	3.36578	3.66963	1.50128	1.35828	1.23888	1.20931
ENSG00000085365	16.0361	18.5415	15.5563	24.3287	21.6625	21.0967	11.8874	11.2938	15.8635	25.5417	24.2243	24.6315	8.54578	8.26609	7.09656	7.35321
ENSG00000085377	34.6129	36.9824	37.1762	33.8839	34.4616	37.9691	29.8504	33.9998	34.5521	28.7394	27.4801	27.1714	31.3507	33.9567	34.1365	31.9027
ENSG00000085382	4.1936	5.03211	4.70531	4.09123	3.74305	3.85647	3.02403	3.85515	3.24158	3.53153	3.11508	3.23564	4.30895	3.73757	4.10852	3.38929
ENSG00000085415	15.4884	17.9895	16.0789	25.5209	21.6472	21.2686	10.8841	15.6831	15.8053	18.9985	16.4317	17.7092	16.9959	16.7262	10.0453	12.3679
ENSG00000085433	6.18143	6.21709	5.82075	8.57817	8.02919	9.39086	5.02306	5.75484	5.4593	5.63944	5.80033	5.69862	5.39721	5.66515	6.52293	6.45996
ENSG00000085449	42.7124	41.4303	34.1143	36.168	35.6939	32.5866	39.745	32.1942	44.6051	43.3708	41.9343	42.8478	22.3714	23.5234	21.9648	20.2331
ENSG00000085465	0.817744	0.577935	0.598709	1.5385	1.50113	2.01818	0.49009	0.265553	0.400773	0.642914	0.46721	0.656907	0.639806	0.643852	1.10005	0.75982
ENSG00000085491	26.033	33.109	27.5931	30.7354	28.5708	28.8449	16.1956	19.1835	23.7031	26.6485	24.6421	25.1423	19.3528	18.3972	16.1749	16.7784
ENSG00000085511	4.42465	5.05048	4.91535	2.6187	2.60515	2.64549	4.23415	4.89264	4.37787	2.61468	2.49922	2.51151	5.59116	5.74498	6.09594	4.99505
ENSG00000085563	0.449819	0.558744	0.676001	0.303147	0.325641	0.380051	2.2057	13.6092	2.14576	0.625688	0.21806	0.451684	0.0982159	0.0559209	0.172887	0.341964
ENSG00000085644	3.06927	2.7258	2.88625	2.51443	2.79564	3.44342	2.70014	2.74323	2.91647	2.56293	2.77884	2.23373	2.73597	2.61379	3.61957	2.97316
ENSG00000085662	102.785	89.505	96.5268	984.182	777.775	1107.59	140.574	165.447	110.597	111.47	89.6769	98.5587	145.059	152.861	111.738	98.1183
ENSG00000085719	26.0078	30.7193	27.8071	27.0145	24.993	26.7483	17.3947	17.6761	22.4817	22.5847	21.5428	21.592	22.2685	24.3513	22.5346	19.3142
ENSG00000085721	12.0815	12.6404	11.0474	21.2291	20.3247	21.8905	9.25526	11.0991	10.9255	12.379	11.3315	12.1487	10.4608	10.6014	9.79244	10.2986
ENSG00000085733	128.673	121.624	131.169	106.722	120.79	119.323	146.013	133.715	133.618	95.7358	96.2149	93.7665	147.771	148.563	145.315	144.519
ENSG00000085741	6.24294	7.0997	7.4433	0.366491	0.53991	0.145094	4.94207	2.82553	5.65021	0.434124	0.677893	0.567907	4.6308	4.29973	11.0359	3.66565
ENSG00000085760	41.5781	41.5241	41.8473	45.8862	43.3089	43.1664	34.3287	38.1216	31.8421	34.2327	33.4356	32.1915	41.3374	44.2597	45.6663	46.0285
ENSG00000085788	16.9603	18.8547	17.6234	9.61829	9.74299	9.19058	15.4361	15.7532	17.6459	10.9515	11.2857	10.511	17.9219	19.2733	20.3819	17.9254
ENSG00000085832	19.7363	21.7924	19.2544	24.4387	23.7641	21.3924	14.6834	13.4432	17.8514	21.1907	20.6363	19.7014	15.7792	16.1619	15.2987	14.8682
ENSG00000085840	0.93008	0.893211	0.803566	0.890731	0.759383	1.0971	1.23218	1.90757	1.3339	0.817087	0.589871	0.609516	0.491664	0.352965	0.401376	0.198476
ENSG00000085871	5.59779	6.80163	5.63476	13.1525	12.9371	13.513	10.3322	10.8203	10.3766	7.84168	8.97961	8.3359	9.68655	9.32615	9.90375	8.78138
ENSG00000085872	6.57593	5.98501	6.38527	7.05505	6.77378	7.48808	5.3681	5.82948	6.59933	6.18887	6.12549	5.64381	4.43296	5.01085	5.47949	5.21104
ENSG00000085978	9.68257	10.1232	10.0994	12.6244	13.0064	13.4454	11.4201	12.1127	11.5184	9.63206	9.86396	9.11504	10.4266	10.218	11.8552	11.5851
ENSG00000085982	59.1669	62.1663	60.6697	30.5663	32.1036	31.0537	58.363	51.5623	51.1738	42.1782	42.301	39.7302	67.8454	70.9488	71.9481	68.2674
ENSG00000085998	19.2008	18.0493	20.6639	25.2061	27.7826	28.8928	25.0884	24.4584	23.2119	17.1901	18.0343	18.5918	21.6732	21.3979	23.5304	21.6492
ENSG00000085999	0.781774	0.90824	1.06469	0.829988	0.863884	1.32866	1.38284	2.34744	1.15468	0.631474	0.545113	0.580695	0.631344	0.70562	0.50765	0.529194
ENSG00000086015	29.8046	29.1438	33.9357	24.8136	27.3668	29.0585	38.7019	37.6357	31.8354	21.1901	20.575	21.5418	38.1159	37.5737	48.6798	44.123
ENSG00000086061	220.085	201.646	186.621	472.316	458.867	447.132	233.457	199.543	246.054	246.256	250.938	265.721	88.0626	89.5988	94.428	86.7523
ENSG00000086062	41.8974	43.2973	42.7769	40.5376	38.2991	40.3803	39.1716	45.6369	48.2845	49.5041	50.5417	51.0046	47.5188	46.2112	41.9238	45.5525
ENSG00000086065	104.331	97.887	84.6614	173.878	170.664	176.068	111.04	97.5438	117.929	116.912	115.099	117.856	43.8046	39.9606	44.2795	43.715
ENSG00000086102	14.4632	14.6597	13.0799	13.5282	13.8194	13.8875	15.1046	15.4757	13.4992	12.2302	11.6295	11.7556	15.2495	17.0894	15.7092	15.7091
ENSG00000086189	27.2889	30.7423	28.358	28.575	25.8247	27.3231	21.1029	26.9346	29.7779	25.9443	23.0439	24.8091	24.9441	26.6051	25.0369	24.761
ENSG00000086200	10.0397	11.6257	9.92257	9.51073	9.19678	8.82008	7.96274	9.89802	9.49978	10.2183	9.59921	10.0813	9.04708	10.0299	7.72741	8.67102
ENSG00000086232	144.94	146.354	139.62	128.72	133.984	138.484	148.01	151.538	154.486	135.491	140.734	139.18	156.911	162.397	154.734	159.519
ENSG00000086289	8.4001	8.22005	8.47818	9.58031	8.77087	10.1286	7.55151	6.81958	7.98037	32.7084	33.6623	28.9382	15.8017	14.7807	9.10621	9.37429
ENSG00000086475	26.7098	31.4303	30.7991	19.2214	18.3611	16.3001	25.525	28.1329	28.8716	18.0654	16.6197	15.7941	35.9891	38.94	34.9691	33.0157
ENSG00000086504	39.6462	38.2086	39.2723	41.2826	47.2704	49.9898	51.1912	44.9296	45.398	35.0964	36.2852	32.7068	42.2369	45.5316	48.8578	51.6341
ENSG00000086544	8.09417	7.20152	8.43599	7.23051	8.31477	7.77843	7.93207	6.98283	7.37475	4.60767	5.14463	4.53661	10.0425	11.4245	10.3931	7.91545
ENSG00000086589	21.1107	19.7819	19.648	29.7756	30.8855	29.102	23.8763	20.9609	23.8594	22.0691	22.2453	22.2796	17.3795	16.7182	18.3787	16.1119
ENSG00000086598	166.679	192.103	164.447	187.436	174.196	167.018	124.148	127.593	183.389	193.943	190.138	195.583	142.536	143.619	126.473	135.107
ENSG00000086619	9.22599	11.4545	8.77271	14.362	12.0545	12.4466	6.54172	6.54063	7.94787	7.21423	6.56029	7.75064	5.87312	5.20172	6.55926	5.26861
ENSG00000086666	40.7887	42.937	36.4168	63.1139	54.0321	57.9222	33.485	35.3834	42.3061	43.3245	42.6961	44.4294	38.0654	38.4311	31.406	34.3919
ENSG00000086696	2.43321	2.24899	3.38035	0.539415	0.231775	0.313213	2.9305	2.63386	3.38924	0.890671	0.997747	0.857298	3.42536	3.47603	8.09415	7.27478
ENSG00000086712	13.6761	14.7686	12.6747	20.0885	18.3424	18.9726	11.785	9.37098	9.96881	10.8312	10.7195	10.6109	10.4893	11.2455	11.7162	9.44985
ENSG00000086758	86.8239	82.1142	84.2147	76.0341	76.8159	78.9448	100.335	91.2036	98.2353	83.0961	74.467	75.876	83.1319	87.9589	77.8526	83.78
ENSG00000086827	6.24239	6.79571	6.16269	10.1781	9.20699	9.24666	6.0284	7.0038	6.74205	5.92244	5.87908	5.76808	5.71579	7.19391	6.53108	6.64711
ENSG00000086848	5.69364	6.2203	5.92911	6.23339	5.93602	6.79605	5.6516	6.38147	7.41103	5.80283	6.14204	6.29591	6.64371	6.74871	6.7629	7.38934
ENSG00000086991	0.632591	0.699686	0.777573	0.391246	0.496878	0.480706	0.536619	1.27416	0.659305	0.915271	0.923317	1.02116	0.935391	0.846157	1.0977	1.19721
ENSG00000087008	5.00885	4.95844	5.93945	3.38649	4.25193	3.78554	4.42731	5.93382	5.9	3.80277	4.37694	4.11219	6.1841	7.33603	5.92141	6.29196
ENSG00000087053	13.4106	14.8206	13.5799	14.4223	13.7816	13.3441	11.2125	13.5763	13.8447	14.2154	12.8528	13.6657	14.03	15.7019	11.6741	14.1754
ENSG00000087074	32.2241	31.2375	32.8928	142.603	148.011	157.395	37.6939	26.3281	32.4436	62.5157	66.0798	68.0234	40.041	36.3809	33.766	26.4151
ENSG00000087076	3.36358	3.78188	6.89042	0.958399	0.882438	0.92383	2.62762	2.89133	2.37575	0.448721	0.256918	0.546364	6.9392	7.6252	14.1636	9.3697
ENSG00000087077	112.868	107.333	114.515	70.4691	84.9215	80.2088	137.282	107.81	130.407	89.8904	93.1907	87.6112	127.787	128.081	133.451	120.213
ENSG00000087086	2102.9	2023.83	2287.82	1364.57	1582.3	1598.7	2428.76	1909.82	2111.92	1685.91	1710.18	1470.71	3001.99	2914.93	3041.58	2502.51
ENSG00000087087	101.497	88.1033	107.224	113.319	111.964	128.727	99.9081	105.392	94.881	77.9845	75.9692	78.5459	123.488	108.818	90.9623	98.1181
ENSG00000087088	92.0973	80.9171	101.458	93.3877	102.367	98.7644	125.055	109.845	106.917	71.2658	75.2588	71.9325	122.039	115.552	130.628	125.562
ENSG00000087095	6.28544	7.05496	6.43445	10.6665	9.84455	10.6783	6.22605	6.6398	6.49498	5.5439	5.28639	5.43701	7.54818	7.1079	6.32571	7.03321
ENSG00000087111	24.3314	23.9726	23.717	20.8861	22.6219	25.4675	32.4906	32.8488	28.7605	30.2635	30.9597	28.5907	33.2782	33.1688	26.1974	30.0721
ENSG00000087116	146.507	133.201	143.397	48.208	58.4876	46.6855	139.601	141.239	143.395	177.695	194.02	185.981	170.848	155.101	212.712	175.818
ENSG00000087152	20.1504	19.0188	20.8599	29.6723	31.4831	32.9421	23.7617	24.4179	22.4897	22.7706	22.9699	22.7237	23.0648	22.1371	22.6719	21.5075
ENSG00000087157	15.435	14.8754	16.3307	13.8247	15.5844	15.6504	18.1241	17.9321	15.0641	10.5216	9.79083	9.86503	21.233	19.6022	20.6271	18.6296
ENSG00000087191	62.2818	54.8699	60.1084	80.529	81.8319	90.4513	69.4863	70.98	68.5173	50.4643	49.9697	48.6817	65.7539	68.1307	59.8448	58.0495
ENSG00000087206	12.3567	13.1494	12.29	14.2222	16.0187	15.6168	13.4069	13.2751	12.6323	10.776	9.95456	10.1556	14.4754	14.8667	14.8277	16.161
ENSG00000087245	561.906	515.386	561.259	259.328	297.64	258.641	502.021	355.301	481.912	330.219	360.684	345.136	559.927	535.02	664.738	443.773
ENSG00000087253	6.85911	7.62359	7.01613	7.99471	7.34343	7.26268	4.3749	4.37363	5.20815	6.18106	5.66714	5.55226	5.85661	5.65887	4.37561	4.78102
ENSG00000087258	0.0321086	0.0165037	0.0519656	1.17933	1.34487	1.15653	0.0524818	0.0208538	0.0314727	2.45838	2.19473	2.19244	0.0841292	0.0399171	0.0740455	0.0244098
ENSG00000087263	20.563	20.4805	19.0919	36.2307	34.9604	39.0014	21.4861	23.4471	24.5796	25.8052	24.3568	23.9812	16.9363	17.9776	14.6502	17.2583
ENSG00000087266	8.01165	7.5827	8.10443	4.57946	5.48514	5.42318	6.77218	6.49044	6.94161	5.7287	5.69639	5.15539	7.62404	7.98992	6.99497	6.97379
ENSG00000087269	9.93798	9.89352	11.0532	15.51	16.1145	15.9093	9.35295	10.1403	10.828	10.0497	9.8889	10.0632	10.2557	10.6641	9.58262	9.53005
ENSG00000087274	63.7212	64.3879	65.2377	44.6457	45.978	47.795	63.9147	53.468	69.2313	55.7895	56.3142	55.395	66.2873	67.5828	69.7152	60.8655
ENSG00000087299	1.36357	1.02822	1.09493	1.56828	1.58331	1.73193	1.28121	1.71023	1.28054	1.35549	1.21292	1.09866	0.909235	1.03538	0.763641	1.05525
ENSG00000087301	2.26311	2.5123	2.31434	0.507643	0.571277	0.473409	1.51027	1.13065	1.93608	0.923245	0.966801	1.10263	2.17831	2.06433	2.53056	1.95123
ENSG00000087302	81.7794	88.0869	89.3742	110.413	103.237	111.187	86.6312	113.943	86.131	71.2658	73.8626	72.7675	94.9815	100.369	95.481	92.2602
ENSG00000087303	55.2627	55.4412	58.5604	56.0022	55.1299	64.3946	63.7889	89.2889	62.9706	73.7825	71.4954	68.3808	91.3212	75.857	66.27	92.2108
ENSG00000087338	6.79052	9.07344	7.41802	11.7231	9.53466	10.8638	5.37056	6.59032	7.5275	8.76673	7.79019	7.65968	5.655	6.4876	5.72831	5.97538
ENSG00000087365	66.3954	63.3305	67.2912	75.8956	77.8433	83.7259	74.1223	76.2284	72.9181	58.6081	59.2596	57.9789	68.5299	70.6966	65.1049	62.0636
ENSG00000087448	9.28701	10.4648	9.31037	10.4686	8.98406	8.71301	7.32625	6.72327	8.587	7.89126	6.93742	7.47278	7.94332	7.45327	8.33114	7.98092
ENSG00000087460	498.747	486.655	518.241	353.669	377.57	368.726	507.465	512.588	530.257	442.325	454.481	449.048	539.107	529.138	527.909	523.97
ENSG00000087470	19.4888	20.9369	19.3967	33.4032	32.1779	30.8822	17.9602	20.7638	16.6976	23.2872	21.7085	23.1166	18.3915	20.0044	16.4181	16.6215
ENSG00000087502	25.5129	31.4525	26.9574	31.9991	29.1478	28.4532	22.2782	28.2653	19.3928	28.6539	28.4019	27.8623	23.9945	24.4445	18.8414	20.4611
ENSG00000087510	12.6102	15.9687	14.8738	28.2149	25.5812	27.2725	8.94457	7.81556	11.1584	9.96177	8.74564	9.99762	11.8886	10.6256	14.7253	9.60049
ENSG00000087586	5.95685	5.54949	5.69837	5.41959	5.17486	4.82763	6.23137	9.67207	6.49573	4.45814	4.7338	4.56092	6.82841	7.42399	3.58689	3.54737
ENSG00000087842	7.46133	8.13594	8.40778	4.40185	5.29442	4.52158	8.34841	6.76446	8.35174	6.61915	6.50385	5.55419	9.09649	9.74401	9.80041	8.2311
ENSG00000087884	9.26072	8.92492	9.25269	7.35557	7.38827	7.1478	10.8119	10.096	11.2169	9.24104	7.76474	8.56846	11.5545	11.5128	11.1018	12.3204
ENSG00000087903	1.35762	1.29152	1.6995	0.65714	0.616692	0.770479	1.10339	1.15698	1.13957	1.19755	1.23109	1.09963	1.92433	1.50128	1.69128	1.50158
ENSG00000087995	5.50144	6.03326	6.12221	6.87183	6.59695	7.42354	6.25316	6.77648	6.6941	5.47828	5.84628	6.31795	6.31672	6.95724	7.109	6.95054
ENSG00000088035	2.25708	2.44605	2.34726	1.5425	1.61711	1.57203	1.86683	2.1194	2.31011	1.55415	1.77968	1.7112	2.21671	2.34395	1.90456	2.35447
ENSG00000088038	14.8199	13.1929	16.0005	12.3694	13.4903	14.8658	14.307	12.9186	13.5334	10.4186	11.3866	10.2752	15.6201	15.0985	15.1077	14.0038
ENSG00000088179	26.0513	27.5116	22.2408	19.8019	18.1743	17.227	18.048	23.0944	18.1609	21.2898	19.4801	20.4464	22.5157	24.2435	23.3536	24.3293
ENSG00000088205	38.1423	40.6062	36.0982	57.1878	51.8812	49.9962	35.1138	41.7676	30.9202	38.436	36.8147	41.3066	33.5761	34.9605	30.8612	32.3826
ENSG00000088247	52.6683	50.6758	55.1184	58.0388	65.3001	63.1544	52.6048	57.0333	56.6481	45.1959	47.3465	45.2633	47.1539	50.2914	52.1576	47.1511
ENSG00000088256	21.8714	17.8511	20.3952	21.6326	26.5376	25.8079	24.6771	20.6612	27.759	23.625	23.7735	22.7306	16.4197	17.6273	21.2056	19.5172
ENSG00000088280	13.442	11.9294	13.6731	4.08582	5.3891	4.10844	13.0343	9.0467	11.9508	7.62548	8.2684	7.94026	12.2955	12.2257	13.6856	12.7336
ENSG00000088298	15.9707	14.6526	17.8357	18.1877	19.7794	19.9467	18.0742	16.594	17.0555	12.6099	13.5351	12.1762	14.5297	14.2373	14.4827	12.4703
ENSG00000088305	0.723614	0.714504	0.880541	0.372166	0.342669	0.386134	0.971102	0.952307	0.724214	0.359311	0.356064	0.260051	0.6902	0.852241	0.575757	0.646621
ENSG00000088325	11.1594	10.3455	11.0646	7.49779	7.35147	6.88844	14.0341	15.4443	14.801	8.64416	8.35466	8.15268	9.49424	11.4132	5.44027	5.58477
ENSG00000088356	7.57843	8.01968	8.4774	12.543	11.4452	13.4106	10.2011	13.7889	10.0501	6.97595	7.82617	7.69937	9.85529	9.92019	11.3369	11.6639
ENSG00000088367	12.8573	14.9408	15.6816	3.22588	4.48231	4.59765	12.2716	13.5846	13.1031	9.1056	9.61931	8.7624	18.99	17.7007	22.6122	18.5844
ENSG00000088387	11.1587	11.5359	9.78428	6.21479	6.76737	6.10053	10.2689	9.21636	10.9129	8.91561	9.15958	8.75252	8.24713	9.38083	10.4982	9.80627
ENSG00000088448	78.6886	82.2211	80.9047	100.17	102.616	106.142	57.9113	44.7348	55.4246	46.0159	43.4922	44.1614	51.1334	55.7946	64.6574	48.4807
ENSG00000088451	6.16456	6.66733	5.62212	9.78333	7.44352	8.3974	4.83861	6.07426	4.97426	5.45944	4.95065	5.27547	4.42156	4.853	5.50137	5.37892
ENSG00000088543	1.81018	1.78331	1.60434	0.779406	1.21685	1.15377	2.03826	1.76351	1.45889	1.00352	0.856635	0.747271	2.37147	2.95052	2.67989	2.7523
ENSG00000088682	14.5597	13.1572	15.0991	14.7688	13.8695	15.7585	18.0831	21.7345	15.6911	11.3502	11.8558	10.8584	20.6392	20.3047	22.9087	20.0299
ENSG00000088727	1.99952	1.6187	1.87231	2.76246	2.45046	2.90753	2.64727	1.85056	1.66593	1.65064	1.30858	1.52594	1.61537	1.74005	2.30554	2.10279
ENSG00000088756	9.30974	11.5631	10.0618	0.372475	0.685906	0.480619	7.34744	9.13349	8.12211	5.2366	4.9333	4.97426	12.3806	12.4695	12.8924	16.2777
ENSG00000088766	7.92285	8.5307	7.74245	8.654	8.74929	8.59888	6.73563	7.87663	7.27233	7.78877	6.71324	7.6523	6.73458	7.27242	6.6236	7.2312
ENSG00000088808	1.08522	1.22224	1.3431	1.3982	1.44583	1.5329	1.14776	1.46148	1.02618	1.05975	1.11407	1.05767	1.31718	1.42056	1.46395	1.88459
ENSG00000088812	29.8342	30.4045	30.0054	19.9984	20.8225	19.6763	28.0238	28.9914	26.7114	28.367	27.1979	27.8656	27.5101	28.717	34.0633	31.9477
ENSG00000088826	8.35797	7.64695	8.33049	29.1836	33.9261	32.4451	9.75108	13.3789	8.39507	8.30539	10.0015	10.0089	8.41528	8.00401	11.389	9.84152
ENSG00000088832	129.718	138.71	136.702	147.753	143.708	148.795	130.846	143.797	151.966	127.942	116.457	116.261	154.296	160.292	133.022	143.355
ENSG00000088833	14.7917	14.0701	14.7506	19.0014	19.5326	20.9521	19.8697	21.8705	17.9169	14.5535	14.4992	14.8441	17.1366	16.5026	16.7793	17.6288
ENSG00000088836	1.59775	1.54616	1.5164	2.87473	3.13648	3.93403	2.12792	2.04978	1.52744	1.70888	1.5368	1.6737	1.42129	1.47134	2.11016	2.24936
ENSG00000088854	8.36117	8.60133	9.03605	5.9971	5.70707	6.06788	8.76992	8.54897	8.86525	5.76453	5.73249	5.46928	8.51261	8.66604	9.97135	8.69916
ENSG00000088876	14.9929	13.8636	15.1387	11.784	12.062	12.6062	16.4184	13.7727	13.4925	6.31111	7.45882	6.42548	16.2869	15.3089	16.9205	15.367
ENSG00000088881	2.82639	2.58236	3.08102	2.11845	2.53404	2.42289	1.86195	0.924816	1.78022	1.33561	1.41779	1.37049	1.31404	1.36274	2.53337	1.07571
ENSG00000088882	10.4732	11.4115	12.9278	3.84995	3.75965	2.95602	9.36571	3.03566	7.83934	1.1778	1.11494	0.973442	11.8875	9.49076	10.8009	3.94812
ENSG00000088888	15.3915	15.9471	17.2055	13.5844	14.7675	16.104	22.8503	21.324	19.6137	13.3479	12.8215	12.269	24.2495	25.4519	24.7392	23.1502
ENSG00000088899	1.20293	1.22114	1.52272	3.47583	3.56423	4.27668	1.19938	1.47465	1.43261	2.65718	2.61791	2.50038	1.46429	1.71978	1.67985	1.79089
ENSG00000088930	82.0999	84.2289	79.1463	104.73	100.691	94.4826	79.3421	93.7594	89.4116	79.5693	76.4435	78.6998	71.8554	74.9096	71.6481	61.996
ENSG00000088970	19.1577	21.3602	20.1932	7.02489	7.03799	6.24841	15.3715	12.1084	12.3868	9.78092	10.895	9.35109	23.3212	20.2315	25.6501	19.3165
ENSG00000088986	176.462	174.806	175.676	213.784	209.421	224.035	227.996	242.694	212.224	159.325	160.325	158.818	196.417	203.554	217.178	215.628
ENSG00000089006	34.6915	37.4456	37.948	29.6646	27.244	26.8325	28.8761	33.7969	31.3425	22.6995	21.9325	21.9949	43.0212	44.9459	42.5529	38.8701
ENSG00000089009	519.545	573.572	646.976	342.95	352.502	328.855	527.717	597.071	497.894	293.125	305.911	305.694	813.321	824.747	947.757	853.103
ENSG00000089022	8.93394	7.78794	7.45611	13.1612	12.6984	14.1343	8.43869	10.0108	8.5223	8.72898	7.60169	7.43824	8.46277	8.9299	8.014	8.05841
ENSG00000089041	2.28155	2.00399	2.35374	2.31128	2.48651	2.02271	4.64972	1.6647	3.29793	1.76844	2.47508	1.89951	1.71836	2.26194	2.16453	1.15267
ENSG00000089048	7.49737	8.13214	7.55765	19.2599	16.7605	18.8755	4.87695	6.52643	3.8188	9.12876	8.42989	9.46542	6.41112	6.46184	4.10266	4.40661
ENSG00000089050	6.79429	8.21175	7.09789	8.8669	8.29372	10.0112	5.64369	5.58373	7.60136	6.90868	7.4918	6.75255	6.59672	7.25229	8.50838	5.85672
ENSG00000089053	61.898	63.9009	62.4472	51.1891	51.234	51.0243	66.9266	62.1682	61.7034	40.5102	39.8299	41.2783	61.5516	65.0593	65.6639	66.0514
ENSG00000089057	3.56939	4.06009	3.88945	1.81028	1.68799	1.8889	2.96175	3.23784	3.16846	2.44503	2.185	2.11668	4.99029	4.72042	5.3779	4.96099
ENSG00000089060	9.41952	8.37236	9.43647	10.515	10.8283	10.1008	10.9949	9.36181	10.4854	9.83826	10.52	12.0565	9.67253	9.37344	11.7297	8.41602
ENSG00000089063	70.5282	78.4498	74.0086	55.654	50.389	51.3589	60.4194	63.1482	73.9495	57.684	55.0864	54.4925	74.486	78.1712	76.2011	74.0908
ENSG00000089091	0.408643	0.650669	0.688062	0.49392	0.427211	0.557	0.63889	0.721206	0.522455	0.410999	0.452184	0.356815	0.698285	0.828294	0.739782	0.8667
ENSG00000089094	5.34269	5.72232	6.52803	5.27471	5.42855	5.85493	5.34672	5.47286	5.69574	4.25212	4.13969	4.43054	5.76887	5.97267	6.23009	5.2717
ENSG00000089123	3.30708	4.08243	3.47941	3.22417	2.96863	3.12296	3.85669	5.00767	3.73327	3.96074	3.89859	3.71256	4.50289	5.21999	4.33211	4.4727
ENSG00000089127	282.734	210.574	164.018	618.29	648.269	629.495	430.491	241.528	378.539	376.125	389.078	390.144	0.314418	0.434762	0.527108	0.62556
ENSG00000089154	19.8496	18.3003	20.6609	17.1662	18.9984	20.9468	20.9261	22.0672	21.3738	19.1493	19.2164	18.3739	21.0327	21.5758	18.4532	19.6317
ENSG00000089157	932.904	971.557	1178.25	484.976	512.288	519.243	1100.1	1216.69	956.045	425.873	456.53	435.315	1543.7	1535.29	1817.7	1562.17
ENSG00000089159	31.1489	28.9552	33.8896	30.0423	32.6604	37.8911	33.5927	34.198	30.0324	24.1404	24.2788	22.1398	38.9603	41.9228	40.8336	36.9359
ENSG00000089177	3.22913	3.34734	2.98194	3.5841	3.48776	3.85749	2.59217	3.10243	2.50342	3.65734	3.87049	3.44717	3.32368	3.32555	3.1089	3.1392
ENSG00000089195	7.41725	7.89224	7.81793	17.3033	13.0162	15.1559	9.2161	12.452	7.99408	9.16433	8.45463	9.03196	7.43808	6.88448	6.85828	6.88902
ENSG00000089220	147.373	142.875	150.748	131.814	137.617	137.989	186.629	152.738	167.278	123.509	120.477	125.684	158.538	175.547	188.233	161.434
ENSG00000089225	16.5663	14.8547	15.5037	15.9899	17.1241	17.1841	14.8384	10.478	14.9764	16.8372	17.0081	16.6941	13.2176	12.6771	14.8644	11.5025
ENSG00000089234	6.81802	6.96723	7.21308	10.3827	9.53582	10.1553	5.98806	6.41179	6.59982	6.94767	7.29087	7.40389	5.98673	6.21323	6.58088	6.2152
ENSG00000089248	128.633	123.4	127.866	104.818	113.273	107.041	185.826	150.253	142.221	88.806	94.9819	94.4219	156.747	150.798	171.869	147.953
ENSG00000089280	93.526	91.1393	95.8973	103.484	101.208	121.829	104.807	160.771	87.2675	69.6925	63.2503	64.6905	130.424	124.531	76.0041	102.451
ENSG00000089289	26.9344	28.7078	32.4039	19.6411	19.434	20.4495	29.4918	24.6352	25.8381	15.8314	18.3999	17.3668	33.2041	30.4345	44.806	34.4577
ENSG00000089327	132.159	109.633	134.94	207.365	212.75	252.049	165.29	128.995	151.595	145.596	149.026	140.181	100.338	103.392	121.728	118.527
ENSG00000089335	15.3375	16.5998	14.961	17.5704	14.3924	16.9203	13.3025	13.367	10.5098	12.9761	12.0288	11.9812	13.4109	14.8189	16.2946	14.761
ENSG00000089351	9.443	8.3133	10.2315	6.12519	7.91003	7.48407	9.91007	8.80723	10.3717	6.82776	7.58931	6.91625	9.01577	9.01033	11.9492	10.8609
ENSG00000089472	5.40582	5.24736	4.16335	6.43706	7.89872	6.67562	5.05077	1.81478	4.36789	6.72636	6.91323	6.59457	6.6992	5.31279	2.91068	1.77715
ENSG00000089486	5.34157	5.18323	5.39781	6.79607	6.6177	8.31628	5.93378	5.23956	5.82285	7.2075	6.78049	6.28426	6.96582	7.09645	7.18794	6.22595
ENSG00000089597	198.813	186.016	200.391	140.447	153.722	145.998	265.215	249.795	223.933	170.143	181.425	175.325	240.234	241.989	205.638	220.014
ENSG00000089639	3.3849	2.94865	3.2727	3.86617	3.70977	4.84402	3.63573	3.42609	3.61947	2.57615	2.05494	2.16295	3.22506	3.03855	3.08631	2.84064
ENSG00000089682	15.5354	19.2339	17.5586	22.6704	19.6515	17.2778	13.7007	15.7079	10.0077	17.9237	15.1561	16.8971	14.5866	14.3382	14.1302	13.2159
ENSG00000089685	4.84025	4.58048	4.92012	1.28552	1.99737	2.29021	5.6705	6.71698	6.01811	3.20123	2.74933	2.66958	4.68552	6.9807	2.55072	2.43198
ENSG00000089693	78.1114	68.4997	78.0273	106.274	104.772	114.247	100.127	99.396	89.7671	82.3497	80.3953	77.8406	82.6215	87.7486	82.0851	88.1733
ENSG00000089723	0.498489	0.437202	0.539676	0.199969	0.208669	0.232225	0.50439	0.873628	0.395546	0.222515	0.378098	0.286031	0.587405	0.649225	0.679193	0.842143
ENSG00000089737	70.8218	65.9687	63.238	106.248	106.875	116.83	82.6401	68.9295	75.1238	70.8083	72.2885	75.4323	62.2048	62.5425	70.0068	67.2932
ENSG00000089775	2.06449	2.35333	2.3866	1.5428	1.6788	1.82128	1.93213	1.97341	1.95832	1.16296	1.34902	1.32073	2.65374	3.0219	2.47431	1.79309
ENSG00000089818	17.5442	15.667	14.5397	29.0616	28.2315	29.5855	18.4391	15.8373	21.2851	21.3291	20.438	21.5088	11.8676	12.0621	12.7594	12.0009
ENSG00000089876	11.2942	12.3428	10.8464	16.6181	15.0281	16.0997	9.89162	10.9687	11.3579	11.2458	10.0512	10.764	10.9218	11.5622	11.675	10.4913
ENSG00000089902	10.8729	11.2685	10.5033	10.8847	10.5042	10.6103	8.17374	8.2368	10.2168	9.15853	8.71753	8.90042	8.14977	8.30754	8.28398	8.51619
ENSG00000089916	8.74649	8.54748	7.94842	11.8268	11.3855	11.8175	8.23273	8.87924	8.15007	7.83292	7.62415	7.19318	10.2994	10.476	10.755	10.4136
ENSG00000090006	25.4118	24.719	27.8373	5.80686	7.82754	5.76476	16.3988	8.15044	18.6894	6.87492	7.41147	6.88236	13.1338	12.9028	23.3826	11.6617
ENSG00000090013	19.2231	19.651	21.9332	13.3042	14.1898	15.6822	30.0771	25.5268	21.9244	10.7937	12.4713	10.4766	30.6214	36.5132	39.0934	34.2712
ENSG00000090020	29.4911	24.8921	27.3171	38.6658	38.5421	47.1434	33.2558	30.9764	33.9058	37.0111	37.5141	36.0883	30.1557	28.7794	29.3848	28.4859
ENSG00000090054	73.393	81.5498	75.4563	80.3398	73.7932	68.5932	57.2757	62.1145	69.4495	67.0505	66.2058	68.538	63.5496	65.0219	64.5674	62.0517
ENSG00000090060	43.6773	48.9849	42.0216	54.6895	49.1112	50.8179	34.4477	42.1549	34.5505	43.8597	41.4541	42.7733	39.0755	40.2065	35.4146	36.1904
ENSG00000090061	34.0428	32.7214	30.6306	54.5911	56.4588	56.7684	33.0209	30.7144	37.1498	42.4708	42.6579	43.2396	26.9505	28.6912	24.4084	27.5696
ENSG00000090097	19.3866	17.2705	21.2625	11.1439	11.9791	12.714	19.3586	21.9286	16.1282	9.1037	8.44474	7.98307	29.6129	31.0884	27.7176	30.8593
ENSG00000090238	15.3887	15.7945	18.6847	7.21561	6.49358	7.84371	13.3674	11.6289	12.1193	7.74823	8.89774	7.99349	16.8795	16.6945	26.8762	21.031
ENSG00000090263	23.0195	24.6498	23.8021	19.6074	20.5002	25.0791	29.752	26.4404	25.2377	16.2032	17.3588	15.4099	32.391	32.8572	36.7554	32.6235
ENSG00000090266	52.4112	49.6066	48.8636	53.8591	46.2953	55.6801	53.4656	51.1287	51.5292	38.9226	39.9923	39.3513	58.2621	63.1104	54.8335	56.7187
ENSG00000090273	66.4307	64.7122	67.0744	100.17	101.942	109.853	78.649	82.7302	81.8134	63.9361	66.9053	67.5504	57.1897	58.6193	60.2103	61.5988
ENSG00000090316	22.6602	23.7338	26.7728	21.5105	22.3165	23.53	25.6153	23.751	26.63	21.174	20.3181	22.1618	24.8874	27.2682	31.5508	27.7724
ENSG00000090339	25.825	20.6184	21.7828	63.0488	62.7498	72.1063	37.693	42.1106	35.4389	38.1632	39.9259	41.5355	29.6125	31.9958	20.0209	25.9678
ENSG00000090372	19.967	17.917	19.8164	22.3466	24.9283	25.5638	23.808	21.8001	23.1479	21.3102	21.8758	21.5787	19.2266	18.8462	22.0475	21.7681
ENSG00000090376	2.29061	2.73316	2.39007	3.36434	2.64198	3.11531	2.05435	2.02264	2.11038	1.95313	1.80393	1.71387	2.41952	2.75058	2.59639	2.23798
ENSG00000090432	12.5765	10.421	12.4762	17.6367	15.9679	18.7583	14.3364	13.0666	12.7921	14.5101	14.5679	14.6457	14.3975	13.51	14.626	12.8365
ENSG00000090447	1.85392	1.98978	2.21707	0.981341	0.760314	1.11816	1.54415	1.53393	1.67795	0.418839	0.678844	0.485015	2.16356	2.10167	2.70278	1.944
ENSG00000090470	14.3114	14.7743	15.0114	16.5925	16.2307	15.8561	14.511	12.5507	13.1244	10.1955	10.5495	10.6684	13.7527	13.8916	17.3615	13.4206
ENSG00000090487	51.8428	56.5286	54.6627	48.8023	46.1772	48.7593	47.2574	47.0603	61.199	41.8778	44.5704	41.6712	56.7925	63.056	60.1238	49.9421
ENSG00000090520	42.4419	40.1365	38.5113	68.7969	66.6811	68.0013	43.8448	56.0868	46.0839	52.6035	51.5995	52.8367	31.7517	33.0332	30.2675	33.1862
ENSG00000090530	13.6005	12.8403	12.4166	21.2898	22.4396	22.9791	15.8166	22.9739	17.8129	14.4796	14.1282	15.2597	12.1253	11.8852	8.69094	12.0712
ENSG00000090539	1.22231	1.25884	1.54809	0.651131	0.599523	0.443626	0.807967	0.744247	0.819291	0.505498	0.588189	0.469292	1.15782	0.882689	1.70416	1.24126
ENSG00000090554	13.6118	10.7288	12.6768	13.3738	16.3272	14.276	14.9445	8.25816	14.149	10.1878	10.9638	10.9818	7.47831	6.43255	10.1696	6.44424
ENSG00000090565	18.2699	18.6279	19.6469	14.5216	17.4509	16.2216	17.9901	16.8198	17.9675	15.8212	16.4147	16.568	18.3775	17.5315	21.0349	19.4829
ENSG00000090581	36.791	31.6356	34.6981	42.3251	44.7713	50.621	42.8658	33.0062	34.242	31.3491	31.4664	30.9963	37.4259	33.8824	41.6694	34.6598
ENSG00000090612	9.98314	11.6561	9.76373	13.1485	10.6914	11.1096	7.34426	7.43279	7.59983	11.0484	10.2477	10.8387	7.78226	7.87494	7.46625	6.7847
ENSG00000090615	15.3798	15.9292	15.7527	13.3403	14.6803	15.2405	14.3938	14.2877	16.8003	16.2266	15.9035	16.0933	13.4822	12.073	14.0866	14.1523
ENSG00000090621	34.6428	38.0565	42.7763	27.6362	28.8928	28.5749	26.9722	38.2103	33.3081	24.2597	24.4564	24.8106	46.2514	46.6524	52.999	44.6697
ENSG00000090661	2.56616	2.23448	2.71282	2.19022	2.01663	2.45492	1.95923	2.08333	1.90305	1.94504	2.03437	1.88174	2.10116	1.88895	3.33093	2.56693
ENSG00000090674	7.19535	7.4762	8.52918	13.1884	14.9773	17.1356	9.14222	6.98243	8.20994	8.54162	9.22638	9.10202	8.76056	10.0633	10.9289	9.84688
ENSG00000090686	37.2632	40.4768	38.6616	28.7288	26.8045	27.3273	31.9771	33.5558	34.8091	31.5246	30.4547	30.6829	37.7275	38.0578	35.6376	36.0515
ENSG00000090776	3.40927	3.95462	4.36727	2.21999	2.87309	2.40928	2.42478	3.26152	3.0166	2.68317	2.89067	2.90527	3.58116	4.07799	5.0171	5.07856
ENSG00000090857	10.1003	9.94345	10.4811	9.0154	10.7406	10.5153	11.2143	9.88874	11.0488	9.38999	9.30113	9.36204	11.8614	12.0192	12.6191	10.5112
ENSG00000090861	80.7564	76.5048	80.5287	43.602	49.6968	47.7035	89.2405	81.8149	85.9602	43.0035	43.0826	40.2514	99.3824	102.704	96.8332	84.7676
ENSG00000090863	57.9377	57.1839	56.4758	38.7824	41.8012	38.4735	59.5372	49.5237	60.126	51.4001	55.013	52.7403	52.7625	51.0607	55.3018	49.4075
ENSG00000090889	1.91398	2.18399	2.09755	0.877128	0.843239	0.970271	2.89066	5.33284	2.82912	1.34736	1.24862	1.13778	1.75522	2.1415	0.961233	0.814835
ENSG00000090905	26.6498	26.7573	25.2966	21.1012	21.299	21.4921	25.636	27.5226	19.3304	18.3209	17.9056	18.5616	26.8742	27.4008	24.7509	26.2526
ENSG00000090924	18.2245	18.4702	21.5324	7.11503	7.1591	7.17607	16.2554	23.4501	16.0292	9.43067	8.92638	9.01229	30.0475	26.2499	26.2232	29.9318
ENSG00000090971	14.9032	12.9468	14.9367	13.7925	15.2681	14.8412	19.2512	14.2008	17.0541	13.5196	13.8097	12.8104	14.5897	15.2221	20.1392	15.987
ENSG00000090975	1.05661	0.778517	0.952521	0.947269	0.781964	0.84057	1.16456	1.06242	1.19246	0.75626	0.714957	0.827379	1.07416	0.970112	0.850715	1.09313
ENSG00000090989	16.3041	17.9854	17.2927	17.0071	16.3917	17.2815	13.9071	14.3647	13.2914	14.0711	13.9658	13.7772	15.329	17.0238	15.3979	15.3072
ENSG00000091009	6.82735	7.80495	6.83229	10.139	9.633	9.21413	5.0328	6.77743	5.47204	6.98732	6.50407	7.24095	5.56849	5.71275	4.88606	5.37176
ENSG00000091039	35.1865	45.6679	38.2767	34.1346	31.3397	28.4988	17.7768	23.3349	24.1398	27.8529	25.4634	27.8128	26.3516	27.3015	23.4724	22.5471
ENSG00000091073	10.9193	9.1439	11.5829	14.263	13.5766	17.9494	11.9653	9.42921	11.1039	10.1281	10.7482	10.3896	5.93812	8.18552	10.4266	10.4153
ENSG00000091127	5.45452	5.67931	4.97753	8.5103	8.16228	8.34117	5.30341	7.14781	6.09431	5.88683	5.27445	5.97025	4.49007	5.00398	3.51653	3.51112
ENSG00000091129	2.35215	2.38358	2.05593	2.80307	2.72924	2.75521	2.34427	2.73241	2.54924	8.51774	8.36322	8.96753	3.40299	3.73246	3.57698	2.54414
ENSG00000091136	369.478	382.391	414.697	156.711	172.154	140.371	345.402	342.104	287.412	201.16	210.388	207.913	362.758	342.96	402.808	347.172
ENSG00000091137	0.419918	0.425991	0.344914	0.986761	0.908553	0.619157	0.234807	0.14354	0.27079	0.411006	0.344377	0.377273	0.193025	0.233543	0.198204	0.112011
ENSG00000091140	37.2667	41.5752	36.9105	38.3184	36.5768	36.959	35.354	50.0879	39.5138	34.6684	33.5589	33.7218	42.0257	44.5179	31.0257	37.779
ENSG00000091157	3.69245	4.06772	3.85418	3.39798	3.59763	4.03866	3.13414	3.14144	3.74207	4.19195	4.15424	4.20646	3.64924	3.90855	3.52445	3.62789
ENSG00000091164	56.5622	59.6932	53.5689	77.3345	69.8806	71.3928	47.7156	50.922	55.6228	46.3075	45.4041	48.2227	51.1941	55.3703	59.013	53.5381
ENSG00000091262	0.605086	0.729923	0.535326	0.364095	0.507645	0.329474	1.08994	0.431084	0.992536	1.0082	1.14168	1.02919	0.242665	0.260979	0.672378	0.485036
ENSG00000091317	31.2847	37.2395	34.4706	39.7736	35.717	33.6069	24.4138	25.3317	32.8611	32.6186	28.629	29.9145	26.5976	27.457	24.3051	24.7412
ENSG00000091409	14.9235	17.5977	15.4725	19.4915	14.927	19.1168	15.8518	14.2115	18.8905	18.5287	17.0371	17.7232	12.3286	13.4812	13.0087	15.6116
ENSG00000091428	0.446114	0.34395	0.326621	1.55336	1.684	1.65647	0.182294	0.603626	0.247791	0.404697	0.262607	0.410633	0.154228	0.212598	0.13336	0.113049
ENSG00000091436	58.2118	72.4278	71.3187	45.0085	40.1003	43.2518	38.0707	65.3128	40.0317	43.7197	41.5642	41.5093	75.3154	75.7099	58.2704	73.817
ENSG00000091483	36.2662	39.1465	38.9353	32.1071	31.7534	30.4083	34.3447	42.4791	37.2944	35.6786	35.5516	35.6965	37.5289	42.7085	39.3919	40.7474
ENSG00000091490	11.2106	10.5711	9.80559	12.173	11.1332	10.2007	17.2399	20.1876	17.7455	21.3609	20.0479	20.2599	11.7035	10.9915	10.2653	15.9022
ENSG00000091527	71.0327	81.312	76.1693	72.9399	66.5822	63.0471	58.8924	66.9244	69.6427	75.0953	74.0762	75.7281	83.2863	83.8148	71.3349	74.9082
ENSG00000091542	35.8973	33.4392	33.201	43.45	45.9363	48.1414	33.6817	32.1378	43.6524	43.4834	44.4564	44.2266	22.4117	22.4451	26.0435	27.0274
ENSG00000091592	4.82337	4.53231	5.47945	2.38079	2.7358	2.61243	5.41047	6.74769	4.18798	3.74472	3.46749	3.59761	7.62235	7.30352	5.35273	6.51321
ENSG00000091622	0.342456	0.330039	0.425579	0.346188	0.391797	0.279822	0.440801	0.187665	0.197208	0.221347	0.204553	0.202027	0.341155	0.415094	0.400352	0.271192
ENSG00000091640	36.8312	34.5001	37.1693	34.8428	40.1246	40.1901	44.5662	50.7063	36.7443	29.4921	27.8904	29.4734	54.9791	49.7149	53.7913	52.2169
ENSG00000091651	3.90702	3.23434	3.71317	6.32948	6.26491	6.33978	6.01763	5.06283	5.56034	5.02676	5.22937	5.37556	1.16888	1.82143	1.32358	1.02339
ENSG00000091656	6.85015	7.10898	6.49802	2.74319	2.85439	2.54009	6.01904	4.62738	5.49519	6.54042	6.06428	5.90402	4.71406	5.24557	5.78765	5.16834
ENSG00000091732	8.84956	7.52273	7.59402	8.17182	7.78815	9.39918	9.87492	10.6662	9.42494	7.37955	6.24058	7.57039	8.47221	8.69554	8.32886	8.56053
ENSG00000091831	3.77978	4.00766	4.03523	0.661188	0.51266	0.909286	2.3632	0.637195	2.97608	0.449687	0.343295	0.311102	2.79609	2.92723	3.4665	1.23
ENSG00000091844	1.57598	1.7751	1.77688	2.68803	1.66005	2.36199	0.69964	0.884558	0.934486	0.176502	0.161692	0.13676	0.722201	0.846583	0.747808	0.419089
ENSG00000091947	12.3568	11.0124	12.3724	8.73058	9.21348	11.034	14.8873	13.0413	12.8935	7.95518	7.72245	6.84441	13.425	14.2964	14.7331	12.3738
ENSG00000091986	190.027	179.108	183.861	61.1728	74.2802	60.4204	205.651	257.645	162.153	249.405	259.697	274.351	261.645	251.196	178.452	210.013
ENSG00000092010	178.262	155.639	147.398	230.568	235.982	234.958	242.351	202.118	207.659	175.065	178.04	179.951	113.094	124.114	108.929	96.8161
ENSG00000092020	17.2221	18.4079	15.9017	22.669	20.9459	19.7231	15.1097	14.1873	17.6257	17.4325	16.7064	17.8498	13.0126	13.0075	12.1678	12.0337
ENSG00000092036	13.6623	13.8656	15.2569	9.39246	10.1876	10.0849	18.4309	16.4918	15.8962	11.0147	11.275	9.35092	15.6762	15.3834	19.6949	13.9128
ENSG00000092068	5.67168	6.64351	7.6828	1.49513	1.55619	1.98165	5.4235	3.10101	5.69171	1.60129	1.51302	1.57877	7.91892	9.54518	7.15512	3.50758
ENSG00000092094	6.57981	7.39177	6.85488	5.57612	6.93724	7.59514	8.11436	9.53205	7.55015	4.55712	4.76821	4.72782	9.82872	9.18406	8.556	10.2839
ENSG00000092096	9.14365	8.13695	11.1698	3.56396	4.3612	3.20427	7.69575	5.62836	8.15993	5.08827	5.58565	4.61818	6.73437	6.10779	8.32254	7.03771
ENSG00000092098	20.2339	18.0382	19.9699	20.3932	23.8315	25.6675	23.0494	20.5551	20.7232	16.6594	16.2914	16.1984	12.5495	11.3155	11.8939	11.8034
ENSG00000092108	38.6096	40.2625	37.5339	43.3017	39.3504	41.5279	35.0862	42.7228	32.8093	40.2003	36.2375	37.2937	33.6351	34.3031	31.3049	33.7812
ENSG00000092140	7.7112	8.75636	8.16451	10.1454	8.98107	9.03727	4.93428	6.92988	5.43142	7.19142	6.57967	7.40545	5.86586	5.83351	4.87296	5.26568
ENSG00000092148	37.1585	40.4705	37.8399	34.1135	33.3796	32.4828	30.6284	35.1962	29.1473	33.5303	30.8901	31.8175	36.9069	37.166	37.3415	36.2703
ENSG00000092199	181.606	188.182	179.686	281.51	275.303	281.85	197.139	221.289	207.991	166.92	170.76	175.278	195.982	218.719	184.873	165.991
ENSG00000092201	33.1559	35.3366	34.261	38.5369	39.3745	37.2334	32.1348	35.8582	30.9534	28.2156	28.2687	29.4523	32.4195	35.054	32.6767	31.78
ENSG00000092203	47.6292	47.1081	48.2786	60.0244	61.9967	67.2579	56.2845	61.3499	52.6786	49.6099	48.3799	46.7207	61.8382	62.202	59.3506	61.8863
ENSG00000092208	2.87306	3.0015	3.1593	2.99095	2.57271	3.39654	2.78708	5.68897	4.00672	2.26729	2.62057	3.11952	3.2641	3.36848	3.65093	4.38019
ENSG00000092295	0.758522	0.550912	0.482913	0.574165	0.545711	0.513285	1.63511	1.17806	1.21761	1.78507	1.79288	1.78826	0.708084	0.573991	0.816866	0.988938
ENSG00000092330	24.3535	21.3705	22.2484	26.3298	29.0538	28.8382	37.1224	20.6598	31.7387	25.2229	25.2668	23.9507	22.654	21.3179	19.9241	17.9902
ENSG00000092421	0.304739	0.301219	0.243889	1.46131	1.4061	0.979855	0.421467	1.73815	0.428907	1.01364	0.714295	0.627696	0.196203	0.184567	0.190204	0.257412
ENSG00000092439	16.2438	18.2362	16.9418	20.5456	17.2569	17.5778	12.2181	12.2673	11.9488	14.9957	13.101	14.3225	13.681	14.5733	13.3288	11.6656
ENSG00000092445	3.16363	3.27007	3.73771	1.66813	1.61991	1.92964	3.17339	3.46637	3.16163	1.62793	1.71953	1.66216	4.53472	3.96184	4.39997	4.5573
ENSG00000092470	2.98468	2.60861	2.98938	2.19877	1.94952	3.30465	2.84413	3.11961	3.81389	1.71005	1.16739	1.33472	1.64901	1.99797	2.059	1.07174
ENSG00000092529	6.78072	5.72785	5.43684	9.16494	10.724	10.1671	7.08518	3.91016	4.52659	4.90039	4.35578	4.37168	3.07242	3.0995	3.04899	3.03932
ENSG00000092531	31.5615	36.2003	34.3947	29.0594	26.4027	28.3863	27.237	31.3581	30.9084	24.3159	24.2197	23.2543	40.1474	42.9551	34.651	33.2225
ENSG00000092607	9.55915	8.62426	7.69793	12.2674	11.6213	11.7588	10.2827	6.9283	10.9243	12.8764	13.2795	13.7515	4.27578	3.98669	5.73613	3.92997
ENSG00000092621	112.347	100.459	111.762	53.4124	57.829	55.8447	146.391	152.273	141.163	95.0419	98.7273	94.3869	189.433	181.198	174.587	178.68
ENSG00000092820	38.9153	36.2119	34.5626	56.936	58.8621	59.1405	55.6524	59.0759	58.1978	67.3825	67.457	68.3397	40.7388	42.8409	34.1053	36.0419
ENSG00000092841	768.606	739.734	851.361	637.289	704.2	676.654	1144.13	1581.43	897.405	735.881	730.902	727.817	1638.8	1546.12	1145.09	1864.25
ENSG00000092847	7.2999	7.126	6.9656	5.22869	5.35195	5.86866	6.27528	6.82249	7.73025	6.33678	6.09864	6.14149	7.07882	7.32508	7.74695	7.10757
ENSG00000092853	1.18077	1.05834	1.13749	0.884174	0.780175	1.18626	1.38196	1.8817	1.40743	0.938904	0.749578	0.651382	0.477435	0.516489	0.438885	0.295523
ENSG00000092871	9.01212	10.0425	9.07615	11.2921	11.2326	13.715	9.23338	8.64759	10.9687	7.068	7.01202	6.63387	9.55131	9.61172	10.0586	8.85598
ENSG00000092931	7.89635	8.38557	8.21261	10.3593	9.83085	10.4502	7.7892	7.34975	8.93545	9.96923	9.10399	9.9366	7.82448	7.86269	8.45727	7.50377
ENSG00000092964	81.7118	81.486	83.3996	37.995	38.5921	32.5832	57.462	51.7897	85.714	60.0968	60.3252	58.075	53.034	54.3139	55.6784	48.6819
ENSG00000092969	3.94683	4.57887	4.20116	1.25242	1.33619	0.983792	2.96038	8.11351	3.26725	5.90312	5.50953	6.19063	2.65359	2.88972	4.09662	6.26409
ENSG00000092978	10.0508	12.0556	10.3698	17.3095	15.4853	15.3302	7.14875	7.9369	8.60765	9.45998	8.85506	10.3508	7.97675	7.71877	7.75678	7.47572
ENSG00000093000	54.6582	56.0336	58.6033	65.4747	67.5997	72.0752	43.6878	42.8623	42.5072	53.2343	50.3835	54.1609	49.6062	52.4935	42.939	42.6561
ENSG00000093009	2.15794	2.29167	2.18537	1.05167	1.13431	2.02229	3.00246	5.0096	3.11161	0.63096	0.685469	0.734233	1.3629	1.6185	1.21097	0.858675
ENSG00000093010	79.793	67.1794	69.0449	113.972	122.649	139.041	112.183	87.7731	105.916	119.059	126.242	117.568	71.9106	73.9808	76.2153	80.7058
ENSG00000093072	1.11357	1.08596	0.999961	1.6919	2.25188	2.55992	1.15383	0.613458	1.12075	1.83095	2.16895	1.68726	1.41109	1.47089	1.38844	0.85664
ENSG00000093100	7.31295	6.73048	7.14447	5.22157	5.52466	6.93909	8.53156	9.15193	7.61223	7.0286	7.27664	6.8064	8.50808	9.4744	8.2081	10.414
ENSG00000093144	35.328	38.8196	34.4333	42.1283	38.6078	39.5019	25.7888	31.6249	27.0892	36.9296	34.4051	37.5594	32.9971	34.1393	26.5833	30.1626
ENSG00000093167	58.4687	60.7066	54.7903	101.252	96.3315	96.5272	59.203	61.8124	59.222	97.8971	96.3024	101.263	50.0213	53.4616	52.7918	61.0836
ENSG00000093183	68.4018	70.418	67.9263	61.5935	58.0514	60.5781	57.3425	61.6954	63.7317	66.2295	62.0477	59.5803	76.8759	84.3653	72.79	66.8817
ENSG00000093217	0.736413	0.754772	0.962791	0.561283	0.516797	0.865456	0.75946	0.768669	0.73042	0.477175	0.509991	0.466568	1.29208	1.61302	0.943465	0.988608
ENSG00000094631	51.1419	41.5611	43.3758	42.9879	50.8147	46.4015	63.5372	50.0181	50.2761	44.4197	44.1614	41.1811	46.4933	43.5677	40.2837	40.125
ENSG00000094804	2.35327	2.62502	2.55836	2.07522	2.2059	2.83212	2.78253	3.46327	3.09191	1.6715	1.30031	1.26698	1.41029	1.70554	1.23163	1.20537
ENSG00000094841	4.58451	5.07234	4.43517	8.9609	8.53	9.09078	4.84468	3.98053	4.96887	5.11379	5.19403	5.27109	4.05241	3.92587	3.21179	3.96611
ENSG00000094880	20.1131	20.9015	20.1497	18.1944	16.3074	15.5768	21.8431	26.6026	21.8151	17.4498	16.9146	17.926	23.1553	22.8227	24.8385	24.6503
ENSG00000094914	13.3581	13.8691	13.6115	10.093	9.9072	12.86	17.107	20.9348	13.4816	8.61997	9.24498	8.02043	19.6199	18.3829	18.6136	18.3648
ENSG00000094916	12.2234	13.5152	12.7116	6.9737	6.98147	6.63817	8.94962	8.81706	11.7131	8.22304	6.77798	6.94134	9.31599	11.0576	10.2858	9.15252
ENSG00000094975	8.31293	10.4966	8.2759	18.2634	14.8931	17.2548	6.558	7.22591	6.87052	10.5169	9.00731	9.91922	6.21749	7.00702	6.02325	5.86211
ENSG00000095002	10.325	10.6328	9.89222	9.74665	9.08775	10.4527	10.4644	14.081	9.9257	9.01533	8.33493	8.67662	6.92087	7.92006	8.99292	7.3563
ENSG00000095015	2.38168	2.54162	2.20639	2.44611	2.16999	2.54073	2.17308	3.39696	2.63032	3.80688	3.24936	3.4399	2.29293	2.03306	2.6281	2.91435
ENSG00000095059	20.9687	18.6786	21.8768	22.8104	27.6938	25.911	25.9191	20.1204	25.2946	16.1721	18.2599	16.6492	19.6802	18.5979	21.2423	18.7969
ENSG00000095066	2.91031	3.39427	3.72919	1.55569	1.77689	1.88667	3.2668	3.71962	3.04742	1.71766	1.72409	1.73699	3.82803	4.14115	4.07298	4.94627
ENSG00000095139	80.0864	84.1759	79.425	95.1545	94.8359	95.2916	82.9552	84.4264	88.2191	99.6495	94.8022	98.4381	77.0825	78.9989	79.1139	80.718
ENSG00000095209	12.4137	16.1579	13.6538	67.2119	58.5195	69.35	7.28872	5.7402	12.6009	20.8824	19.8229	20.0894	6.05249	7.39162	6.43362	5.09018
ENSG00000095261	45.8754	50.6659	46.2253	45.2402	43.1584	43.063	35.9272	39.8604	48.5061	42.7595	39.2723	40.5416	45.7444	47.3909	45.8889	43.6023
ENSG00000095303	59.9719	62.3293	63.2119	89.3442	91.7322	98.0947	62.8807	46.9596	59.8837	43.4736	43.9919	42.6839	73.0242	71.141	55.2854	53.3331
ENSG00000095319	10.7336	10.1443	11.646	14.8953	14.3209	17.1129	11.4366	12.5803	11.7837	9.54875	9.34879	9.28826	10.245	10.7555	10.0437	8.88868
ENSG00000095321	25.1949	23.9637	28.4628	20.1916	23.3158	23.7705	26.215	24.8856	25.8008	22.6405	24.303	23.4525	31.2194	30.8057	38.7649	33.8775
ENSG00000095380	24.8101	23.1669	23.0141	25.6495	26.1514	25.0686	28.9342	27.6372	28.8835	25.7926	26.3669	26.0068	16.7094	18.3166	15.9103	20.9455
ENSG00000095383	11.5624	11.4527	13.5521	10.7888	12.5495	13.1084	14.7812	17.5842	15.8392	13.5027	13.2935	12.3159	16.8416	21.2245	17.8738	18.4398
ENSG00000095397	2.27549	2.09438	2.30017	2.1398	2.95531	2.97913	2.61216	1.32321	2.09556	1.26734	1.53921	1.53037	1.21322	1.38154	2.10171	1.82376
ENSG00000095485	6.889	7.26991	6.21797	7.08543	7.87548	7.81094	6.98773	7.80917	7.95959	6.79743	7.26491	6.47427	5.238	5.35812	5.64085	5.25487
ENSG00000095539	0.948898	0.941387	1.08082	0.364417	0.335534	0.521242	1.0606	0.815673	0.670221	0.455719	0.565337	0.455397	1.7291	1.21435	1.43023	1.21998
ENSG00000095564	14.4482	14.9752	13.377	17.1496	16.6653	15.3676	12.3468	14.0122	10.6704	10.2847	9.45599	10.7133	13.334	13.2313	13.163	12.2923
ENSG00000095574	8.60028	10.7661	8.45202	15.4157	12.8007	12.4175	5.28441	5.23228	6.44155	8.55901	7.9901	8.32826	6.89768	6.60683	4.9542	4.87283
ENSG00000095637	0.319152	0.330731	0.23208	0.173457	0.26352	0.157945	0.344966	1.88058	0.373379	0.32688	0.315493	0.227434	0.623796	0.518356	0.283582	0.495692
ENSG00000095739	2.73692	3.19719	3.1434	13.1451	15.0808	11.0484	2.99203	1.93339	2.9266	13.7362	15.6002	15.0619	2.71634	2.62921	3.27875	2.79226
ENSG00000095752	5.03521	4.12954	3.83542	120.413	91.4523	129.536	3.91301	4.22513	3.57089	12.2869	12.4074	17.3893	2.91188	2.47477	3.15045	2.67063
ENSG00000095787	114.887	118.196	106.727	169.513	159.548	157.898	105.35	104.48	104.947	119.162	121.138	125.376	96.0694	98.9347	104.222	99.4564
ENSG00000095794	9.37225	9.35032	8.49602	38.7655	31.0649	35.0046	10.0382	11.5314	11.2122	12.5684	11.8675	12.6991	6.4029	6.20567	6.46981	6.08504
ENSG00000095906	11.8525	11.6785	12.9604	10.7671	13.1726	12.1833	14.3852	10.0532	13.8936	9.94971	10.1761	8.99283	8.0873	10.9137	18.2163	15.7461
ENSG00000095951	6.82769	7.08444	6.25038	5.41551	5.15966	4.83465	6.14969	5.4955	5.14322	8.91173	8.11531	8.30948	6.12352	6.12625	5.18161	5.47513
ENSG00000096060	4.9186	4.89874	4.62312	2.58182	2.53953	2.09414	4.5329	3.43483	5.10693	2.28523	2.25188	2.01913	4.46392	4.48848	1.91536	1.75218
ENSG00000096063	11.2979	11.8985	11.1902	22.9765	19.0258	22.7994	10.1892	13.8065	11.6783	11.0559	10.9286	10.7047	10.1243	11.4679	10.4453	10.5165
ENSG00000096070	23.1549	22.2598	22.5839	36.876	35.2049	37.8088	24.4526	23.4299	22.9335	25.0933	24.6759	25.3688	21.9947	21.4927	24.4232	22.6499
ENSG00000096080	7.40292	6.22953	7.19473	8.66464	8.23197	9.52626	9.20895	10.9031	9.50382	7.10193	7.96238	7.99277	7.61708	8.02228	8.0575	7.63668
ENSG00000096092	18.7165	20.7638	19.3408	16.8824	16.3846	16.8599	15.1978	20.9602	18.7292	15.0953	14.035	15.1984	21.6816	21.8092	17.8492	15.0218
ENSG00000096093	9.18886	9.48166	9.07452	3.06521	3.63887	3.15391	7.90964	6.41779	6.56279	4.0129	4.07718	3.79279	10.435	9.72431	13.9849	9.47798
ENSG00000096384	421.067	408.318	424.078	660.761	635.366	699.245	458.905	603.123	457.022	377.86	381.306	383.483	470.315	473.449	418.042	434.165
ENSG00000096401	12.0793	12.7846	11.0681	18.31	17.4657	17.4699	11.3595	12.8371	9.45923	11.6824	11.7182	11.8729	9.21269	10.0923	8.37473	8.79193
ENSG00000096433	13.0212	11.5427	13.6581	21.9556	23.0045	29.7871	17.2564	14.009	15.0457	11.9687	11.8308	11.7551	12.2676	12.5116	12.7942	10.9918
ENSG00000096654	3.0223	3.31944	3.58827	2.11596	1.86905	2.05681	2.58681	3.05047	2.57211	2.02849	1.88798	1.55842	2.6307	3.00836	3.44037	2.76854
ENSG00000096696	61.9257	54.4164	53.1617	51.3295	51.0394	49.1788	74.6475	75.1362	68.7368	89.9844	86.7095	88.2304	19.2339	24.76	27.1595	29.6905
ENSG00000096717	8.93247	10.5225	9.61999	14.5873	12.8544	12.7667	5.93269	7.76207	7.6188	9.43631	8.91121	9.79622	8.90131	8.29829	7.55369	7.16759
ENSG00000096746	48.4245	50.2104	47.0599	72.5655	71.5637	71.2859	47.2388	56.0885	38.4083	48.4997	45.6824	50.7621	47.0356	44.5148	31.2573	35.749
ENSG00000096872	9.17792	10.2942	9.06363	9.68549	8.87369	9.07368	7.30299	6.9312	6.109	7.93859	8.49932	8.33008	8.51292	8.86255	6.7269	7.55423
ENSG00000096968	10.306	9.58881	9.1276	16.7309	16.3553	13.7641	9.18318	5.49972	9.75063	15.5471	14.3746	14.0053	2.70714	3.00367	3.02137	2.81231
ENSG00000097007	95.9821	92.7719	96.4629	89.0031	98.8372	98.8981	85.9276	74.8506	89.4152	71.7737	76.4176	76.3862	91.442	91.9756	96.228	82.6295
ENSG00000097021	13.2791	11.6461	13.5851	20.1083	20.2206	27.0071	17.1441	20.7675	18.7256	16.499	16.5448	15.1543	16.0091	17.4199	12.2377	16.4897
ENSG00000097033	51.8772	55.7531	50.4321	64.401	58.8926	58.4234	46.2727	42.2966	51.6307	62.1779	57.1612	59.7933	36.929	36.1946	34.8462	36.0931
ENSG00000097046	2.90894	3.15813	2.15308	2.41009	2.26375	2.31815	2.22827	2.55646	2.66311	1.36734	1.18678	1.33999	1.11099	1.51577	1.11928	1.19209
ENSG00000097096	2.32007	3.15872	2.69004	1.95446	1.41394	1.16066	1.38821	1.81627	1.38072	2.84382	2.50334	2.60704	2.78165	2.12888	2.25583	1.87227
ENSG00000099139	2.42761	2.3946	2.62006	0.712799	1.07821	1.15566	1.67938	3.35289	1.70813	1.23361	1.06732	0.758612	2.13343	1.72814	2.58105	1.78682
ENSG00000099194	266.722	281.666	264.198	85.3453	82.989	82.3535	306.31	175.788	354.37	203.443	189.61	188.624	156.84	189.269	130.98	84.5147
ENSG00000099203	20.9658	17.9218	18.993	35.4378	37.6355	42.0293	29.3258	25.9071	25.9481	23.7895	23.1156	23.9987	22.1498	22.7818	22.6103	19.6446
ENSG00000099204	7.29894	7.99738	7.87717	3.80788	4.03591	3.20633	6.33381	5.63463	6.75346	7.31748	7.1485	6.82534	8.07432	8.46063	10.4478	8.06736
ENSG00000099219	7.82081	9.85807	9.92922	2.84014	2.90857	2.86075	5.22948	4.73869	5.96861	2.66312	2.34674	2.48148	7.23617	7.51302	10.3503	5.28884
ENSG00000099246	49.0022	55.1303	47.988	63.6849	59.1104	57.9604	38.7253	44.7334	43.5091	54.6158	54.7736	57.9786	43.5821	42.2938	39.2373	41.8791
ENSG00000099250	156.844	162.168	156.897	221.836	200.247	221.422	116.711	118.065	132.556	169.39	161.79	164.147	136.32	139.675	117.008	122.2
ENSG00000099251	3.72431	4.13821	4.0268	2.80521	2.61686	2.71801	3.79568	3.16584	3.50022	1.86813	1.66131	1.4519	5.1422	4.95683	2.77866	2.72028
ENSG00000099256	15.2493	18.0111	14.1978	13.6155	12.4655	12.7907	16.455	10.8233	18.1918	12.736	13.4459	11.897	14.0811	15.3535	18.1915	12.4375
ENSG00000099284	7.79721	8.4481	7.70266	2.98567	2.69406	3.14419	8.1102	7.27965	7.86858	2.53996	3.20308	2.93607	10.3116	10.3102	10.4209	7.79126
ENSG00000099290	15.388	15.1068	15.4327	17.3726	17.3322	17.4262	16.8234	11.9737	16.3727	11.5978	11.9142	12.2238	14.716	15.6174	15.5129	12.5013
ENSG00000099308	2.10494	2.00529	2.40938	1.03948	1.26272	1.32796	2.04229	1.80148	2.12423	1.64613	1.68035	1.52017	2.07727	1.90139	2.41115	2.66705
ENSG00000099326	3.82688	4.14779	4.01362	3.77514	4.23306	4.32095	3.7349	2.75562	4.34908	3.16971	2.71938	2.85142	3.52397	3.59917	4.44809	4.14609
ENSG00000099330	6.97306	6.08148	6.37759	5.14288	5.86478	6.20159	6.63711	6.866	6.97219	5.25869	6.0218	5.42722	7.06236	7.06735	9.54354	8.09004
ENSG00000099331	17.461	15.7435	18.4735	24.3744	27.4396	29.3013	19.5948	16.771	20.6304	19.7005	20.0139	19.0814	14.7709	15.5088	17.6406	15.6214
ENSG00000099337	2.38502	2.32085	2.63668	2.92598	3.52026	3.45974	4.61744	5.7524	3.40453	5.97614	6.55471	6.26628	4.12056	4.70662	3.99007	6.39592
ENSG00000099341	63.4012	61.0628	69.5702	94.4772	93.8918	103.733	92.6198	100.03	76.3383	67.1937	67.4956	64.3798	100.027	98.746	91.7467	102.666
ENSG00000099364	5.34521	4.73442	6.00211	8.13644	8.82979	9.70128	5.75864	4.73874	6.60647	5.4048	5.85411	5.83691	3.92555	3.99909	5.19546	4.5968
ENSG00000099365	4.12601	3.42273	3.52198	3.22649	3.32186	4.50562	3.04476	2.79847	2.49142	1.45296	1.37445	1.38104	4.97963	5.25926	3.94784	3.66169
ENSG00000099377	7.68353	8.36383	8.27526	9.84877	11.3406	13.3842	9.7579	7.71876	9.06199	6.9075	6.84757	6.3971	9.08231	11.2185	10.2688	9.14004
ENSG00000099381	30.5108	28.9691	30.5709	39.0972	41.1777	45.8624	31.824	32.0428	32.369	33.5557	34.4418	33.1932	30.7111	30.9035	34.6426	29.6117
ENSG00000099385	16.5255	17.2249	18.1609	10.6351	12.4878	12.584	24.5185	22.0531	20.2303	9.90836	9.72531	10.0774	18.0413	23.983	25.5333	24.3084
ENSG00000099622	148.474	140.11	140.403	66.9185	78.8772	73.9262	154.992	156.833	125.257	78.0879	85.8963	81.539	206.464	182.839	230.08	215.541
ENSG00000099624	21.5551	19.2219	25.2099	15.0611	17.3902	19.1383	22.4472	17.7335	27.2052	17.1996	17.9357	17.9888	19.0462	21.9127	28.5854	23.5206
ENSG00000099625	1.23112	1.28437	1.53593	2.23852	2.40147	2.50421	1.63373	1.425	1.3979	0.995188	1.20291	0.954706	1.47712	1.42444	1.90521	1.49811
ENSG00000099725	3.84215	3.48758	3.71605	3.69396	4.02616	3.98847	2.75184	2.38246	2.30702	2.5506	2.00883	2.37616	2.7362	2.58332	2.50467	2.1708
ENSG00000099749	14.427	16.312	14.4705	13.762	12.6713	13.4441	11.2703	9.70297	11.611	10.2327	9.03612	10.3325	13.6271	12.2647	10.3289	9.45342
ENSG00000099783	55.9019	56.3223	60.1501	77.2612	79.8511	89.0118	58.9318	69.9665	68.4457	57.0619	58.7766	57.2056	51.8513	57.0994	41.7935	42.9316
ENSG00000099785	7.71937	6.78982	8.06909	4.39633	4.79	5.71467	9.38306	8.82667	8.93057	5.81915	5.94075	6.09192	8.9497	9.62366	11.5613	13.3349
ENSG00000099795	39.9456	37.7722	40.8297	31.1792	37.8981	40.5691	65.4758	46.5374	49.0536	34.9063	37.5101	35.5788	44.8416	51.8342	64.4769	65.9111
ENSG00000099797	31.0582	29.2274	29.6122	30.7032	32.0923	38.5794	34.876	30.4244	34.3712	28.1502	29.1692	26.8637	33.1976	32.9558	31.1872	28.5106
ENSG00000099800	12.0191	10.9162	12.9668	12.8286	14.8624	14.6698	15.0682	15.1473	14.1249	9.40473	10.0831	9.8889	13.6539	17.9538	18.1797	18.1389
ENSG00000099804	15.166	14.5548	14.6388	20.6204	23.0005	25.3539	16.6762	16.6692	18.816	14.4122	14.9392	15.7188	17.0666	16.3491	22.9085	22.0111
ENSG00000099810	38.0926	40.884	38.9465	60.9706	52.6023	59.273	32.101	37.5159	38.5623	40.6176	36.5542	39.097	33.7125	35.3619	28.8017	30.1854
ENSG00000099814	7.02575	6.39708	7.90036	7.04088	7.98389	9.19183	8.18295	6.80815	8.6048	7.18765	6.64767	6.5714	5.59317	6.13669	7.49195	7.61077
ENSG00000099817	23.9753	23.2329	27.395	17.7051	19.7478	19.7319	30.1458	30.085	26.913	19.1627	19.869	18.5305	32.0739	34.1738	36.2985	38.2395
ENSG00000099821	6.24798	5.43834	6.51634	6.91541	6.5654	8.62714	6.79831	5.77587	7.15239	5.03907	5.38183	5.08322	4.3416	5.22741	5.7026	6.73767
ENSG00000099822	0.728209	1.00505	0.935362	0.530145	0.920468	0.899504	0.514311	1.06561	0.97815	0.856335	0.933906	0.929832	0.657597	0.58118	1.12876	1.10493
ENSG00000099840	1.04418	0.609892	0.914469	0.533112	0.638117	0.295483	1.18954	0.873403	0.868425	0.344451	0.624523	0.476596	2.07266	1.61281	1.45938	2.28523
ENSG00000099849	2.71758	2.4393	2.97988	3.36666	4.09177	4.79829	4.2786	6.6512	3.42762	5.72815	5.14787	4.99619	2.55237	2.53385	3.71206	6.70936
[truncated: 11,470 more rows]

## Sheet: log2fpkm
	CLBr.60hpi.1	CLBr.60hpi.2	CLBr.60hpi.3	CLBr.96hpi.1	CLBr.96hpi.2	CLBr.96hpi.3	CL14.60hpi.1	CL14.60hpi.2	CL14.60hpi.3	CL14.96hpi.1	CL14.96hpi.2	CL14.96hpi.3	Uninf.48.1	Uninf.48.2	Uninf.60.1	Uninf.60.2
[truncated: 13,130 more rows]
