# Supplementary material for: Gene expression network analyses during infection with virulent and avirulent Trypanosoma cruzi strains unveil a role for fibroblasts in neutrophil recruitment and activation
Source: PLoS Pathog. 2020 Aug 18;16(8):e1008781. doi: 10.1371/journal.ppat.1008781 (PMC7508367; doi:10.1371/journal.ppat.1008781)
Supplement: S3 Table — The workbook comprises eleven worksheets related to legends, summary of DEGs tables, additional figures related to DEGs, 8 comparisons performed between infected and uninfected samples (comp1-4), between strains (comp5-6) and between time-points (comp7-8). (XLS) [file ppat.1008781.s013.xls]

## Sheet: Legend
Column_name	Description
ensembl_gene_id	Gene id provided by Ensembl database
baseMean	mean of normalized counts for all samples
log2FoldChange	Fold change obtained from the comparison (Sample A vs Sample B) in log base 2
FoldChange	Fold change obtained from the comparison (Sample A vs Sample B).
lfcSE	standard error
stat	Wald statistic
pvalue	Wald test p-value
padj	BH adjusted p-values
gene_biotype	A gene or transcript classification provided from Ensembl database and obtained by biomart
description	Gene description provided from Ensembl database obtained and by biomart
hgnc_symbol	The HUGO Gene Nomenclature Committee (HGNC) symbol provided from Ensembl database and obtained by biomart
chromosome_name	Chromosome name from the gene
start_position	Basepair position of the beginning of gene in the genome
end_position	Basepair position of the end of gene in the genome
strand	DNA strand of the gene: forward(+) and reverse (-)
GRCh	Genome version used in biomart

## Sheet: summary DEGs
Differentially expressed protein coding genes (DEPCGs)							Differentially expressed long noncoding RNAs (DElncRNAs)
	Infected vs uninfected							Infected vs uninfected
	CLBr.60hpi	CLBr.96hpi	CL14.60hpi	CL14.96hpi				CLBr.60hpi	CLBr.96hpi	CL14.60hpi	CL14.96hpi
DE	711	3342	739	2469			DE	34	176	46	157
UP	618	1730	638	1409			UP	27	60	28	47
DOWN	93	1612	101	1060			DOWN	7	116	18	110
max log2FC UP	8.78774	11.534	8.99977	10.3841			max log2FC UP	5.74081	7.42442	5.74854	6.54711
max log2FC DOWN	-1.84316	-6.66244	-2.21357	-5.61863			max log2FC DOWN	-2.92186	-4.66534	-2.18258	-4.47099
	Between strains							Between strains
	CLBr vs CL14.60hpi	CLBr vs CL14.96hpi						CLBr vs CL14.60hpi	CLBr vs CL14.96hpi
DE	229	1259					DE	6	82
UP	151	516					UP	5	46
DOWN	78	743					DOWN	1	36
max log2FC UP	2.82343	6.67769					max log2FC UP	1.52648	4.64643
max log2FC DOWN	-3.30204	-5.77634					max log2FC DOWN	-2.23874	-3.86185
	Between time-points							Between time-points
	CLBr.96 vs 60hpi	CL14.96 vs 60hpi						CLBr.96 vs 60hpi	CL14.96 vs 60hpi
DE	2150	1207					DE	122	84
UP	995	657					UP	55	33
DOWN	1155	550					DOWN	67	51
max log2FC UP	5.44671	6.06344					max log2FC UP	5.33566	3.67627
max log2FC DOWN	-5.71664	-5.40691					max log2FC DOWN	-4.45332	-3.67912

## Sheet: comp1(CL Brener 60 hpi vs uninf
ensembl_gene_id	baseMean	log2FoldChange	FoldChange	lfcSE	stat	pvalue	padj	gene_biotype	description	hgnc_symbol	chromosome_name	start_position	end_position	strand	GRCh
ENSG00000111335	17972.6	7.50262	181.348	0.171732	43.6879	0	0	protein_coding	2'-5'-oligoadenylate synthetase 2, 69/71kDa [Source:HGNC Symbol;Acc:8087]	OAS2	12	113416200	113449528	1	37
ENSG00000137959	6589.75	6.88227	117.969	0.167707	41.0375	0	0	protein_coding	interferon-induced protein 44-like [Source:HGNC Symbol;Acc:17817]	IFI44L	1	79085607	79111830	1	37
ENSG00000157601	37056.1	7.27652	155.042	0.162746	44.7109	0	0	protein_coding	myxovirus (influenza virus) resistance 1, interferon-inducible protein p78 (mouse) [Source:HGNC Symbol;Acc:7532]	MX1	21	42792231	42831141	1	37
ENSG00000089127	11747.7	8.32397	320.453	0.222592	37.3957	4.59719e-306	1.50661e-302	protein_coding	2'-5'-oligoadenylate synthetase 1, 40/46kDa [Source:HGNC Symbol;Acc:8086]	OAS1	12	113344582	113369990	1	37
ENSG00000184979	4337.65	5.11575	34.6732	0.140595	36.3865	6.95026e-290	1.82222e-286	protein_coding	ubiquitin specific peptidase 18 [Source:HGNC Symbol;Acc:12616]	USP18	22	18632666	18660164	1	37
ENSG00000137965	8527.78	5.16427	35.859	0.149671	34.5041	6.95738e-261	1.52007e-257	protein_coding	interferon-induced protein 44 [Source:HGNC Symbol;Acc:16938]	IFI44	1	79115481	79129763	1	37
ENSG00000137628	4202.32	3.34195	10.1398	0.10017	33.3629	4.73519e-244	8.86766e-241	protein_coding	DEAD (Asp-Glu-Ala-Asp) box polypeptide 60 [Source:HGNC Symbol;Acc:25942]	DDX60	4	169137444	169239958	-1	37
ENSG00000134326	6404.17	7.0996	137.149	0.214513	33.0964	3.34578e-240	5.48247e-237	protein_coding	cytidine monophosphate (UMP-CMP) kinase 2, mitochondrial [Source:HGNC Symbol;Acc:27015]	CMPK2	2	6980701	7006766	-1	37
ENSG00000183486	16617.5	6.65176	100.549	0.201502	33.0109	5.66649e-239	8.25355e-236	protein_coding	myxovirus (influenza virus) resistance 2 (mouse) [Source:HGNC Symbol;Acc:7533]	MX2	21	42733870	42781317	1	37
ENSG00000111331	27376.6	5.95268	61.935	0.182654	32.5899	5.69832e-233	7.46993e-230	protein_coding	2'-5'-oligoadenylate synthetase 3, 100kDa [Source:HGNC Symbol;Acc:8088]	OAS3	12	113376157	113411054	1	37
ENSG00000107201	24519.2	5.21681	37.1892	0.160901	32.4225	1.32279e-230	1.57641e-227	protein_coding	DEAD (Asp-Glu-Ala-Asp) box polypeptide 58 [Source:HGNC Symbol;Acc:19102]	DDX58	9	32455300	32526322	-1	37
ENSG00000119922	85959.5	6.67938	102.493	0.212327	31.458	3.25947e-217	3.5607e-214	protein_coding	interferon-induced protein with tetratricopeptide repeats 2 [Source:HGNC Symbol;Acc:5409]	IFIT2	10	91061712	91069033	1	37
ENSG00000134321	28313	8.78774	441.949	0.296026	29.6857	1.17516e-193	1.18502e-190	protein_coding	radical S-adenosyl methionine domain containing 2 [Source:HGNC Symbol;Acc:30908]	RSAD2	2	7005937	7038370	1	37
ENSG00000187608	18571.9	5.21791	37.2176	0.181635	28.7275	1.73075e-181	1.6206e-178	protein_coding	ISG15 ubiquitin-like modifier [Source:HGNC Symbol;Acc:4053]	ISG15	1	948803	949920	1	37
ENSG00000115267	12598.4	5.32369	40.0489	0.185521	28.6959	4.29189e-181	3.75082e-178	protein_coding	interferon induced with helicase C domain 1 [Source:HGNC Symbol;Acc:18873]	IFIH1	2	163123589	163175213	-1	37
ENSG00000138642	7789.46	5.30489	39.5305	0.187543	28.2863	5.08738e-176	4.16815e-173	protein_coding	HECT and RLD domain containing E3 ubiquitin protein ligase family member 6 [Source:HGNC Symbol;Acc:26072]	HERC6	4	89299891	89364263	1	37
ENSG00000130303	6418.49	6.90558	119.891	0.245364	28.1443	2.81641e-174	2.17178e-171	protein_coding	bone marrow stromal cell antigen 2 [Source:HGNC Symbol;Acc:1119]	BST2	19	17513748	17516457	-1	37
ENSG00000185745	55497.6	5.20678	36.9315	0.18582	28.0206	9.10933e-173	6.63412e-170	protein_coding	interferon-induced protein with tetratricopeptide repeats 1 [Source:HGNC Symbol;Acc:5407]	IFIT1	10	91152303	91163745	1	37
ENSG00000115415	50035	3.32671	10.0332	0.123247	26.9922	1.82435e-160	1.25871e-157	protein_coding	signal transducer and activator of transcription 1, 91kDa [Source:HGNC Symbol;Acc:11362]	STAT1	2	191829084	191885686	-1	37
ENSG00000177409	16239.3	4.09557	17.0958	0.152526	26.8516	8.08273e-159	5.29783e-156	protein_coding	sterile alpha motif domain containing 9-like [Source:HGNC Symbol;Acc:1349]	SAMD9L	7	92759368	92777682	-1	37
ENSG00000126709	47071.7	5.29162	39.1685	0.198534	26.6535	1.6297e-156	1.01732e-153	protein_coding	interferon, alpha-inducible protein 6 [Source:HGNC Symbol;Acc:4054]	IFI6	1	27992572	27998729	-1	37
ENSG00000133106	6673.02	3.99886	15.9873	0.151827	26.3382	7.00318e-153	4.17294e-150	protein_coding	epithelial stromal interaction 1 (breast) [Source:HGNC Symbol;Acc:16465]	EPSTI1	13	43460524	43566407	-1	37
ENSG00000188313	9862.99	3.72482	13.2215	0.141589	26.3072	1.58469e-152	9.03207e-150	protein_coding	phospholipid scramblase 1 [Source:HGNC Symbol;Acc:9092]	PLSCR1	3	146232967	146262651	-1	37
ENSG00000173193	22236.9	3.3331	10.0777	0.128843	25.8695	1.46727e-147	8.01435e-145	protein_coding	poly (ADP-ribose) polymerase family, member 14 [Source:HGNC Symbol;Acc:29232]	PARP14	3	122399465	122449687	1	37
ENSG00000205413	16765.8	4.24234	18.9266	0.16604	25.5501	5.46984e-144	2.86816e-141	protein_coding	sterile alpha motif domain containing 9 [Source:HGNC Symbol;Acc:1348]	SAMD9	7	92728829	92747336	-1	37
ENSG00000055332	11951.1	2.70386	6.51543	0.106485	25.3918	3.10386e-142	1.56494e-139	protein_coding	eukaryotic translation initiation factor 2-alpha kinase 2 [Source:HGNC Symbol;Acc:9437]	EIF2AK2	2	37326353	37384208	-1	37
ENSG00000101347	12332	3.55352	11.7413	0.140024	25.378	4.41461e-142	2.14337e-139	protein_coding	SAM domain and HD domain 1 [Source:HGNC Symbol;Acc:15925]	SAMHD1	20	35518632	35580246	-1	37
ENSG00000185507	2473.35	4.51842	22.9181	0.178524	25.3098	2.49322e-141	1.16727e-138	protein_coding	interferon regulatory factor 7 [Source:HGNC Symbol;Acc:6122]	IRF7	11	612553	615999	-1	37
ENSG00000132530	8529.39	3.12298	8.71187	0.124926	24.9986	6.338e-138	2.865e-135	protein_coding	XIAP associated factor 1 [Source:HGNC Symbol;Acc:30932]	XAF1	17	6658766	6678966	1	37
ENSG00000119917	51506	4.83801	28.6013	0.198395	24.3858	2.42041e-131	1.02352e-128	protein_coding	interferon-induced protein with tetratricopeptide repeats 3 [Source:HGNC Symbol;Acc:5411]	IFIT3	10	91087651	91100728	1	37
ENSG00000135114	11308.7	8.29838	314.819	0.340282	24.3868	2.36066e-131	1.02352e-128	protein_coding	2'-5'-oligoadenylate synthetase-like [Source:HGNC Symbol;Acc:8090]	OASL	12	121458095	121477045	-1	37
ENSG00000138646	9068.28	8.0083	257.477	0.329734	24.2871	2.68042e-130	1.09805e-127	protein_coding	HECT and RLD domain containing E3 ubiquitin protein ligase 5 [Source:HGNC Symbol;Acc:24368]	HERC5	4	89378268	89427314	1	37
ENSG00000138035	6533.21	3.4185	10.6923	0.141163	24.2167	1.48526e-129	5.90006e-127	protein_coding	polyribonucleotide nucleotidyltransferase 1 [Source:HGNC Symbol;Acc:23166]	PNPT1	2	55861400	55921045	-1	37
ENSG00000106785	6259.87	3.0277	8.15509	0.136489	22.1828	5.03781e-109	1.94237e-106	protein_coding	tripartite motif containing 14 [Source:HGNC Symbol;Acc:16283]	TRIM14	9	100831557	100881494	-1	37
ENSG00000181381	9893.88	3.47478	11.1177	0.156993	22.1333	1.5094e-108	5.65333e-106	protein_coding	DEAD (Asp-Glu-Ala-Asp) box polypeptide 60-like [Source:HGNC Symbol;Acc:26429]	DDX60L	4	169277886	169458937	-1	37
ENSG00000130589	10024.1	4.32547	20.0491	0.195639	22.1094	2.56402e-108	9.33658e-106	protein_coding	helicase with zinc finger 2, transcriptional coactivator [Source:HGNC Symbol;Acc:30021]	HELZ2	20	62189439	62205592	-1	37
ENSG00000067066	8329.73	1.90315	3.74029	0.0873294	21.7928	2.71612e-105	9.62315e-103	protein_coding	SP100 nuclear antigen [Source:HGNC Symbol;Acc:11206]	SP100	2	231280657	231408805	1	37
ENSG00000161133	420.756	5.04483	33.01	0.231924	21.7521	6.59846e-105	2.2763e-102	protein_coding	ubiquitin specific peptidase 41 [Source:HGNC Symbol;Acc:20070]	USP41	22	20704868	20745048	-1	37
ENSG00000059378	4181.02	2.95139	7.73494	0.136853	21.5662	3.73471e-103	1.25534e-100	protein_coding	poly (ADP-ribose) polymerase family, member 12 [Source:HGNC Symbol;Acc:21919]	PARP12	7	139723544	139763521	-1	37
ENSG00000130775	1437.49	4.98239	31.6117	0.23356	21.3324	5.68646e-101	1.8636e-98	protein_coding	thymocyte selection associated family member 2 [Source:HGNC Symbol;Acc:16839]	THEMIS2	1	28199055	28213196	1	37
ENSG00000165949	3758.1	6.68734	103.06	0.315826	21.1741	1.65524e-99	5.29232e-97	protein_coding	interferon, alpha-inducible protein 27 [Source:HGNC Symbol;Acc:5397]	IFI27	14	94571182	94583033	1	37
ENSG00000163840	10999.7	2.9439	7.69487	0.140221	20.9947	7.33115e-98	2.28819e-95	protein_coding	deltex 3-like (Drosophila) [Source:HGNC Symbol;Acc:30323]	DTX3L	3	122283085	122294050	1	37
ENSG00000138496	7451.37	2.70417	6.51685	0.12938	20.901	5.24437e-97	1.5988e-94	protein_coding	poly (ADP-ribose) polymerase family, member 9 [Source:HGNC Symbol;Acc:24118]	PARP9	3	122246771	122283424	-1	37
ENSG00000002549	13444.6	3.12102	8.70005	0.156021	20.0039	5.09691e-89	1.51853e-86	protein_coding	leucine aminopeptidase 3 [Source:HGNC Symbol;Acc:18449]	LAP3	4	17578815	17609595	1	37
ENSG00000168062	2734.55	4.42062	21.4161	0.22163	19.946	1.62419e-88	4.73145e-86	protein_coding	basic leucine zipper transcription factor, ATF-like 2 [Source:HGNC Symbol;Acc:25163]	BATF2	11	64755415	64764517	-1	37
ENSG00000178685	2505.66	3.32122	9.99512	0.167902	19.7808	4.36144e-87	1.24292e-84	protein_coding	poly (ADP-ribose) polymerase family, member 10 [Source:HGNC Symbol;Acc:25895]	PARP10	8	145051321	145086940	-1	37
ENSG00000120526	2301.59	1.73797	3.33566	0.0887054	19.5926	1.78727e-85	4.98497e-83	protein_coding	NudC domain containing 1 [Source:HGNC Symbol;Acc:24306]	NUDCD1	8	110253148	110346614	-1	37
ENSG00000185885	16893.7	3.48892	11.2272	0.178267	19.5714	2.71311e-85	7.40962e-83	protein_coding	interferon induced transmembrane protein 1 [Source:HGNC Symbol;Acc:5412]	IFITM1	11	313506	315272	1	37
ENSG00000163644	1357.46	2.55161	5.86287	0.130864	19.4982	1.13745e-84	3.04303e-82	protein_coding	protein phosphatase, Mg2+/Mn2+ dependent, 1K [Source:HGNC Symbol;Acc:25415]	PPM1K	4	89178772	89205921	-1	37
ENSG00000137198	3738.04	3.23366	9.40654	0.170373	18.9799	2.49877e-80	6.55127e-78	protein_coding	guanosine monophosphate reductase [Source:HGNC Symbol;Acc:4376]	GMPR	6	16238811	16295780	1	37
ENSG00000152778	3201.12	2.20747	4.61864	0.116671	18.9205	7.73317e-80	1.98773e-77	protein_coding	interferon-induced protein with tetratricopeptide repeats 5 [Source:HGNC Symbol;Acc:13328]	IFIT5	10	91174343	91180758	1	37
ENSG00000135899	3759.06	2.79117	6.92189	0.14911	18.7189	3.47231e-78	8.75355e-76	protein_coding	SP110 nuclear body protein [Source:HGNC Symbol;Acc:5401]	SP110	2	231032009	231090444	-1	37
ENSG00000225886	177.525	5.74081	53.4757	0.308857	18.5873	4.07385e-77	1.00762e-74	antisense			1	27995979	27996787	1	37
ENSG00000101596	4326.95	1.53385	2.89557	0.0837006	18.3254	5.18779e-75	1.25938e-72	protein_coding	structural maintenance of chromosomes flexible hinge domain containing 1 [Source:HGNC Symbol;Acc:29090]	SMCHD1	18	2655737	2805015	1	37
ENSG00000196116	3262.59	2.18312	4.54136	0.121608	17.9521	4.61764e-72	1.10059e-69	protein_coding	tudor domain containing 7 [Source:HGNC Symbol;Acc:30831]	TDRD7	9	100174232	100258407	1	37
ENSG00000141664	1103.41	1.95646	3.8811	0.110805	17.6568	9.02336e-70	2.11227e-67	protein_coding	zinc finger, CCHC domain containing 2 [Source:HGNC Symbol;Acc:22916]	ZCCHC2	18	60190240	60254942	1	37
ENSG00000121060	8539.49	2.24899	4.75351	0.127505	17.6385	1.24628e-69	2.86622e-67	protein_coding	tripartite motif containing 25 [Source:HGNC Symbol;Acc:12932]	TRIM25	17	54965270	54991399	-1	37
ENSG00000116194	1112.87	4.47357	22.2166	0.257321	17.3852	1.06859e-67	2.41519e-65	protein_coding	angiopoietin-like 1 [Source:HGNC Symbol;Acc:489]	ANGPTL1	1	178818840	178840187	-1	37
ENSG00000168394	9202.58	2.70769	6.53276	0.156788	17.2697	7.95133e-67	1.76668e-64	protein_coding	transporter 1, ATP-binding cassette, sub-family B (MDR/TAP) [Source:HGNC Symbol;Acc:43]	TAP1	6	32812986	32821755	-1	37
ENSG00000132109	3368.11	2.12266	4.35496	0.125372	16.931	2.66e-64	5.81165e-62	protein_coding	tripartite motif containing 21 [Source:HGNC Symbol;Acc:11312]	TRIM21	11	4406127	4414926	-1	37
ENSG00000068079	5181.84	2.99691	7.98291	0.181104	16.548	1.65514e-61	3.55693e-59	protein_coding	interferon-induced protein 35 [Source:HGNC Symbol;Acc:5399]	IFI35	17	41158742	41166473	1	37
ENSG00000010030	895.742	3.97497	15.7248	0.241508	16.459	7.2331e-61	1.52933e-58	protein_coding	ets variant 7 [Source:HGNC Symbol;Acc:18160]	ETV7	6	36322419	36356164	-1	37
ENSG00000025708	1697.59	2.97015	7.83615	0.182174	16.3039	9.26439e-60	1.92773e-57	protein_coding	thymidine phosphorylase [Source:HGNC Symbol;Acc:3148]	TYMP	22	50964181	50968485	-1	37
ENSG00000141682	6629.49	2.416	5.3369	0.148563	16.2625	1.82196e-59	3.73188e-57	protein_coding	phorbol-12-myristate-13-acetate-induced protein 1 [Source:HGNC Symbol;Acc:9108]	PMAIP1	18	57567180	57571538	1	37
ENSG00000173821	34497.2	2.16401	4.4816	0.133862	16.166	8.75771e-59	1.76623e-56	protein_coding	ring finger protein 213 [Source:HGNC Symbol;Acc:14539]	RNF213	17	78234665	78372586	1	37
ENSG00000108771	2038.82	2.40524	5.29723	0.150212	16.0123	1.0481e-57	2.08175e-55	protein_coding	DEXH (Asp-Glu-X-His) box polypeptide 58 [Source:HGNC Symbol;Acc:29517]	DHX58	17	40253422	40264751	-1	37
ENSG00000123609	2647.13	2.63735	6.22188	0.164787	16.0046	1.18582e-57	2.32013e-55	protein_coding	N-myc (and STAT) interactor [Source:HGNC Symbol;Acc:7854]	NMI	2	152126979	152146571	-1	37
ENSG00000110446	2829.97	2.75198	6.73643	0.172958	15.9113	5.29114e-57	1.02002e-54	protein_coding	solute carrier family 15 (oligopeptide transporter), member 3 [Source:HGNC Symbol;Acc:18068]	SLC15A3	11	60704556	60720002	-1	37
ENSG00000132274	16866.6	2.25203	4.76352	0.144105	15.6277	4.71635e-55	8.96038e-53	protein_coding	tripartite motif containing 22 [Source:HGNC Symbol;Acc:16379]	TRIM22	11	5710919	5758319	1	37
ENSG00000117226	6678.5	2.03342	4.09375	0.132774	15.315	6.07419e-53	1.13752e-50	protein_coding	guanylate binding protein 3 [Source:HGNC Symbol;Acc:4184]	GBP3	1	89472349	89488577	-1	37
ENSG00000121858	2712.21	6.22955	75.0383	0.409254	15.2217	2.53786e-52	4.68574e-50	protein_coding	tumor necrosis factor (ligand) superfamily, member 10 [Source:HGNC Symbol;Acc:11925]	TNFSF10	3	172223298	172241297	-1	37
ENSG00000163565	19204.3	2.01819	4.05075	0.13271	15.2075	3.15256e-52	5.73985e-50	protein_coding	interferon, gamma-inducible protein 16 [Source:HGNC Symbol;Acc:5395]	IFI16	1	158969758	159024945	1	37
ENSG00000086061	10764.3	1.17224	2.25361	0.0772518	15.1742	5.24054e-52	9.41072e-50	protein_coding	DnaJ (Hsp40) homolog, subfamily A, member 1 [Source:HGNC Symbol;Acc:5229]	DNAJA1	9	33025209	33039905	1	37
ENSG00000196247	410.74	1.76307	3.3942	0.117478	15.0077	6.53992e-51	1.15854e-48	protein_coding	zinc finger protein 107 [Source:HGNC Symbol;Acc:12887]	ZNF107	7	64126511	64171404	1	37
ENSG00000130813	3084.91	1.96861	3.9139	0.131491	14.9715	1.12831e-50	1.97214e-48	protein_coding	chromosome 19 open reading frame 66 [Source:HGNC Symbol;Acc:25649]	C19orf66	19	10196798	10203928	1	37
ENSG00000161570	1853.17	5.56357	47.2934	0.374988	14.8366	8.49089e-50	1.46457e-47	protein_coding	chemokine (C-C motif) ligand 5 [Source:HGNC Symbol;Acc:10632]	CCL5	17	34198495	34207797	-1	37
ENSG00000160710	22853.9	1.52211	2.8721	0.103038	14.7722	2.2125e-49	3.7667e-47	protein_coding	adenosine deaminase, RNA-specific [Source:HGNC Symbol;Acc:225]	ADAR	1	154554538	154600475	-1	37
ENSG00000113441	2334.54	1.26899	2.40993	0.0860554	14.7462	3.25514e-49	5.47073e-47	protein_coding	leucyl/cystinyl aminopeptidase [Source:HGNC Symbol;Acc:6656]	LNPEP	5	96271098	96373219	1	37
ENSG00000172936	5838.27	2.14838	4.43328	0.145712	14.7439	3.36543e-49	5.58448e-47	protein_coding	myeloid differentiation primary response 88 [Source:HGNC Symbol;Acc:7562]	MYD88	3	38179969	38184513	1	37
ENSG00000156587	7689.77	2.14903	4.43529	0.146156	14.7037	6.10765e-49	1.00081e-46	protein_coding	ubiquitin-conjugating enzyme E2L 6 [Source:HGNC Symbol;Acc:12490]	UBE2L6	11	57319129	57335757	-1	37
ENSG00000120217	2571.07	3.06931	8.39372	0.209117	14.6774	8.99183e-49	1.45523e-46	protein_coding	CD274 molecule [Source:HGNC Symbol;Acc:17635]	CD274	9	5450503	5470566	1	37
ENSG00000165259	351.618	1.51704	2.86203	0.103441	14.6657	1.06832e-48	1.70788e-46	protein_coding	highly divergent homeobox [Source:HGNC Symbol;Acc:26411]	HDX	X	83572882	83757487	-1	37
ENSG00000105939	6127.35	1.33802	2.52805	0.0918782	14.563	4.8282e-48	7.62565e-46	protein_coding	zinc finger CCCH-type, antiviral 1 [Source:HGNC Symbol;Acc:23721]	ZC3HAV1	7	138728266	138794465	-1	37
ENSG00000152749	826.908	1.45756	2.74644	0.100123	14.5577	5.21972e-48	8.07102e-46	protein_coding	G protein-coupled receptor 180 [Source:HGNC Symbol;Acc:28899]	GPR180	13	95254157	95286899	1	37
ENSG00000168404	1810.4	2.71568	6.56905	0.186549	14.5575	5.23333e-48	8.07102e-46	protein_coding	mixed lineage kinase domain-like [Source:HGNC Symbol;Acc:26617]	MLKL	16	74705753	74734858	-1	37
ENSG00000155287	1599.39	1.76762	3.40493	0.121768	14.5163	9.55292e-48	1.45615e-45	protein_coding	solute carrier family 25 (mitochondrial iron transporter), member 28 [Source:HGNC Symbol;Acc:23472]	SLC25A28	10	101370282	101380366	-1	37
ENSG00000117475	2962.55	1.65327	3.14545	0.115333	14.3347	1.32807e-46	2.00111e-44	protein_coding	basic leucine zipper nuclear factor 1 [Source:HGNC Symbol;Acc:1065]	BLZF1	1	169337208	169365778	1	37
ENSG00000204267	2753.74	2.29173	4.89644	0.160704	14.2606	3.85286e-46	5.73945e-44	protein_coding	transporter 2, ATP-binding cassette, sub-family B (MDR/TAP) [Source:HGNC Symbol;Acc:44]	TAP2	6	32789610	32806557	-1	37
ENSG00000038210	3200.39	2.22752	4.68328	0.1575	14.143	2.06421e-45	3.04042e-43	protein_coding	phosphatidylinositol 4-kinase type 2 beta [Source:HGNC Symbol;Acc:18215]	PI4K2B	4	25162263	25280714	1	37
ENSG00000153147	8365.43	1.12638	2.18311	0.0797247	14.1284	2.53793e-45	3.69664e-43	protein_coding	SWI/SNF related, matrix associated, actin dependent regulator of chromatin, subfamily a, member 5 [Source:HGNC Symbol;Acc:11101]	SMARCA5	4	144434616	144478639	1	37
ENSG00000170581	19020	1.44919	2.73055	0.102794	14.098	3.90443e-45	5.62452e-43	protein_coding	signal transducer and activator of transcription 2, 113kDa [Source:HGNC Symbol;Acc:11363]	STAT2	12	56735381	56753939	-1	37
ENSG00000086065	4155.59	1.14895	2.21752	0.0816159	14.0775	5.22202e-45	7.44081e-43	protein_coding	charged multivesicular body protein 5 [Source:HGNC Symbol;Acc:26942]	CHMP5	9	33264940	33281977	1	37
ENSG00000170961	934.216	2.41124	5.3193	0.171333	14.0734	5.53267e-45	7.79868e-43	protein_coding	hyaluronan synthase 2 [Source:HGNC Symbol;Acc:4819]	HAS2	8	122624356	122653630	-1	37
ENSG00000136147	1700.73	1.45742	2.74617	0.103854	14.0333	9.74441e-45	1.35893e-42	protein_coding	PHD finger protein 11 [Source:HGNC Symbol;Acc:17024]	PHF11	13	50069746	50103123	1	37
ENSG00000221963	3178.28	2.10056	4.28877	0.149854	14.0174	1.21984e-44	1.68324e-42	protein_coding	apolipoprotein L, 6 [Source:HGNC Symbol;Acc:14870]	APOL6	22	36044442	36064456	1	37
ENSG00000124201	18702.4	2.0157	4.04377	0.14456	13.9437	3.43566e-44	4.69147e-42	protein_coding	zinc finger, NFX1-type containing 1 [Source:HGNC Symbol;Acc:29271]	ZNFX1	20	47854483	47894963	-1	37
ENSG00000108691	5869.69	1.6994	3.24765	0.123133	13.8013	2.50205e-43	3.38137e-41	protein_coding	chemokine (C-C motif) ligand 2 [Source:HGNC Symbol;Acc:10618]	CCL2	17	32582304	32584222	1	37
ENSG00000160932	29952.8	1.95415	3.87488	0.141682	13.7925	2.82868e-43	3.78379e-41	protein_coding	lymphocyte antigen 6 complex, locus E [Source:HGNC Symbol;Acc:6727]	LY6E	8	144099399	144105249	1	37
ENSG00000136492	1444.11	3.29949	9.84569	0.239733	13.7632	4.24443e-43	5.62022e-41	protein_coding	BRCA1 interacting protein C-terminal helicase 1 [Source:HGNC Symbol;Acc:20473]	BRIP1	17	59758627	59940882	-1	37
ENSG00000062194	3687.48	1.19036	2.2821	0.0874821	13.6069	3.64174e-42	4.77396e-40	protein_coding	GC-rich promoter binding protein 1 [Source:HGNC Symbol;Acc:29520]	GPBP1	5	56469775	56560506	1	37
ENSG00000102524	729.296	4.78915	27.6488	0.353976	13.5296	1.04608e-41	1.35773e-39	protein_coding	tumor necrosis factor (ligand) superfamily, member 13b [Source:HGNC Symbol;Acc:11929]	TNFSF13B	13	108903588	108960832	1	37
ENSG00000132256	5460.16	2.03479	4.09763	0.150608	13.5105	1.35604e-41	1.74278e-39	protein_coding	tripartite motif containing 5 [Source:HGNC Symbol;Acc:16276]	TRIM5	11	5684425	5959849	-1	37
ENSG00000133401	506.098	3.06801	8.38616	0.227623	13.4785	2.0939e-41	2.66495e-39	protein_coding	PDZ domain containing 2 [Source:HGNC Symbol;Acc:18486]	PDZD2	5	31639517	32111037	1	37
ENSG00000105559	6753.84	3.12329	8.71373	0.231746	13.4772	2.12979e-41	2.68455e-39	protein_coding	pleckstrin homology domain containing, family A (phosphoinositide binding specific) member 4 [Source:HGNC Symbol;Acc:14339]	PLEKHA4	19	49340354	49371889	-1	37
ENSG00000117228	13972	2.59969	6.06157	0.194531	13.3639	9.83178e-41	1.22747e-38	protein_coding	guanylate binding protein 1, interferon-inducible [Source:HGNC Symbol;Acc:4182]	GBP1	1	89518002	89531043	-1	37
ENSG00000137200	4309.07	1.25967	2.39441	0.0963355	13.0759	4.52355e-39	5.59426e-37	protein_coding	cap methyltransferase 1 [Source:HGNC Symbol;Acc:21077]	CMTR1	6	37400995	37450603	1	37
ENSG00000131203	880.201	5.87401	58.6479	0.449592	13.0652	5.20544e-39	6.3774e-37	protein_coding	indoleamine 2,3-dioxygenase 1 [Source:HGNC Symbol;Acc:6059]	IDO1	8	39759794	39785963	1	37
ENSG00000213928	2791.96	1.04123	2.05799	0.0799023	13.0314	8.11557e-39	9.85064e-37	protein_coding	interferon regulatory factor 9 [Source:HGNC Symbol;Acc:6131]	IRF9	14	24630262	24635774	1	37
ENSG00000177989	350.106	3.11845	8.68455	0.23947	13.0223	9.13886e-39	1.09909e-36	protein_coding	outer dense fiber of sperm tails 3B [Source:HGNC Symbol;Acc:34388]	ODF3B	22	50968139	50971009	-1	37
ENSG00000198604	2946.65	1.22797	2.34237	0.094492	12.9955	1.29779e-38	1.54661e-36	protein_coding	bromodomain adjacent to zinc finger domain, 1A [Source:HGNC Symbol;Acc:960]	BAZ1A	14	35221937	35344853	-1	37
ENSG00000164327	3252.81	1.63274	3.10102	0.126142	12.9437	2.55062e-38	3.01226e-36	protein_coding	RPTOR independent companion of MTOR, complex 2 [Source:HGNC Symbol;Acc:28611]	RICTOR	5	38938021	39074510	-1	37
ENSG00000001629	5055.93	1.03943	2.05542	0.0805186	12.9092	3.99409e-38	4.67487e-36	protein_coding	ankyrin repeat and IBR domain containing 1 [Source:HGNC Symbol;Acc:22215]	ANKIB1	7	91875548	92030698	1	37
ENSG00000145244	374.761	-1.68596	-3.21754	0.13173	-12.7986	1.66838e-37	1.93547e-35	protein_coding	corin, serine peptidase [Source:HGNC Symbol;Acc:19012]	CORIN	4	47596015	47840123	-1	37
ENSG00000169245	515.746	5.52372	46.0051	0.431714	12.7949	1.75157e-37	2.01415e-35	protein_coding	chemokine (C-X-C motif) ligand 10 [Source:HGNC Symbol;Acc:10637]	CXCL10	4	76942273	76944650	-1	37
ENSG00000213689	1048.12	2.50078	5.65992	0.197134	12.6857	7.09649e-37	8.08938e-35	protein_coding	three prime repair exonuclease 1 [Source:HGNC Symbol;Acc:12269]	TREX1	3	48506445	48509044	1	37
ENSG00000135318	12152.1	2.70902	6.53879	0.214057	12.6556	1.04148e-36	1.17696e-34	protein_coding	5'-nucleotidase, ecto (CD73) [Source:HGNC Symbol;Acc:8021]	NT5E	6	86159809	86205500	1	37
ENSG00000123610	747.198	2.78048	6.87083	0.220902	12.587	2.49038e-36	2.79029e-34	protein_coding	tumor necrosis factor, alpha-induced protein 6 [Source:HGNC Symbol;Acc:11898]	TNFAIP6	2	152214106	152236560	1	37
ENSG00000112343	3633.78	1.5302	2.88826	0.121795	12.5637	3.3433e-36	3.71418e-34	protein_coding	tripartite motif containing 38 [Source:HGNC Symbol;Acc:10059]	TRIM38	6	25963030	25987384	1	37
ENSG00000114127	5631.39	1.67136	3.18515	0.134079	12.4655	1.15192e-35	1.26895e-33	protein_coding	5'-3' exoribonuclease 1 [Source:HGNC Symbol;Acc:30654]	XRN1	3	142025449	142166904	-1	37
ENSG00000204642	2353.7	2.49718	5.64581	0.200522	12.4534	1.33971e-35	1.46352e-33	protein_coding	major histocompatibility complex, class I, F [Source:HGNC Symbol;Acc:4963]	HLA-F	6	29690552	29706305	1	37
ENSG00000244731	344.375	1.82239	3.53666	0.146887	12.4067	2.40217e-35	2.60248e-33	protein_coding	complement component 4A (Rodgers blood group) [Source:HGNC Symbol;Acc:1323]	C4A	6	31949801	31970458	1	37
ENSG00000140464	5854.57	1.96933	3.91587	0.158899	12.3936	2.82873e-35	3.03949e-33	protein_coding	promyelocytic leukemia [Source:HGNC Symbol;Acc:9113]	PML	15	74287014	74340153	1	37
ENSG00000172346	437.137	-1.05713	-2.08079	0.085947	-12.2998	9.08353e-35	9.68097e-33	protein_coding	cold shock domain containing C2, RNA binding [Source:HGNC Symbol;Acc:30359]	CSDC2	22	41956767	41973745	1	37
ENSG00000146872	2182.47	0.74933	1.68101	0.0610668	12.2707	1.30176e-34	1.37619e-32	protein_coding	tousled-like kinase 2 [Source:HGNC Symbol;Acc:11842]	TLK2	17	60536019	60692842	1	37
ENSG00000136051	5331.77	1.26737	2.40722	0.103864	12.2022	3.02536e-34	3.17275e-32	protein_coding	KIAA1033 [Source:HGNC Symbol;Acc:29174]	KIAA1033	12	105501102	105562912	1	37
ENSG00000155629	113.649	4.29354	19.6102	0.353207	12.1559	5.33981e-34	5.55552e-32	protein_coding	phosphoinositide-3-kinase adaptor protein 1 [Source:HGNC Symbol;Acc:30034]	PIK3AP1	10	98353069	98480271	-1	37
ENSG00000172183	1872.79	3.73596	13.3241	0.307989	12.1302	7.31043e-34	7.54586e-32	protein_coding	interferon stimulated exonuclease gene 20kDa [Source:HGNC Symbol;Acc:6130]	ISG20	15	89179384	89199714	1	37
ENSG00000136514	603.736	3.08977	8.51361	0.255135	12.1104	9.30896e-34	9.53369e-32	protein_coding	receptor (chemosensory) transporter protein 4 [Source:HGNC Symbol;Acc:23992]	RTP4	3	187086120	187089864	1	37
ENSG00000162654	6282.71	4.83991	28.639	0.399779	12.1065	9.76268e-34	9.92085e-32	protein_coding	guanylate binding protein 4 [Source:HGNC Symbol;Acc:20480]	GBP4	1	89646831	89664615	-1	37
ENSG00000224389	397.889	1.89047	3.70755	0.156922	12.0472	2.00684e-33	2.02366e-31	protein_coding	complement component 4B (Chido blood group) [Source:HGNC Symbol;Acc:1324]	C4B	6	31982539	32003195	1	37
ENSG00000120533	2367.02	0.97241	1.96211	0.0812557	11.9673	5.27299e-33	5.25697e-31	protein_coding	enhancer of yellow 2 homolog (Drosophila) [Source:HGNC Symbol;Acc:24449]	ENY2	8	110346553	110358182	1	37
ENSG00000125430	1570.41	1.99461	3.98509	0.166677	11.967	5.29346e-33	5.25697e-31	protein_coding	heparan sulfate (glucosamine) 3-O-sulfotransferase 3B1 [Source:HGNC Symbol;Acc:5198]	HS3ST3B1	17	14204400	14252721	1	37
ENSG00000161921	799.167	2.83577	7.13926	0.237941	11.918	9.54039e-33	9.40338e-31	protein_coding	chemokine (C-X-C motif) ligand 16 [Source:HGNC Symbol;Acc:16642]	CXCL16	17	4636821	4643217	-1	37
ENSG00000144596	970.3	3.8671	14.592	0.324707	11.9095	1.05587e-32	1.03294e-30	processed_transcript	glutamate receptor interacting protein 2 [Source:HGNC Symbol;Acc:23841]	GRIP2	3	14530619	14583588	-1	37
ENSG00000104951	469.39	4.76205	27.1344	0.401481	11.8612	1.88206e-32	1.82755e-30	protein_coding	interleukin 4 induced 1 [Source:HGNC Symbol;Acc:19094]	IL4I1	19	50392911	50432796	-1	37
ENSG00000112773	6145.32	1.96812	3.91257	0.166051	11.8525	2.0889e-32	2.01348e-30	protein_coding	family with sequence similarity 46, member A [Source:HGNC Symbol;Acc:18345]	FAM46A	6	82201156	82462491	-1	37
ENSG00000096968	1377.24	1.71669	3.28681	0.145708	11.7817	4.84909e-32	4.63991e-30	protein_coding	Janus kinase 2 [Source:HGNC Symbol;Acc:6192]	JAK2	9	4985033	5128183	1	37
ENSG00000115271	363.593	2.61467	6.12484	0.221981	11.7788	5.02058e-32	4.76918e-30	protein_coding	grancalcin, EF-hand calcium binding protein [Source:HGNC Symbol;Acc:15990]	GCA	2	163175350	163228105	1	37
ENSG00000225964	140.123	4.65392	25.175	0.396269	11.7443	7.55108e-32	7.12137e-30	antisense			2	6968645	6980595	-1	37
ENSG00000080345	2615.23	1.09948	2.14278	0.0936271	11.7432	7.65356e-32	7.16647e-30	protein_coding	RAP1 interacting factor homolog (yeast) [Source:HGNC Symbol;Acc:23207]	RIF1	2	152266397	152364527	1	37
ENSG00000128335	5078.25	1.75023	3.36413	0.149197	11.731	8.84245e-32	8.22097e-30	protein_coding	apolipoprotein L, 2 [Source:HGNC Symbol;Acc:619]	APOL2	22	36622256	36636000	-1	37
ENSG00000162687	592.574	1.91015	3.75849	0.163361	11.6929	1.38622e-31	1.27971e-29	protein_coding	potassium channel, subfamily T, member 2 [Source:HGNC Symbol;Acc:18866]	KCNT2	1	196194909	196578355	-1	37
ENSG00000180628	5500.36	1.8848	3.69303	0.161431	11.6756	1.69864e-31	1.55717e-29	protein_coding	polycomb group ring finger 5 [Source:HGNC Symbol;Acc:28264]	PCGF5	10	92979908	93044088	1	37
ENSG00000120539	976.066	1.85288	3.61221	0.158778	11.6696	1.82247e-31	1.65908e-29	protein_coding	microtubule associated serine/threonine kinase-like [Source:HGNC Symbol;Acc:19042]	MASTL	10	27443753	27475853	1	37
ENSG00000102081	2557.17	1.56924	2.96749	0.135078	11.6173	3.36575e-31	3.04287e-29	protein_coding	fragile X mental retardation 1 [Source:HGNC Symbol;Acc:3775]	FMR1	X	146993469	147032645	1	37
ENSG00000112576	1495.56	0.970957	1.96014	0.0836266	11.6106	3.63974e-31	3.26804e-29	protein_coding	cyclin D3 [Source:HGNC Symbol;Acc:1585]	CCND3	6	41902671	42018095	-1	37
ENSG00000151466	618.221	1.50301	2.83434	0.129972	11.5641	6.26142e-31	5.58374e-29	protein_coding	sodium channel and clathrin linker 1 [Source:HGNC Symbol;Acc:26406]	SCLT1	4	129786076	130014764	-1	37
ENSG00000223960	377.328	1.7318	3.32141	0.150456	11.5103	1.1703e-30	1.03659e-28	antisense			2	179278666	179304970	1	37
ENSG00000108700	53.6359	4.40569	21.1956	0.384578	11.4559	2.19617e-30	1.93219e-28	protein_coding	chemokine (C-C motif) ligand 8 [Source:HGNC Symbol;Acc:10635]	CCL8	17	32646055	32648421	1	37
ENSG00000139618	610.219	2.21819	4.65308	0.193725	11.4502	2.3462e-30	2.05042e-28	protein_coding	breast cancer 2, early onset [Source:HGNC Symbol;Acc:1101]	BRCA2	13	32889611	32973805	1	37
ENSG00000185722	5707.43	1.16384	2.24052	0.102041	11.4055	3.92298e-30	3.40572e-28	protein_coding	ankyrin repeat and FYVE domain containing 1 [Source:HGNC Symbol;Acc:20763]	ANKFY1	17	4067201	4167274	-1	37
ENSG00000092621	5914.83	-0.740443	-1.67069	0.0652413	-11.3493	7.47607e-30	6.44762e-28	protein_coding	phosphoglycerate dehydrogenase [Source:HGNC Symbol;Acc:8923]	PHGDH	1	120202421	120286838	1	37
ENSG00000110057	2554.19	2.21292	4.63612	0.195189	11.3373	8.574e-30	7.34618e-28	protein_coding	unc-93 homolog B1 (C. elegans) [Source:HGNC Symbol;Acc:13481]	UNC93B1	11	67758575	67772452	-1	37
ENSG00000165806	1779.69	0.877166	1.83676	0.0777314	11.2846	1.56376e-29	1.33112e-27	protein_coding	caspase 7, apoptosis-related cysteine peptidase [Source:HGNC Symbol;Acc:1508]	CASP7	10	115438942	115490662	1	37
ENSG00000154451	223.517	4.14379	17.6769	0.367381	11.2793	1.66082e-29	1.40463e-27	protein_coding	guanylate binding protein 5 [Source:HGNC Symbol;Acc:19895]	GBP5	1	89724633	89738544	-1	37
ENSG00000206190	2791	1.44964	2.7314	0.131137	11.0544	2.08752e-28	1.75418e-26	protein_coding	ATPase, class V, type 10A [Source:HGNC Symbol;Acc:13542]	ATP10A	15	25922420	26110317	-1	37
ENSG00000129534	950.627	1.00257	2.00357	0.0908486	11.0356	2.57272e-28	2.14814e-26	protein_coding	MIS18 binding protein 1 [Source:HGNC Symbol;Acc:20190]	MIS18BP1	14	45672393	45722743	-1	37
ENSG00000225492	792.56	4.60051	24.26	0.417627	11.0158	3.20584e-28	2.65984e-26	pseudogene	guanylate binding protein 1, interferon-inducible pseudogene 1 [Source:HGNC Symbol;Acc:39561]	GBP1P1	1	89873238	89891802	1	37
ENSG00000165997	2576.56	1.56508	2.95895	0.142561	10.9783	4.85826e-28	4.00547e-26	protein_coding	ADP-ribosylation factor-like 5B [Source:HGNC Symbol;Acc:23052]	ARL5B	10	18948334	18970568	1	37
ENSG00000107819	2236.57	-0.757305	-1.69033	0.0692234	-10.94	7.419e-28	6.07848e-26	protein_coding	sideroflexin 3 [Source:HGNC Symbol;Acc:16087]	SFXN3	10	102790991	102800998	1	37
ENSG00000104320	3117.72	1.15507	2.22695	0.10588	10.9092	1.04133e-27	8.47876e-26	protein_coding	nibrin [Source:HGNC Symbol;Acc:7652]	NBN	8	90945564	91015456	-1	37
ENSG00000110330	3649.08	0.866041	1.82265	0.0799918	10.8266	2.57477e-27	2.0835e-25	protein_coding	baculoviral IAP repeat containing 2 [Source:HGNC Symbol;Acc:590]	BIRC2	11	102217942	102249401	1	37
ENSG00000152689	411.39	1.83997	3.58003	0.170246	10.8077	3.16503e-27	2.54542e-25	protein_coding	RAS guanyl releasing protein 3 (calcium and DAG-regulated) [Source:HGNC Symbol;Acc:14545]	RASGRP3	2	33661391	33789817	1	37
ENSG00000175183	822.876	-0.762416	-1.69633	0.0709101	-10.7519	5.80694e-27	4.64166e-25	protein_coding	cysteine and glycine-rich protein 2 [Source:HGNC Symbol;Acc:2470]	CSRP2	12	77252495	77272840	-1	37
ENSG00000240065	1940.99	1.86102	3.63265	0.173208	10.7445	6.29327e-27	4.99991e-25	protein_coding	proteasome (prosome, macropain) subunit, beta type, 9 [Source:HGNC Symbol;Acc:9546]	PSMB9	6	32811913	32827362	1	37
ENSG00000111912	5120.05	1.41232	2.66165	0.131634	10.7291	7.42959e-27	5.86714e-25	protein_coding	nuclear receptor coactivator 7 [Source:HGNC Symbol;Acc:21081]	NCOA7	6	126102307	126252266	1	37
ENSG00000143702	3696.85	0.746195	1.67736	0.0698739	10.6792	1.27416e-26	1.00018e-24	protein_coding	centrosomal protein 170kDa [Source:HGNC Symbol;Acc:28920]	CEP170	1	243287730	243418650	-1	37
ENSG00000169248	492.936	4.78287	27.5288	0.448112	10.6734	1.35609e-26	1.05816e-24	protein_coding	chemokine (C-X-C motif) ligand 11 [Source:HGNC Symbol;Acc:10638]	CXCL11	4	76954835	76962568	-1	37
ENSG00000168961	2169.21	4.07193	16.8179	0.382115	10.6563	1.6295e-26	1.26397e-24	protein_coding	lectin, galactoside-binding, soluble, 9 [Source:HGNC Symbol;Acc:6570]	LGALS9	17	25956824	25976586	1	37
ENSG00000102921	2671.46	0.963289	1.94975	0.0904716	10.6474	1.79277e-26	1.38244e-24	protein_coding	NEDD4 binding protein 1 [Source:HGNC Symbol;Acc:29850]	N4BP1	16	48572637	48654059	-1	37
ENSG00000154642	1556.5	1.82655	3.54688	0.172152	10.6101	2.67535e-26	2.05095e-24	protein_coding	chromosome 21 open reading frame 91 [Source:HGNC Symbol;Acc:16459]	C21orf91	21	19161284	19191703	-1	37
ENSG00000105835	7802.41	1.59165	3.01393	0.150172	10.5988	3.01822e-26	2.30034e-24	protein_coding	nicotinamide phosphoribosyltransferase [Source:HGNC Symbol;Acc:30092]	NAMPT	7	105888731	105926772	-1	37
ENSG00000105287	1896.79	1.49485	2.81835	0.141444	10.5685	4.17126e-26	3.16076e-24	protein_coding	protein kinase D2 [Source:HGNC Symbol;Acc:17293]	PRKD2	19	47177532	47220384	-1	37
ENSG00000106034	3507.38	1.16928	2.24899	0.110975	10.5364	5.86898e-26	4.42164e-24	protein_coding	cadherin-like and PC-esterase domain containing 1 [Source:HGNC Symbol;Acc:26159]	CPED1	7	120628731	120937498	1	37
ENSG00000146122	2613.03	-0.701266	-1.62593	0.0666472	-10.5221	6.83607e-26	5.1208e-24	protein_coding	dishevelled associated activator of morphogenesis 2 [Source:HGNC Symbol;Acc:18143]	DAAM2	6	39760142	39872648	1	37
ENSG00000164342	2318.79	3.30634	9.89255	0.314868	10.5007	8.57165e-26	6.38442e-24	protein_coding	toll-like receptor 3 [Source:HGNC Symbol;Acc:11849]	TLR3	4	186990306	187009223	1	37
ENSG00000122643	2140.03	1.35241	2.55339	0.128821	10.4984	8.78646e-26	6.50744e-24	protein_coding	5'-nucleotidase, cytosolic IIIA [Source:HGNC Symbol;Acc:17820]	NT5C3A	7	33053742	33102409	-1	37
ENSG00000168310	1603.77	1.1336	2.19406	0.10835	10.4624	1.28492e-25	9.46293e-24	protein_coding	interferon regulatory factor 2 [Source:HGNC Symbol;Acc:6117]	IRF2	4	185308867	185395734	-1	37
ENSG00000185947	544.111	1.30365	2.46853	0.1247	10.4543	1.40032e-25	1.02552e-23	protein_coding	zinc finger protein 267 [Source:HGNC Symbol;Acc:13060]	ZNF267	16	31885079	31928668	1	37
ENSG00000108679	11119.1	1.64319	3.12356	0.157609	10.4257	1.89242e-25	1.37821e-23	protein_coding	lectin, galactoside-binding, soluble, 3 binding protein [Source:HGNC Symbol;Acc:6564]	LGALS3BP	17	76967320	76976191	-1	37
ENSG00000073756	7665.15	2.28794	4.88359	0.219502	10.4233	1.94052e-25	1.40543e-23	protein_coding	prostaglandin-endoperoxide synthase 2 (prostaglandin G/H synthase and cyclooxygenase) [Source:HGNC Symbol;Acc:9605]	PTGS2	1	186640923	186649559	-1	37
ENSG00000158457	256.448	4.20593	18.4549	0.405235	10.379	3.08981e-25	2.22551e-23	protein_coding	tetraspanin 33 [Source:HGNC Symbol;Acc:28743]	TSPAN33	7	128784712	128808671	1	37
ENSG00000107864	234.597	2.05396	4.15243	0.197991	10.374	3.25675e-25	2.33294e-23	protein_coding	cytoplasmic polyadenylation element binding protein 3 [Source:HGNC Symbol;Acc:21746]	CPEB3	10	93806449	94050844	-1	37
ENSG00000164164	4773.89	1.22799	2.3424	0.118472	10.3652	3.56995e-25	2.53051e-23	protein_coding	OTU domain containing 4 [Source:HGNC Symbol;Acc:24949]	OTUD4	4	146031990	146101313	-1	37
ENSG00000172123	1267.5	1.34177	2.53463	0.12945	10.3652	3.57116e-25	2.53051e-23	protein_coding	schlafen family member 12 [Source:HGNC Symbol;Acc:25500]	SLFN12	17	33738079	33760302	-1	37
ENSG00000166710	134287	1.23475	2.35341	0.11934	10.3465	4.34147e-25	3.0598e-23	protein_coding	beta-2-microglobulin [Source:HGNC Symbol;Acc:914]	B2M	15	45003675	45011075	1	37
ENSG00000164171	6582.45	1.42975	2.69399	0.138214	10.3444	4.43703e-25	3.11043e-23	protein_coding	integrin, alpha 2 (CD49B, alpha 2 subunit of VLA-2 receptor) [Source:HGNC Symbol;Acc:6137]	ITGA2	5	52285156	52390609	1	37
ENSG00000239713	1170.05	2.00936	4.02603	0.194783	10.3159	5.97481e-25	4.16616e-23	protein_coding	apolipoprotein B mRNA editing enzyme, catalytic polypeptide-like 3G [Source:HGNC Symbol;Acc:17357]	APOBEC3G	22	39436924	39483748	1	37
ENSG00000173530	773.076	-1.75704	-3.38005	0.17072	-10.2919	7.66221e-25	5.31449e-23	protein_coding	tumor necrosis factor receptor superfamily, member 10d, decoy with truncated death domain [Source:HGNC Symbol;Acc:11907]	TNFRSF10D	8	22993101	23021543	-1	37
ENSG00000166750	8918.01	1.25378	2.38465	0.122129	10.266	1.003e-24	6.92017e-23	protein_coding	schlafen family member 5 [Source:HGNC Symbol;Acc:28286]	SLFN5	17	33570055	33600674	1	37
ENSG00000004468	119.141	4.25551	19.1001	0.414845	10.2581	1.08873e-24	7.47232e-23	protein_coding	CD38 molecule [Source:HGNC Symbol;Acc:1667]	CD38	4	15779898	15854853	1	37
ENSG00000116514	890.727	1.71347	3.27948	0.16766	10.2199	1.61498e-24	1.10265e-22	protein_coding	ring finger protein 19B [Source:HGNC Symbol;Acc:26886]	RNF19B	1	33402046	33430286	-1	37
ENSG00000162290	1735.88	0.780093	1.71724	0.076487	10.199	2.00273e-24	1.3603e-22	protein_coding	decapping mRNA 1A [Source:HGNC Symbol;Acc:18714]	DCP1A	3	53317447	53381654	-1	37
ENSG00000031698	7256.49	-0.715128	-1.64163	0.0704011	-10.1579	3.0556e-24	2.06474e-22	protein_coding	seryl-tRNA synthetase [Source:HGNC Symbol;Acc:10537]	SARS	1	109756540	109780791	1	37
ENSG00000141497	74.8066	3.20134	9.19812	0.316517	10.1143	4.77604e-24	3.20712e-22	protein_coding	zinc finger, MYND-type containing 15 [Source:HGNC Symbol;Acc:20997]	ZMYND15	17	4643319	4649411	1	37
ENSG00000183735	1438.22	0.825978	1.77274	0.0816678	10.1139	4.79515e-24	3.20712e-22	protein_coding	TANK-binding kinase 1 [Source:HGNC Symbol;Acc:11584]	TBK1	12	64845660	64895888	1	37
ENSG00000153976	445.8	1.77075	3.41231	0.175996	10.0613	8.19049e-24	5.45021e-22	protein_coding	heparan sulfate (glucosamine) 3-O-sulfotransferase 3A1 [Source:HGNC Symbol;Acc:5196]	HS3ST3A1	17	13399006	13505244	-1	37
ENSG00000116001	3783.93	1.08255	2.11778	0.107609	10.06	8.29783e-24	5.49375e-22	protein_coding	TIA1 cytotoxic granule-associated RNA binding protein [Source:HGNC Symbol;Acc:11802]	TIA1	2	70436576	70475792	-1	37
ENSG00000138018	1290.69	1.06679	2.09477	0.106141	10.0507	9.12436e-24	6.01061e-22	protein_coding	ethanolaminephosphotransferase 1 (CDP-ethanolamine-specific) [Source:HGNC Symbol;Acc:29361]	EPT1	2	26531415	26618759	1	37
ENSG00000049540	2212.12	-1.24485	-2.36995	0.123895	-10.0476	9.40965e-24	6.16755e-22	protein_coding	elastin [Source:HGNC Symbol;Acc:3327]	ELN	7	73442119	73484237	1	37
ENSG00000162772	975.987	1.68444	3.21416	0.167728	10.0427	9.89306e-24	6.45215e-22	protein_coding	activating transcription factor 3 [Source:HGNC Symbol;Acc:785]	ATF3	1	212738676	212794119	1	37
ENSG00000147509	116.084	2.26047	4.79146	0.226366	9.98589	1.75716e-23	1.14033e-21	protein_coding	regulator of G-protein signaling 20 [Source:HGNC Symbol;Acc:14600]	RGS20	8	54764368	54871863	1	37
ENSG00000164054	4967.48	0.611378	1.52772	0.0612462	9.98229	1.82204e-23	1.17661e-21	protein_coding	shisa family member 5 [Source:HGNC Symbol;Acc:30376]	SHISA5	3	48509197	48542259	-1	37
ENSG00000216490	2481.59	3.01417	8.07897	0.302524	9.96341	2.20364e-23	1.41606e-21	protein_coding	interferon, gamma-inducible protein 30 [Source:HGNC Symbol;Acc:5398]	IFI30	19	18283972	18288927	1	37
ENSG00000171223	1554.16	1.42753	2.68986	0.143423	9.95331	2.4393e-23	1.55984e-21	protein_coding	jun B proto-oncogene [Source:HGNC Symbol;Acc:6205]	JUNB	19	12902310	12904124	1	37
ENSG00000103966	4099.51	1.3964	2.63243	0.14054	9.93591	2.90497e-23	1.8486e-21	protein_coding	EH-domain containing 4 [Source:HGNC Symbol;Acc:3245]	EHD4	15	42190950	42264776	-1	37
ENSG00000096696	6458.51	1.15273	2.22334	0.116211	9.91929	3.43183e-23	2.17333e-21	protein_coding	desmoplakin [Source:HGNC Symbol;Acc:3052]	DSP	6	7541808	7586950	1	37
ENSG00000099875	1829.84	-0.566424	-1.48085	0.0571147	-9.91732	3.50031e-23	2.20604e-21	protein_coding	MAP kinase interacting serine/threonine kinase 2 [Source:HGNC Symbol;Acc:7111]	MKNK2	19	2037470	2051243	-1	37
ENSG00000112308	9774.67	1.29689	2.45698	0.130866	9.91003	3.76523e-23	2.36165e-21	protein_coding	chromosome 6 open reading frame 62 [Source:HGNC Symbol;Acc:20998]	C6orf62	6	24705089	24721064	-1	37
ENSG00000115963	24376.6	0.895385	1.86011	0.0904542	9.89876	4.21471e-23	2.63099e-21	protein_coding	Rho family GTPase 3 [Source:HGNC Symbol;Acc:671]	RND3	2	151324709	151395525	-1	37
ENSG00000101187	403.379	2.12199	4.35295	0.214954	9.87186	5.51322e-23	3.42525e-21	protein_coding	solute carrier organic anion transporter family, member 4A1 [Source:HGNC Symbol;Acc:10953]	SLCO4A1	20	61273797	61317137	1	37
ENSG00000023445	896.653	2.21463	4.64163	0.224672	9.85717	6.3823e-23	3.94649e-21	protein_coding	baculoviral IAP repeat containing 3 [Source:HGNC Symbol;Acc:591]	BIRC3	11	102188215	102210134	1	37
ENSG00000139163	596.076	1.18872	2.27951	0.120716	9.84727	7.04311e-23	4.33466e-21	protein_coding	ethanolamine kinase 1 [Source:HGNC Symbol;Acc:24649]	ETNK1	12	22778009	22843599	1	37
ENSG00000146072	553.848	1.04558	2.06419	0.106361	9.83044	8.32509e-23	5.0997e-21	protein_coding	tumor necrosis factor receptor superfamily, member 21 [Source:HGNC Symbol;Acc:13469]	TNFRSF21	6	47199268	47277641	-1	37
ENSG00000166889	4789.05	0.995962	1.99441	0.101656	9.79737	1.15556e-22	7.04566e-21	protein_coding	protein associated with topoisomerase II homolog 1 (yeast) [Source:HGNC Symbol;Acc:26721]	PATL1	11	59404189	59436453	-1	37
ENSG00000100911	4321.06	1.152	2.22221	0.117901	9.77085	1.50184e-22	9.11465e-21	protein_coding	proteasome (prosome, macropain) activator subunit 2 (PA28 beta) [Source:HGNC Symbol;Acc:9569]	PSME2	14	24612574	24616779	-1	37
ENSG00000100226	3053.39	1.35708	2.56166	0.139571	9.72317	2.40184e-22	1.45095e-20	protein_coding	GTP binding protein 1 [Source:HGNC Symbol;Acc:4669]	GTPBP1	22	39101728	39134304	1	37
ENSG00000165731	461.707	3.77059	13.6477	0.392356	9.61013	7.24593e-22	4.3572e-20	protein_coding	ret proto-oncogene [Source:HGNC Symbol;Acc:9967]	RET	10	43572475	43625799	1	37
ENSG00000185880	139.594	2.08364	4.23876	0.217433	9.58293	9.43299e-22	5.64644e-20	protein_coding	tripartite motif containing 69 [Source:HGNC Symbol;Acc:17857]	TRIM69	15	45021186	45060027	1	37
ENSG00000228318	50.5842	3.84148	14.3351	0.401301	9.57257	1.04282e-21	6.21376e-20	antisense			21	42813321	42814669	-1	37
ENSG00000121879	1877.04	0.82308	1.76918	0.0859922	9.57157	1.05299e-21	6.24109e-20	protein_coding	phosphatidylinositol-4,5-bisphosphate 3-kinase, catalytic subunit alpha [Source:HGNC Symbol;Acc:8975]	PIK3CA	3	178865902	178957881	1	37
ENSG00000233913	1540.18	-0.810228	-1.75349	0.0846529	-9.57118	1.05692e-21	6.24109e-20	pseudogene			5	168043317	168044059	1	37
ENSG00000070614	9217.65	-0.59117	-1.50647	0.0619821	-9.53775	1.45962e-21	8.58036e-20	protein_coding	N-deacetylase/N-sulfotransferase (heparan glucosaminyl) 1 [Source:HGNC Symbol;Acc:7680]	NDST1	5	149865381	149937773	1	37
ENSG00000113369	2876.12	1.60868	3.04973	0.168724	9.53438	1.50781e-21	8.82403e-20	protein_coding	arrestin domain containing 3 [Source:HGNC Symbol;Acc:29263]	ARRDC3	5	90664541	90679176	-1	37
ENSG00000169429	3157.26	4.27067	19.3019	0.448036	9.53199	1.54296e-21	8.98961e-20	protein_coding	interleukin 8 [Source:HGNC Symbol;Acc:6025]	IL8	4	74606223	74609433	1	37
ENSG00000154429	576.85	1.31317	2.48487	0.137953	9.51895	1.74932e-21	1.01468e-19	protein_coding	centriole, cilia and spindle-associated protein [Source:HGNC Symbol;Acc:29578]	CCSAP	1	229456758	229479041	-1	37
ENSG00000167207	46.2324	4.07334	16.8344	0.429816	9.47693	2.61862e-21	1.51222e-19	protein_coding	nucleotide-binding oligomerization domain containing 2 [Source:HGNC Symbol;Acc:5331]	NOD2	16	50727514	50766988	1	37
ENSG00000175105	636.298	1.04999	2.07051	0.110856	9.47168	2.75391e-21	1.58338e-19	protein_coding	zinc finger protein 654 [Source:HGNC Symbol;Acc:25612]	ZNF654	3	88188254	88193815	1	37
ENSG00000085365	2534.95	1.08328	2.11885	0.114528	9.45867	3.11885e-21	1.78537e-19	protein_coding	secretory carrier membrane protein 1 [Source:HGNC Symbol;Acc:10563]	SCAMP1	5	77656339	77776562	1	37
ENSG00000197646	2295.05	1.17155	2.25253	0.124423	9.41579	4.69542e-21	2.67619e-19	protein_coding	programmed cell death 1 ligand 2 [Source:HGNC Symbol;Acc:18731]	PDCD1LG2	9	5510545	5571282	1	37
ENSG00000168268	1471.85	-1.61894	-3.07149	0.172276	-9.39733	5.59629e-21	3.17584e-19	protein_coding	5'-nucleotidase domain containing 2 [Source:HGNC Symbol;Acc:25717]	NT5DC2	3	52558386	52569070	-1	37
ENSG00000116747	1427.7	1.11028	2.15888	0.118168	9.39578	5.67966e-21	3.20926e-19	protein_coding	TROVE domain family, member 2 [Source:HGNC Symbol;Acc:11313]	TROVE2	1	193028552	193060907	1	37
ENSG00000091651	182.311	1.41468	2.66601	0.150836	9.37895	6.66358e-21	3.74905e-19	protein_coding	origin recognition complex, subunit 6 [Source:HGNC Symbol;Acc:17151]	ORC6	16	46723555	46732306	1	37
ENSG00000171855	534.012	4.02274	16.2542	0.429245	9.37167	7.13927e-21	3.99952e-19	protein_coding	interferon, beta 1, fibroblast [Source:HGNC Symbol;Acc:5434]	IFNB1	9	21077104	21077943	-1	37
ENSG00000163568	253.061	3.65307	12.5801	0.389865	9.3701	7.24655e-21	4.04234e-19	protein_coding	absent in melanoma 2 [Source:HGNC Symbol;Acc:357]	AIM2	1	159032274	159116886	-1	37
ENSG00000163131	2253.11	2.85216	7.2208	0.30571	9.32964	1.06235e-20	5.90102e-19	protein_coding	cathepsin S [Source:HGNC Symbol;Acc:2545]	CTSS	1	150702672	150738433	-1	37
ENSG00000107104	1291.62	-0.630556	-1.54816	0.0675975	-9.3281	1.07785e-20	5.96184e-19	protein_coding	KN motif and ankyrin repeat domains 1 [Source:HGNC Symbol;Acc:19309]	KANK1	9	470291	746105	1	37
ENSG00000105755	746.55	-0.828667	-1.77604	0.0888412	-9.32751	1.08387e-20	5.96991e-19	protein_coding	ethylmalonic encephalopathy 1 [Source:HGNC Symbol;Acc:23287]	ETHE1	19	44010871	44031396	-1	37
ENSG00000197142	494.052	2.01152	4.03206	0.2164	9.29537	1.46689e-20	8.0458e-19	protein_coding	acyl-CoA synthetase long-chain family member 5 [Source:HGNC Symbol;Acc:16526]	ACSL5	10	114133776	114188138	1	37
ENSG00000115159	2275.09	1.32688	2.5086	0.142758	9.2946	1.47758e-20	8.07065e-19	protein_coding	glycerol-3-phosphate dehydrogenase 2 (mitochondrial) [Source:HGNC Symbol;Acc:4456]	GPD2	2	157291802	157470247	1	37
ENSG00000171509	310.274	2.50731	5.68558	0.27066	9.26369	1.97481e-20	1.07418e-18	protein_coding	relaxin/insulin-like family peptide receptor 1 [Source:HGNC Symbol;Acc:19718]	RXFP1	4	159236463	159574524	1	37
ENSG00000204217	5514.35	0.924113	1.89752	0.0998829	9.25196	2.20418e-20	1.19399e-18	protein_coding	bone morphogenetic protein receptor, type II (serine/threonine kinase) [Source:HGNC Symbol;Acc:1078]	BMPR2	2	203241659	203432474	1	37
ENSG00000184898	1024.14	1.1768	2.26075	0.127362	9.2398	2.46967e-20	1.3323e-18	protein_coding	RNA binding motif protein 43 [Source:HGNC Symbol;Acc:24790]	RBM43	2	152104454	152118393	-1	37
ENSG00000100342	1653.74	2.86529	7.28683	0.31046	9.22919	2.72674e-20	1.46495e-18	protein_coding	apolipoprotein L, 1 [Source:HGNC Symbol;Acc:618]	APOL1	22	36649056	36663576	1	37
ENSG00000130487	70.336	2.24594	4.74344	0.243368	9.22854	2.74341e-20	1.46789e-18	protein_coding	kelch domain containing 7B [Source:HGNC Symbol;Acc:25145]	KLHDC7B	22	50986462	50989451	1	37
ENSG00000116663	662.737	1.51881	2.86554	0.164946	9.20791	3.32538e-20	1.77205e-18	protein_coding	F-box protein 6 [Source:HGNC Symbol;Acc:13585]	FBXO6	1	11724181	11734411	1	37
ENSG00000173786	8250.19	1.32613	2.50728	0.144403	9.18353	4.172e-20	2.2142e-18	protein_coding	2',3'-cyclic nucleotide 3' phosphodiesterase [Source:HGNC Symbol;Acc:2158]	CNP	17	40118759	40129749	1	37
ENSG00000142089	26904.8	1.14906	2.2177	0.125549	9.15231	5.57263e-20	2.94563e-18	protein_coding	interferon induced transmembrane protein 3 [Source:HGNC Symbol;Acc:5414]	IFITM3	11	319669	327537	-1	37
ENSG00000146859	745.29	1.67997	3.20422	0.183931	9.13373	6.6179e-20	3.4841e-18	protein_coding	transmembrane protein 140 [Source:HGNC Symbol;Acc:21870]	TMEM140	7	134832824	134850967	1	37
ENSG00000128284	1834.82	2.16738	4.49207	0.237317	9.13283	6.6732e-20	3.49916e-18	protein_coding	apolipoprotein L, 3 [Source:HGNC Symbol;Acc:14868]	APOL3	22	36536372	36562225	-1	37
ENSG00000137496	977.648	1.97312	3.92617	0.216406	9.11768	7.67501e-20	4.00843e-18	protein_coding	interleukin 18 binding protein [Source:HGNC Symbol;Acc:5987]	IL18BP	11	71709587	71716761	1	37
ENSG00000135655	2661.8	0.975682	1.96657	0.107219	9.09987	9.04382e-20	4.70458e-18	protein_coding	ubiquitin specific peptidase 15 [Source:HGNC Symbol;Acc:12613]	USP15	12	62654119	62811211	1	37
ENSG00000177485	1231.1	0.810129	1.75337	0.0892428	9.07782	1.10776e-19	5.73976e-18	protein_coding	zinc finger and BTB domain containing 33 [Source:HGNC Symbol;Acc:16682]	ZBTB33	X	119384607	119392253	1	37
ENSG00000140525	510.389	0.797841	1.7385	0.0881579	9.05014	1.4279e-19	7.342e-18	protein_coding	Fanconi anemia, complementation group I [Source:HGNC Symbol;Acc:25568]	FANCI	15	89787180	89860492	1	37
ENSG00000174808	98.2288	3.66909	12.7205	0.405419	9.05011	1.42819e-19	7.342e-18	protein_coding	betacellulin [Source:HGNC Symbol;Acc:1121]	BTC	4	75669969	75719896	-1	37
ENSG00000079385	257.499	3.86542	14.575	0.427619	9.03941	1.57526e-19	8.06643e-18	protein_coding	carcinoembryonic antigen-related cell adhesion molecule 1 (biliary glycoprotein) [Source:HGNC Symbol;Acc:1814]	CEACAM1	19	43011456	43065386	-1	37
ENSG00000059758	1792.56	0.955428	1.93915	0.105839	9.02722	1.76087e-19	8.98178e-18	protein_coding	cyclin-dependent kinase 17 [Source:HGNC Symbol;Acc:8750]	CDK17	12	96672039	96794338	-1	37
ENSG00000100439	1640.08	-0.876251	-1.8356	0.0972208	-9.01301	2.00481e-19	1.01865e-17	protein_coding	abhydrolase domain containing 4 [Source:HGNC Symbol;Acc:20154]	ABHD4	14	23067146	23081265	1	37
ENSG00000102531	6776.23	0.838404	1.78807	0.0931904	8.99668	2.32652e-19	1.17754e-17	protein_coding	fibronectin type III domain containing 3A [Source:HGNC Symbol;Acc:20296]	FNDC3A	13	49550048	49783915	1	37
ENSG00000151883	600.449	1.46006	2.7512	0.162349	8.99338	2.39735e-19	1.20872e-17	protein_coding	poly (ADP-ribose) polymerase family, member 8 [Source:HGNC Symbol;Acc:26124]	PARP8	5	49961733	50142356	1	37
ENSG00000137106	1177.56	-0.615799	-1.53241	0.0685546	-8.98261	2.64422e-19	1.32809e-17	protein_coding	glyoxylate reductase/hydroxypyruvate reductase [Source:HGNC Symbol;Acc:4570]	GRHPR	9	37422663	37436987	1	37
ENSG00000125826	5688.23	1.28975	2.44486	0.143705	8.97503	2.83281e-19	1.41738e-17	protein_coding	RanBP-type and C3HC4-type zinc finger containing 1 [Source:HGNC Symbol;Acc:15864]	RBCK1	20	388142	411610	1	37
ENSG00000153827	9913.31	0.503227	1.41738	0.056106	8.96921	2.98651e-19	1.4886e-17	protein_coding	thyroid hormone receptor interactor 12 [Source:HGNC Symbol;Acc:12306]	TRIP12	2	230628554	230787955	-1	37
ENSG00000137094	361.431	-0.929996	-1.90527	0.103944	-8.94711	3.64919e-19	1.81202e-17	protein_coding	DnaJ (Hsp40) homolog, subfamily B, member 5 [Source:HGNC Symbol;Acc:14887]	DNAJB5	9	34989638	34998897	1	37
ENSG00000197536	476.865	1.85113	3.60783	0.207407	8.9251	4.45308e-19	2.20285e-17	protein_coding	chromosome 5 open reading frame 56 [Source:HGNC Symbol;Acc:33838]	C5orf56	5	131746328	131811736	1	37
ENSG00000143476	153.166	1.60992	3.05234	0.180683	8.91015	5.09633e-19	2.51157e-17	protein_coding	denticleless E3 ubiquitin protein ligase homolog (Drosophila) [Source:HGNC Symbol;Acc:30288]	DTL	1	212208919	212280742	1	37
ENSG00000136205	16401.7	-0.602001	-1.51782	0.0677166	-8.89001	6.11038e-19	3.00004e-17	protein_coding	tensin 3 [Source:HGNC Symbol;Acc:21616]	TNS3	7	47314752	47622156	-1	37
ENSG00000164430	355.208	1.62758	3.08995	0.183679	8.86102	7.92843e-19	3.87812e-17	protein_coding	Mab-21 domain containing 1 [Source:HGNC Symbol;Acc:21367]	MB21D1	6	74123238	74161999	-1	37
ENSG00000243649	125.729	2.27549	4.84162	0.256837	8.85966	8.02581e-19	3.91117e-17	protein_coding	complement factor B [Source:HGNC Symbol;Acc:1037]	CFB	6	31895475	31919861	1	37
ENSG00000125148	8436.85	1.29213	2.4489	0.145899	8.85634	8.26858e-19	4.01455e-17	protein_coding	metallothionein 2A [Source:HGNC Symbol;Acc:7406]	MT2A	16	56642111	56643409	1	37
ENSG00000155363	4663.76	1.17281	2.2545	0.132488	8.85215	8.58467e-19	4.15263e-17	protein_coding	Mov10, Moloney leukemia virus 10, homolog (mouse) [Source:HGNC Symbol;Acc:7200]	MOV10	1	113215763	113243368	1	37
ENSG00000174718	1170.17	0.92122	1.89372	0.104112	8.8484	8.87865e-19	4.27905e-17	protein_coding	KIAA1551 [Source:HGNC Symbol;Acc:25559]	KIAA1551	12	32112304	32146039	1	37
ENSG00000106346	665.51	0.856233	1.8103	0.096919	8.83451	1.00534e-18	4.82748e-17	protein_coding	ubiquitin specific peptidase 42 [Source:HGNC Symbol;Acc:20068]	USP42	7	6144515	6201195	1	37
ENSG00000033178	2716.27	0.911395	1.88086	0.103176	8.83344	1.01508e-18	4.85645e-17	protein_coding	ubiquitin-like modifier activating enzyme 6 [Source:HGNC Symbol;Acc:25581]	UBA6	4	68478370	68566897	-1	37
ENSG00000137842	1713.21	1.43021	2.69486	0.161957	8.83081	1.03925e-18	4.95399e-17	protein_coding	transmembrane protein 62 [Source:HGNC Symbol;Acc:26269]	TMEM62	15	43415477	43477344	1	37
ENSG00000116857	1119.98	-0.611378	-1.52772	0.0695861	-8.78591	1.55102e-18	7.36677e-17	protein_coding	transmembrane protein 9 [Source:HGNC Symbol;Acc:18823]	TMEM9	1	201103900	201140702	-1	37
ENSG00000198900	3273.77	0.745802	1.67691	0.0849004	8.78443	1.57155e-18	7.43734e-17	protein_coding	topoisomerase (DNA) I [Source:HGNC Symbol;Acc:11986]	TOP1	20	39657458	39753127	1	37
ENSG00000138760	18156.4	1.28212	2.43196	0.146101	8.77557	1.70047e-18	8.0185e-17	protein_coding	scavenger receptor class B, member 2 [Source:HGNC Symbol;Acc:1665]	SCARB2	4	77079890	77135046	-1	37
ENSG00000137752	3095.37	1.76145	3.39038	0.200946	8.76576	1.8552e-18	8.7168e-17	protein_coding	caspase 1, apoptosis-related cysteine peptidase [Source:HGNC Symbol;Acc:1499]	CASP1	11	104896170	104972158	-1	37
ENSG00000135363	78.1502	3.30985	9.91664	0.378003	8.75615	2.02037e-18	9.45893e-17	protein_coding	LIM domain only 2 (rhombotin-like 1) [Source:HGNC Symbol;Acc:6642]	LMO2	11	33880122	33913836	-1	37
ENSG00000128394	478.502	1.72325	3.3018	0.19682	8.75546	2.03281e-18	9.48333e-17	protein_coding	apolipoprotein B mRNA editing enzyme, catalytic polypeptide-like 3F [Source:HGNC Symbol;Acc:17356]	APOBEC3F	22	39436609	39449915	1	37
ENSG00000188157	15965.9	1.6995	3.24789	0.194351	8.74448	2.24046e-18	1.0415e-16	protein_coding	agrin [Source:HGNC Symbol;Acc:329]	AGRN	1	955503	991496	1	37
ENSG00000225101	44.1681	3.77336	13.674	0.431636	8.74199	2.29033e-18	1.06092e-16	pseudogene	olfactory receptor, family 52, subfamily K, member 3 pseudogene [Source:HGNC Symbol;Acc:15224]	OR52K3P	11	4496043	4497123	1	37
ENSG00000140853	3372.77	1.3907	2.62206	0.159119	8.74	2.3311e-18	1.076e-16	protein_coding	NLR family, CARD domain containing 5 [Source:HGNC Symbol;Acc:29933]	NLRC5	16	57023397	57117443	1	37
ENSG00000136643	2360.38	0.793573	1.73336	0.090845	8.73545	2.42678e-18	1.11623e-16	protein_coding	ribosomal protein S6 kinase, 52kDa, polypeptide 1 [Source:HGNC Symbol;Acc:10439]	RPS6KC1	1	213224589	213448116	1	37
ENSG00000174136	2426.47	0.840684	1.7909	0.0963302	8.72711	2.61271e-18	1.19755e-16	protein_coding	repulsive guidance molecule family member b [Source:HGNC Symbol;Acc:26896]	RGMB	5	98104354	98134347	1	37
ENSG00000155158	689.031	1.0242	2.03383	0.117419	8.72261	2.71857e-18	1.24173e-16	protein_coding	tetratricopeptide repeat domain 39B [Source:HGNC Symbol;Acc:23704]	TTC39B	9	15163620	15307358	-1	37
ENSG00000198719	299.787	2.41928	5.34904	0.277886	8.70602	3.14718e-18	1.43251e-16	protein_coding	delta-like 1 (Drosophila) [Source:HGNC Symbol;Acc:2908]	DLL1	6	170591294	170599561	-1	37
ENSG00000159256	1423.91	0.726032	1.65408	0.0834392	8.70133	3.2802e-18	1.48789e-16	protein_coding	MORC family CW-type zinc finger 3 [Source:HGNC Symbol;Acc:23572]	MORC3	21	37692487	37758446	1	37
ENSG00000100731	3767.95	0.778905	1.71583	0.089614	8.69178	3.56807e-18	1.61289e-16	protein_coding	pecanex homolog (Drosophila) [Source:HGNC Symbol;Acc:19740]	PCNX	14	71374122	71582099	1	37
ENSG00000030419	557.903	1.56706	2.96301	0.180434	8.68494	3.78936e-18	1.70703e-16	protein_coding	IKAROS family zinc finger 2 (Helios) [Source:HGNC Symbol;Acc:13177]	IKZF2	2	213864429	214017151	-1	37
ENSG00000214872	90.9797	2.90752	7.5033	0.334877	8.68236	3.87634e-18	1.74024e-16	protein_coding	smoothelin-like 1 [Source:HGNC Symbol;Acc:32394]	SMTNL1	11	57308979	57318108	1	37
ENSG00000227097	1391.6	-0.729817	-1.65843	0.0841468	-8.67314	4.20349e-18	1.88067e-16	pseudogene			11	82400571	82400944	1	37
ENSG00000018408	3448.21	1.0523	2.07383	0.121651	8.65009	5.14574e-18	2.29441e-16	protein_coding	WW domain containing transcription regulator 1 [Source:HGNC Symbol;Acc:24042]	WWTR1	3	149235022	149454501	-1	37
ENSG00000108342	209.842	3.62346	12.3246	0.419194	8.64388	5.43362e-18	2.41455e-16	protein_coding	colony stimulating factor 3 (granulocyte) [Source:HGNC Symbol;Acc:2438]	CSF3	17	38171614	38174066	1	37
ENSG00000149633	1253.74	1.74937	3.36211	0.202555	8.63652	5.79509e-18	2.56319e-16	protein_coding	KIAA1755 [Source:HGNC Symbol;Acc:29372]	KIAA1755	20	36838890	36889174	-1	37
ENSG00000244694	550.097	1.73282	3.32377	0.200644	8.63628	5.80721e-18	2.56319e-16	protein_coding	patched domain containing 4 [Source:HGNC Symbol;Acc:21345]	PTCHD4	6	47845764	48036425	-1	37
ENSG00000204264	2730.87	1.15706	2.23003	0.134085	8.62927	6.17427e-18	2.71606e-16	protein_coding	proteasome (prosome, macropain) subunit, beta type, 8 [Source:HGNC Symbol;Acc:9545]	PSMB8	6	32808494	32812480	-1	37
ENSG00000101255	1647.46	-0.989911	-1.98606	0.114877	-8.61713	6.86551e-18	3.01003e-16	protein_coding	tribbles pseudokinase 3 [Source:HGNC Symbol;Acc:16228]	TRIB3	20	361261	378203	1	37
ENSG00000138772	486.156	-0.944079	-1.92396	0.109649	-8.61004	7.30337e-18	3.19133e-16	protein_coding	annexin A3 [Source:HGNC Symbol;Acc:541]	ANXA3	4	79472673	79531597	1	37
ENSG00000105402	3930.35	1.00313	2.00434	0.116727	8.59379	8.41459e-18	3.66468e-16	protein_coding	N-ethylmaleimide-sensitive factor attachment protein, alpha [Source:HGNC Symbol;Acc:7641]	NAPA	19	47990894	48018497	-1	37
ENSG00000168280	265.992	3.39124	10.4922	0.395262	8.57973	9.5099e-18	4.12799e-16	protein_coding	kinesin family member 5C [Source:HGNC Symbol;Acc:6325]	KIF5C	2	149632819	149883273	1	37
ENSG00000092098	1362.81	0.703096	1.62799	0.0819524	8.57932	9.54396e-18	4.1291e-16	protein_coding	ring finger protein 31 [Source:HGNC Symbol;Acc:16031]	RNF31	14	24615892	24629870	1	37
ENSG00000122884	7757.28	0.740353	1.67058	0.0863736	8.57152	1.02127e-17	4.40388e-16	protein_coding	prolyl 4-hydroxylase, alpha polypeptide I [Source:HGNC Symbol;Acc:8546]	P4HA1	10	74766975	74856732	-1	37
ENSG00000056998	171.301	-1.11221	-2.16176	0.129855	-8.56496	1.08117e-17	4.64692e-16	protein_coding	glycogenin 2 [Source:HGNC Symbol;Acc:4700]	GYG2	X	2746829	2800859	1	37
ENSG00000168300	1552.06	0.812449	1.75619	0.0949632	8.55541	1.17453e-17	5.03168e-16	protein_coding	protein-L-isoaspartate (D-aspartate) O-methyltransferase domain containing 1 [Source:HGNC Symbol;Acc:30483]	PCMTD1	8	52730140	52811735	-1	37
ENSG00000167034	307.027	1.63107	3.09744	0.190687	8.55366	1.19242e-17	5.09167e-16	protein_coding	NK3 homeobox 1 [Source:HGNC Symbol;Acc:7838]	NKX3-1	8	23536206	23540440	-1	37
ENSG00000118507	232.991	1.5195	2.86692	0.177999	8.53658	1.38249e-17	5.88413e-16	protein_coding	A kinase (PRKA) anchor protein 7 [Source:HGNC Symbol;Acc:377]	AKAP7	6	131456806	131604675	1	37
ENSG00000141141	1882.29	0.615291	1.53187	0.0723138	8.50863	1.76001e-17	7.46666e-16	protein_coding	DEAD (Asp-Glu-Ala-Asp) box polypeptide 52 [Source:HGNC Symbol;Acc:20038]	DDX52	17	35969787	36003493	-1	37
ENSG00000124226	4697.45	1.26192	2.39815	0.148511	8.49718	1.94258e-17	8.21462e-16	protein_coding	ring finger protein 114 [Source:HGNC Symbol;Acc:13094]	RNF114	20	48552948	48570429	1	37
ENSG00000242071	6094.82	-1.07806	-2.1112	0.126909	-8.49475	1.98352e-17	8.36077e-16	pseudogene	ribosomal protein L7a pseudogene 6 [Source:HGNC Symbol;Acc:19785]	RPL7AP6	14	70352057	70352869	-1	37
ENSG00000120694	4536.98	0.841541	1.79196	0.0991515	8.48743	2.11258e-17	8.86599e-16	protein_coding	heat shock 105kDa/110kDa protein 1 [Source:HGNC Symbol;Acc:16969]	HSPH1	13	31710762	31736525	-1	37
ENSG00000189057	92.3533	1.8864	3.69711	0.222264	8.48719	2.11691e-17	8.86599e-16	protein_coding	family with sequence similarity 111, member B [Source:HGNC Symbol;Acc:24200]	FAM111B	11	58874658	58894883	1	37
ENSG00000214226	145.984	1.78067	3.43586	0.209847	8.48558	2.14636e-17	8.96073e-16	protein_coding	chromosome 17 open reading frame 67 [Source:HGNC Symbol;Acc:27900]	C17orf67	17	54869274	54916134	-1	37
ENSG00000236824	103.278	-2.92186	-7.57825	0.344621	-8.47848	2.28148e-17	9.4946e-16	lincRNA	brain cytoplasmic RNA 1 [Source:HGNC Symbol;Acc:1022]	BCYRN1	2	47558199	47571656	1	37
ENSG00000176406	45.5559	2.90743	7.5028	0.343796	8.45685	2.74689e-17	1.13952e-15	protein_coding	regulating synaptic membrane exocytosis 2 [Source:HGNC Symbol;Acc:17283]	RIMS2	8	104512976	105268322	1	37
ENSG00000188290	229.801	2.26547	4.80811	0.268122	8.44941	2.92782e-17	1.21075e-15	protein_coding	hes family bHLH transcription factor 4 [Source:HGNC Symbol;Acc:24149]	HES4	1	934342	935552	-1	37
ENSG00000186063	6997.46	0.973405	1.96347	0.115241	8.44668	2.99712e-17	1.23551e-15	protein_coding	axin interactor, dorsalization associated [Source:HGNC Symbol;Acc:25761]	AIDA	1	222841355	222886552	-1	37
ENSG00000088888	1299.68	-0.590884	-1.50617	0.0702324	-8.41327	3.98749e-17	1.63862e-15	protein_coding	mitochondrial antiviral signaling protein [Source:HGNC Symbol;Acc:29233]	MAVS	20	3827487	3849280	1	37
ENSG00000108001	109.175	1.56847	2.96589	0.186462	8.41174	4.03976e-17	1.65491e-15	protein_coding	early B-cell factor 3 [Source:HGNC Symbol;Acc:19087]	EBF3	10	131633547	131762105	-1	37
ENSG00000237276	165.449	1.91394	3.76838	0.227929	8.39711	4.5759e-17	1.86871e-15	pseudogene	anoctamin 7 pseudogene 1 [Source:HGNC Symbol;Acc:32248]	ANO7P1	1	16542404	16554522	-1	37
ENSG00000229644	605.815	1.9488	3.86054	0.232111	8.39599	4.61999e-17	1.88085e-15	protein_coding	nicotinamide phosphoribosyltransferase-like [Source:HGNC Symbol;Acc:17633]	NAMPTL	10	36810649	36813162	-1	37
ENSG00000078018	1404.32	1.72077	3.29612	0.205051	8.39189	4.78394e-17	1.94157e-15	protein_coding	microtubule-associated protein 2 [Source:HGNC Symbol;Acc:6839]	MAP2	2	210288782	210598842	1	37
ENSG00000247317	170.139	1.42305	2.68153	0.169717	8.38488	5.07776e-17	2.05445e-15	lincRNA			8	144063155	144099854	-1	37
ENSG00000168159	3012.45	-0.564972	-1.47936	0.067424	-8.37939	5.32031e-17	2.14597e-15	protein_coding	ring finger protein 187 [Source:HGNC Symbol;Acc:27146]	RNF187	1	228674762	228683467	1	37
ENSG00000196141	7024.63	0.612745	1.52917	0.0732198	8.36857	5.83223e-17	2.34523e-15	protein_coding	spermatogenesis associated, serine-rich 2-like [Source:HGNC Symbol;Acc:24574]	SPATS2L	2	201170604	201346986	1	37
ENSG00000048028	1826.45	0.942463	1.92181	0.112652	8.36616	5.95275e-17	2.38638e-15	protein_coding	ubiquitin specific peptidase 28 [Source:HGNC Symbol;Acc:12625]	USP28	11	113668596	113746292	-1	37
ENSG00000122068	3941.26	0.916216	1.88716	0.109574	8.36162	6.18643e-17	2.4725e-15	protein_coding	forty-two-three domain containing 1 [Source:HGNC Symbol;Acc:25407]	FYTTD1	3	197464050	197514467	1	37
ENSG00000111247	136.815	1.45424	2.74012	0.174125	8.35169	6.7293e-17	2.68129e-15	protein_coding	RAD51 associated protein 1 [Source:HGNC Symbol;Acc:16956]	RAD51AP1	12	4647950	4669214	1	37
ENSG00000198133	342.672	2.33908	5.0598	0.280272	8.34575	7.07624e-17	2.81098e-15	protein_coding	transmembrane protein 229B [Source:HGNC Symbol;Acc:20130]	TMEM229B	14	67913801	68000456	-1	37
ENSG00000166250	7569.97	1.02787	2.03901	0.123403	8.32933	8.13012e-17	3.21987e-15	protein_coding	CXADR-like membrane protein [Source:HGNC Symbol;Acc:24039]	CLMP	11	122943035	123065989	-1	37
ENSG00000084628	67.0622	3.11304	8.65201	0.373975	8.32418	8.49141e-17	3.35283e-15	protein_coding	Na+/K+ transporting ATPase interacting 1 [Source:HGNC Symbol;Acc:25743]	NKAIN1	1	31652592	31712401	-1	37
ENSG00000172795	871.223	0.70054	1.62511	0.0843299	8.30713	9.80409e-17	3.85951e-15	protein_coding	decapping mRNA 2 [Source:HGNC Symbol;Acc:24452]	DCP2	5	112312399	112356667	1	37
ENSG00000114450	2632.47	1.20296	2.30211	0.144951	8.29907	1.04926e-16	4.11819e-15	protein_coding	guanine nucleotide binding protein (G protein), beta polypeptide 4 [Source:HGNC Symbol;Acc:20731]	GNB4	3	179116990	179169378	-1	37
ENSG00000111843	2242.16	-0.465354	-1.38066	0.0561185	-8.29234	1.11038e-16	4.34508e-15	protein_coding	transmembrane protein 14C [Source:HGNC Symbol;Acc:20952]	TMEM14C	6	10723148	10731362	1	37
ENSG00000130489	592.212	1.15798	2.23145	0.139682	8.29015	1.13106e-16	4.41282e-15	protein_coding	SCO2 cytochrome c oxidase assembly protein [Source:HGNC Symbol;Acc:10604]	SCO2	22	50961997	50964868	-1	37
ENSG00000187790	206.087	1.16211	2.23784	0.140245	8.28626	1.16867e-16	4.54601e-15	protein_coding	Fanconi anemia, complementation group M [Source:HGNC Symbol;Acc:23168]	FANCM	14	45605143	45670093	1	37
ENSG00000143384	14894.6	0.866434	1.82315	0.104577	8.28512	1.17988e-16	4.57604e-15	protein_coding	myeloid cell leukemia sequence 1 (BCL2-related) [Source:HGNC Symbol;Acc:6943]	MCL1	1	150547032	150552066	-1	37
ENSG00000171860	232.327	3.44435	10.8856	0.418413	8.23196	1.84177e-16	7.12207e-15	protein_coding	complement component 3a receptor 1 [Source:HGNC Symbol;Acc:1319]	C3AR1	12	8210898	8219067	-1	37
ENSG00000118412	600.831	0.812283	1.75599	0.0987779	8.22333	1.9793e-16	7.63136e-15	processed_transcript	caspase 8 associated protein 2 [Source:HGNC Symbol;Acc:1510]	CASP8AP2	6	90539613	90584155	1	37
ENSG00000180616	41.2562	3.64635	12.5216	0.443812	8.21597	2.10452e-16	8.09035e-15	protein_coding	somatostatin receptor 2 [Source:HGNC Symbol;Acc:11331]	SSTR2	17	71161151	71167185	1	37
ENSG00000167244	2915.54	-0.812064	-1.75572	0.0988661	-8.21378	2.14336e-16	8.21559e-15	protein_coding	insulin-like growth factor 2 (somatomedin A) [Source:HGNC Symbol;Acc:5466]	IGF2	11	2150342	2170833	-1	37
ENSG00000172493	3037.39	1.05204	2.07345	0.128238	8.20379	2.32935e-16	8.90245e-15	protein_coding	AF4/FMR2 family, member 1 [Source:HGNC Symbol;Acc:7135]	AFF1	4	87856154	88062206	1	37
ENSG00000137449	1474.77	1.33162	2.51685	0.162432	8.198	2.44414e-16	9.31402e-15	protein_coding	cytoplasmic polyadenylation element binding protein 2 [Source:HGNC Symbol;Acc:21745]	CPEB2	4	15004298	15071777	1	37
ENSG00000204592	29012.9	1.4149	2.66641	0.172963	8.18034	2.83044e-16	1.07548e-14	protein_coding	major histocompatibility complex, class I, E [Source:HGNC Symbol;Acc:4962]	HLA-E	6	30457244	30461982	1	37
ENSG00000158711	1890.3	0.97674	1.96801	0.119435	8.17797	2.88661e-16	1.09366e-14	protein_coding	ELK4, ETS-domain protein (SRF accessory protein 1) [Source:HGNC Symbol;Acc:3326]	ELK4	1	205577071	205601090	-1	37
ENSG00000173145	1119.35	0.773674	1.70962	0.0947164	8.16832	3.1272e-16	1.1814e-14	protein_coding	nucleolar complex associated 3 homolog (S. cerevisiae) [Source:HGNC Symbol;Acc:24034]	NOC3L	10	96075004	96122716	-1	37
ENSG00000114439	4245.49	0.686442	1.60931	0.0841078	8.16146	3.30992e-16	1.24683e-14	protein_coding	bobby sox homolog (Drosophila) [Source:HGNC Symbol;Acc:14422]	BBX	3	107241783	107530171	1	37
ENSG00000126458	1530.69	-0.765125	-1.69952	0.0937661	-8.15993	3.35207e-16	1.25634e-14	protein_coding	related RAS viral (r-ras) oncogene homolog [Source:HGNC Symbol;Acc:10447]	RRAS	19	50138549	50143458	-1	37
ENSG00000184674	738.525	-0.749173	-1.68083	0.0918121	-8.15985	3.35434e-16	1.25634e-14	protein_coding	glutathione S-transferase theta 1 [Source:HGNC Symbol;Acc:4641]	GSTT1	22	24376133	24384680	-1	37
ENSG00000169908	415.404	1.36763	2.58046	0.16769	8.1557	3.47164e-16	1.29657e-14	protein_coding	transmembrane 4 L six family member 1 [Source:HGNC Symbol;Acc:11853]	TM4SF1	3	149086809	149095652	-1	37
ENSG00000134470	797.294	1.34299	2.53677	0.164704	8.15394	3.52243e-16	1.31181e-14	protein_coding	interleukin 15 receptor, alpha [Source:HGNC Symbol;Acc:5978]	IL15RA	10	5990855	6020150	-1	37
ENSG00000197614	1144.61	-1.54386	-2.91573	0.189728	-8.1372	4.04521e-16	1.50223e-14	protein_coding	microfibrillar associated protein 5 [Source:HGNC Symbol;Acc:29673]	MFAP5	12	8789942	8815484	-1	37
ENSG00000107290	5316.18	0.770638	1.70602	0.0947348	8.13469	4.12989e-16	1.52934e-14	protein_coding	senataxin [Source:HGNC Symbol;Acc:445]	SETX	9	135136743	135230372	-1	37
ENSG00000166532	1309.2	0.816915	1.76163	0.100464	8.13145	4.24168e-16	1.56632e-14	protein_coding	ribosomal modification protein rimK-like family member B [Source:HGNC Symbol;Acc:29228]	RIMKLB	12	8834196	8935691	1	37
ENSG00000171862	4434.15	0.785068	1.72317	0.0966635	8.12166	4.59854e-16	1.69332e-14	protein_coding	phosphatase and tensin homolog [Source:HGNC Symbol;Acc:9588]	PTEN	10	89622870	89731687	1	37
ENSG00000197323	1696.64	0.598316	1.51395	0.0737201	8.11605	4.81616e-16	1.76849e-14	protein_coding	tripartite motif containing 33 [Source:HGNC Symbol;Acc:16290]	TRIM33	1	114935399	115053781	-1	37
ENSG00000204261	99.2571	1.61428	3.0616	0.198998	8.11204	4.97756e-16	1.82265e-14	lincRNA	TAP1 and PSMB8 antisense RNA 1 [Source:HGNC Symbol;Acc:39758]	TAPSAR1	6	32811863	32814272	1	37
ENSG00000170345	535.881	1.36612	2.57776	0.168655	8.10008	5.49221e-16	2.0055e-14	protein_coding	FBJ murine osteosarcoma viral oncogene homolog [Source:HGNC Symbol;Acc:3796]	FOS	14	75745477	75748933	1	37
ENSG00000138135	225.417	1.95594	3.87969	0.241514	8.09866	5.55658e-16	2.02337e-14	protein_coding	cholesterol 25-hydroxylase [Source:HGNC Symbol;Acc:1907]	CH25H	10	90965694	90967071	-1	37
ENSG00000171094	42.4071	3.66162	12.6549	0.452561	8.0909	5.92266e-16	2.1507e-14	protein_coding	anaplastic lymphoma receptor tyrosine kinase [Source:HGNC Symbol;Acc:427]	ALK	2	29415640	30144432	-1	37
ENSG00000183831	76.4165	2.89057	7.41566	0.357576	8.08381	6.27716e-16	2.27313e-14	protein_coding	ankyrin repeat domain 45 [Source:HGNC Symbol;Acc:24786]	ANKRD45	1	173578700	173639001	-1	37
ENSG00000182179	4725.55	1.36476	2.57533	0.168842	8.08304	6.3172e-16	2.28133e-14	protein_coding	ubiquitin-like modifier activating enzyme 7 [Source:HGNC Symbol;Acc:12471]	UBA7	3	49842640	49851379	-1	37
ENSG00000225963	45.5392	2.49675	5.64411	0.309046	8.07889	6.53589e-16	2.35382e-14	antisense			2	230990026	231038939	1	37
ENSG00000163486	3127.88	0.620472	1.53738	0.0768562	8.07316	6.85019e-16	2.46025e-14	protein_coding	SLIT-ROBO Rho GTPase activating protein 2 [Source:HGNC Symbol;Acc:19751]	SRGAP2	1	206516200	206637783	1	37
ENSG00000121486	818.923	0.778409	1.71524	0.0964276	8.07247	6.88886e-16	2.46738e-14	protein_coding	tRNA methyltransferase 1 homolog (S. cerevisiae)-like [Source:HGNC Symbol;Acc:16782]	TRMT1L	1	185087220	185126204	-1	37
ENSG00000101150	4054.39	-0.455026	-1.37081	0.0564238	-8.06443	7.3578e-16	2.62816e-14	protein_coding	tumor protein D52-like 2 [Source:HGNC Symbol;Acc:12007]	TPD52L2	20	62496596	62522898	1	37
ENSG00000170430	350.852	-0.842717	-1.79342	0.104584	-8.05783	7.76597e-16	2.76641e-14	protein_coding	O-6-methylguanine-DNA methyltransferase [Source:HGNC Symbol;Acc:7059]	MGMT	10	131265448	131566271	1	37
ENSG00000152558	11782.5	0.941011	1.91987	0.117007	8.04233	8.81436e-16	3.13137e-14	protein_coding	transmembrane protein 123 [Source:HGNC Symbol;Acc:30138]	TMEM123	11	102267063	102341115	-1	37
ENSG00000171533	217.526	-1.30751	-2.47514	0.162587	-8.0419	8.84557e-16	3.13396e-14	protein_coding	microtubule-associated protein 6 [Source:HGNC Symbol;Acc:6868]	MAP6	11	75297963	75380165	-1	37
ENSG00000114933	496.428	0.952832	1.93567	0.118708	8.02666	1.00162e-15	3.53916e-14	protein_coding	INO80 complex subunit D [Source:HGNC Symbol;Acc:25997]	INO80D	2	206858445	206951027	-1	37
ENSG00000085449	4084.83	0.833473	1.78197	0.10395	8.01799	1.07491e-15	3.78791e-14	protein_coding	WD repeat and FYVE domain containing 1 [Source:HGNC Symbol;Acc:20451]	WDFY1	2	224720433	224810104	-1	37
ENSG00000119938	906.369	-0.952059	-1.93463	0.118773	-8.01581	1.09416e-15	3.84538e-14	protein_coding	protein phosphatase 1, regulatory subunit 3C [Source:HGNC Symbol;Acc:9293]	PPP1R3C	10	93388199	93392811	-1	37
ENSG00000226950	181.474	-1.44763	-2.7276	0.180682	-8.01207	1.12795e-15	3.95357e-14	processed_transcript	differentiation antagonizing non-protein coding RNA [Source:HGNC Symbol;Acc:28964]	DANCR	4	53578597	53586518	1	37
ENSG00000204525	25076.6	1.26739	2.40726	0.15826	8.00829	1.16313e-15	4.06599e-14	protein_coding	major histocompatibility complex, class I, C [Source:HGNC Symbol;Acc:4933]	HLA-C	6	31236526	31239907	-1	37
ENSG00000108688	75.6322	2.45324	5.47646	0.306541	8.00298	1.21448e-15	4.23421e-14	protein_coding	chemokine (C-C motif) ligand 7 [Source:HGNC Symbol;Acc:10634]	CCL7	17	32597240	32599261	1	37
ENSG00000234290	121.635	2.06352	4.18004	0.258089	7.99536	1.29195e-15	4.49237e-14	antisense			5	131804582	131808735	-1	37
ENSG00000101966	2150.22	0.849743	1.80218	0.106357	7.9895	1.35482e-15	4.69849e-14	protein_coding	X-linked inhibitor of apoptosis [Source:HGNC Symbol;Acc:592]	XIAP	X	122993574	123047829	1	37
ENSG00000104432	281.652	1.6724	3.18744	0.209359	7.98817	1.36952e-15	4.73696e-14	protein_coding	interleukin 7 [Source:HGNC Symbol;Acc:6023]	IL7	8	79587978	79717758	-1	37
ENSG00000134330	870.727	-0.575137	-1.48982	0.0720126	-7.98662	1.3869e-15	4.78445e-14	protein_coding	isoamyl acetate-hydrolyzing esterase 1 homolog (S. cerevisiae) [Source:HGNC Symbol;Acc:27696]	IAH1	2	9613787	9636672	1	37
ENSG00000221914	2123.2	0.720045	1.64723	0.0902432	7.97894	1.47596e-15	5.07832e-14	protein_coding	protein phosphatase 2, regulatory subunit B, alpha [Source:HGNC Symbol;Acc:9304]	PPP2R2A	8	26149007	26230196	1	37
ENSG00000142677	36.3931	3.31934	9.98209	0.416462	7.97034	1.5824e-15	5.43027e-14	protein_coding	interleukin 22 receptor, alpha 1 [Source:HGNC Symbol;Acc:13700]	IL22RA1	1	24446261	24469611	-1	37
ENSG00000136156	17722.5	1.13766	2.20024	0.142845	7.96428	1.66192e-15	5.68829e-14	protein_coding	integral membrane protein 2B [Source:HGNC Symbol;Acc:6174]	ITM2B	13	48807294	48837063	1	37
ENSG00000128567	346.252	1.80851	3.50281	0.22729	7.95687	1.76449e-15	6.0236e-14	protein_coding	podocalyxin-like [Source:HGNC Symbol;Acc:9171]	PODXL	7	131185021	131242976	-1	37
ENSG00000039319	1856.64	0.603725	1.51964	0.0761225	7.93097	2.17445e-15	7.40385e-14	protein_coding	zinc finger, FYVE domain containing 16 [Source:HGNC Symbol;Acc:20756]	ZFYVE16	5	79703832	79775169	1	37
ENSG00000136758	7017.83	0.535134	1.44908	0.0676441	7.91102	2.55292e-15	8.67e-14	protein_coding	YME1-like 1 ATPase [Source:HGNC Symbol;Acc:12843]	YME1L1	10	27399383	27444195	-1	37
ENSG00000104133	2405.75	0.541665	1.45565	0.0684734	7.91059	2.56165e-15	8.67717e-14	protein_coding	spastic paraplegia 11 (autosomal recessive) [Source:HGNC Symbol;Acc:11226]	SPG11	15	44854894	44955876	-1	37
ENSG00000145780	1351.24	0.898324	1.8639	0.113566	7.91014	2.57092e-15	8.68613e-14	protein_coding	fem-1 homolog c (C. elegans) [Source:HGNC Symbol;Acc:16933]	FEM1C	5	114856608	114880591	-1	37
ENSG00000128928	1531.4	-0.381418	-1.30262	0.0482378	-7.90704	2.63574e-15	8.88223e-14	protein_coding	isovaleryl-CoA dehydrogenase [Source:HGNC Symbol;Acc:6186]	IVD	15	40697686	40728146	1	37
ENSG00000112837	1316.36	0.867086	1.82398	0.109883	7.89099	2.99791e-15	1.00768e-13	protein_coding	T-box 18 [Source:HGNC Symbol;Acc:11595]	TBX18	6	85397069	85474237	-1	37
ENSG00000139921	3863.1	1.56564	2.9601	0.198463	7.88886	3.0497e-15	1.02247e-13	protein_coding	thioredoxin-related transmembrane protein 1 [Source:HGNC Symbol;Acc:15487]	TMX1	14	51706880	51722759	1	37
ENSG00000163635	1370.8	0.699418	1.62385	0.0886749	7.88744	3.08446e-15	1.03148e-13	protein_coding	ataxin 7 [Source:HGNC Symbol;Acc:10560]	ATXN7	3	63850233	63989138	1	37
ENSG00000164329	2043.24	0.578391	1.49318	0.0733828	7.88184	3.2259e-15	1.07604e-13	protein_coding	PAP associated domain containing 4 [Source:HGNC Symbol;Acc:26776]	PAPD4	5	78907943	78982471	1	37
ENSG00000136942	5418.47	-0.641658	-1.56012	0.0814307	-7.8798	3.27895e-15	1.09096e-13	protein_coding	ribosomal protein L35 [Source:HGNC Symbol;Acc:10344]	RPL35	9	127620159	127624260	-1	37
ENSG00000177294	42.787	2.61454	6.12427	0.331911	7.87722	3.34741e-15	1.11092e-13	protein_coding	F-box protein 39 [Source:HGNC Symbol;Acc:28565]	FBXO39	17	6679542	6700420	1	37
ENSG00000101342	72.1343	1.79112	3.46083	0.227798	7.86276	3.75762e-15	1.2439e-13	protein_coding	TBC/LysM-associated domain containing 2 [Source:HGNC Symbol;Acc:16112]	TLDC2	20	35504524	35522638	1	37
ENSG00000171863	4027.64	-0.821156	-1.76682	0.104458	-7.86109	3.80791e-15	1.25738e-13	protein_coding	ribosomal protein S7 [Source:HGNC Symbol;Acc:10440]	RPS7	2	3622795	3628509	1	37
ENSG00000151229	511.886	1.19028	2.28196	0.151498	7.85672	3.9433e-15	1.29881e-13	protein_coding	solute carrier family 2 (facilitated glucose transporter), member 13 [Source:HGNC Symbol;Acc:15956]	SLC2A13	12	40148823	40499891	-1	37
ENSG00000166801	2952.37	1.08758	2.12517	0.138471	7.85417	4.02418e-15	1.32213e-13	protein_coding	family with sequence similarity 111, member A [Source:HGNC Symbol;Acc:24725]	FAM111A	11	58910221	58922512	1	37
ENSG00000026950	3550.94	1.23364	2.3516	0.157142	7.85052	4.14328e-15	1.35786e-13	protein_coding	butyrophilin, subfamily 3, member A1 [Source:HGNC Symbol;Acc:1138]	BTN3A1	6	26402465	26415444	1	37
ENSG00000115073	1268.98	-0.680501	-1.6027	0.0868709	-7.83348	4.74566e-15	1.55139e-13	protein_coding	ARP1 actin-related protein 1 homolog B, centractin beta (yeast) [Source:HGNC Symbol;Acc:168]	ACTR1B	2	98272431	98280570	-1	37
ENSG00000072422	1050.21	-0.666706	-1.58744	0.0852433	-7.82121	5.23175e-15	1.70605e-13	protein_coding	Rho-related BTB domain containing 1 [Source:HGNC Symbol;Acc:18738]	RHOBTB1	10	62629196	62761198	-1	37
ENSG00000182199	5781.47	-0.596512	-1.51206	0.0763595	-7.81189	5.6336e-15	1.83253e-13	protein_coding	serine hydroxymethyltransferase 2 (mitochondrial) [Source:HGNC Symbol;Acc:10852]	SHMT2	12	57623110	57628718	1	37
ENSG00000189266	3250.2	0.677841	1.59974	0.0867978	7.80943	5.74477e-15	1.86407e-13	protein_coding	proline-rich nuclear receptor coactivator 2 [Source:HGNC Symbol;Acc:23158]	PNRC2	1	24285599	24289952	1	37
ENSG00000130224	1080.04	1.07414	2.10547	0.137601	7.80617	5.89542e-15	1.90822e-13	protein_coding	leucine-rich repeats and calponin homology (CH) domain containing 2 [Source:HGNC Symbol;Acc:29292]	LRCH2	X	114345185	114468635	-1	37
ENSG00000125347	2736.25	1.31709	2.49163	0.168803	7.80251	6.06854e-15	1.95942e-13	protein_coding	interferon regulatory factor 1 [Source:HGNC Symbol;Acc:6116]	IRF1	5	131817301	131826490	-1	37
ENSG00000140044	1996.73	-0.667991	-1.58886	0.0856338	-7.80055	6.16367e-15	1.98525e-13	protein_coding	Jun dimerization protein 2 [Source:HGNC Symbol;Acc:17546]	JDP2	14	75894419	75940814	1	37
ENSG00000196954	2628.79	0.682259	1.60465	0.0875049	7.79681	6.34924e-15	2.04e-13	protein_coding	caspase 4, apoptosis-related cysteine peptidase [Source:HGNC Symbol;Acc:1505]	CASP4	11	104813593	104840163	-1	37
ENSG00000183137	470	0.949076	1.93064	0.121766	7.79427	6.47802e-15	2.07629e-13	protein_coding	centrosomal protein 57kDa-like 1 [Source:HGNC Symbol;Acc:21561]	CEP57L1	6	109416313	109485135	1	37
ENSG00000162645	2090.88	2.25026	4.7577	0.288784	7.79221	6.58459e-15	2.1053e-13	protein_coding	guanylate binding protein 2, interferon-inducible [Source:HGNC Symbol;Acc:4183]	GBP2	1	89571815	89616139	-1	37
ENSG00000060491	2637.65	1.25228	2.38218	0.160733	7.79105	6.64568e-15	2.11966e-13	protein_coding	opioid growth factor receptor [Source:HGNC Symbol;Acc:15768]	OGFR	20	61436187	61445352	1	37
ENSG00000129226	5572.17	2.16964	4.4991	0.278577	7.78828	6.79295e-15	2.16138e-13	protein_coding	CD68 molecule [Source:HGNC Symbol;Acc:1693]	CD68	17	7482785	7485429	1	37
ENSG00000117500	2995.43	1.11274	2.16257	0.142957	7.78376	7.04028e-15	2.23465e-13	protein_coding	transmembrane emp24 protein transport domain containing 5 [Source:HGNC Symbol;Acc:24251]	TMED5	1	93615299	93646285	-1	37
ENSG00000243811	121.965	1.71806	3.28994	0.220783	7.78168	7.15681e-15	2.26615e-13	protein_coding	apolipoprotein B mRNA editing enzyme, catalytic polypeptide-like 3D [Source:HGNC Symbol;Acc:17354]	APOBEC3D	22	39410368	39429281	1	37
ENSG00000163132	386.924	1.58945	3.00935	0.2043	7.78	7.25274e-15	2.29099e-13	protein_coding	msh homeobox 1 [Source:HGNC Symbol;Acc:7391]	MSX1	4	4861393	4865663	1	37
ENSG00000196937	2142.13	0.61275	1.52917	0.0788476	7.77132	7.767e-15	2.44754e-13	protein_coding	family with sequence similarity 3, member C [Source:HGNC Symbol;Acc:18664]	FAM3C	7	120988905	121036418	-1	37
ENSG00000234745	41251.7	1.25013	2.37863	0.160894	7.76989	7.85558e-15	2.46952e-13	protein_coding	major histocompatibility complex, class I, B [Source:HGNC Symbol;Acc:4932]	HLA-B	6	31321649	31324965	-1	37
ENSG00000105928	844.925	-0.690678	-1.61404	0.0889378	-7.76585	8.10966e-15	2.54329e-13	protein_coding	deafness, autosomal dominant 5 [Source:HGNC Symbol;Acc:2810]	DFNA5	7	24737972	24809244	-1	37
ENSG00000134716	58.7254	3.06597	8.37432	0.396233	7.73779	1.01158e-14	3.16488e-13	protein_coding	cytochrome P450, family 2, subfamily J, polypeptide 2 [Source:HGNC Symbol;Acc:2634]	CYP2J2	1	60358980	60392462	-1	37
ENSG00000135535	18410.7	1.05299	2.07483	0.136114	7.73612	1.02495e-14	3.19907e-13	protein_coding	CD164 molecule, sialomucin [Source:HGNC Symbol;Acc:1632]	CD164	6	109687717	109703762	-1	37
ENSG00000132792	2059.97	0.788014	1.7267	0.101868	7.7356	1.02915e-14	3.20355e-13	protein_coding	catenin, beta like 1 [Source:HGNC Symbol;Acc:15879]	CTNNBL1	20	36322408	36500531	1	37
ENSG00000203812	344.167	1.96849	3.91358	0.25448	7.73534	1.03127e-14	3.20355e-13	protein_coding	histone cluster 2, H2aa4 [Source:HGNC Symbol;Acc:29668]	HIST2H2AA4	1	149822643	149823191	1	37
ENSG00000188647	2152.21	0.709695	1.63546	0.0918584	7.72596	1.11011e-14	3.44031e-13	protein_coding	protein prenyltransferase alpha subunit repeat containing 1 [Source:HGNC Symbol;Acc:30449]	PTAR1	9	72324438	72374875	-1	37
ENSG00000138593	2840.49	0.519525	1.43348	0.0672569	7.72448	1.12312e-14	3.47239e-13	protein_coding	SECIS binding protein 2-like [Source:HGNC Symbol;Acc:28997]	SECISBP2L	15	49280673	49338760	-1	37
ENSG00000115816	1411.69	0.690954	1.61435	0.0895413	7.7166	1.19478e-14	3.68527e-13	protein_coding	CCAAT/enhancer binding protein (C/EBP), zeta [Source:HGNC Symbol;Acc:24218]	CEBPZ	2	37428755	37458856	-1	37
ENSG00000065613	3279.51	0.638709	1.55694	0.0827741	7.71629	1.19761e-14	3.68532e-13	protein_coding	STE20-like kinase [Source:HGNC Symbol;Acc:11088]	SLK	10	105726959	105788991	1	37
ENSG00000158373	394.633	1.58939	3.00922	0.206237	7.70661	1.292e-14	3.96646e-13	protein_coding	histone cluster 1, H2bd [Source:HGNC Symbol;Acc:4747]	HIST1H2BD	6	26158349	26171577	1	37
ENSG00000157514	618.836	-1.065	-2.09217	0.138225	-7.7048	1.31052e-14	4.01392e-13	protein_coding	TSC22 domain family, member 3 [Source:HGNC Symbol;Acc:3051]	TSC22D3	X	106956451	107020572	-1	37
ENSG00000071282	2164.12	-0.996122	-1.99463	0.129333	-7.70202	1.33937e-14	4.09273e-13	protein_coding	LIM and cysteine-rich domains 1 [Source:HGNC Symbol;Acc:6633]	LMCD1	3	8543393	8609805	1	37
ENSG00000100889	2108.99	-1.0849	-2.12123	0.140951	-7.697	1.39303e-14	4.2468e-13	protein_coding	phosphoenolpyruvate carboxykinase 2 (mitochondrial) [Source:HGNC Symbol;Acc:8725]	PCK2	14	24563262	24579807	1	37
ENSG00000140319	4795.25	-0.47962	-1.39438	0.0623683	-7.69012	1.47e-14	4.47104e-13	protein_coding	signal recognition particle 14kDa (homologous Alu RNA binding protein) [Source:HGNC Symbol;Acc:11299]	SRP14	15	40327940	40331389	-1	37
ENSG00000245556	248.731	1.44999	2.73206	0.18876	7.68167	1.57028e-14	4.76499e-13	lincRNA			5	77638189	77656331	-1	37
ENSG00000102786	1257.32	0.521154	1.4351	0.0678822	7.67732	1.62446e-14	4.91803e-13	protein_coding	integrator complex subunit 6 [Source:HGNC Symbol;Acc:14879]	INTS6	13	51928213	52028400	-1	37
ENSG00000160013	651.939	1.1528	2.22346	0.150267	7.67173	1.69692e-14	5.12557e-13	protein_coding	prostaglandin I2 (prostacyclin) receptor (IP) [Source:HGNC Symbol;Acc:9602]	PTGIR	19	47123725	47128375	-1	37
ENSG00000116701	448.951	2.92016	7.56932	0.380812	7.66826	1.74348e-14	5.24203e-13	protein_coding	neutrophil cytosolic factor 2 [Source:HGNC Symbol;Acc:7661]	NCF2	1	183524698	183560011	-1	37
ENSG00000156802	779.323	0.917768	1.88919	0.119683	7.66834	1.7424e-14	5.24203e-13	protein_coding	ATPase family, AAA domain containing 2 [Source:HGNC Symbol;Acc:30123]	ATAD2	8	124332090	124428590	-1	37
ENSG00000123643	973.704	-0.513333	-1.42734	0.0669906	-7.66276	1.81982e-14	5.45905e-13	protein_coding	solute carrier family 36 (proton/amino acid symporter), member 1 [Source:HGNC Symbol;Acc:18761]	SLC36A1	5	150816607	150871942	1	37
ENSG00000123983	6660.06	0.716124	1.64276	0.0934719	7.66138	1.83939e-14	5.50516e-13	protein_coding	acyl-CoA synthetase long-chain family member 3 [Source:HGNC Symbol;Acc:3570]	ACSL3	2	223725652	223809357	1	37
ENSG00000106560	137.731	1.86475	3.64204	0.24347	7.65905	1.87312e-14	5.59333e-13	protein_coding	GTPase, IMAP family member 2 [Source:HGNC Symbol;Acc:21789]	GIMAP2	7	150382785	150390729	1	37
ENSG00000050344	1487.86	1.34209	2.53519	0.175317	7.65526	1.92927e-14	5.7479e-13	protein_coding	nuclear factor, erythroid 2-like 3 [Source:HGNC Symbol;Acc:7783]	NFE2L3	7	26191860	26226745	1	37
ENSG00000075790	2357.48	0.806302	1.74872	0.105332	7.65483	1.9357e-14	5.75398e-13	protein_coding	B-cell receptor-associated protein 29 [Source:HGNC Symbol;Acc:24131]	BCAP29	7	107220422	107269615	1	37
ENSG00000169255	1135.12	1.27261	2.41598	0.166366	7.64945	2.01835e-14	5.9861e-13	protein_coding	beta-1,3-N-acetylgalactosaminyltransferase 1 (globoside blood group) [Source:HGNC Symbol;Acc:918]	B3GALNT1	3	160801671	160823172	-1	37
ENSG00000100422	1168.59	-0.749402	-1.6811	0.0981329	-7.6366	2.23029e-14	6.59974e-13	protein_coding	ceramide kinase [Source:HGNC Symbol;Acc:19256]	CERK	22	47080308	47134158	-1	37
ENSG00000075539	1567.16	0.444559	1.3609	0.0583054	7.62466	2.44674e-14	7.22396e-13	protein_coding	FRY-like [Source:HGNC Symbol;Acc:29127]	FRYL	4	48499378	48782339	-1	37
ENSG00000197056	348.534	0.73978	1.66992	0.0971138	7.61766	2.58323e-14	7.60979e-13	protein_coding	zinc finger, MYM-type 1 [Source:HGNC Symbol;Acc:26253]	ZMYM1	1	35525387	35581460	1	37
ENSG00000107443	434.301	0.794164	1.73407	0.104312	7.61331	2.67154e-14	7.85229e-13	protein_coding	cyclin J [Source:HGNC Symbol;Acc:23434]	CCNJ	10	97803151	97820627	1	37
ENSG00000075415	9574.24	-0.493528	-1.40788	0.064846	-7.61077	2.72458e-14	7.99027e-13	protein_coding	solute carrier family 25 (mitochondrial carrier; phosphate carrier), member 3 [Source:HGNC Symbol;Acc:10989]	SLC25A3	12	98987369	98995946	1	37
ENSG00000257064	217.245	2.02488	4.06959	0.266129	7.60864	2.76991e-14	8.10508e-13	NA	NA	NA	NA	NA	NA	NA	NA
ENSG00000136874	882.516	0.778577	1.71544	0.102407	7.60276	2.89884e-14	8.46344e-13	protein_coding	syntaxin 17 [Source:HGNC Symbol;Acc:11432]	STX17	9	102668915	102732618	1	37
ENSG00000166946	1207	-0.413423	-1.33184	0.0543814	-7.60229	2.90943e-14	8.47549e-13	protein_coding	cyclin D-type binding-protein 1 [Source:HGNC Symbol;Acc:1587]	CCNDBP1	15	43477316	43487396	1	37
ENSG00000123737	811.81	0.916163	1.88709	0.120627	7.59504	3.07697e-14	8.94369e-13	protein_coding	exosome component 9 [Source:HGNC Symbol;Acc:9137]	EXOSC9	4	122722472	122738176	1	37
ENSG00000103196	1834.18	-1.0296	-2.04146	0.135593	-7.59332	3.11806e-14	9.04308e-13	protein_coding	cysteine-rich secretory protein LCCL domain containing 2 [Source:HGNC Symbol;Acc:25248]	CRISPLD2	16	84853590	84954374	1	37
ENSG00000164211	4624.42	1.27879	2.42636	0.168573	7.586	3.29926e-14	9.54745e-13	protein_coding	StAR-related lipid transfer (START) domain containing 4 [Source:HGNC Symbol;Acc:18058]	STARD4	5	110831731	110848288	-1	37
ENSG00000159314	356.154	1.85121	3.60803	0.244121	7.58316	3.37236e-14	9.73751e-13	protein_coding	Rho GTPase activating protein 27 [Source:HGNC Symbol;Acc:31813]	ARHGAP27	17	43471275	43511787	-1	37
ENSG00000135148	2740.06	1.16365	2.24023	0.153519	7.57983	3.45996e-14	9.96849e-13	protein_coding	TRAF-type zinc finger domain containing 1 [Source:HGNC Symbol;Acc:24808]	TRAFD1	12	112563305	112591407	1	37
ENSG00000111652	1712.55	-0.516134	-1.43012	0.0681085	-7.57812	3.50588e-14	1.00786e-12	protein_coding	COP9 signalosome subunit 7A [Source:HGNC Symbol;Acc:16758]	COPS7A	12	6832907	6841041	1	37
ENSG00000139289	4171.47	1.62184	3.07768	0.214084	7.57574	3.57097e-14	1.02433e-12	protein_coding	pleckstrin homology-like domain, family A, member 1 [Source:HGNC Symbol;Acc:8933]	PHLDA1	12	76419227	76427712	-1	37
ENSG00000182372	404.308	-0.864677	-1.82093	0.114253	-7.56812	3.78677e-14	1.08386e-12	protein_coding	ceroid-lipofuscinosis, neuronal 8 (epilepsy, progressive with mental retardation) [Source:HGNC Symbol;Acc:2079]	CLN8	8	1703944	1734738	1	37
ENSG00000198087	1310.27	1.05326	2.07521	0.139212	7.56585	3.85327e-14	1.10049e-12	protein_coding	CD2-associated protein [Source:HGNC Symbol;Acc:14258]	CD2AP	6	47445525	47594999	1	37
ENSG00000117707	68.6138	2.54378	5.83116	0.336478	7.56003	4.02978e-14	1.1484e-12	protein_coding	prospero homeobox 1 [Source:HGNC Symbol;Acc:9459]	PROX1	1	214156524	214214595	1	37
ENSG00000069667	691.346	1.36943	2.58369	0.181195	7.55779	4.09985e-14	1.16583e-12	protein_coding	RAR-related orphan receptor A [Source:HGNC Symbol;Acc:10258]	RORA	15	60780483	61521518	-1	37
ENSG00000114942	6847.07	-0.676665	-1.59844	0.0895584	-7.55558	4.17013e-14	1.18325e-12	protein_coding	eukaryotic translation elongation factor 1 beta 2 [Source:HGNC Symbol;Acc:3208]	EEF1B2	2	207024309	207027652	1	37
ENSG00000097033	5318.56	0.545086	1.45911	0.0721484	7.55507	4.18636e-14	1.18529e-12	protein_coding	SH3-domain GRB2-like endophilin B1 [Source:HGNC Symbol;Acc:10833]	SH3GLB1	1	87170259	87213867	1	37
ENSG00000175054	1053.26	0.509726	1.42378	0.0676192	7.53819	4.76546e-14	1.34635e-12	protein_coding	ataxia telangiectasia and Rad3 related [Source:HGNC Symbol;Acc:882]	ATR	3	142168077	142297668	-1	37
ENSG00000119771	1233.91	-0.633914	-1.55177	0.0841281	-7.5351	4.87951e-14	1.3756e-12	protein_coding	kelch-like family member 29 [Source:HGNC Symbol;Acc:29404]	KLHL29	2	23608088	23931481	1	37
ENSG00000172243	130.411	3.204	9.21511	0.425637	7.52754	5.17043e-14	1.45449e-12	protein_coding	C-type lectin domain family 7, member A [Source:HGNC Symbol;Acc:14558]	CLEC7A	12	10269376	10282857	-1	37
ENSG00000147050	1031.51	0.60125	1.51703	0.079912	7.52389	5.31693e-14	1.4925e-12	protein_coding	lysine (K)-specific demethylase 6A [Source:HGNC Symbol;Acc:12637]	KDM6A	X	44732757	44971847	1	37
ENSG00000129003	3172.75	0.578463	1.49326	0.0768881	7.52343	5.33566e-14	1.49456e-12	protein_coding	vacuolar protein sorting 13 homolog C (S. cerevisiae) [Source:HGNC Symbol;Acc:23594]	VPS13C	15	62144588	62352672	-1	37
ENSG00000104067	5619.91	0.530031	1.44396	0.0704897	7.51927	5.50817e-14	1.53959e-12	protein_coding	tight junction protein 1 [Source:HGNC Symbol;Acc:11827]	TJP1	15	29991571	30261068	-1	37
ENSG00000131475	906.2	-0.74878	-1.68037	0.0996014	-7.51777	5.57201e-14	1.55412e-12	protein_coding	vacuolar protein sorting 25 homolog (S. cerevisiae) [Source:HGNC Symbol;Acc:28122]	VPS25	17	40925454	40931617	1	37
ENSG00000028116	679.43	0.759049	1.69237	0.100971	7.51747	5.58454e-14	1.5543e-12	protein_coding	vaccinia related kinase 2 [Source:HGNC Symbol;Acc:12719]	VRK2	2	58134786	58387055	1	37
ENSG00000173041	144.245	1.15053	2.21995	0.153107	7.5145	5.71292e-14	1.58667e-12	protein_coding	zinc finger protein 680 [Source:HGNC Symbol;Acc:26897]	ZNF680	7	63980262	64023484	-1	37
ENSG00000143033	578.411	0.860452	1.81561	0.11453	7.51288	5.78401e-14	1.60302e-12	protein_coding	metal response element binding transcription factor 2 [Source:HGNC Symbol;Acc:29535]	MTF2	1	93544792	93604638	1	37
ENSG00000100084	372.625	1.27618	2.42197	0.169972	7.50815	5.99675e-14	1.65847e-12	protein_coding	histone cell cycle regulator [Source:HGNC Symbol;Acc:4916]	HIRA	22	19318221	19435224	-1	37
ENSG00000023318	3754.32	0.748394	1.67992	0.0998585	7.49455	6.65283e-14	1.83476e-12	protein_coding	endoplasmic reticulum protein 44 [Source:HGNC Symbol;Acc:18311]	ERP44	9	102741461	102861322	-1	37
ENSG00000082074	167.922	3.04728	8.2665	0.406609	7.49436	6.66218e-14	1.83476e-12	protein_coding	FYN binding protein [Source:HGNC Symbol;Acc:4036]	FYB	5	39105338	39274630	-1	37
ENSG00000123094	4923.28	0.813566	1.75755	0.108592	7.49196	6.78505e-14	1.86078e-12	protein_coding	Ras association (RalGDS/AF-6) domain family (N-terminal) member 8 [Source:HGNC Symbol;Acc:13232]	RASSF8	12	26111962	26232825	1	37
ENSG00000135052	5148.49	1.12609	2.18266	0.150303	7.4921	6.77795e-14	1.86078e-12	protein_coding	golgi membrane protein 1 [Source:HGNC Symbol;Acc:15451]	GOLM1	9	88641061	88715088	-1	37
ENSG00000230055	213.227	-0.916967	-1.88814	0.122497	-7.48561	7.12177e-14	1.94905e-12	protein_coding	CDGSH iron sulfur domain 3 [Source:HGNC Symbol;Acc:27578]	CISD3	17	36886488	36891297	1	37
ENSG00000159399	3861.67	1.0232	2.03243	0.136713	7.48431	7.19264e-14	1.96434e-12	protein_coding	hexokinase 2 [Source:HGNC Symbol;Acc:4923]	HK2	2	75061108	75120486	1	37
ENSG00000128165	1205.93	-0.689179	-1.61237	0.092091	-7.48367	7.22775e-14	1.96982e-12	protein_coding	adrenomedullin 2 [Source:HGNC Symbol;Acc:28898]	ADM2	22	50919985	50924869	1	37
ENSG00000178966	363.21	0.693281	1.61696	0.0926626	7.48179	7.33197e-14	1.99408e-12	protein_coding	RecQ mediated genome instability 1 [Source:HGNC Symbol;Acc:25764]	RMI1	9	86595626	86618985	1	37
ENSG00000065243	2190.58	0.622846	1.53991	0.0832782	7.4791	7.48341e-14	2.02686e-12	protein_coding	protein kinase N2 [Source:HGNC Symbol;Acc:9406]	PKN2	1	89149905	89301938	1	37
ENSG00000175073	1285.04	0.94673	1.9275	0.12658	7.4793	7.47177e-14	2.02686e-12	protein_coding	valosin containing protein (p97)/p47 complex interacting protein 1 [Source:HGNC Symbol;Acc:30897]	VCPIP1	8	67540722	67579452	-1	37
ENSG00000175203	2744.97	-0.49396	-1.4083	0.0661737	-7.46459	8.3559e-14	2.25851e-12	protein_coding	dynactin 2 (p50) [Source:HGNC Symbol;Acc:2712]	DCTN2	12	57923885	57941114	-1	37
ENSG00000122729	1909.92	-1.06503	-2.09222	0.142731	-7.46182	8.53342e-14	2.30174e-12	protein_coding	aconitase 1, soluble [Source:HGNC Symbol;Acc:117]	ACO1	9	32384618	32454767	1	37
ENSG00000168214	3081.95	0.604491	1.52044	0.0810432	7.45887	8.72647e-14	2.34898e-12	protein_coding	recombination signal binding protein for immunoglobulin kappa J region [Source:HGNC Symbol;Acc:5724]	RBPJ	4	26165077	26436541	1	37
ENSG00000120690	4765.03	0.85721	1.81153	0.115105	7.4472	9.53433e-14	2.56118e-12	protein_coding	E74-like factor 1 (ets domain transcription factor) [Source:HGNC Symbol;Acc:3316]	ELF1	13	41506056	41635576	-1	37
ENSG00000176641	770.283	1.04165	2.05858	0.139936	7.44375	9.78637e-14	2.62351e-12	protein_coding	ring finger protein 152 [Source:HGNC Symbol;Acc:26811]	RNF152	18	59475296	59561480	-1	37
ENSG00000151151	494.844	1.28345	2.43421	0.172532	7.43892	1.01511e-13	2.71573e-12	protein_coding	inositol polyphosphate multikinase [Source:HGNC Symbol;Acc:20739]	IPMK	10	59951278	60027694	-1	37
ENSG00000186806	252.45	1.50425	2.83678	0.202346	7.43407	1.05305e-13	2.81148e-12	protein_coding	V-set and immunoglobulin domain containing 10 like [Source:HGNC Symbol;Acc:27111]	VSIG10L	19	51834790	51845378	-1	37
ENSG00000183726	5834.09	0.819278	1.76452	0.110266	7.43	1.08597e-13	2.88763e-12	protein_coding	transmembrane protein 50A [Source:HGNC Symbol;Acc:30590]	TMEM50A	1	25664408	25688852	1	37
ENSG00000197930	2722.77	0.773455	1.70936	0.104095	7.43027	1.08379e-13	2.88763e-12	protein_coding	ERO1-like (S. cerevisiae) [Source:HGNC Symbol;Acc:13280]	ERO1L	14	53106634	53162618	-1	37
ENSG00000105793	459.431	0.773345	1.70923	0.104175	7.42353	1.14038e-13	3.02617e-12	protein_coding	GTP-binding protein 10 (putative) [Source:HGNC Symbol;Acc:25106]	GTPBP10	7	89964537	90020769	1	37
ENSG00000236552	10979.3	-0.651563	-1.57087	0.0877952	-7.4214	1.1589e-13	3.0691e-12	pseudogene	ribosomal protein L13a pseudogene 5 [Source:HGNC Symbol;Acc:23736]	RPL13AP5	10	98510045	98510675	1	37
ENSG00000102699	6458.99	0.76137	1.6951	0.102659	7.41646	1.2029e-13	3.17919e-12	protein_coding	poly (ADP-ribose) polymerase family, member 4 [Source:HGNC Symbol;Acc:271]	PARP4	13	24995064	25086948	-1	37
ENSG00000205246	3185.45	-0.875919	-1.83518	0.118299	-7.4043	1.31849e-13	3.47768e-12	protein_coding	ribosomal protein SA pseudogene 58 [Source:HGNC Symbol;Acc:36809]	RPSAP58	19	23945807	24010937	1	37
ENSG00000146373	1168.15	0.837124	1.78649	0.113104	7.40137	1.34785e-13	3.54799e-12	protein_coding	ring finger protein 217 [Source:HGNC Symbol;Acc:21487]	RNF217	6	125283691	125413779	1	37
ENSG00000213977	3387.64	-0.619397	-1.53623	0.0836958	-7.40057	1.35596e-13	3.56218e-12	protein_coding	Tax1 (human T-cell leukemia virus type I) binding protein 3 [Source:HGNC Symbol;Acc:30684]	TAX1BP3	17	3566196	3571976	-1	37
ENSG00000102178	636.343	-0.596917	-1.51248	0.0806949	-7.3972	1.39084e-13	3.64651e-12	protein_coding	ubiquitin-like 4A [Source:HGNC Symbol;Acc:12505]	UBL4A	X	153712056	153715009	-1	37
ENSG00000116903	596.209	0.657551	1.5774	0.0889962	7.38852	1.48468e-13	3.88477e-12	protein_coding	exocyst complex component 8 [Source:HGNC Symbol;Acc:24659]	EXOC8	1	231468480	231473598	-1	37
ENSG00000168016	5493.3	1.13315	2.19337	0.153408	7.38652	1.50726e-13	3.936e-12	protein_coding	tetratricopeptide repeat and ankyrin repeat containing 1 [Source:HGNC Symbol;Acc:29011]	TRANK1	3	36868311	36986548	-1	37
ENSG00000125611	176.789	-0.904181	-1.87148	0.122555	-7.37777	1.60965e-13	4.19502e-12	protein_coding	coiled-coil-helix-coiled-coil-helix domain containing 5 [Source:HGNC Symbol;Acc:17840]	CHCHD5	2	113341817	113346852	1	37
ENSG00000182718	59769.1	-0.799347	-1.74031	0.108661	-7.35633	1.89042e-13	4.91696e-12	protein_coding	annexin A2 [Source:HGNC Symbol;Acc:537]	ANXA2	15	60639333	60695082	-1	37
ENSG00000071242	2898.66	-0.577762	-1.49253	0.0785598	-7.35442	1.91755e-13	4.97767e-12	protein_coding	ribosomal protein S6 kinase, 90kDa, polypeptide 2 [Source:HGNC Symbol;Acc:10431]	RPS6KA2	6	166822852	167319939	-1	37
ENSG00000162692	44.8011	2.4014	5.28314	0.326995	7.34382	2.0758e-13	5.37781e-12	protein_coding	vascular cell adhesion molecule 1 [Source:HGNC Symbol;Acc:12663]	VCAM1	1	101185298	101204601	1	37
ENSG00000173083	440.896	2.46142	5.50757	0.335516	7.3362	2.19738e-13	5.68154e-12	protein_coding	heparanase [Source:HGNC Symbol;Acc:5164]	HPSE	4	84213614	84256306	-1	37
ENSG00000129515	6067.17	0.738664	1.66863	0.100791	7.32864	2.32494e-13	5.99954e-12	protein_coding	sorting nexin 6 [Source:HGNC Symbol;Acc:14970]	SNX6	14	35030300	35099389	-1	37
ENSG00000171160	173.116	-1.11948	-2.17268	0.152768	-7.32796	2.3369e-13	6.01856e-12	protein_coding	MORN repeat containing 4 [Source:HGNC Symbol;Acc:24001]	MORN4	10	99374310	99393344	-1	37
ENSG00000097046	164.122	1.1276	2.18495	0.154007	7.32174	2.44785e-13	6.29193e-12	protein_coding	cell division cycle 7 [Source:HGNC Symbol;Acc:1745]	CDC7	1	91966408	91991321	1	37
ENSG00000185760	1084.13	1.00849	2.0118	0.13782	7.31741	2.52797e-13	6.48517e-12	protein_coding	potassium voltage-gated channel, KQT-like subfamily, member 5 [Source:HGNC Symbol;Acc:6299]	KCNQ5	6	73331520	73908574	1	37
ENSG00000144747	2816.37	0.744353	1.67522	0.101789	7.31272	2.61794e-13	6.70284e-12	protein_coding	TATA element modulatory factor 1 [Source:HGNC Symbol;Acc:11870]	TMF1	3	69068978	69101484	-1	37
ENSG00000198960	1227.25	-0.498982	-1.41322	0.068281	-7.30777	2.71621e-13	6.94089e-12	protein_coding	armadillo repeat containing, X-linked 6 [Source:HGNC Symbol;Acc:26094]	ARMCX6	X	100870110	100872991	-1	37
ENSG00000118515	6086.6	0.692142	1.61568	0.0947219	7.30709	2.72989e-13	6.96229e-12	protein_coding	serum/glucocorticoid regulated kinase 1 [Source:HGNC Symbol;Acc:10810]	SGK1	6	134490384	134639250	-1	37
ENSG00000177963	2980.45	-0.507156	-1.42125	0.0694156	-7.30608	2.75045e-13	7.00109e-12	protein_coding	RIC8 guanine nucleotide exchange factor A [Source:HGNC Symbol;Acc:29550]	RIC8A	11	207511	215113	1	37
ENSG00000133328	55.6837	3.26481	9.6118	0.44695	7.30463	2.78023e-13	7.06318e-12	protein_coding	HRAS-like suppressor 2 [Source:HGNC Symbol;Acc:17824]	HRASLS2	11	63320242	63330855	-1	37
ENSG00000108510	3512.47	0.536451	1.4504	0.0734642	7.30221	2.83076e-13	7.17765e-12	protein_coding	mediator complex subunit 13 [Source:HGNC Symbol;Acc:22474]	MED13	17	60019966	60142643	-1	37
ENSG00000139679	725.222	1.07138	2.10145	0.14678	7.29925	2.89378e-13	7.32328e-12	protein_coding	lysophosphatidic acid receptor 6 [Source:HGNC Symbol;Acc:15520]	LPAR6	13	48963707	49018840	-1	37
ENSG00000198625	589.396	0.817254	1.76205	0.111992	7.29741	2.93349e-13	7.40947e-12	protein_coding	Mdm4 p53 binding protein homolog (mouse) [Source:HGNC Symbol;Acc:6974]	MDM4	1	204485511	204542871	1	37
ENSG00000116406	1789.95	0.554547	1.46871	0.0760932	7.28773	3.1521e-13	7.94633e-12	protein_coding	ER degradation enhancer, mannosidase alpha-like 3 [Source:HGNC Symbol;Acc:16787]	EDEM3	1	184659365	184724047	-1	37
ENSG00000140105	37965.3	1.19232	2.2852	0.163674	7.28472	3.22341e-13	8.09495e-12	protein_coding	tryptophanyl-tRNA synthetase [Source:HGNC Symbol;Acc:12729]	WARS	14	100800125	100843142	-1	37
ENSG00000204138	2737.35	1.04226	2.05945	0.143071	7.28493	3.21847e-13	8.09495e-12	protein_coding	phosphatase and actin regulator 4 [Source:HGNC Symbol;Acc:25793]	PHACTR4	1	28696114	28826881	1	37
ENSG00000169964	301.872	-0.709909	-1.6357	0.0974653	-7.28371	3.24768e-13	8.1403e-12	protein_coding	transmembrane protein 42 [Source:HGNC Symbol;Acc:28444]	TMEM42	3	44903361	44907162	1	37
ENSG00000111087	157.688	-1.68941	-3.22526	0.231982	-7.28251	3.27666e-13	8.19727e-12	protein_coding	GLI family zinc finger 1 [Source:HGNC Symbol;Acc:4317]	GLI1	12	57853918	57866045	1	37
ENSG00000102119	923.066	-0.524549	-1.43848	0.0720604	-7.27929	3.35572e-13	8.36626e-12	protein_coding	emerin [Source:HGNC Symbol;Acc:3331]	EMD	X	153607557	153609883	1	37
ENSG00000103042	1122.12	-0.578043	-1.49282	0.0794098	-7.27924	3.35697e-13	8.36626e-12	protein_coding	solute carrier family 38, member 7 [Source:HGNC Symbol;Acc:25582]	SLC38A7	16	58699013	58719008	-1	37
ENSG00000008294	4709.49	0.551782	1.46589	0.0759735	7.26282	3.79103e-13	9.4301e-12	protein_coding	sperm associated antigen 9 [Source:HGNC Symbol;Acc:14524]	SPAG9	17	49039535	49198226	-1	37
ENSG00000119689	3466.48	-0.425807	-1.34332	0.0586617	-7.2587	3.90837e-13	9.70357e-12	protein_coding	dihydrolipoamide S-succinyltransferase (E2 component of 2-oxo-glutarate complex) [Source:HGNC Symbol;Acc:2911]	DLST	14	75348594	75370448	1	37
ENSG00000240087	2708.2	-0.646805	-1.5657	0.0891171	-7.25793	3.93063e-13	9.74038e-12	pseudogene			12	68946775	68947662	-1	37
ENSG00000112200	1534.37	0.526588	1.44052	0.0725756	7.25572	3.9954e-13	9.88221e-12	protein_coding	zinc finger protein 451 [Source:HGNC Symbol;Acc:21091]	ZNF451	6	56951642	57035105	1	37
ENSG00000077458	651.702	0.801011	1.74232	0.110573	7.24417	4.3508e-13	1.0741e-11	protein_coding	family with sequence similarity 76, member B [Source:HGNC Symbol;Acc:28492]	FAM76B	11	95502106	95523573	-1	37
ENSG00000084207	3820.92	-0.572315	-1.48691	0.0790932	-7.23596	4.62252e-13	1.13903e-11	protein_coding	glutathione S-transferase pi 1 [Source:HGNC Symbol;Acc:4638]	GSTP1	11	67351066	67354131	1	37
ENSG00000130147	3130.54	-0.639843	-1.55816	0.0885434	-7.22633	4.96232e-13	1.22047e-11	protein_coding	SH3-domain binding protein 4 [Source:HGNC Symbol;Acc:10826]	SH3BP4	2	235860617	235964358	1	37
ENSG00000116459	2198.39	-0.378725	-1.30019	0.0524688	-7.2181	5.27206e-13	1.29422e-11	protein_coding	ATP synthase, H+ transporting, mitochondrial Fo complex, subunit B1 [Source:HGNC Symbol;Acc:840]	ATP5F1	1	111991486	112005395	1	37
ENSG00000125743	2052.97	-0.615638	-1.53224	0.0853104	-7.21645	5.3361e-13	1.30749e-11	protein_coding	small nuclear ribonucleoprotein D2 polypeptide 16.5kDa [Source:HGNC Symbol;Acc:11159]	SNRPD2	19	46190712	46195827	-1	37
ENSG00000118777	89.9821	1.89212	3.71181	0.262347	7.2123	5.50161e-13	1.34553e-11	protein_coding	ATP-binding cassette, sub-family G (WHITE), member 2 [Source:HGNC Symbol;Acc:74]	ABCG2	4	89011416	89152474	-1	37
ENSG00000196611	13423.2	2.18176	4.53707	0.302625	7.20944	5.61817e-13	1.37148e-11	protein_coding	matrix metallopeptidase 1 (interstitial collagenase) [Source:HGNC Symbol;Acc:7155]	MMP1	11	102660651	102668891	-1	37
ENSG00000166228	560.227	-0.824859	-1.77136	0.114429	-7.20848	5.65799e-13	1.37864e-11	protein_coding	pterin-4 alpha-carbinolamine dehydratase/dimerization cofactor of hepatocyte nuclear factor 1 alpha [Source:HGNC Symbol;Acc:8646]	PCBD1	10	72642037	72648541	-1	37
ENSG00000106546	1937.73	1.09894	2.14198	0.152469	7.20765	5.6924e-13	1.38445e-11	protein_coding	aryl hydrocarbon receptor [Source:HGNC Symbol;Acc:348]	AHR	7	17338246	17385776	1	37
ENSG00000077157	1097.45	-1.23488	-2.35362	0.171566	-7.19771	6.12302e-13	1.48642e-11	protein_coding	protein phosphatase 1, regulatory subunit 12B [Source:HGNC Symbol;Acc:7619]	PPP1R12B	1	202317827	202561834	1	37
ENSG00000167550	263.859	1.71921	3.29255	0.239138	7.18917	6.51853e-13	1.57951e-11	protein_coding	Ras homolog enriched in brain like 1 [Source:HGNC Symbol;Acc:21166]	RHEBL1	12	49458468	49463808	-1	37
ENSG00000177683	509.214	0.672098	1.59339	0.0934954	7.18856	6.54768e-13	1.58364e-11	protein_coding	THAP domain containing 5 [Source:HGNC Symbol;Acc:23188]	THAP5	7	108194987	108210194	-1	37
ENSG00000100354	1273.73	0.698563	1.62289	0.0972564	7.18269	6.83523e-13	1.65015e-11	protein_coding	trinucleotide repeat containing 6B [Source:HGNC Symbol;Acc:29190]	TNRC6B	22	40440821	40731812	1	37
ENSG00000108448	294.931	-0.777399	-1.71404	0.108291	-7.1788	7.03242e-13	1.69463e-11	protein_coding	tripartite motif containing 16-like [Source:HGNC Symbol;Acc:32670]	TRIM16L	17	18601311	18639431	1	37
ENSG00000152332	5669.65	0.820103	1.76553	0.114332	7.17297	7.33857e-13	1.76516e-11	protein_coding	U2AF homology motif (UHM) kinase 1 [Source:HGNC Symbol;Acc:19683]	UHMK1	1	162467041	162499419	1	37
ENSG00000158321	284.423	1.1156	2.16685	0.155681	7.16591	7.72727e-13	1.85525e-11	protein_coding	autism susceptibility candidate 2 [Source:HGNC Symbol;Acc:14262]	AUTS2	7	69063905	70258054	1	37
ENSG00000164823	945.654	0.718659	1.64565	0.10034	7.16222	7.93782e-13	1.90232e-11	protein_coding	oxidative stress induced growth inhibitor family member 2 [Source:HGNC Symbol;Acc:1355]	OSGIN2	8	90914087	90940116	1	37
ENSG00000162734	11568.1	-0.531496	-1.44543	0.0742994	-7.15344	8.46301e-13	2.02448e-11	protein_coding	phosphoprotein enriched in astrocytes 15 [Source:HGNC Symbol;Acc:8822]	PEA15	1	160175127	160185166	1	37
ENSG00000144959	1626.22	0.912464	1.88226	0.127756	7.14223	9.18287e-13	2.19268e-11	protein_coding	neutral cholesterol ester hydrolase 1 [Source:HGNC Symbol;Acc:29260]	NCEH1	3	172348039	172429008	-1	37
ENSG00000163512	1329.48	0.5345	1.44844	0.0749297	7.13335	9.79537e-13	2.33468e-11	protein_coding	5-azacytidine induced 2 [Source:HGNC Symbol;Acc:24002]	AZI2	3	28356494	28390618	-1	37
ENSG00000147164	1652.95	-0.451745	-1.36769	0.0633391	-7.13217	9.87969e-13	2.3505e-11	protein_coding	sorting nexin 12 [Source:HGNC Symbol;Acc:14976]	SNX12	X	70279094	70288273	-1	37
ENSG00000107854	4109.03	0.551456	1.46556	0.0773528	7.1291	1.01027e-12	2.39921e-11	protein_coding	tankyrase, TRF1-interacting ankyrin-related ADP-ribose polymerase 2 [Source:HGNC Symbol;Acc:15677]	TNKS2	10	93558069	93625033	1	37
ENSG00000234518	31.5251	2.80347	6.98116	0.393712	7.12059	1.07462e-12	2.54742e-11	pseudogene	prostaglandin E synthase 3 (cytosolic) pseudogene 1 [Source:HGNC Symbol;Acc:43824]	PTGES3P1	1	89569968	89570450	-1	37
ENSG00000213246	1408.25	-0.404904	-1.324	0.0568684	-7.12	1.07924e-12	2.55374e-11	protein_coding	suppressor of Ty 4 homolog 1 (S. cerevisiae) [Source:HGNC Symbol;Acc:11467]	SUPT4H1	17	56422539	56430454	-1	37
ENSG00000029993	694.414	-1.02096	-2.02927	0.143452	-7.11706	1.10251e-12	2.6041e-11	protein_coding	high mobility group box 3 [Source:HGNC Symbol;Acc:5004]	HMGB3	X	150148982	150159248	1	37
ENSG00000163946	2463.72	0.538039	1.452	0.0757026	7.10727	1.18358e-12	2.79056e-11	protein_coding	family with sequence similarity 208, member A [Source:HGNC Symbol;Acc:30314]	FAM208A	3	56654161	56717265	-1	37
ENSG00000164308	1798.2	1.05541	2.07831	0.148566	7.104	1.21199e-12	2.8515e-11	protein_coding	endoplasmic reticulum aminopeptidase 2 [Source:HGNC Symbol;Acc:29499]	ERAP2	5	96211643	96255420	1	37
ENSG00000243335	583.988	-0.739289	-1.66935	0.10407	-7.10379	1.21377e-12	2.8515e-11	protein_coding	potassium channel tetramerization domain containing 7 [Source:HGNC Symbol;Acc:21957]	KCTD7	7	66093868	66276446	1	37
ENSG00000153187	9970.13	0.52018	1.43413	0.0732845	7.09809	1.26489e-12	2.96628e-11	protein_coding	heterogeneous nuclear ribonucleoprotein U (scaffold attachment factor A) [Source:HGNC Symbol;Acc:5048]	HNRNPU	1	245014468	245027844	-1	37
ENSG00000145283	40.9732	1.98059	3.94654	0.279395	7.08884	1.35241e-12	3.16584e-11	protein_coding	solute carrier family 10 (sodium/bile acid cotransporter), member 6 [Source:HGNC Symbol;Acc:30603]	SLC10A6	4	87744621	87770416	-1	37
ENSG00000100271	155.861	-0.864888	-1.8212	0.122014	-7.08842	1.35654e-12	3.16985e-11	protein_coding	tubulin tyrosine ligase-like family, member 1 [Source:HGNC Symbol;Acc:1312]	TTLL1	22	43435522	43485434	-1	37
ENSG00000182836	143.244	1.86449	3.64139	0.263317	7.0808	1.43328e-12	3.34321e-11	protein_coding	phosphatidylinositol-specific phospholipase C, X domain containing 3 [Source:HGNC Symbol;Acc:31822]	PLCXD3	5	41307056	41510730	-1	37
ENSG00000124172	3402.89	-0.500335	-1.41454	0.0708104	-7.06584	1.59647e-12	3.71725e-11	protein_coding	ATP synthase, H+ transporting, mitochondrial F1 complex, epsilon subunit [Source:HGNC Symbol;Acc:838]	ATP5E	20	57600522	57607437	-1	37
ENSG00000120053	804.428	-0.858839	-1.81358	0.121663	-7.05919	1.67473e-12	3.89255e-11	protein_coding	glutamic-oxaloacetic transaminase 1, soluble [Source:HGNC Symbol;Acc:4432]	GOT1	10	101156627	101190381	-1	37
ENSG00000135870	811.227	0.772743	1.70851	0.109479	7.05839	1.68445e-12	3.90823e-11	protein_coding	ring finger and CCCH-type domains 1 [Source:HGNC Symbol;Acc:29434]	RC3H1	1	173900352	173991435	-1	37
ENSG00000204388	2923.88	0.786014	1.7243	0.111391	7.05633	1.70954e-12	3.95943e-11	protein_coding	heat shock 70kDa protein 1B [Source:HGNC Symbol;Acc:5233]	HSPA1B	6	31795512	31798031	1	37
ENSG00000136536	2744.64	0.492197	1.40659	0.0697681	7.05477	1.72892e-12	3.99725e-11	protein_coding	membrane-associated ring finger (C3HC4) 7, E3 ubiquitin protein ligase [Source:HGNC Symbol;Acc:17393]	MARCH7	2	160569000	160627538	1	37
ENSG00000196776	5247.65	0.98533	1.97977	0.139766	7.04985	1.79105e-12	4.13361e-11	protein_coding	CD47 molecule [Source:HGNC Symbol;Acc:1682]	CD47	3	107762145	107809872	-1	37
ENSG00000107779	1798.75	0.722103	1.64959	0.1025	7.04491	1.85588e-12	4.2757e-11	protein_coding	bone morphogenetic protein receptor, type IA [Source:HGNC Symbol;Acc:1076]	BMPR1A	10	88516407	88692595	1	37
ENSG00000135315	365.103	0.852175	1.80522	0.121039	7.04048	1.91578e-12	4.40596e-11	protein_coding	KIAA1009 [Source:HGNC Symbol;Acc:21107]	KIAA1009	6	84833960	84937353	-1	37
ENSG00000204389	3079.6	0.747026	1.67833	0.106116	7.03971	1.92637e-12	4.42256e-11	protein_coding	heat shock 70kDa protein 1A [Source:HGNC Symbol;Acc:5232]	HSPA1A	6	31783291	31785723	1	37
ENSG00000163535	278.379	1.18415	2.2723	0.168461	7.02925	2.07653e-12	4.75896e-11	protein_coding	shugoshin-like 2 (S. pombe) [Source:HGNC Symbol;Acc:30812]	SGOL2	2	201374731	201448505	1	37
ENSG00000154305	4209.49	0.492633	1.40701	0.0701052	7.02705	2.10947e-12	4.82602e-11	protein_coding	melanoma inhibitory activity family, member 3 [Source:HGNC Symbol;Acc:24008]	MIA3	1	222791428	222841354	1	37
ENSG00000121274	943.168	0.853014	1.80627	0.121436	7.02441	2.14975e-12	4.90958e-11	protein_coding	PAP associated domain containing 5 [Source:HGNC Symbol;Acc:30758]	PAPD5	16	50186829	50269221	1	37
ENSG00000125398	477.715	1.72113	3.29694	0.245069	7.02304	2.17091e-12	4.9493e-11	protein_coding	SRY (sex determining region Y)-box 9 [Source:HGNC Symbol;Acc:11204]	SOX9	17	70117161	70122561	1	37
ENSG00000067836	222.737	-0.926972	-1.90128	0.132007	-7.02213	2.18518e-12	4.97318e-11	protein_coding	rogdi homolog (Drosophila) [Source:HGNC Symbol;Acc:29478]	ROGDI	16	4846969	4852951	-1	37
ENSG00000134202	800.265	-0.57171	-1.48628	0.0814341	-7.02053	2.21034e-12	5.02172e-11	protein_coding	glutathione S-transferase mu 3 (brain) [Source:HGNC Symbol;Acc:4635]	GSTM3	1	110276554	110284384	-1	37
ENSG00000005810	5677.25	0.717295	1.6441	0.102186	7.01949	2.22676e-12	5.05028e-11	protein_coding	MYC binding protein 2, E3 ubiquitin protein ligase [Source:HGNC Symbol;Acc:23386]	MYCBP2	13	77618792	77901185	-1	37
ENSG00000122420	878.374	1.30065	2.46341	0.185327	7.01815	2.24826e-12	5.09023e-11	protein_coding	prostaglandin F receptor (FP) [Source:HGNC Symbol;Acc:9600]	PTGFR	1	78769568	79005434	1	37
ENSG00000196792	1112.67	0.563409	1.47776	0.0802974	7.01653	2.27444e-12	5.14062e-11	protein_coding	striatin, calmodulin binding protein 3 [Source:HGNC Symbol;Acc:15720]	STRN3	14	31363005	31495607	-1	37
ENSG00000164031	1874.45	0.881251	1.84197	0.125603	7.01615	2.28069e-12	5.14589e-11	protein_coding	DnaJ (Hsp40) homolog, subfamily B, member 14 [Source:HGNC Symbol;Acc:25881]	DNAJB14	4	100817405	100867883	-1	37
ENSG00000152193	680.923	0.714794	1.64125	0.102011	7.00701	2.43468e-12	5.48388e-11	protein_coding	ring finger protein 219 [Source:HGNC Symbol;Acc:20308]	RNF219	13	79188426	79233314	-1	37
ENSG00000183010	2125.4	-0.937352	-1.91501	0.13385	-7.00302	2.50494e-12	5.63247e-11	protein_coding	pyrroline-5-carboxylate reductase 1 [Source:HGNC Symbol;Acc:9721]	PYCR1	17	79890260	79900288	-1	37
ENSG00000165943	510.277	-0.597858	-1.51347	0.0853994	-7.00072	2.54642e-12	5.71594e-11	protein_coding	modulator of apoptosis 1 [Source:HGNC Symbol;Acc:16658]	MOAP1	14	93648541	93651273	-1	37
ENSG00000169871	1326.67	0.817832	1.76276	0.116866	6.99805	2.59542e-12	5.81595e-11	protein_coding	tripartite motif containing 56 [Source:HGNC Symbol;Acc:19028]	TRIM56	7	100728720	100735017	1	37
ENSG00000104835	832.198	-0.601657	-1.51746	0.0859805	-6.99759	2.604e-12	5.82523e-11	protein_coding	seryl-tRNA synthetase 2, mitochondrial [Source:HGNC Symbol;Acc:17697]	SARS2	19	39405906	39440495	-1	37
ENSG00000074266	662.552	0.687605	1.61061	0.0983008	6.99491	2.65438e-12	5.92781e-11	protein_coding	embryonic ectoderm development [Source:HGNC Symbol;Acc:3188]	EED	11	85955586	85989855	1	37
ENSG00000125821	727.929	-0.676201	-1.59793	0.0966743	-6.99463	2.65953e-12	5.92921e-11	protein_coding	D-tyrosyl-tRNA deacylase 1 [Source:HGNC Symbol;Acc:16219]	DTD1	20	18568537	18744561	1	37
ENSG00000103202	1783.57	-0.851344	-1.80418	0.12188	-6.98513	2.84591e-12	6.33395e-11	protein_coding	NME/NM23 nucleoside diphosphate kinase 4 [Source:HGNC Symbol;Acc:7852]	NME4	16	446725	460367	1	37
ENSG00000138376	324.864	1.2358	2.35512	0.176939	6.98434	2.86204e-12	6.35907e-11	protein_coding	BRCA1 associated RING domain 1 [Source:HGNC Symbol;Acc:952]	BARD1	2	215590370	215674428	-1	37
ENSG00000077147	8865.32	0.696987	1.62112	0.0998254	6.98206	2.90873e-12	6.45187e-11	protein_coding	transmembrane 9 superfamily member 3 [Source:HGNC Symbol;Acc:21529]	TM9SF3	10	98277866	98347209	-1	37
ENSG00000108021	3414.22	0.525209	1.43914	0.0752739	6.9773	3.00905e-12	6.66312e-11	protein_coding	family with sequence similarity 208, member B [Source:HGNC Symbol;Acc:23484]	FAM208B	10	5726801	5805703	1	37
ENSG00000196628	6617.2	0.752496	1.68471	0.108042	6.96484	3.28784e-12	7.26817e-11	protein_coding	transcription factor 4 [Source:HGNC Symbol;Acc:11634]	TCF4	18	52889562	53332018	-1	37
ENSG00000112320	127.924	1.69009	3.22676	0.242714	6.96329	3.32415e-12	7.33608e-11	protein_coding	sine oculis binding protein homolog (Drosophila) [Source:HGNC Symbol;Acc:29256]	SOBP	6	107811162	107981357	1	37
ENSG00000067082	4676.9	0.624413	1.54158	0.0897446	6.95767	3.45957e-12	7.62211e-11	protein_coding	Kruppel-like factor 6 [Source:HGNC Symbol;Acc:2235]	KLF6	10	3818188	3827473	-1	37
ENSG00000101574	551.429	0.788273	1.72701	0.1134	6.95127	3.62013e-12	7.96246e-11	protein_coding	methyltransferase like 4 [Source:HGNC Symbol;Acc:24726]	METTL4	18	2537524	2571508	-1	37
ENSG00000144713	11779.3	-0.638399	-1.5566	0.0919181	-6.9453	3.77657e-12	8.27878e-11	protein_coding	ribosomal protein L32 [Source:HGNC Symbol;Acc:10336]	RPL32	3	12875984	12883087	-1	37
ENSG00000225485	4503.2	-0.444984	-1.3613	0.0640686	-6.94543	3.77306e-12	8.27878e-11	protein_coding	Rho GTPase activating protein 23 [Source:HGNC Symbol;Acc:29293]	ARHGAP23	17	36584662	36668628	1	37
ENSG00000181830	1063.4	-0.435325	-1.35222	0.0627018	-6.94279	3.84423e-12	8.41302e-11	protein_coding	solute carrier family 35 (GDP-fucose transporter), member C1 [Source:HGNC Symbol;Acc:20197]	SLC35C1	11	45825623	45834566	1	37
ENSG00000187189	1008.78	-0.419842	-1.33778	0.0605012	-6.93939	3.93807e-12	8.60402e-11	protein_coding	TSPY-like 4 [Source:HGNC Symbol;Acc:21559]	TSPYL4	6	116571151	116575261	-1	37
ENSG00000156232	663.954	0.60794	1.52408	0.0876233	6.93811	3.97389e-12	8.66784e-11	protein_coding	WAS protein homolog associated with actin, golgi membranes and microtubules [Source:HGNC Symbol;Acc:30493]	WHAMM	15	83478380	83503611	1	37
ENSG00000109971	33898.9	0.599847	1.51556	0.0864988	6.93475	4.06952e-12	8.86169e-11	protein_coding	heat shock 70kDa protein 8 [Source:HGNC Symbol;Acc:5241]	HSPA8	11	122928197	122933938	-1	37
ENSG00000184009	64638.4	-0.793512	-1.73329	0.114442	-6.93376	4.09794e-12	8.90878e-11	protein_coding	actin, gamma 1 [Source:HGNC Symbol;Acc:144]	ACTG1	17	79476997	79490873	-1	37
ENSG00000163625	3003.71	0.577875	1.49265	0.0833477	6.9333	4.11134e-12	8.9231e-11	protein_coding	WD repeat and FYVE domain containing 3 [Source:HGNC Symbol;Acc:20751]	WDFY3	4	85590704	85887544	-1	37
ENSG00000112306	14737.8	-0.680274	-1.60244	0.0981288	-6.93246	4.13587e-12	8.96151e-11	protein_coding	ribosomal protein S12 [Source:HGNC Symbol;Acc:10385]	RPS12	6	133135580	133138703	1	37
ENSG00000182957	1304.87	1.46936	2.76899	0.212098	6.92776	4.27564e-12	9.24907e-11	protein_coding	spermatogenesis associated 13 [Source:HGNC Symbol;Acc:23222]	SPATA13	13	24553944	24881212	1	37
ENSG00000177917	704.985	1.28287	2.43323	0.185436	6.91812	4.57677e-12	9.88416e-11	protein_coding	ADP-ribosylation-like factor 6 interacting protein 6 [Source:HGNC Symbol;Acc:24048]	ARL6IP6	2	153574407	153617767	1	37
ENSG00000072121	3750.79	1.11784	2.17022	0.161612	6.91685	4.61791e-12	9.95662e-11	protein_coding	zinc finger, FYVE domain containing 26 [Source:HGNC Symbol;Acc:20761]	ZFYVE26	14	68194091	68283307	-1	37
ENSG00000111875	572.56	0.864299	1.82046	0.124968	6.91616	4.64059e-12	9.98909e-11	protein_coding	anti-silencing function 1A histone chaperone [Source:HGNC Symbol;Acc:20995]	ASF1A	6	119215384	119230332	1	37
ENSG00000173889	1098.95	0.591783	1.50711	0.0855766	6.91525	4.67032e-12	1.00366e-10	protein_coding	polyhomeotic homolog 3 (Drosophila) [Source:HGNC Symbol;Acc:15682]	PHC3	3	169804520	169899537	-1	37
ENSG00000126247	7699.55	-0.547935	-1.46199	0.0792971	-6.90989	4.85025e-12	1.04062e-10	protein_coding	calpain, small subunit 1 [Source:HGNC Symbol;Acc:1481]	CAPNS1	19	36630477	36641255	1	37
ENSG00000122008	1302.29	0.787475	1.72605	0.114059	6.90412	5.05146e-12	1.08202e-10	protein_coding	polymerase (DNA directed) kappa [Source:HGNC Symbol;Acc:9183]	POLK	5	74807581	74896969	1	37
ENSG00000198755	10981.5	-0.682738	-1.60518	0.0989257	-6.90152	5.14478e-12	1.10021e-10	protein_coding	ribosomal protein L10a [Source:HGNC Symbol;Acc:10299]	RPL10A	6	35436185	35438562	1	37
ENSG00000124243	271.705	-0.694216	-1.61801	0.100596	-6.90101	5.16349e-12	1.10241e-10	protein_coding	breast carcinoma amplified sequence 4 [Source:HGNC Symbol;Acc:14367]	BCAS4	20	49411431	49493714	1	37
ENSG00000141574	7651.73	1.93867	3.83353	0.280995	6.89933	5.22497e-12	1.11373e-10	protein_coding	secreted and transmembrane 1 [Source:HGNC Symbol;Acc:10707]	SECTM1	17	80278900	80291950	-1	37
ENSG00000147872	2563.87	-0.422383	-1.34014	0.0612709	-6.89369	5.43636e-12	1.1569e-10	protein_coding	perilipin 2 [Source:HGNC Symbol;Acc:248]	PLIN2	9	19108373	19149288	-1	37
ENSG00000175854	302.65	-1.04101	-2.05766	0.151035	-6.89247	5.48321e-12	1.16498e-10	protein_coding	SWI5 recombination repair homolog (yeast) [Source:HGNC Symbol;Acc:31412]	SWI5	9	131037658	131051269	1	37
ENSG00000136044	2014.72	-0.653467	-1.57294	0.0948392	-6.89026	5.56912e-12	1.18132e-10	protein_coding	adaptor protein, phosphotyrosine interaction, PH domain and leucine zipper containing 2 [Source:HGNC Symbol;Acc:18242]	APPL2	12	105567074	105630016	-1	37
ENSG00000115020	2320.35	0.480514	1.39524	0.0697571	6.88839	5.64273e-12	1.195e-10	protein_coding	phosphoinositide kinase, FYVE finger containing [Source:HGNC Symbol;Acc:23785]	PIKFYVE	2	209130991	209223475	1	37
ENSG00000182700	279.939	0.751047	1.68301	0.109161	6.8802	5.97679e-12	1.26371e-10	protein_coding	IgA-inducing protein [Source:HGNC Symbol;Acc:33847]	IGIP	5	139505521	139508391	1	37
ENSG00000133639	2852.73	0.925633	1.89952	0.134641	6.87484	6.20611e-12	1.31008e-10	protein_coding	B-cell translocation gene 1, anti-proliferative [Source:HGNC Symbol;Acc:1130]	BTG1	12	92536286	92539673	-1	37
ENSG00000110172	1441.03	0.665333	1.58593	0.0967849	6.87435	6.22743e-12	1.31247e-10	protein_coding	cysteine and histidine-rich domain (CHORD) containing 1 [Source:HGNC Symbol;Acc:14525]	CHORDC1	11	89934328	89956532	-1	37
ENSG00000178761	1246.03	-0.681399	-1.60369	0.0991286	-6.87389	6.24752e-12	1.31459e-10	protein_coding	family with sequence similarity 219, member B [Source:HGNC Symbol;Acc:24695]	FAM219B	15	75192328	75199462	-1	37
ENSG00000083845	7576.79	-0.681892	-1.60424	0.0992217	-6.87241	6.31246e-12	1.32612e-10	protein_coding	ribosomal protein S5 [Source:HGNC Symbol;Acc:10426]	RPS5	19	58897767	58906173	1	37
ENSG00000156671	1845.64	0.479203	1.39397	0.0697391	6.87136	6.35917e-12	1.3338e-10	protein_coding	sterile alpha motif domain containing 8 [Source:HGNC Symbol;Acc:26320]	SAMD8	10	76859344	76941881	1	37
ENSG00000112139	899.035	1.31227	2.48333	0.191117	6.86633	6.58751e-12	1.37948e-10	protein_coding	MAM domain containing glycosylphosphatidylinositol anchor 1 [Source:HGNC Symbol;Acc:19267]	MDGA1	6	37600284	37667082	-1	37
ENSG00000122417	1054.78	0.912272	1.88201	0.132879	6.86543	6.62914e-12	1.38599e-10	protein_coding	outer dense fiber of sperm tails 2-like [Source:HGNC Symbol;Acc:29225]	ODF2L	1	86814344	86862023	-1	37
ENSG00000187257	559.875	0.604126	1.52006	0.0880446	6.86159	6.80986e-12	1.41924e-10	protein_coding	round spermatid basic protein 1-like [Source:HGNC Symbol;Acc:24765]	RSBN1L	7	77325760	77412339	1	37
ENSG00000198160	2303.97	1.07966	2.11354	0.157344	6.86179	6.80051e-12	1.41924e-10	protein_coding	mesoderm induction early response 1, transcriptional regulator [Source:HGNC Symbol;Acc:29657]	MIER1	1	67390578	67454302	1	37
ENSG00000183558	397.375	1.75871	3.38397	0.256432	6.8584	6.96383e-12	1.44903e-10	protein_coding	histone cluster 2, H2aa3 [Source:HGNC Symbol;Acc:4736]	HIST2H2AA3	1	149813505	149814478	-1	37
ENSG00000178691	1508.93	0.760148	1.69366	0.11085	6.85746	7.00974e-12	1.45627e-10	protein_coding	SUZ12 polycomb repressive complex 2 subunit [Source:HGNC Symbol;Acc:17101]	SUZ12	17	30264037	30328064	1	37
ENSG00000139350	2080.6	0.595862	1.51138	0.0868957	6.85721	7.02202e-12	1.45651e-10	protein_coding	neural precursor cell expressed, developmentally down-regulated 1 [Source:HGNC Symbol;Acc:7723]	NEDD1	12	97301001	97347129	1	37
ENSG00000134987	1319.3	0.847017	1.79878	0.123623	6.85163	7.30126e-12	1.51204e-10	protein_coding	WD repeat domain 36 [Source:HGNC Symbol;Acc:30696]	WDR36	5	110427414	110466200	1	37
ENSG00000108799	1001.25	-0.525735	-1.43967	0.0767638	-6.84874	7.45019e-12	1.54045e-10	protein_coding	enhancer of zeste homolog 1 (Drosophila) [Source:HGNC Symbol;Acc:3526]	EZH1	17	40852293	40897071	-1	37
ENSG00000074416	5154	-0.488258	-1.40275	0.0713106	-6.84693	7.54521e-12	1.55764e-10	protein_coding	monoglyceride lipase [Source:HGNC Symbol;Acc:17038]	MGLL	3	127407909	127542051	-1	37
ENSG00000041353	597.673	1.68771	3.22145	0.246572	6.8447	7.66366e-12	1.57961e-10	protein_coding	RAB27B, member RAS oncogene family [Source:HGNC Symbol;Acc:9767]	RAB27B	18	52385091	52562747	1	37
ENSG00000147679	579.618	0.615843	1.53245	0.0899954	6.84306	7.75218e-12	1.59534e-10	protein_coding	UTP23, small subunit (SSU) processome component, homolog (yeast) [Source:HGNC Symbol;Acc:28224]	UTP23	8	117778742	117861702	1	37
ENSG00000080802	955.359	0.426365	1.34384	0.0623292	6.84053	7.89023e-12	1.61867e-10	protein_coding	CCR4-NOT transcription complex, subunit 4 [Source:HGNC Symbol;Acc:7880]	CNOT4	7	135046547	135194875	-1	37
ENSG00000133739	182.013	0.842875	1.79362	0.123216	6.84063	7.88467e-12	1.61867e-10	protein_coding	leucine rich repeat and coiled-coil centrosomal protein 1 [Source:HGNC Symbol;Acc:29373]	LRRCC1	8	86019382	86058311	1	37
ENSG00000090013	496.384	-0.784778	-1.72283	0.114764	-6.83817	8.02099e-12	1.64292e-10	protein_coding	biliverdin reductase B (flavin reductase (NADPH)) [Source:HGNC Symbol;Acc:1063]	BLVRB	19	40953696	40971747	-1	37
ENSG00000125457	161.332	-1.03256	-2.04566	0.151052	-6.83582	8.15399e-12	1.66756e-10	protein_coding	MIF4G domain containing [Source:HGNC Symbol;Acc:24030]	MIF4GD	17	73262309	73267308	-1	37
ENSG00000144476	442.994	-0.852205	-1.80526	0.124704	-6.83382	8.26829e-12	1.6883e-10	protein_coding	atypical chemokine receptor 3 [Source:HGNC Symbol;Acc:23692]	ACKR3	2	237476430	237491001	1	37
ENSG00000113615	2753.82	0.680593	1.6028	0.0996556	6.82945	8.52396e-12	1.7378e-10	protein_coding	SEC24 family member A [Source:HGNC Symbol;Acc:10703]	SEC24A	5	133984479	134063513	1	37
ENSG00000115904	2353.59	0.562671	1.477	0.0823973	6.82875	8.56567e-12	1.74359e-10	protein_coding	son of sevenless homolog 1 (Drosophila) [Source:HGNC Symbol;Acc:11187]	SOS1	2	39208537	39351486	-1	37
ENSG00000249992	995.615	1.55142	2.93106	0.227516	6.81898	9.16877e-12	1.86346e-10	protein_coding	transmembrane protein 158 (gene/pseudogene) [Source:HGNC Symbol;Acc:30293]	TMEM158	3	45265958	45267770	-1	37
ENSG00000151470	254.016	1.03962	2.05568	0.152507	6.81684	9.30631e-12	1.88849e-10	protein_coding	chromosome 4 open reading frame 33 [Source:HGNC Symbol;Acc:27025]	C4orf33	4	130014472	130037795	1	37
ENSG00000156500	171.374	1.19572	2.29059	0.175416	6.81645	9.33162e-12	1.8907e-10	protein_coding	family with sequence similarity 122C [Source:HGNC Symbol;Acc:25202]	FAM122C	X	133930819	133988640	1	37
ENSG00000103363	1550.28	-0.829654	-1.77726	0.121858	-6.80836	9.87144e-12	1.99699e-10	protein_coding	transcription elongation factor B (SIII), polypeptide 2 (18kDa, elongin B) [Source:HGNC Symbol;Acc:11619]	TCEB2	16	2821415	2827298	-1	37
ENSG00000203797	60.3458	2.47163	5.5467	0.363041	6.80813	9.88782e-12	1.99722e-10	protein_coding	D-aspartate oxidase [Source:HGNC Symbol;Acc:2727]	DDO	6	110712974	110736765	-1	37
ENSG00000140988	10101.1	-0.629924	-1.54748	0.0925478	-6.80648	1.00017e-11	2.01711e-10	protein_coding	ribosomal protein S2 [Source:HGNC Symbol;Acc:10404]	RPS2	16	2012053	2014861	-1	37
ENSG00000101400	333.614	-0.653818	-1.57333	0.096081	-6.80487	1.01142e-11	2.03666e-10	protein_coding	syntrophin, alpha 1 [Source:HGNC Symbol;Acc:11167]	SNTA1	20	31995761	32031698	-1	37
ENSG00000176102	805.966	0.500327	1.41453	0.0735277	6.80461	1.01327e-11	2.03726e-10	protein_coding	cleavage stimulation factor, 3' pre-RNA, subunit 3, 77kDa [Source:HGNC Symbol;Acc:2485]	CSTF3	11	33098734	33183917	-1	37
ENSG00000149806	2364.88	-0.653925	-1.57344	0.0961054	-6.80425	1.01576e-11	2.03914e-10	protein_coding	Finkel-Biskis-Reilly murine sarcoma virus (FBR-MuSV) ubiquitously expressed [Source:HGNC Symbol;Acc:3597]	FAU	11	64888100	64889945	-1	37
ENSG00000134419	8275.46	-0.66533	-1.58593	0.0978357	-6.80048	1.0427e-11	2.09003e-10	protein_coding	ribosomal protein S15a [Source:HGNC Symbol;Acc:10389]	RPS15A	16	18792617	18801705	-1	37
ENSG00000134986	4788.58	-0.723749	-1.65147	0.106521	-6.7944	1.08764e-11	2.17678e-10	protein_coding	neuronal regeneration related protein [Source:HGNC Symbol;Acc:16834]	NREP	5	110998318	111333161	-1	37
ENSG00000024048	2396.9	0.500366	1.41457	0.0736788	6.79117	1.11224e-11	2.22262e-10	protein_coding	ubiquitin protein ligase E3 component n-recognin 2 [Source:HGNC Symbol;Acc:21289]	UBR2	6	42531800	42661242	1	37
ENSG00000165480	90.5891	1.29757	2.45815	0.191129	6.78898	1.1293e-11	2.25328e-10	protein_coding	spindle and kinetochore associated complex subunit 3 [Source:HGNC Symbol;Acc:20262]	SKA3	13	21727734	21750741	-1	37
ENSG00000101680	809.084	1.21822	2.3266	0.179501	6.78673	1.14703e-11	2.28516e-10	protein_coding	laminin, alpha 1 [Source:HGNC Symbol;Acc:6481]	LAMA1	18	6941743	7117813	-1	37
ENSG00000169118	1245.54	0.521765	1.43571	0.0769066	6.7844	1.16567e-11	2.31878e-10	protein_coding	casein kinase 1, gamma 1 [Source:HGNC Symbol;Acc:2454]	CSNK1G1	15	64457716	64648442	-1	37
ENSG00000162433	557.363	1.81303	3.5138	0.267271	6.7835	1.173e-11	2.32983e-10	protein_coding	adenylate kinase 4 [Source:HGNC Symbol;Acc:363]	AK4	1	65613232	65697828	1	37
ENSG00000134758	525.955	1.21157	2.3159	0.178657	6.78154	1.189e-11	2.35803e-10	protein_coding	ring finger protein 138, E3 ubiquitin protein ligase [Source:HGNC Symbol;Acc:17765]	RNF138	18	29671818	29711524	1	37
ENSG00000100221	2067.34	-0.419213	-1.3372	0.0618609	-6.7767	1.22951e-11	2.43469e-10	protein_coding	Josephin domain containing 1 [Source:HGNC Symbol;Acc:28953]	JOSD1	22	39081548	39097561	-1	37
ENSG00000154760	170.196	1.05303	2.07489	0.155403	6.77616	1.23414e-11	2.44017e-10	protein_coding	schlafen family member 13 [Source:HGNC Symbol;Acc:26481]	SLFN13	17	33762115	33775856	-1	37
ENSG00000188820	34.3005	2.24543	4.74177	0.331463	6.77429	1.25017e-11	2.46814e-10	protein_coding	family with sequence similarity 26, member F [Source:HGNC Symbol;Acc:33391]	FAM26F	6	116782533	116784934	1	37
ENSG00000112941	1435.2	0.692885	1.61651	0.102307	6.7726	1.26491e-11	2.49348e-10	protein_coding	PAP associated domain containing 7 [Source:HGNC Symbol;Acc:16705]	PAPD7	5	6714718	6757161	1	37
ENSG00000133142	2818.21	-1.0001	-2.00013	0.147818	-6.76572	1.32651e-11	2.61099e-10	protein_coding	transcription elongation factor A (SII)-like 4 [Source:HGNC Symbol;Acc:26121]	TCEAL4	X	102831159	102842657	1	37
ENSG00000065802	999.179	-0.602338	-1.51818	0.0890445	-6.76446	1.33808e-11	2.62657e-10	protein_coding	ankyrin repeat and SOCS box containing 1 [Source:HGNC Symbol;Acc:16011]	ASB1	2	239335383	239360891	1	37
ENSG00000231925	5717.24	1.05323	2.07517	0.155701	6.76442	1.33843e-11	2.62657e-10	protein_coding	TAP binding protein (tapasin) [Source:HGNC Symbol;Acc:11566]	TAPBP	6	33267471	33282164	-1	37
ENSG00000167315	975.792	-0.535268	-1.44921	0.0791376	-6.76377	1.34449e-11	2.63452e-10	protein_coding	acetyl-CoA acyltransferase 2 [Source:HGNC Symbol;Acc:83]	ACAA2	18	47309869	47340330	-1	37
ENSG00000105552	280.175	-1.09686	-2.13888	0.162288	-6.7587	1.39237e-11	2.72426e-10	protein_coding	branched chain amino-acid transaminase 2, mitochondrial [Source:HGNC Symbol;Acc:977]	BCAT2	19	49298319	49314286	-1	37
ENSG00000137770	1170.16	0.719715	1.64686	0.106556	6.75432	1.43507e-11	2.80362e-10	protein_coding	CTD (carboxy-terminal domain, RNA polymerase II, polypeptide A) small phosphatase like 2 [Source:HGNC Symbol;Acc:26936]	CTDSPL2	15	44719432	44821236	1	37
ENSG00000222041	1151.01	-0.760722	-1.69434	0.112653	-6.75277	1.45053e-11	2.82962e-10	lincRNA	long intergenic non-protein coding RNA 152 [Source:HGNC Symbol;Acc:28717]	LINC00152	2	87754887	87906324	1	37
ENSG00000176046	3139.45	-0.772757	-1.70853	0.114548	-6.74615	1.51818e-11	2.95718e-10	protein_coding	nuclear protein, transcriptional regulator, 1 [Source:HGNC Symbol;Acc:29990]	NUPR1	16	28548606	28550495	-1	37
ENSG00000115234	3171.09	-0.335501	-1.26182	0.0497444	-6.74449	1.53564e-11	2.98665e-10	protein_coding	sorting nexin 17 [Source:HGNC Symbol;Acc:14979]	SNX17	2	27593389	27599995	1	37
ENSG00000139687	2328.2	0.693675	1.6174	0.102857	6.74409	1.53984e-11	2.98665e-10	protein_coding	retinoblastoma 1 [Source:HGNC Symbol;Acc:9884]	RB1	13	48877887	49056122	1	37
ENSG00000153234	494.678	1.38597	2.61347	0.205509	6.74407	1.54014e-11	2.98665e-10	protein_coding	nuclear receptor subfamily 4, group A, member 2 [Source:HGNC Symbol;Acc:7981]	NR4A2	2	157180944	157198860	-1	37
ENSG00000011143	202.407	-0.868067	-1.82522	0.128825	-6.73835	1.60198e-11	3.10198e-10	protein_coding	Meckel syndrome, type 1 [Source:HGNC Symbol;Acc:7121]	MKS1	17	56282803	56296966	-1	37
ENSG00000116586	481.495	-0.867174	-1.82409	0.128714	-6.73719	1.61479e-11	3.12216e-10	protein_coding	late endosomal/lysosomal adaptor, MAPK and MTOR activator 2 [Source:HGNC Symbol;Acc:29796]	LAMTOR2	1	156024543	156028301	1	37
ENSG00000171858	3521.11	-0.772523	-1.70825	0.114689	-6.73578	1.63048e-11	3.14786e-10	protein_coding	ribosomal protein S21 [Source:HGNC Symbol;Acc:10409]	RPS21	20	60962172	60963576	1	37
ENSG00000182326	31069.7	1.00421	2.00584	0.149096	6.7353	1.63595e-11	3.15378e-10	protein_coding	complement component 1, s subcomponent [Source:HGNC Symbol;Acc:1247]	C1S	12	7096351	7178336	1	37
ENSG00000162819	2124.67	0.832189	1.78039	0.12368	6.72857	1.71337e-11	3.29817e-10	protein_coding	BRO1 domain and CAAX motif containing [Source:HGNC Symbol;Acc:26512]	BROX	1	222885895	222908538	1	37
ENSG00000154608	614.445	0.709359	1.63508	0.105454	6.72668	1.73576e-11	3.33637e-10	pseudogene	centrosomal protein 170kDa pseudogene 1 [Source:HGNC Symbol;Acc:28364]	CEP170P1	4	119388745	119476483	1	37
ENSG00000162517	1359.81	-0.412467	-1.33096	0.0613416	-6.7241	1.7668e-11	3.39107e-10	protein_coding	penta-EF-hand domain containing 1 [Source:HGNC Symbol;Acc:30009]	PEF1	1	32095463	32110497	-1	37
ENSG00000070404	880.261	-1.15106	-2.22078	0.171297	-6.71968	1.82121e-11	3.49038e-10	protein_coding	follistatin-like 3 (secreted glycoprotein) [Source:HGNC Symbol;Acc:3973]	FSTL3	19	676392	683385	1	37
ENSG00000178449	467.946	-0.796416	-1.73678	0.118541	-6.71849	1.83623e-11	3.51404e-10	protein_coding	cytochrome c oxidase assembly homolog 14 (S. cerevisiae) [Source:HGNC Symbol;Acc:28216]	COX14	12	50505762	50514240	1	37
ENSG00000144802	2331.39	0.85136	1.8042	0.126735	6.71765	1.84673e-11	3.52898e-10	protein_coding	nuclear factor of kappa light polypeptide gene enhancer in B-cells inhibitor, zeta [Source:HGNC Symbol;Acc:29805]	NFKBIZ	3	101546835	101579866	1	37
ENSG00000113494	155.935	2.18628	4.55131	0.325683	6.71292	1.90766e-11	3.64009e-10	protein_coding	prolactin receptor [Source:HGNC Symbol;Acc:9446]	PRLR	5	35048861	35230794	-1	37
ENSG00000231290	178.401	1.1746	2.2573	0.174991	6.71236	1.91504e-11	3.64887e-10	processed_transcript	APCDD1L antisense RNA 1 (head to head) [Source:HGNC Symbol;Acc:27152]	APCDD1L-AS1	20	57090435	57194944	1	37
ENSG00000155545	1013.39	0.659362	1.57938	0.0982701	6.70969	1.95036e-11	3.71077e-10	protein_coding	mesoderm induction early response 1, family member 3 [Source:HGNC Symbol;Acc:26678]	MIER3	5	56215429	56267502	-1	37
ENSG00000123685	220.821	1.22959	2.34501	0.183314	6.70758	1.97884e-11	3.7595e-10	protein_coding	basic leucine zipper transcription factor, ATF-like 3 [Source:HGNC Symbol;Acc:28915]	BATF3	1	212859760	212873327	-1	37
ENSG00000141424	4694.49	0.526097	1.44003	0.0784441	6.70665	1.99139e-11	3.77274e-10	protein_coding	solute carrier family 39 (zinc transporter), member 6 [Source:HGNC Symbol;Acc:18607]	SLC39A6	18	33688495	33709348	-1	37
ENSG00000159403	18487.3	0.991727	1.98856	0.147875	6.70654	1.9929e-11	3.77274e-10	protein_coding	complement component 1, r subcomponent [Source:HGNC Symbol;Acc:1246]	C1R	12	7187513	7245203	-1	37
ENSG00000182534	4920.21	-0.460969	-1.37647	0.0687353	-6.70643	1.99444e-11	3.77274e-10	protein_coding	matrix-remodelling associated 7 [Source:HGNC Symbol;Acc:7541]	MXRA7	17	74668633	74707098	-1	37
ENSG00000163069	4049.96	0.685465	1.60822	0.102262	6.70304	2.04131e-11	3.85585e-10	protein_coding	sarcoglycan, beta (43kDa dystrophin-associated glycoprotein) [Source:HGNC Symbol;Acc:10806]	SGCB	4	52886872	52904648	-1	37
ENSG00000130707	8171.81	-0.821642	-1.76742	0.122714	-6.69557	2.14837e-11	4.05222e-10	protein_coding	argininosuccinate synthase 1 [Source:HGNC Symbol;Acc:758]	ASS1	9	133320316	133376661	1	37
ENSG00000226084	4148.75	-0.442356	-1.35882	0.0660744	-6.69482	2.15944e-11	4.06725e-10	pseudogene			1	77594768	77595384	1	37
ENSG00000146409	573.952	1.74581	3.35384	0.260823	6.69348	2.17921e-11	4.09349e-10	protein_coding	solute carrier family 18, subfamily B, member 1 [Source:HGNC Symbol;Acc:21573]	SLC18B1	6	133090509	133119701	-1	37
ENSG00000166128	2425.72	1.00965	2.01343	0.150842	6.69346	2.17961e-11	4.09349e-10	protein_coding	RAB8B, member RAS oncogene family [Source:HGNC Symbol;Acc:30273]	RAB8B	15	63481668	63559981	1	37
ENSG00000000971	7930.59	1.84913	3.60284	0.276374	6.69068	2.22129e-11	4.16579e-10	protein_coding	complement factor H [Source:HGNC Symbol;Acc:4883]	CFH	1	196621008	196716634	1	37
ENSG00000187098	959.789	0.622261	1.53929	0.0930187	6.68963	2.2373e-11	4.18982e-10	protein_coding	microphthalmia-associated transcription factor [Source:HGNC Symbol;Acc:7105]	MITF	3	69788586	70017488	1	37
ENSG00000112531	5862.18	0.765801	1.70031	0.114481	6.68934	2.24173e-11	4.19214e-10	protein_coding	QKI, KH domain containing, RNA binding [Source:HGNC Symbol;Acc:21100]	QKI	6	163835032	163999628	1	37
ENSG00000169567	2983.42	-0.592833	-1.50821	0.0886414	-6.688	2.26245e-11	4.22484e-10	protein_coding	histidine triad nucleotide binding protein 1 [Source:HGNC Symbol;Acc:4912]	HINT1	5	130494720	130507428	-1	37
ENSG00000127947	2911.76	0.507905	1.42198	0.0759621	6.6863	2.28879e-11	4.26795e-10	protein_coding	protein tyrosine phosphatase, non-receptor type 12 [Source:HGNC Symbol;Acc:9645]	PTPN12	7	77166592	77269388	1	37
ENSG00000101972	4003.6	0.582894	1.49785	0.0871966	6.68482	2.31208e-11	4.30526e-10	protein_coding	stromal antigen 2 [Source:HGNC Symbol;Acc:11355]	STAG2	X	123094062	123556514	1	37
ENSG00000171488	593.925	0.897254	1.86252	0.134237	6.68411	2.32332e-11	4.32006e-10	protein_coding	leucine rich repeat containing 8 family, member C [Source:HGNC Symbol;Acc:25075]	LRRC8C	1	90098631	90235462	1	37
ENSG00000101265	413.349	-0.875373	-1.83448	0.130992	-6.68264	2.34673e-11	4.35741e-10	protein_coding	Ras association (RalGDS/AF-6) domain family member 2 [Source:HGNC Symbol;Acc:9883]	RASSF2	20	4760669	4804291	-1	37
ENSG00000234883	58.0589	1.65695	3.1535	0.248001	6.68124	2.36931e-11	4.3931e-10	lincRNA	MIR155 host gene (non-protein coding) [Source:HGNC Symbol;Acc:35460]	MIR155HG	21	26934221	26947480	1	37
ENSG00000184678	582.42	1.32112	2.4986	0.19778	6.67972	2.39403e-11	4.43268e-10	protein_coding	histone cluster 2, H2be [Source:HGNC Symbol;Acc:4760]	HIST2H2BE	1	149856010	149858232	-1	37
ENSG00000163872	3221.46	0.559971	1.47424	0.0838371	6.67927	2.40129e-11	4.43984e-10	protein_coding	YEATS domain containing 2 [Source:HGNC Symbol;Acc:25489]	YEATS2	3	183415606	183530413	1	37
ENSG00000151338	191.966	0.844416	1.79554	0.126428	6.67903	2.40537e-11	4.44112e-10	protein_coding	mirror-image polydactyly 1 [Source:HGNC Symbol;Acc:21460]	MIPOL1	14	37667118	38021566	1	37
ENSG00000169258	189.392	1.11519	2.16623	0.166974	6.67881	2.40888e-11	4.44136e-10	protein_coding	G protein regulated inducer of neurite outgrowth 1 [Source:HGNC Symbol;Acc:24835]	GPRIN1	5	176022803	176037134	-1	37
ENSG00000149743	277.733	-0.880878	-1.8415	0.132015	-6.67256	2.51388e-11	4.62843e-10	protein_coding	tRNA phosphotransferase 1 [Source:HGNC Symbol;Acc:20316]	TRPT1	11	63991271	63993726	-1	37
ENSG00000101444	2235.35	-0.55406	-1.46821	0.0830654	-6.67016	2.55529e-11	4.69808e-10	protein_coding	adenosylhomocysteinase [Source:HGNC Symbol;Acc:343]	AHCY	20	32868074	32899608	-1	37
ENSG00000162695	1601.34	0.831836	1.77995	0.124743	6.66839	2.58628e-11	4.7484e-10	protein_coding	solute carrier family 30 (zinc transporter), member 7 [Source:HGNC Symbol;Acc:19306]	SLC30A7	1	101361632	101447309	1	37
ENSG00000153558	338.222	-0.589439	-1.50466	0.0884049	-6.66749	2.60219e-11	4.77092e-10	protein_coding	F-box and leucine-rich repeat protein 2 [Source:HGNC Symbol;Acc:13598]	FBXL2	3	33318517	33445154	1	37
ENSG00000149547	2501.19	-0.314329	-1.24343	0.0471529	-6.66617	2.62574e-11	4.80738e-10	protein_coding	etoposide induced 2.4 [Source:HGNC Symbol;Acc:13276]	EI24	11	125439112	125454575	1	37
ENSG00000114125	1522.24	-0.397623	-1.31734	0.0596835	-6.66219	2.69784e-11	4.93249e-10	protein_coding	ring finger protein 7 [Source:HGNC Symbol;Acc:10070]	RNF7	3	141457046	141466402	1	37
ENSG00000148943	750.206	1.01946	2.02716	0.153165	6.65593	2.81517e-11	5.13983e-10	protein_coding	lin-7 homolog C (C. elegans) [Source:HGNC Symbol;Acc:17789]	LIN7C	11	27516123	27528320	-1	37
ENSG00000133731	883.101	0.839601	1.78956	0.126208	6.65253	2.8809e-11	5.25253e-10	protein_coding	inositol(myo)-1(or 4)-monophosphatase 1 [Source:HGNC Symbol;Acc:6050]	IMPA1	8	82570196	82598928	-1	37
ENSG00000197442	608.832	1.30704	2.47433	0.196489	6.65196	2.89221e-11	5.26583e-10	protein_coding	mitogen-activated protein kinase kinase kinase 5 [Source:HGNC Symbol;Acc:6857]	MAP3K5	6	136878185	137113656	-1	37
ENSG00000205356	685.31	-0.502878	-1.41704	0.0756305	-6.64914	2.94808e-11	5.36011e-10	protein_coding	tectonin beta-propeller repeat containing 1 [Source:HGNC Symbol;Acc:22214]	TECPR1	7	97843936	97881563	-1	37
ENSG00000054267	2244.12	0.646737	1.56562	0.0973131	6.64594	3.01297e-11	5.4705e-10	protein_coding	AT rich interactive domain 4B (RBP1-like) [Source:HGNC Symbol;Acc:15550]	ARID4B	1	235294949	235491534	-1	37
ENSG00000110442	661.432	-0.494294	-1.40863	0.074439	-6.64026	3.13133e-11	5.67753e-10	protein_coding	COMM domain containing 9 [Source:HGNC Symbol;Acc:25014]	COMMD9	11	36295051	36310999	-1	37
ENSG00000143952	1285	0.479376	1.39414	0.0722207	6.63766	3.18698e-11	5.77046e-10	protein_coding	vacuolar protein sorting 54 homolog (S. cerevisiae) [Source:HGNC Symbol;Acc:18652]	VPS54	2	64119280	64246206	-1	37
ENSG00000166263	233.644	0.754469	1.68701	0.113674	6.63713	3.19842e-11	5.78318e-10	protein_coding	syntaxin binding protein 4 [Source:HGNC Symbol;Acc:19694]	STXBP4	17	53046088	53241646	1	37
ENSG00000180530	1940.38	0.461479	1.37695	0.0695336	6.63678	3.2061e-11	5.78909e-10	protein_coding	nuclear receptor interacting protein 1 [Source:HGNC Symbol;Acc:8001]	NRIP1	21	16333556	16437321	-1	37
ENSG00000044459	523.431	0.690968	1.61437	0.104134	6.63539	3.23655e-11	5.83603e-10	protein_coding	centlein, centrosomal protein [Source:HGNC Symbol;Acc:23432]	CNTLN	9	17134980	17503921	1	37
ENSG00000109113	2905.66	-0.404941	-1.32403	0.0610604	-6.63181	3.31593e-11	5.97095e-10	protein_coding	RAB34, member RAS oncogene family [Source:HGNC Symbol;Acc:16519]	RAB34	17	27041299	27045447	-1	37
ENSG00000128487	706.841	-0.580483	-1.49535	0.0875462	-6.63059	3.34345e-11	6.01226e-10	protein_coding	sperm antigen with calponin homology and coiled-coil domains 1 [Source:HGNC Symbol;Acc:30615]	SPECC1	17	19912657	20222339	1	37
ENSG00000204054	489.156	-0.68955	-1.61278	0.104018	-6.62911	3.37717e-11	6.06457e-10	processed_transcript	long intergenic non-protein coding RNA 963 [Source:HGNC Symbol;Acc:48716]	LINC00963	9	132245730	132275947	1	37
ENSG00000148634	4409.1	0.447516	1.36369	0.067614	6.61869	3.62391e-11	6.49875e-10	protein_coding	HECT and RLD domain containing E3 ubiquitin protein ligase 4 [Source:HGNC Symbol;Acc:24521]	HERC4	10	69681665	69835105	-1	37
ENSG00000036054	2449.54	0.659037	1.57903	0.0995935	6.61727	3.65893e-11	6.55258e-10	protein_coding	TBC1 domain family, member 23 [Source:HGNC Symbol;Acc:25622]	TBC1D23	3	99979844	100044095	1	37
ENSG00000125170	637.189	-0.686558	-1.60944	0.103768	-6.61625	3.6843e-11	6.58428e-10	protein_coding	docking protein 4 [Source:HGNC Symbol;Acc:19868]	DOK4	16	57505863	57521239	-1	37
ENSG00000164088	741.449	-0.552315	-1.46644	0.0834799	-6.61615	3.68667e-11	6.58428e-10	protein_coding	protein phosphatase, Mg2+/Mn2+ dependent, 1M [Source:HGNC Symbol;Acc:26506]	PPM1M	3	52279841	52284613	1	37
ENSG00000137574	777.138	0.509642	1.4237	0.0770624	6.61337	3.7566e-11	6.70005e-10	protein_coding	trimethylguanosine synthase 1 [Source:HGNC Symbol;Acc:17843]	TGS1	8	56685701	56738007	1	37
ENSG00000168765	460.029	-0.556655	-1.47085	0.0842002	-6.61108	3.81518e-11	6.79527e-10	protein_coding	glutathione S-transferase mu 4 [Source:HGNC Symbol;Acc:4636]	GSTM4	1	110198703	110208118	1	37
ENSG00000106610	184.895	-0.794299	-1.73423	0.120183	-6.6091	3.86668e-11	6.86834e-10	pseudogene	stromal antigen 3-like 4 (pseudogene) [Source:HGNC Symbol;Acc:33887]	STAG3L4	7	66767608	66786513	1	37
ENSG00000184117	1162.31	-0.555169	-1.46934	0.0839988	-6.60925	3.86278e-11	6.86834e-10	protein_coding	nipsnap homolog 1 (C. elegans) [Source:HGNC Symbol;Acc:7827]	NIPSNAP1	22	29950797	29977326	-1	37
ENSG00000198918	8152.92	-0.640029	-1.55836	0.0969181	-6.60381	4.00713e-11	7.10817e-10	protein_coding	ribosomal protein L39 [Source:HGNC Symbol;Acc:10350]	RPL39	X	118920467	118925606	-1	37
ENSG00000135837	2428.55	0.539392	1.45336	0.0816832	6.60346	4.01662e-11	7.11539e-10	protein_coding	centrosomal protein 350kDa [Source:HGNC Symbol;Acc:24238]	CEP350	1	179923873	180084015	1	37
ENSG00000170385	2178.52	1.02	2.02792	0.15448	6.60277	4.03554e-11	7.13926e-10	protein_coding	solute carrier family 30 (zinc transporter), member 1 [Source:HGNC Symbol;Acc:11012]	SLC30A1	1	211744910	211752084	-1	37
ENSG00000081320	1202.8	0.947176	1.9281	0.143616	6.59519	4.2472e-11	7.50358e-10	protein_coding	serine/threonine kinase 17b [Source:HGNC Symbol;Acc:11396]	STK17B	2	196998290	197041227	-1	37
ENSG00000171148	2055.66	-0.511461	-1.42549	0.0775761	-6.59302	4.30956e-11	7.60349e-10	protein_coding	transcriptional adaptor 3 [Source:HGNC Symbol;Acc:19422]	TADA3	3	9821544	9834695	-1	37
ENSG00000128849	120.151	1.7058	3.2621	0.258783	6.59164	4.34985e-11	7.66427e-10	protein_coding	cingulin-like 1 [Source:HGNC Symbol;Acc:25931]	CGNL1	15	57668165	57842925	1	37
ENSG00000155561	1794.19	0.588064	1.50323	0.0892271	6.59065	4.37918e-11	7.70559e-10	protein_coding	nucleoporin 205kDa [Source:HGNC Symbol;Acc:18658]	NUP205	7	135242667	135333505	1	37
ENSG00000089157	30604	-0.64845	-1.56748	0.0984344	-6.58763	4.46897e-11	7.85306e-10	protein_coding	ribosomal protein, large, P0 [Source:HGNC Symbol;Acc:10371]	RPLP0	12	120634489	120639038	-1	37
ENSG00000125691	10746.7	-0.889681	-1.85277	0.135194	-6.58079	4.67954e-11	8.21205e-10	protein_coding	ribosomal protein L23 [Source:HGNC Symbol;Acc:10316]	RPL23	17	37004118	37010096	-1	37
ENSG00000168028	1074.34	-0.751414	-1.68344	0.114193	-6.58024	4.697e-11	8.23168e-10	protein_coding	ribosomal protein SA [Source:HGNC Symbol;Acc:6502]	RPSA	3	39448180	39454033	1	37
ENSG00000131143	3376.98	-0.57219	-1.48678	0.0869746	-6.57881	4.74214e-11	8.2997e-10	protein_coding	cytochrome c oxidase subunit IV isoform 1 [Source:HGNC Symbol;Acc:2265]	COX4I1	16	85832239	85840650	1	37
ENSG00000054148	880.46	-0.79021	-1.72933	0.120149	-6.57693	4.8027e-11	8.38834e-10	protein_coding	phosphohistidine phosphatase 1 [Source:HGNC Symbol;Acc:30033]	PHPT1	9	139743176	139745488	1	37
ENSG00000165156	1727.72	0.584433	1.49945	0.0888623	6.57684	4.80559e-11	8.38834e-10	protein_coding	zinc fingers and homeoboxes 1 [Source:HGNC Symbol;Acc:12871]	ZHX1	8	124260696	124287781	-1	37
ENSG00000134248	748.92	-0.455285	-1.37105	0.0693377	-6.56621	5.16131e-11	8.99729e-10	protein_coding	late endosomal/lysosomal adaptor, MAPK and MTOR activator 5 [Source:HGNC Symbol;Acc:17955]	LAMTOR5	1	110943871	110950564	-1	37
ENSG00000158406	232.86	1.35947	2.5659	0.207096	6.56442	5.2236e-11	9.09377e-10	protein_coding	histone cluster 1, H4h [Source:HGNC Symbol;Acc:4788]	HIST1H4H	6	26281283	26285762	-1	37
ENSG00000137877	457.372	1.49969	2.82782	0.228501	6.56317	5.26773e-11	9.15845e-10	protein_coding	spectrin, beta, non-erythrocytic 5 [Source:HGNC Symbol;Acc:15680]	SPTBN5	15	42140345	42186275	-1	37
ENSG00000099956	1424.41	-0.517429	-1.4314	0.0788485	-6.56233	5.29747e-11	9.19795e-10	protein_coding	SWI/SNF related, matrix associated, actin dependent regulator of chromatin, subfamily b, member 1 [Source:HGNC Symbol;Acc:11103]	SMARCB1	22	24129150	24176703	1	37
ENSG00000142583	76.3374	1.75248	3.36936	0.267149	6.55991	5.38391e-11	9.33567e-10	protein_coding	solute carrier family 2 (facilitated glucose/fructose transporter), member 5 [Source:HGNC Symbol;Acc:11010]	SLC2A5	1	9095166	9148537	-1	37
ENSG00000092853	103.42	1.33019	2.51437	0.202839	6.55787	5.4581e-11	9.45182e-10	protein_coding	claspin [Source:HGNC Symbol;Acc:19715]	CLSPN	1	36185819	36235568	-1	37
ENSG00000128346	191.136	-0.808148	-1.75096	0.123244	-6.55732	5.47825e-11	9.4742e-10	protein_coding	chromosome 22 open reading frame 23 [Source:HGNC Symbol;Acc:18589]	C22orf23	22	38339528	38349676	-1	37
ENSG00000007866	1868.32	-0.698922	-1.62329	0.106623	-6.55507	5.56158e-11	1e-09	protein_coding	TEA domain family member 3 [Source:HGNC Symbol;Acc:11716]	TEAD3	6	35441374	35464853	-1	37
ENSG00000100346	88.5326	2.80403	6.98389	0.427907	6.5529	5.64305e-11	1e-09	protein_coding	calcium channel, voltage-dependent, T type, alpha 1I subunit [Source:HGNC Symbol;Acc:1396]	CACNA1I	22	39966758	40085742	1	37
ENSG00000121749	1943.95	0.61736	1.53407	0.0943005	6.54673	5.88109e-11	1e-09	protein_coding	TBC1 domain family, member 15 [Source:HGNC Symbol;Acc:25694]	TBC1D15	12	72233487	72320629	1	37
ENSG00000160200	2525.03	-0.747001	-1.6783	0.114131	-6.5451	5.94567e-11	1e-09	protein_coding	cystathionine-beta-synthase [Source:HGNC Symbol;Acc:1550]	CBS	21	44473301	44497053	-1	37
ENSG00000164713	2331.71	-0.49597	-1.41027	0.075731	-6.54911	5.78812e-11	1e-09	protein_coding	brain protein I3 [Source:HGNC Symbol;Acc:1109]	BRI3	7	97881691	97937162	1	37
ENSG00000176887	242.977	1.34939	2.54805	0.206052	6.54878	5.80083e-11	1e-09	protein_coding	SRY (sex determining region Y)-box 11 [Source:HGNC Symbol;Acc:11191]	SOX11	2	5832799	5841516	1	37
ENSG00000126432	3864.69	-0.588963	-1.50417	0.0900486	-6.5405	6.13127e-11	1.05065e-09	protein_coding	peroxiredoxin 5 [Source:HGNC Symbol;Acc:9355]	PRDX5	11	64085560	64089283	1	37
ENSG00000164136	447.616	0.836969	1.78629	0.128056	6.53594	6.32116e-11	1.08178e-09	protein_coding	interleukin 15 [Source:HGNC Symbol;Acc:5977]	IL15	4	142557752	142655140	1	37
ENSG00000205730	3327.01	0.855615	1.80953	0.130914	6.53572	6.33024e-11	1.08192e-09	protein_coding	inositol 1,4,5-trisphosphate receptor interacting protein-like 2 [Source:HGNC Symbol;Acc:27257]	ITPRIPL2	16	19125254	19132946	1	37
ENSG00000102547	940.403	1.03657	2.05135	0.158624	6.53475	6.37154e-11	1.08756e-09	protein_coding	calcium binding protein 39-like [Source:HGNC Symbol;Acc:20290]	CAB39L	13	49882786	50018262	-1	37
ENSG00000185404	1017.44	0.663904	1.58436	0.101647	6.53143	6.51439e-11	1.1105e-09	protein_coding	SP140 nuclear body protein-like [Source:HGNC Symbol;Acc:25105]	SP140L	2	231191899	231268447	1	37
ENSG00000108840	1934.44	-0.49446	-1.40879	0.075742	-6.52822	6.65554e-11	1.13308e-09	protein_coding	histone deacetylase 5 [Source:HGNC Symbol;Acc:14068]	HDAC5	17	42154114	42201070	-1	37
ENSG00000120709	1432.28	-0.371915	-1.29407	0.0570073	-6.524	6.84571e-11	1.16395e-09	protein_coding	family with sequence similarity 53, member C [Source:HGNC Symbol;Acc:1336]	FAM53C	5	137667624	137685416	1	37
ENSG00000118503	1720.24	1.00103	2.00143	0.153443	6.52377	6.85611e-11	1.16421e-09	protein_coding	tumor necrosis factor, alpha-induced protein 3 [Source:HGNC Symbol;Acc:11896]	TNFAIP3	6	138188351	138204449	1	37
ENSG00000126267	1685.99	-0.741897	-1.67237	0.113862	-6.51577	7.23191e-11	1.22643e-09	protein_coding	cytochrome c oxidase subunit VIb polypeptide 1 (ubiquitous) [Source:HGNC Symbol;Acc:2280]	COX6B1	19	36139125	36149763	1	37
ENSG00000109846	854.864	-0.808113	-1.75092	0.124045	-6.51468	7.28468e-11	1.23378e-09	protein_coding	crystallin, alpha B [Source:HGNC Symbol;Acc:2389]	CRYAB	11	111779289	111794446	-1	37
ENSG00000170043	1404.3	-0.507359	-1.42145	0.0779142	-6.51176	7.42754e-11	1.25636e-09	protein_coding	trafficking protein particle complex 1 [Source:HGNC Symbol;Acc:19894]	TRAPPC1	17	7833663	7835441	-1	37
ENSG00000104043	121.405	1.94007	3.83725	0.298284	6.50411	7.81539e-11	1.32026e-09	protein_coding	ATPase, class I, type 8B, member 4 [Source:HGNC Symbol;Acc:13536]	ATP8B4	15	50150435	50475014	-1	37
ENSG00000185201	11626.7	0.962902	1.94923	0.148062	6.50336	7.8544e-11	1.32514e-09	protein_coding	interferon induced transmembrane protein 2 [Source:HGNC Symbol;Acc:5413]	IFITM2	11	307631	315272	1	37
ENSG00000172340	2070.38	0.544798	1.45882	0.083781	6.50264	7.89226e-11	1.32982e-09	protein_coding	succinate-CoA ligase, GDP-forming, beta subunit [Source:HGNC Symbol;Acc:11450]	SUCLG2	3	67410884	67705038	-1	37
ENSG00000187840	1004.5	-1.0246	-2.03439	0.157616	-6.5006	7.99984e-11	1.34621e-09	protein_coding	eukaryotic translation initiation factor 4E binding protein 1 [Source:HGNC Symbol;Acc:3288]	EIF4EBP1	8	37887859	37917883	1	37
ENSG00000186470	3032.2	1.01857	2.02591	0.156696	6.50031	8.0155e-11	1.34712e-09	protein_coding	butyrophilin, subfamily 3, member A2 [Source:HGNC Symbol;Acc:1139]	BTN3A2	6	26365387	26378546	1	37
ENSG00000099341	2751.53	-0.601007	-1.51677	0.0925037	-6.49711	8.18782e-11	1.37256e-09	protein_coding	proteasome (prosome, macropain) 26S subunit, non-ATPase, 8 [Source:HGNC Symbol;Acc:9566]	PSMD8	19	38865176	38874464	1	37
ENSG00000114779	806.183	-0.575083	-1.48976	0.0885134	-6.49713	8.18656e-11	1.37256e-09	protein_coding	abhydrolase domain containing 14B [Source:HGNC Symbol;Acc:28235]	ABHD14B	3	52002526	52017425	-1	37
ENSG00000101670	130.82	1.91608	3.77396	0.29499	6.49541	8.28088e-11	1.38639e-09	protein_coding	lipase, endothelial [Source:HGNC Symbol;Acc:6623]	LIPG	18	47087069	47119272	1	37
ENSG00000135378	129.413	2.65655	6.30522	0.409051	6.49441	8.336e-11	1.39383e-09	protein_coding	proline rich Gla (G-carboxyglutamic acid) 4 (transmembrane) [Source:HGNC Symbol;Acc:30799]	PRRG4	11	32851489	32879669	1	37
ENSG00000159873	1518.79	0.789048	1.72793	0.121522	6.49304	8.41241e-11	1.40482e-09	protein_coding	coiled-coil domain containing 117 [Source:HGNC Symbol;Acc:26599]	CCDC117	22	29168662	29185283	1	37
ENSG00000138685	14382.9	0.818733	1.76386	0.126154	6.48998	8.585e-11	1.43182e-09	protein_coding	fibroblast growth factor 2 (basic) [Source:HGNC Symbol;Acc:3676]	FGF2	4	123747863	123819391	1	37
ENSG00000082898	7014.35	0.620802	1.53773	0.0956978	6.48711	8.74965e-11	1.45557e-09	protein_coding	exportin 1 (CRM1 homolog, yeast) [Source:HGNC Symbol;Acc:12825]	XPO1	2	61704984	61765761	-1	37
ENSG00000228576	170.877	-1.03098	-2.04341	0.158925	-6.48716	8.74666e-11	1.45557e-09	NA	NA	NA	NA	NA	NA	NA	NA
ENSG00000242539	447.757	0.953793	1.93696	0.147047	6.4863	8.79675e-11	1.46155e-09	antisense			3	179114749	179116979	1	37
ENSG00000126088	1501.36	-0.615958	-1.53258	0.0949918	-6.48433	8.91279e-11	1.47896e-09	protein_coding	uroporphyrinogen decarboxylase [Source:HGNC Symbol;Acc:12591]	UROD	1	45477819	45481247	1	37
ENSG00000149600	967.62	-0.524373	-1.43831	0.0808717	-6.484	8.93204e-11	1.48028e-09	protein_coding	COMM domain containing 7 [Source:HGNC Symbol;Acc:16223]	COMMD7	20	31290493	31331803	-1	37
ENSG00000103091	778.28	-0.465331	-1.38063	0.071786	-6.48219	9.03979e-11	1.49624e-09	protein_coding	WD repeat domain 59 [Source:HGNC Symbol;Acc:25706]	WDR59	16	74907468	75034071	-1	37
ENSG00000116221	1279.42	-0.483563	-1.39819	0.0746024	-6.48187	9.05934e-11	1.49759e-09	protein_coding	mitochondrial ribosomal protein L37 [Source:HGNC Symbol;Acc:14034]	MRPL37	1	54649714	54691137	1	37
ENSG00000183298	3043.95	-0.60764	-1.52376	0.0937488	-6.48157	9.07706e-11	1.49863e-09	pseudogene			1	102251892	102254059	-1	37
ENSG00000149311	3655.97	0.654405	1.57397	0.100985	6.48024	9.15783e-11	1.51006e-09	protein_coding	ataxia telangiectasia mutated [Source:HGNC Symbol;Acc:795]	ATM	11	108093211	108239829	1	37
ENSG00000184319	266.327	-0.718125	-1.64504	0.110841	-6.47888	9.24045e-11	1.52177e-09	pseudogene	ribosomal protein L23a pseudogene 82 [Source:HGNC Symbol;Acc:33730]	RPL23AP82	22	51195376	51239737	1	37
ENSG00000029153	838.958	1.12942	2.1877	0.174333	6.4785	9.2641e-11	1.52375e-09	protein_coding	aryl hydrocarbon receptor nuclear translocator-like 2 [Source:HGNC Symbol;Acc:18984]	ARNTL2	12	27485787	27576241	1	37
ENSG00000080298	212.182	0.941248	1.92019	0.145333	6.47649	9.38835e-11	1.54225e-09	protein_coding	regulatory factor X, 3 (influences HLA class II expression) [Source:HGNC Symbol;Acc:9984]	RFX3	9	3218297	3526004	-1	37
ENSG00000169554	3428.72	0.61808	1.53483	0.0954639	6.4745	9.51282e-11	1.56074e-09	protein_coding	zinc finger E-box binding homeobox 2 [Source:HGNC Symbol;Acc:14881]	ZEB2	2	145141648	145282147	-1	37
ENSG00000136869	1210.95	0.901817	1.86842	0.139307	6.47359	9.57032e-11	1.56822e-09	protein_coding	toll-like receptor 4 [Source:HGNC Symbol;Acc:11850]	TLR4	9	120466610	120479149	1	37
ENSG00000075131	169.205	0.857003	1.81127	0.132481	6.46885	9.87502e-11	1.61567e-09	protein_coding	TIMELESS interacting protein [Source:HGNC Symbol;Acc:30750]	TIPIN	15	66628544	66679084	-1	37
ENSG00000186468	7682.74	-0.573137	-1.48775	0.0886014	-6.46871	9.88457e-11	1.61567e-09	protein_coding	ribosomal protein S23 [Source:HGNC Symbol;Acc:10410]	RPS23	5	81569177	81574396	-1	37
ENSG00000173451	189.358	0.986971	1.98202	0.15265	6.46558	1.00909e-10	1.64734e-09	protein_coding	THAP domain containing, apoptosis associated protein 2 [Source:HGNC Symbol;Acc:20854]	THAP2	12	72056789	72074419	1	37
ENSG00000130766	1170.86	-0.813255	-1.75717	0.125837	-6.46276	1.02812e-10	1.67632e-09	protein_coding	sestrin 2 [Source:HGNC Symbol;Acc:20746]	SESN2	1	28586038	28609002	1	37
ENSG00000100348	1201.96	-0.55704	-1.47125	0.0862104	-6.4614	1.03742e-10	1.68938e-09	protein_coding	thioredoxin 2 [Source:HGNC Symbol;Acc:17772]	TXN2	22	36863083	36878077	-1	37
ENSG00000065357	1072.47	-0.549016	-1.46309	0.0850041	-6.4587	1.05609e-10	1.71765e-09	protein_coding	diacylglycerol kinase, alpha 80kDa [Source:HGNC Symbol;Acc:2849]	DGKA	12	56321103	56347811	1	37
ENSG00000188243	1102.34	-0.56551	-1.47991	0.0876027	-6.4554	1.07931e-10	1.75325e-09	protein_coding	COMM domain containing 6 [Source:HGNC Symbol;Acc:24015]	COMMD6	13	76099350	76123575	-1	37
ENSG00000104312	1125.36	0.646259	1.56511	0.100131	6.45412	1.08851e-10	1.766e-09	protein_coding	receptor-interacting serine-threonine kinase 2 [Source:HGNC Symbol;Acc:10020]	RIPK2	8	90769975	90803291	1	37
ENSG00000141985	2581.99	-0.43695	-1.35374	0.0677243	-6.4519	1.10455e-10	1.78981e-09	protein_coding	SH3-domain GRB2-like 1 [Source:HGNC Symbol;Acc:10830]	SH3GL1	19	4360367	4400544	-1	37
ENSG00000083642	1269.57	0.539153	1.45312	0.0835959	6.44952	1.12207e-10	1.81596e-09	protein_coding	PDS5, regulator of cohesion maintenance, homolog B (S. cerevisiae) [Source:HGNC Symbol;Acc:20418]	PDS5B	13	33160564	33352157	1	37
ENSG00000162244	6480.06	-0.751753	-1.68384	0.116641	-6.44502	1.15584e-10	1.8683e-09	protein_coding	ribosomal protein L29 [Source:HGNC Symbol;Acc:10331]	RPL29	3	52027616	52029958	-1	37
ENSG00000214253	1205.02	-0.61295	-1.52938	0.0951192	-6.44402	1.16351e-10	1.87838e-09	protein_coding	fission 1 (mitochondrial outer membrane) homolog (S. cerevisiae) [Source:HGNC Symbol;Acc:21689]	FIS1	7	100882739	100895597	-1	37
ENSG00000072952	2747.51	-1.14665	-2.21399	0.178076	-6.4391	1.20181e-10	1.93783e-09	protein_coding	murine retrovirus integration site 1 homolog [Source:HGNC Symbol;Acc:7237]	MRVI1	11	10594638	10715535	-1	37
ENSG00000155366	3137.28	-0.654038	-1.57357	0.101576	-6.4389	1.20342e-10	1.93804e-09	protein_coding	ras homolog family member C [Source:HGNC Symbol;Acc:669]	RHOC	1	113243728	113250056	-1	37
ENSG00000137845	6055.16	0.631906	1.54961	0.0982523	6.43147	1.26379e-10	2e-09	protein_coding	ADAM metallopeptidase domain 10 [Source:HGNC Symbol;Acc:188]	ADAM10	15	58887403	59042177	-1	37
ENSG00000168273	118.666	-1.02186	-2.03053	0.15886	-6.43245	1.25564e-10	2e-09	protein_coding	small integral membrane protein 4 [Source:HGNC Symbol;Acc:37257]	SMIM4	3	52568029	52613253	1	37
ENSG00000179627	240.297	1.00432	2.006	0.156041	6.43627	1.22445e-10	2e-09	protein_coding	zinc finger and BTB domain containing 42 [Source:HGNC Symbol;Acc:32550]	ZBTB42	14	105266933	105271049	1	37
ENSG00000092607	859.925	0.932943	1.90917	0.145134	6.42817	1.29152e-10	2.06723e-09	protein_coding	T-box 15 [Source:HGNC Symbol;Acc:11594]	TBX15	1	119425669	119532179	-1	37
ENSG00000177613	1013.85	0.388016	1.30859	0.0603609	6.42826	1.29074e-10	2.06723e-09	protein_coding	cleavage stimulation factor, 3' pre-RNA, subunit 2, 64kDa, tau variant [Source:HGNC Symbol;Acc:17086]	CSTF2T	10	53455247	53459355	-1	37
ENSG00000140396	2446.76	0.755881	1.68866	0.117755	6.4191	1.37081e-10	2.19146e-09	protein_coding	nuclear receptor coactivator 2 [Source:HGNC Symbol;Acc:7669]	NCOA2	8	71021997	71316040	-1	37
ENSG00000009780	304.474	0.817676	1.76256	0.127433	6.4165	1.39445e-10	2.22654e-09	protein_coding	family with sequence similarity 76, member A [Source:HGNC Symbol;Acc:28530]	FAM76A	1	28052490	28089633	1	37
ENSG00000043143	2571.57	0.991085	1.98768	0.154474	6.41586	1.40026e-10	2.2331e-09	protein_coding	jade family PHD finger 2 [Source:HGNC Symbol;Acc:22984]	JADE2	5	133860003	133918918	1	37
ENSG00000168334	43.3901	2.60697	6.09224	0.40637	6.41527	1.40576e-10	2.23914e-09	protein_coding	xin actin-binding repeat containing 1 [Source:HGNC Symbol;Acc:14301]	XIRP1	3	39224701	39234087	-1	37
ENSG00000066926	644.381	-0.516344	-1.43033	0.080509	-6.41349	1.42223e-10	2.26263e-09	protein_coding	ferrochelatase [Source:HGNC Symbol;Acc:3647]	FECH	18	55215515	55254004	-1	37
ENSG00000006118	1680.31	0.717618	1.64446	0.111921	6.41182	1.43792e-10	2.28482e-09	protein_coding	transmembrane protein 132A [Source:HGNC Symbol;Acc:31092]	TMEM132A	11	60691935	60704631	1	37
ENSG00000113319	476.546	1.17036	2.25067	0.182647	6.40776	1.47672e-10	2.34362e-09	protein_coding	Ras protein-specific guanine nucleotide-releasing factor 2 [Source:HGNC Symbol;Acc:9876]	RASGRF2	5	80256491	80525975	1	37
ENSG00000004059	1113.61	-0.535935	-1.44988	0.0836831	-6.40434	1.51018e-10	2.39382e-09	protein_coding	ADP-ribosylation factor 5 [Source:HGNC Symbol;Acc:658]	ARF5	7	127228399	127231759	1	37
ENSG00000167774	284.29	-0.750138	-1.68195	0.117218	-6.3995	1.5589e-10	2.46806e-09	protein_coding	NDUFA7 protein [Source:UniProtKB/TrEMBL;Acc:Q6FG42]		19	8373167	8386263	-1	37
ENSG00000048392	2463.55	0.629785	1.54733	0.0984197	6.39898	1.56423e-10	2.47353e-09	protein_coding	ribonucleotide reductase M2 B (TP53 inducible) [Source:HGNC Symbol;Acc:17296]	RRM2B	8	103216730	103251346	-1	37
ENSG00000184384	1820.74	0.439804	1.35642	0.0687329	6.39874	1.5666e-10	2.47429e-09	protein_coding	mastermind-like 2 (Drosophila) [Source:HGNC Symbol;Acc:16259]	MAML2	11	95709762	96076344	-1	37
ENSG00000168811	107.29	1.56448	2.95771	0.244544	6.39755	1.57892e-10	2.49075e-09	protein_coding	interleukin 12A (natural killer cell stimulatory factor 1, cytotoxic lymphocyte maturation factor 1, p35) [Source:HGNC Symbol;Acc:5969]	IL12A	3	159706537	159713806	1	37
ENSG00000108298	16648.8	-0.612782	-1.52921	0.0958421	-6.39366	1.61958e-10	2.55181e-09	protein_coding	ribosomal protein L19 [Source:HGNC Symbol;Acc:10312]	RPL19	17	37356536	37360980	1	37
ENSG00000159167	5064.26	1.96504	3.90423	0.307529	6.38977	1.66133e-10	2.61445e-09	protein_coding	stanniocalcin 1 [Source:HGNC Symbol;Acc:11373]	STC1	8	23699428	23712320	-1	37
ENSG00000082269	397.436	0.657817	1.57769	0.102986	6.38747	1.68654e-10	2.65095e-09	protein_coding	family with sequence similarity 135, member A [Source:HGNC Symbol;Acc:21084]	FAM135A	6	71122644	71270877	1	37
ENSG00000111481	3010.77	-0.332426	-1.25913	0.0520772	-6.38333	1.73279e-10	2.72038e-09	protein_coding	coatomer protein complex, subunit zeta 1 [Source:HGNC Symbol;Acc:2243]	COPZ1	12	54694986	54745633	1	37
ENSG00000139579	562.045	-0.623626	-1.54074	0.0977514	-6.37971	1.77418e-10	2.78202e-09	protein_coding	nucleic acid binding protein 2 [Source:HGNC Symbol;Acc:28412]	NABP2	12	56615799	56623638	1	37
ENSG00000152804	402.471	1.29731	2.4577	0.203356	6.37948	1.77688e-10	2.78293e-09	protein_coding	hematopoietically expressed homeobox [Source:HGNC Symbol;Acc:4901]	HHEX	10	94447945	94455403	1	37
ENSG00000169905	1462.45	0.703439	1.62838	0.110303	6.37735	1.80184e-10	2.81865e-09	protein_coding	torsin A interacting protein 2 [Source:HGNC Symbol;Acc:24055]	TOR1AIP2	1	179809102	179846938	-1	37
ENSG00000089009	14856	-0.565781	-1.48019	0.0887295	-6.37647	1.81214e-10	2.83139e-09	protein_coding	ribosomal protein L6 [Source:HGNC Symbol;Acc:10362]	RPL6	12	112842994	112856642	-1	37
ENSG00000081791	1241.67	-0.529881	-1.44381	0.0831239	-6.37459	1.83449e-10	2.8629e-09	protein_coding	KIAA0141 [Source:HGNC Symbol;Acc:28969]	KIAA0141	5	141303373	141321612	1	37
ENSG00000175061	5317.1	-0.63639	-1.55443	0.0998445	-6.37381	1.84385e-10	2.87408e-09	processed_transcript	FAM211A antisense RNA 1 [Source:HGNC Symbol;Acc:28619]	FAM211A-AS1	17	16342136	16381992	1	37
ENSG00000109321	104.437	2.28676	4.87959	0.358822	6.37297	1.85397e-10	2.88643e-09	protein_coding	amphiregulin [Source:HGNC Symbol;Acc:651]	AREG	4	75310851	75320726	1	37
ENSG00000100577	284.938	-0.789061	-1.72795	0.123945	-6.36624	1.93723e-10	3e-09	protein_coding	glutathione S-transferase zeta 1 [Source:HGNC Symbol;Acc:4643]	GSTZ1	14	77787227	77797940	1	37
ENSG00000254838	68.1298	1.85466	3.61666	0.291357	6.36559	1.94546e-10	3e-09	pseudogene	GTPase, very large interferon inducible pseudogene 1 [Source:HGNC Symbol;Acc:25813]	GVINP1	11	6734767	6767670	-1	37
ENSG00000110841	3393.74	0.398803	1.31841	0.0626793	6.3626	1.98372e-10	3.07746e-09	protein_coding	PTPRF interacting protein, binding protein 1 (liprin beta 1) [Source:HGNC Symbol;Acc:9249]	PPFIBP1	12	27676364	27848497	1	37
ENSG00000165322	1944.15	0.462551	1.37798	0.0727199	6.36072	2.00813e-10	3.11165e-09	protein_coding	Rho GTPase activating protein 12 [Source:HGNC Symbol;Acc:16348]	ARHGAP12	10	32094365	32217742	-1	37
ENSG00000147403	13105.9	-0.808861	-1.75183	0.127183	-6.3598	2.02017e-10	3.12662e-09	protein_coding	ribosomal protein L10 [Source:HGNC Symbol;Acc:10298]	RPL10	X	153618315	153637504	1	37
ENSG00000161091	1759.19	1.12067	2.17448	0.176239	6.35878	2.03358e-10	3.14366e-09	protein_coding	major facilitator superfamily domain containing 12 [Source:HGNC Symbol;Acc:28299]	MFSD12	19	3538259	3574288	-1	37
ENSG00000102317	3955.63	-0.484965	-1.39955	0.0762707	-6.35847	2.03779e-10	3.14441e-09	protein_coding	RNA binding motif (RNP1, RRM) protein 3 [Source:HGNC Symbol;Acc:9900]	RBM3	X	48432837	48437454	1	37
ENSG00000131979	295.667	2.6242	6.16542	0.412715	6.35838	2.03887e-10	3.14441e-09	protein_coding	GTP cyclohydrolase 1 [Source:HGNC Symbol;Acc:4193]	GCH1	14	55308726	55369570	-1	37
ENSG00000150764	848.344	-0.548786	-1.46285	0.0863509	-6.3553	2.08014e-10	3.20429e-09	protein_coding	DIX domain containing 1 [Source:HGNC Symbol;Acc:23695]	DIXDC1	11	111797868	111893308	1	37
ENSG00000213020	214.565	0.692651	1.61625	0.109	6.3546	2.08965e-10	3.21517e-09	protein_coding	zinc finger protein 611 [Source:HGNC Symbol;Acc:28766]	ZNF611	19	53206066	53238326	-1	37
ENSG00000006282	2017.05	-0.483624	-1.39825	0.0761445	-6.3514	2.13369e-10	3.27908e-09	protein_coding	spermatogenesis associated 20 [Source:HGNC Symbol;Acc:26125]	SPATA20	17	48620419	48633213	1	37
ENSG00000022267	15863.1	-1.14003	-2.20385	0.179689	-6.34444	2.23237e-10	3.42194e-09	protein_coding	four and a half LIM domains 1 [Source:HGNC Symbol;Acc:3702]	FHL1	X	135229559	135293518	1	37
ENSG00000111540	768.427	-0.490414	-1.40485	0.0773	-6.34429	2.23448e-10	3.42194e-09	protein_coding	RAB5B, member RAS oncogene family [Source:HGNC Symbol;Acc:9784]	RAB5B	12	56367697	56388490	1	37
ENSG00000214113	436.638	-0.62014	-1.53702	0.0977472	-6.34433	2.23402e-10	3.42194e-09	protein_coding	LYR motif containing 4 [Source:HGNC Symbol;Acc:21365]	LYRM4	6	5102827	5261172	-1	37
ENSG00000154640	1046.66	0.579765	1.49461	0.0914119	6.34233	2.26315e-10	3.4618e-09	protein_coding	BTG family, member 3 [Source:HGNC Symbol;Acc:1132]	BTG3	21	18965971	18985265	-1	37
ENSG00000155313	1899.95	0.569233	1.48373	0.0897566	6.34196	2.26858e-10	3.46606e-09	protein_coding	ubiquitin specific peptidase 25 [Source:HGNC Symbol;Acc:12624]	USP25	21	17102344	17252377	1	37
ENSG00000137154	22634.7	-0.601614	-1.51741	0.0948709	-6.3414	2.27686e-10	3.47466e-09	protein_coding	ribosomal protein S6 [Source:HGNC Symbol;Acc:10429]	RPS6	9	19375713	19380252	-1	37
ENSG00000116132	9139.67	0.717915	1.6448	0.113248	6.33931	2.30799e-10	3.51807e-09	protein_coding	paired related homeobox 1 [Source:HGNC Symbol;Acc:9142]	PRRX1	1	170631869	170708560	1	37
ENSG00000133321	934.174	2.09519	4.27282	0.330557	6.33835	2.32244e-10	3.53599e-09	protein_coding	retinoic acid receptor responder (tazarotene induced) 3 [Source:HGNC Symbol;Acc:9869]	RARRES3	11	63304281	63313934	1	37
ENSG00000105825	3336.3	1.80819	3.50202	0.28532	6.3374	2.33682e-10	3.55376e-09	protein_coding	tissue factor pathway inhibitor 2 [Source:HGNC Symbol;Acc:11761]	TFPI2	7	93514709	93520303	-1	37
ENSG00000068028	1020.48	-0.503097	-1.41725	0.0793884	-6.33716	2.34036e-10	3.55502e-09	protein_coding	Ras association (RalGDS/AF-6) domain family member 1 [Source:HGNC Symbol;Acc:9882]	RASSF1	3	50367219	50378411	-1	37
ENSG00000182986	613.555	0.594662	1.51012	0.093877	6.33448	2.38139e-10	3.61315e-09	protein_coding	zinc finger protein 320 [Source:HGNC Symbol;Acc:13842]	ZNF320	19	53367043	53400946	-1	37
ENSG00000162607	1127.35	0.677456	1.59932	0.106975	6.33287	2.40646e-10	3.64697e-09	protein_coding	ubiquitin specific peptidase 1 [Source:HGNC Symbol;Acc:12607]	USP1	1	62901968	62917475	1	37
ENSG00000142937	15661.3	-0.525202	-1.43913	0.083029	-6.32552	2.52386e-10	3.82047e-09	protein_coding	ribosomal protein S8 [Source:HGNC Symbol;Acc:10441]	RPS8	1	45240923	45244451	1	37
ENSG00000167118	1362.24	-0.474902	-1.38982	0.0750832	-6.32501	2.53223e-10	3.82871e-09	protein_coding	ubiquitin related modifier 1 [Source:HGNC Symbol;Acc:28378]	URM1	9	131133598	131153015	1	37
ENSG00000213799	293.041	0.708839	1.63449	0.112084	6.32417	2.54603e-10	3.84515e-09	protein_coding	zinc finger protein 845 [Source:HGNC Symbol;Acc:25112]	ZNF845	19	53837002	53858122	1	37
ENSG00000062582	1972.71	-0.557263	-1.47148	0.0882256	-6.31635	2.67816e-10	4e-09	protein_coding	mitochondrial ribosomal protein S24 [Source:HGNC Symbol;Acc:14510]	MRPS24	7	43906157	43909492	-1	37
ENSG00000114346	1594.32	0.762912	1.69691	0.120729	6.31921	2.6291e-10	4e-09	protein_coding	epithelial cell transforming sequence 2 oncogene [Source:HGNC Symbol;Acc:3155]	ECT2	3	172468472	172539264	1	37
ENSG00000120686	3144.52	0.470804	1.38588	0.0745031	6.31925	2.62831e-10	4e-09	protein_coding	ubiquitin-fold modifier 1 [Source:HGNC Symbol;Acc:20597]	UFM1	13	38923986	38937140	1	37
ENSG00000013374	3528.94	0.792017	1.73149	0.125441	6.31387	2.72143e-10	4.08651e-09	protein_coding	negative regulator of ubiquitin-like proteins 1 [Source:HGNC Symbol;Acc:17623]	NUB1	7	151038785	151075535	1	37
ENSG00000165244	104.186	1.64089	3.11858	0.259885	6.31391	2.72066e-10	4.08651e-09	protein_coding	zinc finger protein 367 [Source:HGNC Symbol;Acc:18320]	ZNF367	9	99148223	99180611	-1	37
ENSG00000003436	1888.33	0.944427	1.92442	0.149616	6.31235	2.74834e-10	4.12219e-09	protein_coding	tissue factor pathway inhibitor (lipoprotein-associated coagulation inhibitor) [Source:HGNC Symbol;Acc:11760]	TFPI	2	188328957	188430487	-1	37
ENSG00000143028	5858.49	-1.28934	-2.44416	0.204327	-6.31016	2.78745e-10	4.17608e-09	protein_coding	synaptophysin-like 2 [Source:HGNC Symbol;Acc:27638]	SYPL2	1	110009180	110024759	1	37
ENSG00000169992	2675.04	0.675506	1.59716	0.107071	6.30896	2.8092e-10	4.20386e-09	protein_coding	neuroligin 2 [Source:HGNC Symbol;Acc:14290]	NLGN2	17	7308193	7323179	1	37
ENSG00000074695	10281.9	0.604947	1.52092	0.0958901	6.30875	2.81293e-10	4.20464e-09	protein_coding	lectin, mannose-binding, 1 [Source:HGNC Symbol;Acc:6631]	LMAN1	18	56995055	57027194	-1	37
ENSG00000156869	181.59	1.21893	2.32774	0.193246	6.30765	2.83301e-10	4.22983e-09	protein_coding	ferric-chelate reductase 1 [Source:HGNC Symbol;Acc:27622]	FRRS1	1	100174259	100232187	-1	37
ENSG00000107789	873.935	0.735988	1.66554	0.11671	6.30612	2.86122e-10	4.2671e-09	protein_coding	multiple inositol-polyphosphate phosphatase 1 [Source:HGNC Symbol;Acc:7102]	MINPP1	10	89264632	89313217	1	37
ENSG00000120913	630.642	-0.809591	-1.75271	0.128424	-6.30407	2.89928e-10	4.31894e-09	protein_coding	PDZ and LIM domain 2 (mystique) [Source:HGNC Symbol;Acc:13992]	PDLIM2	8	22435792	22455538	1	37
ENSG00000049860	5845.83	0.631877	1.54958	0.100238	6.30374	2.90551e-10	4.3233e-09	protein_coding	hexosaminidase B (beta polypeptide) [Source:HGNC Symbol;Acc:4879]	HEXB	5	73935848	74018472	1	37
ENSG00000152242	989.185	0.553306	1.46744	0.0878038	6.30161	2.94562e-10	4.37802e-09	protein_coding	chromosome 18 open reading frame 25 [Source:HGNC Symbol;Acc:28172]	C18orf25	18	43753519	43846949	1	37
ENSG00000198743	8772.17	0.949095	1.93066	0.150746	6.29601	3.05414e-10	4.53417e-09	protein_coding	solute carrier family 5 (sodium/myo-inositol cotransporter), member 3 [Source:HGNC Symbol;Acc:11038]	SLC5A3	21	35445870	35478559	1	37
ENSG00000163739	969.934	2.25736	4.78115	0.358776	6.29184	3.13729e-10	4.65235e-09	protein_coding	chemokine (C-X-C motif) ligand 1 (melanoma growth stimulating activity, alpha) [Source:HGNC Symbol;Acc:4602]	CXCL1	4	74735110	74736959	1	37
ENSG00000153214	2853.63	0.796738	1.73717	0.12679	6.28394	3.30097e-10	4.88953e-09	protein_coding	transmembrane protein 87B [Source:HGNC Symbol;Acc:25913]	TMEM87B	2	112812800	112876895	1	37
ENSG00000128203	502.643	1.45072	2.73345	0.230925	6.28222	3.3378e-10	4.92739e-09	protein_coding	aspartate beta-hydroxylase domain containing 2 [Source:HGNC Symbol;Acc:30437]	ASPHD2	22	26825239	26840981	1	37
ENSG00000130255	4921.86	-0.674703	-1.59627	0.107396	-6.28239	3.33408e-10	4.92739e-09	protein_coding	ribosomal protein L36 [Source:HGNC Symbol;Acc:13631]	RPL36	19	5674958	5691887	1	37
ENSG00000145016	1541.86	1.22724	2.34119	0.195351	6.28224	3.33725e-10	4.92739e-09	protein_coding	KIAA0226 [Source:HGNC Symbol;Acc:28991]	KIAA0226	3	197398264	197476598	-1	37
ENSG00000176105	2991.02	0.559043	1.47329	0.088999	6.28145	3.3542e-10	4.94603e-09	protein_coding	v-yes-1 Yamaguchi sarcoma viral oncogene homolog 1 [Source:HGNC Symbol;Acc:12841]	YES1	18	721588	812547	-1	37
ENSG00000019991	400.58	1.33281	2.51893	0.212191	6.28118	3.36007e-10	4.94912e-09	protein_coding	hepatocyte growth factor (hepapoietin A; scatter factor) [Source:HGNC Symbol;Acc:4893]	HGF	7	81328322	81399754	-1	37
ENSG00000103540	624.43	0.53914	1.45311	0.0858522	6.27986	3.38878e-10	5e-09	protein_coding	centriolar coiled coil protein 110kDa [Source:HGNC Symbol;Acc:24342]	CCP110	16	19535133	19564730	1	37
ENSG00000138162	488.843	-0.530713	-1.44464	0.084532	-6.27825	3.42416e-10	5e-09	protein_coding	transforming, acidic coiled-coil containing protein 2 [Source:HGNC Symbol;Acc:11523]	TACC2	10	123748689	124014060	1	37
ENSG00000183853	4233.34	-0.470949	-1.38602	0.0750357	-6.27633	3.4666e-10	5.08473e-09	protein_coding	kin of IRRE like (Drosophila) [Source:HGNC Symbol;Acc:15734]	KIRREL	1	157963063	158070052	1	37
ENSG00000188549	1336.31	-0.691779	-1.61527	0.110221	-6.27628	3.46766e-10	5.08473e-09	protein_coding	chromosome 15 open reading frame 52 [Source:HGNC Symbol;Acc:33488]	C15orf52	15	40623653	40633168	-1	37
ENSG00000197879	10916.7	-0.46579	-1.38107	0.0742176	-6.276	3.47393e-10	5.08824e-09	protein_coding	myosin IC [Source:HGNC Symbol;Acc:7597]	MYO1C	17	1367392	1396106	-1	37
ENSG00000183648	621.889	-0.504891	-1.41902	0.0804578	-6.27523	3.49111e-10	5.10769e-09	protein_coding	NADH dehydrogenase (ubiquinone) 1 beta subcomplex, 1, 7kDa [Source:HGNC Symbol;Acc:7695]	NDUFB1	14	92582466	92588261	-1	37
ENSG00000178719	6985.7	0.862348	1.81799	0.137538	6.26987	3.61339e-10	5.2807e-09	protein_coding	glutamate receptor, ionotropic, N-methyl D-aspartate-associated protein 1 (glutamate binding) [Source:HGNC Symbol;Acc:4589]	GRINA	8	145064226	145067583	1	37
ENSG00000166847	1857.61	-0.344469	-1.26968	0.0549423	-6.26965	3.61858e-10	5.2824e-09	protein_coding	dynactin 5 (p25) [Source:HGNC Symbol;Acc:24594]	DCTN5	16	23652713	23681195	1	37
ENSG00000137947	1015.31	0.497213	1.41148	0.0793164	6.26873	3.64004e-10	5.30781e-09	protein_coding	general transcription factor IIB [Source:HGNC Symbol;Acc:4648]	GTF2B	1	89318615	89357627	-1	37
ENSG00000156482	4085.97	-0.935892	-1.91307	0.14933	-6.26727	3.67444e-10	5.35203e-09	protein_coding	ribosomal protein L30 [Source:HGNC Symbol;Acc:10333]	RPL30	8	99037079	99058697	-1	37
ENSG00000228035	39.6911	2.45767	5.49329	0.392591	6.26012	3.84682e-10	5.59689e-09	antisense			1	115825655	115910693	1	37
ENSG00000140682	2442.8	-0.519617	-1.43357	0.0830288	-6.25827	3.89265e-10	5.65729e-09	protein_coding	transforming growth factor beta 1 induced transcript 1 [Source:HGNC Symbol;Acc:11767]	TGFB1I1	16	31482906	31489281	1	37
ENSG00000129824	3903.54	-0.499574	-1.4138	0.0798433	-6.25693	3.92619e-10	5.69972e-09	protein_coding	ribosomal protein S4, Y-linked 1 [Source:HGNC Symbol;Acc:10425]	RPS4Y1	Y	2709527	2800041	1	37
ENSG00000068903	881.22	-0.586123	-1.50121	0.093727	-6.25351	4.01323e-10	5.81962e-09	protein_coding	sirtuin 2 [Source:HGNC Symbol;Acc:10886]	SIRT2	19	39369197	39390502	-1	37
ENSG00000106992	698.925	-0.524951	-1.43888	0.0839482	-6.25328	4.01921e-10	5.82187e-09	protein_coding	adenylate kinase 1 [Source:HGNC Symbol;Acc:361]	AK1	9	130628759	130640022	-1	37
ENSG00000143198	1449.87	-0.592129	-1.50747	0.0946989	-6.25275	4.0328e-10	5.8351e-09	protein_coding	microsomal glutathione S-transferase 3 [Source:HGNC Symbol;Acc:7064]	MGST3	1	165600098	165631033	1	37
ENSG00000243147	625.324	-0.587264	-1.5024	0.0939263	-6.25239	4.04214e-10	5.84216e-09	protein_coding	mitochondrial ribosomal protein L33 [Source:HGNC Symbol;Acc:14487]	MRPL33	2	27994584	28210954	1	37
ENSG00000166199	424.983	-0.587879	-1.50304	0.0940666	-6.2496	4.11495e-10	5.94084e-09	protein_coding	alkB, alkylation repair homolog 3 (E. coli) [Source:HGNC Symbol;Acc:30141]	ALKBH3	11	43902361	43941816	1	37
ENSG00000185834	396.194	-0.811895	-1.75552	0.129942	-6.24812	4.15425e-10	6e-09	pseudogene	ribosomal protein L12 pseudogene 4 [Source:HGNC Symbol;Acc:16587]	RPL12P4	20	53691155	53691685	1	37
ENSG00000080839	211.849	0.851645	1.80456	0.13637	6.2451	4.23539e-10	6.09459e-09	protein_coding	retinoblastoma-like 1 (p107) [Source:HGNC Symbol;Acc:9893]	RBL1	20	35624752	35724398	-1	37
ENSG00000181610	677.604	-0.436778	-1.35358	0.0699377	-6.24525	4.23115e-10	6.09459e-09	protein_coding	mitochondrial ribosomal protein S23 [Source:HGNC Symbol;Acc:14509]	MRPS23	17	55916842	55927417	-1	37
ENSG00000128596	390.085	-0.964916	-1.95195	0.154525	-6.24441	4.25398e-10	6.11463e-09	protein_coding	coiled-coil domain containing 136 [Source:HGNC Symbol;Acc:22225]	CCDC136	7	128430811	128462186	1	37
ENSG00000114978	3362.31	0.869592	1.82715	0.139273	6.24378	4.27117e-10	6.13261e-09	protein_coding	MOB kinase activator 1A [Source:HGNC Symbol;Acc:16015]	MOB1A	2	74379655	74406025	-1	37
ENSG00000136244	2331.17	1.78771	3.45266	0.286556	6.2386	4.41498e-10	6.33216e-09	protein_coding	interleukin 6 (interferon, beta 2) [Source:HGNC Symbol;Acc:6018]	IL6	7	22765503	22771621	1	37
ENSG00000196704	1119.97	-0.46657	-1.38182	0.0748171	-6.23614	4.48495e-10	6.42548e-09	protein_coding	archaelysin family metallopeptidase 2 [Source:HGNC Symbol;Acc:28041]	AMZ2	17	66243715	66253297	1	37
ENSG00000213516	702.261	0.882963	1.84416	0.141605	6.23538	4.50674e-10	6.44966e-09	protein_coding	RNA binding motif protein, X-linked-like 1 [Source:HGNC Symbol;Acc:25073]	RBMXL1	1	89445139	89458643	-1	37
ENSG00000106853	874.311	-0.501678	-1.41586	0.0804874	-6.233	4.57577e-10	6.5413e-09	protein_coding	prostaglandin reductase 1 [Source:HGNC Symbol;Acc:18429]	PTGR1	9	114312002	114362135	-1	37
ENSG00000168002	891.413	-0.531101	-1.44503	0.0852535	-6.22967	4.67434e-10	6.67493e-09	protein_coding	polymerase (RNA) II (DNA directed) polypeptide G [Source:HGNC Symbol;Acc:9194]	POLR2G	11	62529016	62534182	1	37
ENSG00000004897	4411.48	0.543634	1.45764	0.0872705	6.2293	4.68529e-10	6.68329e-09	protein_coding	cell division cycle 27 [Source:HGNC Symbol;Acc:1728]	CDC27	17	45195069	45266788	-1	37
ENSG00000003400	232.799	1.48714	2.80333	0.238788	6.22786	4.72841e-10	6.73747e-09	protein_coding	caspase 10, apoptosis-related cysteine peptidase [Source:HGNC Symbol;Acc:1500]	CASP10	2	202047604	202094129	1	37
ENSG00000220749	2726.86	-0.659349	-1.57937	0.105929	-6.22443	4.83313e-10	6.87921e-09	pseudogene	ribosomal protein L21 pseudogene 28 [Source:HGNC Symbol;Acc:36258]	RPL21P28	1	212224829	212225371	-1	37
ENSG00000023287	2992.81	0.638648	1.55687	0.102633	6.22264	4.88843e-10	7e-09	protein_coding	RB1-inducible coiled-coil 1 [Source:HGNC Symbol;Acc:15574]	RB1CC1	8	53535016	53658403	-1	37
ENSG00000108861	1879.99	-0.536468	-1.45042	0.0862419	-6.22051	4.95552e-10	7e-09	protein_coding	dual specificity phosphatase 3 [Source:HGNC Symbol;Acc:3069]	DUSP3	17	41843489	41856356	-1	37
ENSG00000127325	37.4369	2.81764	7.05009	0.453202	6.21719	5.0613e-10	7.18059e-09	protein_coding	bestrophin 3 [Source:HGNC Symbol;Acc:17105]	BEST3	12	70037140	70093256	-1	37
ENSG00000160888	1886.75	0.80698	1.74955	0.129811	6.21656	5.08169e-10	7.20172e-09	protein_coding	immediate early response 2 [Source:HGNC Symbol;Acc:28871]	IER2	19	13261229	13265722	1	37
ENSG00000115392	290.359	0.720528	1.64778	0.115919	6.21579	5.10664e-10	7.22926e-09	protein_coding	Fanconi anemia, complementation group L [Source:HGNC Symbol;Acc:20748]	FANCL	2	58386378	58468507	-1	37
ENSG00000196712	4248.31	0.431439	1.34858	0.0694219	6.21475	5.14071e-10	7.26963e-09	protein_coding	neurofibromin 1 [Source:HGNC Symbol;Acc:7765]	NF1	17	29421945	29709134	1	37
ENSG00000145022	595.719	-0.755644	-1.68839	0.121614	-6.21347	5.18257e-10	7.32094e-09	protein_coding	T-cell leukemia translocation altered [Source:HGNC Symbol;Acc:11692]	TCTA	3	49449639	49453908	1	37
ENSG00000078674	3816.18	0.404769	1.32388	0.0651516	6.21273	5.20706e-10	7.34761e-09	protein_coding	pericentriolar material 1 [Source:HGNC Symbol;Acc:8727]	PCM1	8	17780349	17885478	1	37
ENSG00000157191	2041.76	-0.305713	-1.23603	0.0492238	-6.21069	5.27538e-10	7.43602e-09	protein_coding	NECAP endocytosis associated 2 [Source:HGNC Symbol;Acc:25528]	NECAP2	1	16767167	16786573	1	37
ENSG00000088448	2057.84	0.548972	1.46304	0.0884054	6.20971	5.30831e-10	7.4744e-09	protein_coding	ankyrin repeat domain 10 [Source:HGNC Symbol;Acc:20265]	ANKRD10	13	111530887	111567416	-1	37
ENSG00000128606	324.27	-0.780096	-1.71724	0.12572	-6.20503	5.46881e-10	7.69161e-09	protein_coding	leucine rich repeat containing 17 [Source:HGNC Symbol;Acc:16895]	LRRC17	7	102553438	102585396	1	37
ENSG00000162650	663.435	-1.10073	-2.14463	0.177398	-6.20487	5.47431e-10	7.69161e-09	protein_coding	ataxin 7-like 2 [Source:HGNC Symbol;Acc:28713]	ATXN7L2	1	110026101	110035426	1	37
ENSG00000108669	1039.58	0.757117	1.69011	0.122042	6.20377	5.51274e-10	7.73731e-09	protein_coding	cytohesin 1 [Source:HGNC Symbol;Acc:9501]	CYTH1	17	76670130	76778379	-1	37
ENSG00000168209	2555.58	-0.933972	-1.91053	0.150643	-6.19992	5.64921e-10	7.92038e-09	protein_coding	DNA-damage-inducible transcript 4 [Source:HGNC Symbol;Acc:24944]	DDIT4	10	74033678	74035794	1	37
ENSG00000077254	3495.8	0.556453	1.47065	0.0897835	6.19772	5.72871e-10	8e-09	protein_coding	ubiquitin specific peptidase 33 [Source:HGNC Symbol;Acc:20059]	USP33	1	78161672	78225537	-1	37
ENSG00000256213	247.862	-0.828488	-1.77582	0.133728	-6.19531	5.81709e-10	8.13834e-09	NA	NA	NA	NA	NA	NA	NA	NA
ENSG00000154001	1690.43	0.606449	1.52251	0.0978966	6.19479	5.83628e-10	8.1478e-09	protein_coding	protein phosphatase 2, regulatory subunit B', epsilon isoform [Source:HGNC Symbol;Acc:9313]	PPP2R5E	14	63838075	64010092	-1	37
ENSG00000171848	579.532	1.33252	2.51842	0.215098	6.19493	5.83112e-10	8.1478e-09	protein_coding	ribonucleotide reductase M2 [Source:HGNC Symbol;Acc:10452]	RRM2	2	10262455	10271545	1	37
ENSG00000204632	58.2254	1.67081	3.18393	0.269862	6.19135	5.96493e-10	8.31854e-09	protein_coding	major histocompatibility complex, class I, G [Source:HGNC Symbol;Acc:4964]	HLA-G	6	29794744	29798902	1	37
ENSG00000115339	1201.43	1.1118	2.16115	0.17958	6.1911	5.97471e-10	8.32333e-09	protein_coding	UDP-N-acetyl-alpha-D-galactosamine:polypeptide N-acetylgalactosaminyltransferase 3 (GalNAc-T3) [Source:HGNC Symbol;Acc:4125]	GALNT3	2	166604101	166651192	-1	37
ENSG00000182774	7154.76	-0.590703	-1.50598	0.0954275	-6.19008	6.01353e-10	8.3685e-09	protein_coding	ribosomal protein S17-like [Source:HGNC Symbol;Acc:40029]	RPS17L	15	83205504	83209315	-1	37
ENSG00000111801	2532.64	1.36818	2.58145	0.221048	6.18951	6.03524e-10	8.38982e-09	protein_coding	butyrophilin, subfamily 3, member A3 [Source:HGNC Symbol;Acc:1140]	BTN3A3	6	26440700	26453643	1	37
ENSG00000171155	2140.44	0.599134	1.51481	0.0968043	6.18913	6.04966e-10	8.40095e-09	protein_coding	C1GALT1-specific chaperone 1 [Source:HGNC Symbol;Acc:24338]	C1GALT1C1	X	119759648	119764005	-1	37
ENSG00000179933	1376.06	-0.331319	-1.25816	0.0536189	-6.17915	6.44481e-10	8.94021e-09	protein_coding	chromosome 14 open reading frame 119 [Source:HGNC Symbol;Acc:20270]	C14orf119	14	23563974	23569665	1	37
ENSG00000165152	750.008	-0.441095	-1.35763	0.0713917	-6.17852	6.47033e-10	9e-09	protein_coding	transmembrane protein 246 [Source:HGNC Symbol;Acc:28180]	TMEM246	9	104235453	104295819	-1	37
ENSG00000092529	474.082	0.947616	1.92868	0.153449	6.17546	6.59709e-10	9.13213e-09	protein_coding	calpain 3, (p94) [Source:HGNC Symbol;Acc:1480]	CAPN3	15	42640301	42704516	1	37
ENSG00000116863	1182.33	0.627181	1.54454	0.101601	6.173	6.70071e-10	9.26578e-09	protein_coding	ADP-ribosylhydrolase like 2 [Source:HGNC Symbol;Acc:21304]	ADPRHL2	1	36554476	36559533	1	37
ENSG00000014138	570.378	0.916361	1.88735	0.148494	6.17102	6.78514e-10	9.37264e-09	protein_coding	polymerase (DNA directed), alpha 2, accessory subunit [Source:HGNC Symbol;Acc:30073]	POLA2	11	65029233	65073060	1	37
ENSG00000161203	12772.5	-0.483672	-1.3983	0.0784169	-6.16795	6.91814e-10	9.5463e-09	protein_coding	adaptor-related protein complex 2, mu 1 subunit [Source:HGNC Symbol;Acc:564]	AP2M1	3	183892477	183901879	1	37
ENSG00000182899	6929.81	-0.575549	-1.49024	0.0933191	-6.16754	6.93611e-10	9.56103e-09	protein_coding	ribosomal protein L35a [Source:HGNC Symbol;Acc:10345]	RPL35A	3	197676858	197683481	1	37
ENSG00000104332	11422	1.15016	2.21939	0.186611	6.16343	7.11857e-10	9.80224e-09	protein_coding	secreted frizzled-related protein 1 [Source:HGNC Symbol;Acc:10776]	SFRP1	8	41119481	41167016	-1	37
ENSG00000153786	2254.97	-0.386528	-1.30724	0.0627191	-6.16284	7.145e-10	9.82831e-09	protein_coding	zinc finger, DHHC-type containing 7 [Source:HGNC Symbol;Acc:18459]	ZDHHC7	16	85007787	85045141	-1	37
ENSG00000104375	1138.67	0.506031	1.42014	0.0821224	6.16191	7.18722e-10	9.87599e-09	protein_coding	serine/threonine kinase 3 [Source:HGNC Symbol;Acc:11406]	STK3	8	99413631	99955055	-1	37
ENSG00000213096	361.911	0.796921	1.73739	0.129334	6.16175	7.19473e-10	9.87599e-09	protein_coding	zinc finger protein 254 [Source:HGNC Symbol;Acc:13047]	ZNF254	19	24216276	24312654	1	37
ENSG00000133302	153.993	0.91651	1.88754	0.148883	6.1559	7.46507e-10	1.02364e-08	protein_coding	ankyrin repeat domain 32 [Source:HGNC Symbol;Acc:25408]	ANKRD32	5	93954052	94075141	1	37
ENSG00000149357	1815.09	-0.562668	-1.477	0.0914361	-6.15368	7.57075e-10	1.03704e-08	protein_coding	late endosomal/lysosomal adaptor, MAPK and MTOR activator 1 [Source:HGNC Symbol;Acc:26068]	LAMTOR1	11	71796941	71814433	-1	37
ENSG00000242372	1156.74	-0.56854	-1.48302	0.0924943	-6.14676	7.90812e-10	1.08212e-08	protein_coding	eukaryotic translation initiation factor 6 [Source:HGNC Symbol;Acc:6159]	EIF6	20	33866714	33872788	-1	37
ENSG00000138081	2506.8	0.454692	1.37049	0.0740117	6.14351	8.07192e-10	1.1e-08	protein_coding	F-box protein 11 [Source:HGNC Symbol;Acc:13590]	FBXO11	2	48016455	48132932	-1	37
ENSG00000047634	1216.24	0.866406	1.82312	0.141056	6.14229	8.13394e-10	1.11071e-08	protein_coding	sex comb on midleg-like 1 (Drosophila) [Source:HGNC Symbol;Acc:10580]	SCML1	X	17755588	17773105	1	37
ENSG00000117266	166.889	1.64401	3.12533	0.267699	6.14127	8.18658e-10	1.11673e-08	protein_coding	cyclin-dependent kinase 18 [Source:HGNC Symbol;Acc:8751]	CDK18	1	205473723	205501921	1	37
ENSG00000198034	14001.9	-0.622794	-1.53985	0.101478	-6.13725	8.39635e-10	1.14416e-08	protein_coding	ribosomal protein S4, X-linked [Source:HGNC Symbol;Acc:10424]	RPS4X	X	71475529	71497150	-1	37
ENSG00000095209	433.212	1.13956	2.20314	0.185733	6.13546	8.49112e-10	1.15587e-08	protein_coding	transmembrane protein 38B [Source:HGNC Symbol;Acc:25535]	TMEM38B	9	108456825	108538893	1	37
ENSG00000138041	2503.12	0.466339	1.3816	0.0760174	6.13463	8.53588e-10	1.16076e-08	protein_coding	SMEK homolog 2, suppressor of mek1 (Dictyostelium) [Source:HGNC Symbol;Acc:29267]	SMEK2	2	55774428	55846015	-1	37
ENSG00000100902	3472.08	0.442857	1.35929	0.0721979	6.13393	8.57352e-10	1.16467e-08	protein_coding	proteasome (prosome, macropain) subunit, alpha type, 6 [Source:HGNC Symbol;Acc:9535]	PSMA6	14	35747839	35786699	1	37
ENSG00000174444	32015.5	-0.506714	-1.42081	0.082676	-6.12892	8.84786e-10	1.2e-08	protein_coding	ribosomal protein L4 [Source:HGNC Symbol;Acc:10353]	RPL4	15	66790355	66816870	-1	37
ENSG00000112996	729.114	0.721051	1.64838	0.117697	6.12633	8.99314e-10	1.21914e-08	protein_coding	mitochondrial ribosomal protein S30 [Source:HGNC Symbol;Acc:8769]	MRPS30	5	44809027	44820530	1	37
ENSG00000003249	120.194	-0.906066	-1.87393	0.14791	-6.12579	9.02335e-10	1.22197e-08	protein_coding	dysbindin (dystrobrevin binding protein 1) domain containing 1 [Source:HGNC Symbol;Acc:28455]	DBNDD1	16	90071273	90086536	-1	37
ENSG00000188846	8948.33	-0.600125	-1.51585	0.0979938	-6.12412	9.11868e-10	1.23361e-08	protein_coding	ribosomal protein L14 [Source:HGNC Symbol;Acc:10305]	RPL14	3	40498783	40503861	1	37
ENSG00000171940	1997.96	0.53669	1.45064	0.0876527	6.12291	9.18806e-10	1.24171e-08	protein_coding	zinc finger protein 217 [Source:HGNC Symbol;Acc:13009]	ZNF217	20	52183604	52226446	-1	37
ENSG00000081087	1903.51	0.829242	1.77675	0.135441	6.12254	9.20931e-10	1.2433e-08	protein_coding	osteopetrosis associated transmembrane protein 1 [Source:HGNC Symbol;Acc:21652]	OSTM1	6	108362613	108487058	-1	37
ENSG00000167815	1794.71	-0.506634	-1.42073	0.0827662	-6.12127	9.28334e-10	1.25201e-08	protein_coding	peroxiredoxin 2 [Source:HGNC Symbol;Acc:9353]	PRDX2	19	12907634	12912694	-1	37
ENSG00000172716	1889.47	0.880361	1.84084	0.143839	6.12047	9.33018e-10	1.25703e-08	protein_coding	schlafen family member 11 [Source:HGNC Symbol;Acc:26633]	SLFN11	17	33677324	33700720	-1	37
ENSG00000101363	1172.86	-0.565399	-1.4798	0.0924268	-6.11726	1e-09	1.28123e-08	protein_coding	mannosidase, beta A, lysosomal-like [Source:HGNC Symbol;Acc:15799]	MANBAL	20	35918041	35945663	1	37
ENSG00000030066	2070.28	0.688841	1.61199	0.112624	6.11629	1e-09	1.28564e-08	protein_coding	nucleoporin 160kDa [Source:HGNC Symbol;Acc:18017]	NUP160	11	47799639	47870107	-1	37
ENSG00000076513	5544.06	-0.546207	-1.46024	0.0893023	-6.11638	1e-09	1.28564e-08	protein_coding	ankyrin repeat domain 13A [Source:HGNC Symbol;Acc:21268]	ANKRD13A	12	110436991	110477568	1	37
ENSG00000110025	441.959	-0.534738	-1.44868	0.0874294	-6.11623	1e-09	1.28564e-08	protein_coding	sorting nexin 15 [Source:HGNC Symbol;Acc:14978]	SNX15	11	64794880	64808044	1	37
ENSG00000170802	1184.54	1.19127	2.28353	0.194897	6.11227	1e-09	1.31654e-08	protein_coding	forkhead box N2 [Source:HGNC Symbol;Acc:5281]	FOXN2	2	48541776	48606433	1	37
ENSG00000055950	604.849	-0.49538	-1.40969	0.0810597	-6.1113	1e-09	1.3233e-08	protein_coding	mitochondrial ribosomal protein L43 [Source:HGNC Symbol;Acc:14517]	MRPL43	10	102729215	102747272	-1	37
ENSG00000166619	1604.06	-0.481793	-1.39648	0.0788406	-6.11097	1e-09	1.3246e-08	protein_coding	bladder cancer associated protein [Source:HGNC Symbol;Acc:1055]	BLCAP	20	36120874	36156333	-1	37
ENSG00000119487	2331.31	-0.300478	-1.23155	0.0491726	-6.11069	1e-09	1.32562e-08	protein_coding	mitogen-activated protein kinase associated protein 1 [Source:HGNC Symbol;Acc:18752]	MAPKAP1	9	128199672	128469513	-1	37
ENSG00000111639	1150.14	-0.726729	-1.65488	0.118956	-6.10923	1e-09	1.33506e-08	protein_coding	mitochondrial ribosomal protein L51 [Source:HGNC Symbol;Acc:14044]	MRPL51	12	6601150	6603007	-1	37
ENSG00000224877	208.578	-0.818924	-1.76409	0.134046	-6.10928	1e-09	1.33506e-08	protein_coding	chromosome 17 open reading frame 89 [Source:HGNC Symbol;Acc:33551]	C17orf89	17	79213039	79215081	1	37
ENSG00000138190	555.411	0.662535	1.58286	0.108466	6.10822	1e-09	1.34219e-08	protein_coding	exocyst complex component 6 [Source:HGNC Symbol;Acc:23196]	EXOC6	10	94590935	94819250	1	37
ENSG00000138303	728.132	-0.411712	-1.33026	0.0674107	-6.10751	1e-09	1.34676e-08	protein_coding	activating signal cointegrator 1 complex subunit 1 [Source:HGNC Symbol;Acc:24268]	ASCC1	10	73856278	73976892	-1	37
ENSG00000172466	2483.34	0.552204	1.46632	0.0904368	6.10596	1e-09	1.35852e-08	protein_coding	zinc finger protein 24 [Source:HGNC Symbol;Acc:13032]	ZNF24	18	32912176	32925446	-1	37
ENSG00000131725	940.637	0.539386	1.45335	0.0884052	6.10129	1.05214e-09	1.4e-08	protein_coding	WD repeat domain 44 [Source:HGNC Symbol;Acc:30512]	WDR44	X	117480036	117583924	1	37
ENSG00000139832	188.58	1.03332	2.04673	0.169387	6.10033	1.05849e-09	1.4e-08	protein_coding	RAB20, member RAS oncogene family [Source:HGNC Symbol;Acc:18260]	RAB20	13	111175417	111214080	-1	37
ENSG00000173276	1531.44	0.924408	1.8979	0.151521	6.10086	1.05499e-09	1.4e-08	protein_coding	zinc finger and BTB domain containing 21 [Source:HGNC Symbol;Acc:13083]	ZBTB21	21	43406940	43430496	-1	37
ENSG00000143106	4494.06	-0.592736	-1.5081	0.0971749	-6.09969	1.06277e-09	1.40725e-08	protein_coding	proteasome (prosome, macropain) subunit, alpha type, 5 [Source:HGNC Symbol;Acc:9534]	PSMA5	1	109941653	109969062	-1	37
ENSG00000117151	722.191	0.839598	1.78955	0.137761	6.0946	1.09712e-09	1.45127e-08	protein_coding	chitobiase, di-N-acetyl- [Source:HGNC Symbol;Acc:2496]	CTBS	1	85015289	85040163	-1	37
ENSG00000163694	98.851	1.38438	2.6106	0.22718	6.09375	1.10296e-09	1.45753e-08	protein_coding	RNA binding motif protein 47 [Source:HGNC Symbol;Acc:30358]	RBM47	4	40425272	40632892	-1	37
ENSG00000147852	898.177	-0.713388	-1.63965	0.117076	-6.09338	1.10549e-09	1.4594e-08	protein_coding	very low density lipoprotein receptor [Source:HGNC Symbol;Acc:12698]	VLDLR	9	2621834	2660053	1	37
ENSG00000081803	258.43	1.11742	2.16959	0.183388	6.09319	1.10684e-09	1.45972e-08	protein_coding	Ca++-dependent secretion activator 2 [Source:HGNC Symbol;Acc:16018]	CADPS2	7	121958481	122526813	-1	37
ENSG00000255248	5410.07	0.460351	1.37588	0.0755615	6.09239	1.11234e-09	1.4655e-08	sense_overlapping			11	121899063	121987031	-1	37
ENSG00000123689	64.0202	1.72174	3.29835	0.282639	6.09166	1.11743e-09	1.47072e-08	protein_coding	G0/G1switch 2 [Source:HGNC Symbol;Acc:30229]	G0S2	1	209848765	209849733	1	37
ENSG00000139112	4657.91	-0.554922	-1.46909	0.0911137	-6.09043	1.12606e-09	1.4806e-08	protein_coding	GABA(A) receptor-associated protein like 1 [Source:HGNC Symbol;Acc:4068]	GABARAPL1	12	10365057	10375727	1	37
ENSG00000077522	94.22	2.53561	5.79821	0.416518	6.08763	1.14595e-09	1.50524e-08	protein_coding	actinin, alpha 2 [Source:HGNC Symbol;Acc:164]	ACTN2	1	236849754	236927931	1	37
ENSG00000130962	995.06	0.640061	1.55839	0.105169	6.08605	1.15734e-09	1.51867e-08	protein_coding	proline rich Gla (G-carboxyglutamic acid) 1 [Source:HGNC Symbol;Acc:9469]	PRRG1	X	37208528	37316548	1	37
ENSG00000171320	69.1957	1.5399	2.90775	0.253138	6.08325	1.17769e-09	1.54383e-08	protein_coding	establishment of sister chromatid cohesion N-acetyltransferase 2 [Source:HGNC Symbol;Acc:27230]	ESCO2	8	27629466	27670157	1	37
ENSG00000001461	2254.77	-0.419808	-1.33775	0.0690229	-6.08216	1.18575e-09	1.55285e-08	protein_coding	NIPA-like domain containing 3 [Source:HGNC Symbol;Acc:25233]	NIPAL3	1	24742284	24799466	1	37
ENSG00000131469	9754.11	-0.538293	-1.45225	0.0885166	-6.08127	1.19238e-09	1.55997e-08	protein_coding	ribosomal protein L27 [Source:HGNC Symbol;Acc:10328]	RPL27	17	41150290	41154976	1	37
ENSG00000013583	843.437	-0.482626	-1.39728	0.0793796	-6.07997	1.20205e-09	1.57106e-08	protein_coding	heme binding protein 1 [Source:HGNC Symbol;Acc:17176]	HEBP1	12	13127798	13153207	-1	37
ENSG00000180233	239.478	1.19415	2.28811	0.196465	6.0782	1.21538e-09	1.5869e-08	protein_coding	zinc and ring finger 2 [Source:HGNC Symbol;Acc:22316]	ZNRF2	7	30323923	30452118	1	37
ENSG00000075945	1009.8	0.466128	1.3814	0.0767566	6.0728	1.25698e-09	1.63957e-08	protein_coding	kinesin-associated protein 3 [Source:HGNC Symbol;Acc:17060]	KIFAP3	1	169890467	170054349	-1	37
ENSG00000100316	35474.3	-0.65659	-1.57635	0.108146	-6.07133	1.26852e-09	1.65299e-08	protein_coding	ribosomal protein L3 [Source:HGNC Symbol;Acc:10332]	RPL3	22	39708887	39716394	-1	37
ENSG00000174010	541.958	0.781055	1.71839	0.128673	6.07006	1.2786e-09	1.66446e-08	protein_coding	kelch-like family member 15 [Source:HGNC Symbol;Acc:29347]	KLHL15	X	24001837	24045303	-1	37
ENSG00000151892	2896.82	-0.468543	-1.38371	0.0772005	-6.06917	1.28572e-09	1.67207e-08	protein_coding	GDNF family receptor alpha 1 [Source:HGNC Symbol;Acc:4243]	GFRA1	10	117816444	118032979	-1	37
ENSG00000231500	23456.1	-0.731573	-1.66045	0.120554	-6.06841	1.2918e-09	1.67831e-08	protein_coding	ribosomal protein S18 [Source:HGNC Symbol;Acc:10401]	RPS18	6	33239787	33244287	1	37
ENSG00000132294	4530.67	0.566057	1.48047	0.0933241	6.0655	1.31545e-09	1.70735e-08	protein_coding	EFR3 homolog A (S. cerevisiae) [Source:HGNC Symbol;Acc:28970]	EFR3A	8	132916335	133025889	1	37
ENSG00000164463	2807.44	0.923062	1.89614	0.152187	6.0653	1.31706e-09	1.70774e-08	protein_coding	CREB3 regulatory factor [Source:HGNC Symbol;Acc:24050]	CREBRF	5	172483355	172566291	1	37
ENSG00000184076	797.118	-0.447398	-1.36358	0.0737782	-6.0641	1.32693e-09	1.71885e-08	protein_coding	ubiquinol-cytochrome c reductase, complex III subunit X [Source:HGNC Symbol;Acc:30863]	UQCR10	22	30163358	30166402	1	37
ENSG00000228630	404.132	-0.797417	-1.73799	0.131554	-6.06152	1.34838e-09	1.74491e-08	antisense	HOX transcript antisense RNA [Source:HGNC Symbol;Acc:33510]	HOTAIR	12	54356092	54368740	-1	37
ENSG00000144655	1131.4	0.762318	1.69621	0.1258	6.05976	1.36324e-09	1.76239e-08	protein_coding	cysteine-serine-rich nuclear protein 1 [Source:HGNC Symbol;Acc:14300]	CSRNP1	3	39183346	39196053	-1	37
ENSG00000121236	152.515	0.977797	1.96946	0.161364	6.05957	1.36488e-09	1.76279e-08	protein_coding	tripartite motif containing 6 [Source:HGNC Symbol;Acc:16277]	TRIM6	11	5617339	5634188	1	37
ENSG00000163162	3175.67	0.870192	1.82791	0.143626	6.05874	1.37189e-09	1.77009e-08	protein_coding	ring finger protein 149 [Source:HGNC Symbol;Acc:23137]	RNF149	2	101887681	101925163	-1	37
ENSG00000154096	22953.3	-0.565508	-1.47991	0.0933756	-6.05627	1.39314e-09	1.8e-08	protein_coding	Thy-1 cell surface antigen [Source:HGNC Symbol;Acc:11801]	THY1	11	119288090	119295695	-1	37
ENSG00000112276	859.541	0.949619	1.93136	0.156833	6.05496	1.4045e-09	1.8086e-08	protein_coding	blood vessel epicardial substance [Source:HGNC Symbol;Acc:1152]	BVES	6	105544697	105585049	-1	37
ENSG00000154262	167.712	1.94787	3.85806	0.321717	6.05461	1.40756e-09	1.81077e-08	protein_coding	ATP-binding cassette, sub-family A (ABC1), member 6 [Source:HGNC Symbol;Acc:36]	ABCA6	17	67074843	67138029	-1	37
ENSG00000166845	155.764	1.12465	2.18049	0.185776	6.0538	1.41469e-09	1.81816e-08	protein_coding	chromosome 18 open reading frame 54 [Source:HGNC Symbol;Acc:13796]	C18orf54	18	51884287	51911588	1	37
ENSG00000156508	99640.5	-0.527709	-1.44164	0.0871868	-6.05263	1.42503e-09	1.82965e-08	protein_coding	eukaryotic translation elongation factor 1 alpha 1 [Source:HGNC Symbol;Acc:3189]	EEF1A1	6	74225473	74233520	-1	37
ENSG00000181929	1570.52	-0.463126	-1.37853	0.0765284	-6.05169	1.43338e-09	1.83857e-08	protein_coding	protein kinase, AMP-activated, gamma 1 non-catalytic subunit [Source:HGNC Symbol;Acc:9385]	PRKAG1	12	49396057	49412980	-1	37
ENSG00000066427	744.141	0.720679	1.64796	0.119119	6.05007	1.44785e-09	1.85532e-08	protein_coding	ataxin 3 [Source:HGNC Symbol;Acc:7106]	ATXN3	14	92524896	92572965	-1	37
ENSG00000110944	56.0435	1.35271	2.55391	0.223617	6.04922	1.45552e-09	1.86332e-08	protein_coding	interleukin 23, alpha subunit p19 [Source:HGNC Symbol;Acc:15488]	IL23A	12	56732663	56734193	1	37
ENSG00000180304	1730.74	-0.481688	-1.39638	0.0796507	-6.0475	1.47109e-09	1.88142e-08	protein_coding	ornithine decarboxylase antizyme 2 [Source:HGNC Symbol;Acc:8096]	OAZ2	15	64979772	64995480	-1	37
ENSG00000117419	788.962	-0.468253	-1.38343	0.0774581	-6.04524	1.49186e-09	1.9e-08	protein_coding	ERI1 exoribonuclease family member 3 [Source:HGNC Symbol;Acc:17276]	ERI3	1	44686742	44820932	-1	37
ENSG00000132563	207.474	-0.996933	-1.99575	0.164904	-6.04555	1.48899e-09	1.9e-08	protein_coding	receptor accessory protein 2 [Source:HGNC Symbol;Acc:17975]	REEP2	5	137774706	137782658	1	37
ENSG00000251348	54.9183	-1.11898	-2.17193	0.185089	-6.04565	1.4881e-09	1.9e-08	pseudogene	heat shock 60kDa protein 1 (chaperonin) pseudogene 11 [Source:HGNC Symbol;Acc:35142]	HSPD1P11	5	95104703	95106404	1	37
ENSG00000130724	1280.93	-0.42454	-1.34214	0.0702365	-6.04443	1.49938e-09	1.91015e-08	protein_coding	charged multivesicular body protein 2A [Source:HGNC Symbol;Acc:30216]	CHMP2A	19	59062933	59066491	-1	37
ENSG00000122705	2945.52	-0.363017	-1.28611	0.0600875	-6.04147	1.52714e-09	1.94362e-08	protein_coding	clathrin, light chain A [Source:HGNC Symbol;Acc:2090]	CLTA	9	36190853	36304778	1	37
ENSG00000146374	204.535	2.80742	7.00029	0.464734	6.0409	1.53254e-09	1.94859e-08	protein_coding	R-spondin 3 [Source:HGNC Symbol;Acc:20866]	RSPO3	6	127439749	127518910	1	37
ENSG00000143575	2084.23	-0.577502	-1.49226	0.0956154	-6.03984	1.54268e-09	1.95959e-08	protein_coding	HCLS1 associated protein X-1 [Source:HGNC Symbol;Acc:16915]	HAX1	1	154244987	154248351	1	37
ENSG00000187583	136.325	1.38553	2.61268	0.229433	6.03893	1.55136e-09	1.96871e-08	protein_coding	pleckstrin homology domain containing, family N member 1 [Source:HGNC Symbol;Acc:25284]	PLEKHN1	1	901877	911245	1	37
ENSG00000095383	1178.37	-0.604061	-1.51999	0.100054	-6.03735	1.56665e-09	1.98619e-08	protein_coding	TBC1 domain family, member 2 [Source:HGNC Symbol;Acc:18026]	TBC1D2	9	100961311	101017915	-1	37
ENSG00000180354	349.289	-1.00387	-2.00538	0.166293	-6.03678	1.5722e-09	1.99131e-08	protein_coding	maturin, neural progenitor differentiation regulator homolog (Xenopus) [Source:HGNC Symbol;Acc:25457]	MTURN	7	30174426	30202378	1	37
ENSG00000100097	32968.1	-0.68113	-1.6034	0.112841	-6.03621	1.57773e-09	2e-08	protein_coding	lectin, galactoside-binding, soluble, 1 [Source:HGNC Symbol;Acc:6561]	LGALS1	22	38071615	38075813	1	37
ENSG00000139668	377.777	0.668376	1.58928	0.11074	6.03554	1.58434e-09	2e-08	protein_coding	WD repeat and FYVE domain containing 2 [Source:HGNC Symbol;Acc:20482]	WDFY2	13	52158644	52336171	1	37
ENSG00000233137	1955.77	0.386984	1.30766	0.0641349	6.03392	1.60033e-09	2.02107e-08	lincRNA			9	37079893	37090398	1	37
ENSG00000167005	2876.04	0.459605	1.37517	0.0761791	6.03322	1.60721e-09	2.02781e-08	protein_coding	nudix (nucleoside diphosphate linked moiety X)-type motif 21 [Source:HGNC Symbol;Acc:13870]	NUDT21	16	56463045	56486111	-1	37
ENSG00000105894	1977.07	2.01618	4.04511	0.33439	6.02942	1.64545e-09	2.07406e-08	protein_coding	pleiotrophin [Source:HGNC Symbol;Acc:9630]	PTN	7	136912088	137028611	-1	37
ENSG00000163931	10761.9	-0.588193	-1.50336	0.0975841	-6.02755	1.66465e-09	2.1e-08	protein_coding	transketolase [Source:HGNC Symbol;Acc:11834]	TKT	3	53258723	53290068	-1	37
ENSG00000154175	1166.63	1.00468	2.0065	0.166713	6.0264	1.67654e-09	2.10919e-08	protein_coding	ABI family, member 3 (NESH) binding protein [Source:HGNC Symbol;Acc:17265]	ABI3BP	3	100468000	100712359	-1	37
ENSG00000100360	549.998	-0.672177	-1.59348	0.111614	-6.02234	1.71911e-09	2.16067e-08	protein_coding	intraflagellar transport 27 homolog (Chlamydomonas) [Source:HGNC Symbol;Acc:18626]	IFT27	22	37154246	37172300	-1	37
ENSG00000107929	2416.94	0.458742	1.37434	0.0762241	6.01833	1.76226e-09	2.21278e-08	protein_coding	La ribonucleoprotein domain family, member 4B [Source:HGNC Symbol;Acc:28987]	LARP4B	10	855484	977564	-1	37
ENSG00000010322	3699.56	-0.45012	-1.36615	0.0748032	-6.0174	1.77245e-09	2.22345e-08	protein_coding	nischarin [Source:HGNC Symbol;Acc:18006]	NISCH	3	52489134	52527087	1	37
ENSG00000038274	2778.78	0.522832	1.43677	0.0869222	6.01495	1.79947e-09	2.25518e-08	protein_coding	methionine adenosyltransferase II, beta [Source:HGNC Symbol;Acc:6905]	MAT2B	5	162930120	162946342	1	37
ENSG00000256667	100.657	0.982323	1.97564	0.163366	6.01303	1.8209e-09	2.27986e-08	pseudogene	killer cell lectin-like receptor subfamily A pseudogene 1 [Source:HGNC Symbol;Acc:6372]	KLRAP1	12	10741077	10752434	-1	37
ENSG00000133460	142.308	-1.18187	-2.2687	0.196584	-6.01201	1.83238e-09	2.29205e-08	protein_coding	solute carrier family 2 (facilitated glucose transporter), member 11 [Source:HGNC Symbol;Acc:14239]	SLC2A11	22	24198890	24228496	1	37
ENSG00000166881	873.321	0.64238	1.5609	0.106854	6.01174	1.83538e-09	2.29362e-08	protein_coding	transmembrane protein 194A [Source:HGNC Symbol;Acc:29001]	TMEM194A	12	57449426	57481846	-1	37
ENSG00000176720	951.199	-0.803931	-1.74585	0.133752	-6.01061	1.84828e-09	2.30753e-08	protein_coding	BCL2-related ovarian killer [Source:HGNC Symbol;Acc:1087]	BOK	2	242498136	242513546	1	37
ENSG00000124882	2862.67	1.87208	3.66059	0.311543	6.00906	1.86606e-09	2.32752e-08	protein_coding	epiregulin [Source:HGNC Symbol;Acc:3443]	EREG	4	75230860	75254468	1	37
ENSG00000196700	1315.32	-0.483764	-1.39839	0.0805213	-6.0079	1.8794e-09	2.34193e-08	protein_coding	zinc finger protein 512B [Source:HGNC Symbol;Acc:29212]	ZNF512B	20	62588055	62680113	-1	37
ENSG00000143740	606.201	-0.483399	-1.39803	0.0805099	-6.00422	1.92258e-09	2.39346e-08	protein_coding	synaptosomal-associated protein, 47kDa [Source:HGNC Symbol;Acc:30669]	SNAP47	1	227916240	227968927	1	37
ENSG00000124702	1709.9	-0.411536	-1.3301	0.0685458	-6.00381	1.92742e-09	2.4e-08	protein_coding	kelch domain containing 3 [Source:HGNC Symbol;Acc:20704]	KLHDC3	6	42981951	42989036	1	37
ENSG00000156273	3126.58	0.605918	1.52195	0.10093	6.00334	1.93294e-09	2.4e-08	protein_coding	BTB and CNC homology 1, basic leucine zipper transcription factor 1 [Source:HGNC Symbol;Acc:935]	BACH1	21	30566392	31003071	1	37
ENSG00000177954	11697.3	-0.817897	-1.76283	0.136239	-6.00338	1.93251e-09	2.4e-08	protein_coding	ribosomal protein S27 [Source:HGNC Symbol;Acc:10416]	RPS27	1	153963235	153964626	1	37
ENSG00000118946	27.4193	2.91241	7.52876	0.485207	6.00242	1.94401e-09	2.40888e-08	protein_coding	protocadherin 17 [Source:HGNC Symbol;Acc:14267]	PCDH17	13	58205944	58303445	1	37
ENSG00000129250	4646.37	-0.605555	-1.52156	0.100885	-6.00241	1.94416e-09	2.40888e-08	protein_coding	kinesin family member 1C [Source:HGNC Symbol;Acc:6317]	KIF1C	17	4901243	4931696	1	37
ENSG00000179021	1155.05	0.902709	1.86957	0.150434	6.00069	2e-09	2.43212e-08	protein_coding	chromosome 3 open reading frame 38 [Source:HGNC Symbol;Acc:28384]	C3orf38	3	88198893	88217879	1	37
ENSG00000148450	407.266	-0.581373	-1.49627	0.0968974	-5.99988	2e-09	2.43997e-08	protein_coding	methionine sulfoxide reductase B2 [Source:HGNC Symbol;Acc:17061]	MSRB2	10	23384435	23410942	1	37
ENSG00000229729	169.5	0.905404	1.87307	0.150904	5.99986	2e-09	2.43997e-08	protein_coding	Uncharacterized protein [Source:UniProtKB/TrEMBL;Acc:C9JYP6]		3	88108424	88188123	1	37
ENSG00000100823	2993.47	-0.445594	-1.36187	0.0742732	-5.99939	2e-09	2.44476e-08	protein_coding	APEX nuclease (multifunctional DNA repair enzyme) 1 [Source:HGNC Symbol;Acc:587]	APEX1	14	20923350	20925927	1	37
ENSG00000144445	540.232	0.708842	1.63449	0.118162	5.9989	2e-09	2.44983e-08	protein_coding	KAT8 regulatory NSL complex subunit 1-like [Source:HGNC Symbol;Acc:26310]	KANSL1L	2	210886147	211036107	-1	37
ENSG00000101335	15351.7	-1.13881	-2.20199	0.189851	-5.99842	2e-09	2.45479e-08	protein_coding	myosin, light chain 9, regulatory [Source:HGNC Symbol;Acc:15754]	MYL9	20	35169887	35178228	1	37
ENSG00000092010	4648.48	0.533721	1.44766	0.0889922	5.99739	2e-09	2.46814e-08	protein_coding	proteasome (prosome, macropain) activator subunit 1 (PA28 alpha) [Source:HGNC Symbol;Acc:9568]	PSME1	14	24605367	24608176	1	37
ENSG00000135966	1169.46	-0.412199	-1.33071	0.0687553	-5.99516	2e-09	2.5e-08	protein_coding	transforming growth factor, beta receptor associated protein 1 [Source:HGNC Symbol;Acc:16836]	TGFBRAP1	2	105880871	105946491	-1	37
ENSG00000113504	1052.98	1.09504	2.13619	0.182693	5.99385	2e-09	2.51769e-08	protein_coding	solute carrier family 12 (potassium/chloride transporter), member 7 [Source:HGNC Symbol;Acc:10915]	SLC12A7	5	1050499	1112150	-1	37
ENSG00000149582	523.635	-0.508268	-1.42234	0.0848455	-5.99051	2.09182e-09	2.56757e-08	protein_coding	transmembrane protein 25 [Source:HGNC Symbol;Acc:25890]	TMEM25	11	118401756	118417995	1	37
ENSG00000175581	303.66	-0.57109	-1.48565	0.0953861	-5.98714	2.13567e-09	2.61895e-08	protein_coding	mitochondrial ribosomal protein L48 [Source:HGNC Symbol;Acc:16653]	MRPL48	11	73498361	73576178	1	37
ENSG00000163814	595.33	1.2144	2.32043	0.202847	5.98676	2.14066e-09	2.62261e-08	protein_coding	CUB domain containing protein 1 [Source:HGNC Symbol;Acc:24357]	CDCP1	3	45123770	45187914	-1	37
ENSG00000139637	575.559	-0.572505	-1.4871	0.0956466	-5.98563	2.15557e-09	2.6384e-08	protein_coding	chromosome 12 open reading frame 10 [Source:HGNC Symbol;Acc:17590]	C12orf10	12	53693470	53700961	1	37
ENSG00000102409	681.175	-0.482955	-1.3976	0.0806891	-5.98539	2.15874e-09	2.63983e-08	protein_coding	brain expressed, X-linked 4 [Source:HGNC Symbol;Acc:25475]	BEX4	X	102470020	102472174	1	37
ENSG00000110881	231.824	-0.790433	-1.72959	0.132072	-5.98486	2.16576e-09	2.64594e-08	protein_coding	acid-sensing (proton-gated) ion channel 1 [Source:HGNC Symbol;Acc:100]	ASIC1	12	50451331	50477394	1	37
ENSG00000137070	430.59	-0.559085	-1.47333	0.0934419	-5.98324	2.18744e-09	2.66994e-08	protein_coding	interleukin 11 receptor, alpha [Source:HGNC Symbol;Acc:5967]	IL11RA	9	34650699	34661889	1	37
ENSG00000104823	1291.66	-0.496584	-1.41087	0.0830318	-5.98065	2.22252e-09	2.71024e-08	protein_coding	enoyl CoA hydratase 1, peroxisomal [Source:HGNC Symbol;Acc:3149]	ECH1	19	39306062	39322645	-1	37
ENSG00000151611	268.144	0.71699	1.64375	0.119918	5.979	2.24511e-09	2.73523e-08	protein_coding	methylmalonic aciduria (cobalamin deficiency) cblA type [Source:HGNC Symbol;Acc:18871]	MMAA	4	146539415	146581187	1	37
ENSG00000143624	1799.04	-0.451293	-1.36727	0.0754921	-5.97802	2.25861e-09	2.74913e-08	protein_coding	integrator complex subunit 3 [Source:HGNC Symbol;Acc:26153]	INTS3	1	153700543	153746555	1	37
ENSG00000162458	3335.6	-0.839994	-1.79004	0.14054	-5.97689	2.27433e-09	2.76569e-08	protein_coding	filamin binding LIM protein 1 [Source:HGNC Symbol;Acc:24686]	FBLIM1	1	16083102	16113089	1	37
ENSG00000114544	886.674	-0.485656	-1.40022	0.0812677	-5.976	2.28683e-09	2.77832e-08	protein_coding	solute carrier family 41, member 3 [Source:HGNC Symbol;Acc:31046]	SLC41A3	3	125725198	125820404	-1	37
ENSG00000179304	631.901	-0.807676	-1.75039	0.135171	-5.97522	2.29784e-09	2.78911e-08	protein_coding	family with sequence similarity 156, member B [Source:HGNC Symbol;Acc:31962]	FAM156B	X	52920336	52937587	1	37
ENSG00000130414	1831.43	-0.365252	-1.28811	0.0611347	-5.97454	2.30734e-09	2.8e-08	protein_coding	NADH dehydrogenase (ubiquinone) 1 alpha subcomplex, 10, 42kDa [Source:HGNC Symbol;Acc:7684]	NDUFA10	2	240831867	240964819	-1	37
ENSG00000173641	175.753	-1.22571	-2.3387	0.205202	-5.97317	2.32688e-09	2.81913e-08	protein_coding	heat shock 27kDa protein family, member 7 (cardiovascular) [Source:HGNC Symbol;Acc:5249]	HSPB7	1	16340523	16346089	-1	37
ENSG00000137275	2562.56	0.596992	1.51256	0.0999492	5.97296	2.32991e-09	2.8202e-08	protein_coding	receptor (TNFRSF)-interacting serine-threonine kinase 1 [Source:HGNC Symbol;Acc:10019]	RIPK1	6	3064225	3115421	1	37
ENSG00000143314	510.283	-0.701818	-1.62655	0.11757	-5.96934	2.38215e-09	2.88077e-08	protein_coding	mitochondrial ribosomal protein L24 [Source:HGNC Symbol;Acc:14037]	MRPL24	1	156707095	156711382	-1	37
ENSG00000109079	1780.19	-0.615036	-1.5316	0.103138	-5.96325	2.47273e-09	2.98756e-08	protein_coding	tumor necrosis factor, alpha-induced protein 1 (endothelial) [Source:HGNC Symbol;Acc:11894]	TNFAIP1	17	26662628	26674035	1	37
ENSG00000177225	966.079	-0.495568	-1.40988	0.0831551	-5.95956	2.52912e-09	3.05287e-08	protein_coding	Parkinson disease 7 domain containing 1 [Source:HGNC Symbol;Acc:26616]	PDDC1	11	767220	777488	-1	37
ENSG00000149591	12442.1	-1.61609	-3.06543	0.271244	-5.95807	2.55242e-09	3.07533e-08	protein_coding	transgelin [Source:HGNC Symbol;Acc:11553]	TAGLN	11	117070037	117075498	1	37
ENSG00000250508	282.449	1.45526	2.74206	0.244249	5.95811	2.55177e-09	3.07533e-08	lincRNA			11	68638132	68642010	1	37
ENSG00000005893	7180.3	0.561887	1.4762	0.0943238	5.957	2.56914e-09	3.09264e-08	protein_coding	lysosomal-associated membrane protein 2 [Source:HGNC Symbol;Acc:6501]	LAMP2	X	119561682	119603220	-1	37
ENSG00000233177	221.241	0.977974	1.9697	0.164203	5.95587	2.58689e-09	3.11115e-08	NA	NA	NA	NA	NA	NA	NA	NA
ENSG00000080200	510.597	0.437433	1.35419	0.0734487	5.95562	2.59094e-09	3.11316e-08	protein_coding	beta-gamma crystallin domain containing 3 [Source:HGNC Symbol;Acc:34427]	CRYBG3	3	97595819	97663810	1	37
ENSG00000147394	181.876	-1.04782	-2.0674	0.175958	-5.95492	2.60196e-09	3.12354e-08	protein_coding	zinc finger protein 185 (LIM domain) [Source:HGNC Symbol;Acc:12976]	ZNF185	X	152082986	152142024	1	37
ENSG00000115756	879.987	0.590135	1.50539	0.0991082	5.95445	2.60943e-09	3.12965e-08	protein_coding	hippocalcin-like 1 [Source:HGNC Symbol;Acc:5145]	HPCAL1	2	10443015	10567743	1	37
ENSG00000023516	2331.61	0.548144	1.4622	0.0920805	5.95288	2.63467e-09	3.15703e-08	protein_coding	A kinase (PRKA) anchor protein 11 [Source:HGNC Symbol;Acc:369]	AKAP11	13	42846289	42897396	1	37
ENSG00000085491	2091.47	0.698987	1.62336	0.117537	5.94693	2.73224e-09	3.27095e-08	protein_coding	solute carrier family 25 (mitochondrial carrier; phosphate carrier), member 24 [Source:HGNC Symbol;Acc:20662]	SLC25A24	1	108676658	108743471	-1	37
ENSG00000189171	1797.71	-0.658154	-1.57806	0.110675	-5.94674	2.73529e-09	3.27161e-08	protein_coding	S100 calcium binding protein A13 [Source:HGNC Symbol;Acc:10490]	S100A13	1	153591263	153606568	-1	37
ENSG00000196365	2508.65	-0.42675	-1.3442	0.0717746	-5.9457	2.75281e-09	3.28957e-08	protein_coding	lon peptidase 1, mitochondrial [Source:HGNC Symbol;Acc:9479]	LONP1	19	5691845	5720583	-1	37
ENSG00000169976	880.321	-0.497199	-1.41147	0.083654	-5.94351	2.78982e-09	3.33076e-08	protein_coding	splicing factor 3b, subunit 5, 10kDa [Source:HGNC Symbol;Acc:21083]	SF3B5	6	144416018	144416754	-1	37
ENSG00000138942	1463.14	-0.393496	-1.31357	0.0662288	-5.94146	2.82497e-09	3.36966e-08	protein_coding	ring finger protein 185 [Source:HGNC Symbol;Acc:26783]	RNF185	22	31556168	31603005	1	37
ENSG00000106682	9082.93	-0.329421	-1.25651	0.0554569	-5.94013	2.84796e-09	3.39399e-08	protein_coding	eukaryotic translation initiation factor 4H [Source:HGNC Symbol;Acc:12741]	EIF4H	7	73588575	73611431	1	37
ENSG00000140262	5307.27	0.464493	1.37983	0.0782152	5.93865	2.87374e-09	3.4216e-08	protein_coding	transcription factor 12 [Source:HGNC Symbol;Acc:11623]	TCF12	15	57210821	57591479	1	37
ENSG00000102189	2726.26	0.746601	1.67783	0.125744	5.93749	2.89423e-09	3.44287e-08	protein_coding	early endosome antigen 1 [Source:HGNC Symbol;Acc:3185]	EEA1	12	93164413	93323107	-1	37
ENSG00000161202	2851.97	-0.376157	-1.29788	0.0633607	-5.93675	2.90727e-09	3.45524e-08	protein_coding	dishevelled segment polarity protein 3 [Source:HGNC Symbol;Acc:3087]	DVL3	3	183873176	183891398	1	37
ENSG00000168653	1460.72	-0.579658	-1.4945	0.0976886	-5.93373	3e-09	3.5162e-08	protein_coding	NADH dehydrogenase (ubiquinone) Fe-S protein 5, 15kDa (NADH-coenzyme Q reductase) [Source:HGNC Symbol;Acc:7712]	NDUFS5	1	39491990	39500308	1	37
ENSG00000137970	13816.4	-0.49852	-1.41276	0.0840369	-5.93216	3e-09	3.54694e-08	pseudogene	ribosomal protein L7 pseudogene 9 [Source:HGNC Symbol;Acc:37028]	RPL7P9	1	97144430	97145176	-1	37
ENSG00000158555	360.907	-0.741133	-1.67149	0.124944	-5.93171	3e-09	3.55339e-08	protein_coding	glycerophosphodiester phosphodiesterase domain containing 5 [Source:HGNC Symbol;Acc:28804]	GDPD5	11	75145685	75236948	-1	37
ENSG00000160310	2425.13	-0.449038	-1.36513	0.0757217	-5.93011	3e-09	3.58488e-08	protein_coding	protein arginine methyltransferase 2 [Source:HGNC Symbol;Acc:5186]	PRMT2	21	48055079	48085036	1	37
ENSG00000175220	2459.03	-0.422867	-1.34059	0.0713224	-5.92896	3e-09	3.60694e-08	protein_coding	Rho GTPase activating protein 1 [Source:HGNC Symbol;Acc:673]	ARHGAP1	11	46698630	46722165	-1	37
ENSG00000154654	70.288	1.58551	3.00113	0.26749	5.92735	3.07858e-09	3.63906e-08	protein_coding	neural cell adhesion molecule 2 [Source:HGNC Symbol;Acc:7657]	NCAM2	21	22370633	22915650	1	37
ENSG00000068366	4023.23	0.940706	1.91947	0.158734	5.92629	3.09848e-09	3.65927e-08	protein_coding	acyl-CoA synthetase long-chain family member 4 [Source:HGNC Symbol;Acc:3571]	ACSL4	X	108867473	108976632	-1	37
ENSG00000166822	469.847	0.7756	1.7119	0.130954	5.92271	3.16684e-09	3.73664e-08	protein_coding	transmembrane protein 170A [Source:HGNC Symbol;Acc:29577]	TMEM170A	16	75476952	75499395	-1	37
ENSG00000149289	794.547	1.01143	2.01591	0.170796	5.92187	3.18307e-09	3.75242e-08	protein_coding	zinc finger CCCH-type containing 12C [Source:HGNC Symbol;Acc:29362]	ZC3H12C	11	109964087	110042566	1	37
ENSG00000155463	2072.93	-0.427912	-1.34529	0.0722683	-5.92116	3.19679e-09	3.7652e-08	protein_coding	oxidase (cytochrome c) assembly 1-like [Source:HGNC Symbol;Acc:8526]	OXA1L	14	23235731	23241007	1	37
ENSG00000170296	4169.54	-0.43939	-1.35603	0.0742199	-5.92011	3.21725e-09	3.78591e-08	protein_coding	GABA(A) receptor-associated protein [Source:HGNC Symbol;Acc:4067]	GABARAP	17	7143333	7146089	-1	37
ENSG00000152413	439.991	0.84224	1.79283	0.142318	5.918	3.25887e-09	3.83143e-08	protein_coding	homer homolog 1 (Drosophila) [Source:HGNC Symbol;Acc:17512]	HOMER1	5	78668459	78810040	-1	37
ENSG00000197122	1542.4	-0.485509	-1.40008	0.0820428	-5.91774	3.26388e-09	3.83389e-08	protein_coding	v-src avian sarcoma (Schmidt-Ruppin A-2) viral oncogene homolog [Source:HGNC Symbol;Acc:11283]	SRC	20	35973088	36034453	1	37
ENSG00000159348	810.212	-0.45401	-1.36984	0.0767229	-5.91753	3.2681e-09	3.83541e-08	protein_coding	cytochrome b5 reductase 1 [Source:HGNC Symbol;Acc:13397]	CYB5R1	1	202930997	202936408	-1	37
ENSG00000174306	2480.38	-0.420952	-1.33881	0.0711742	-5.91439	3.33116e-09	3.9e-08	protein_coding	zinc fingers and homeoboxes 3 [Source:HGNC Symbol;Acc:15935]	ZHX3	20	39807088	39946312	-1	37
ENSG00000235505	43.9145	1.90185	3.73692	0.321555	5.91454	3.32799e-09	3.9e-08	pseudogene			11	104772276	104789800	-1	37
ENSG00000184584	5538.73	0.749393	1.68109	0.126721	5.91375	3.34407e-09	3.91406e-08	protein_coding	transmembrane protein 173 [Source:HGNC Symbol;Acc:27962]	TMEM173	5	138855119	138862520	-1	37
ENSG00000189043	1737.55	-0.738596	-1.66855	0.124899	-5.91356	3.34785e-09	3.91498e-08	protein_coding	NADH dehydrogenase (ubiquinone) 1 alpha subcomplex, 4, 9kDa [Source:HGNC Symbol;Acc:7687]	NDUFA4	7	10971578	10979883	-1	37
ENSG00000125304	7915.91	0.706481	1.63182	0.119511	5.91145	3.39103e-09	3.96194e-08	protein_coding	transmembrane 9 superfamily member 2 [Source:HGNC Symbol;Acc:11865]	TM9SF2	13	100153671	100216260	1	37
ENSG00000145335	28.2734	1.65418	3.14743	0.279904	5.90981	3.42509e-09	4e-08	protein_coding	synuclein, alpha (non A4 component of amyloid precursor) [Source:HGNC Symbol;Acc:11138]	SNCA	4	90645250	90759466	-1	37
ENSG00000123415	389.258	-0.508601	-1.42267	0.0861551	-5.90332	3.56254e-09	4.15492e-08	protein_coding	single-strand-selective monofunctional uracil-DNA glycosylase 1 [Source:HGNC Symbol;Acc:17148]	SMUG1	12	54558529	54582778	-1	37
ENSG00000179044	43.2944	2.08985	4.25705	0.354035	5.90296	3.57044e-09	4.16044e-08	protein_coding	exocyst complex component 3-like 1 [Source:HGNC Symbol;Acc:27540]	EXOC3L1	16	67218269	67224107	-1	37
ENSG00000109133	1542.87	0.757318	1.69035	0.128324	5.90161	3.59967e-09	4.19076e-08	protein_coding	transmembrane protein 33 [Source:HGNC Symbol;Acc:25541]	TMEM33	4	41937137	41962589	1	37
ENSG00000172239	2838.81	0.386454	1.30718	0.0655212	5.89815	3.6759e-09	4.27573e-08	protein_coding	poly(A) binding protein interacting protein 1 [Source:HGNC Symbol;Acc:16945]	PAIP1	5	43526369	43557860	-1	37
ENSG00000134253	129.896	-0.954897	-1.93844	0.16193	-5.89699	3.70201e-09	4.3e-08	protein_coding	tripartite motif containing 45 [Source:HGNC Symbol;Acc:19018]	TRIM45	1	117653682	117665209	-1	37
ENSG00000153487	481.588	0.719325	1.64641	0.121978	5.89717	3.69794e-09	4.3e-08	protein_coding	inhibitor of growth family, member 1 [Source:HGNC Symbol;Acc:6062]	ING1	13	111365083	111373421	1	37
ENSG00000229474	37.5091	1.91458	3.77005	0.324846	5.89382	3.7737e-09	4.37783e-08	protein_coding	protein associated with topoisomerase II homolog 2 (yeast) [Source:HGNC Symbol;Acc:33630]	PATL2	15	44957930	45003514	-1	37
ENSG00000049130	3618.33	0.690973	1.61437	0.117253	5.89303	3.79183e-09	4.39497e-08	protein_coding	KIT ligand [Source:HGNC Symbol;Acc:6343]	KITLG	12	88886570	88974628	-1	37
ENSG00000124406	56.9792	1.91402	3.76859	0.32486	5.89184	3.81923e-09	4.42282e-08	protein_coding	ATPase, aminophospholipid transporter (APLT), class I, type 8A, member 1 [Source:HGNC Symbol;Acc:13531]	ATP8A1	4	42410390	42659122	-1	37
ENSG00000114923	320.984	-0.671015	-1.59219	0.113929	-5.88978	3.86706e-09	4.47425e-08	protein_coding	solute carrier family 4 (anion exchanger), member 3 [Source:HGNC Symbol;Acc:11029]	SLC4A3	2	220492049	220506702	1	37
ENSG00000165476	3116.33	0.910603	1.87983	0.15462	5.88931	3.87822e-09	4.48321e-08	protein_coding	receptor accessory protein 3 [Source:HGNC Symbol;Acc:23711]	REEP3	10	65281123	65384883	1	37
ENSG00000163527	6107.83	0.542992	1.45699	0.0922503	5.88608	4e-09	4.56762e-08	protein_coding	STT3B, subunit of the oligosaccharyltransferase complex (catalytic) [Source:HGNC Symbol;Acc:30611]	STT3B	3	31574130	31679112	1	37
ENSG00000160703	532.62	-0.591683	-1.507	0.10057	-5.88332	4e-09	4.64029e-08	protein_coding	NLR family member X1 [Source:HGNC Symbol;Acc:29890]	NLRX1	11	119037277	119054725	1	37
ENSG00000123473	284.53	0.771386	1.70691	0.131141	5.88212	4.05045e-09	4.66995e-08	protein_coding	SCL/TAL1 interrupting locus [Source:HGNC Symbol;Acc:10879]	STIL	1	47715811	47779819	-1	37
ENSG00000165629	3031.14	-0.378538	-1.30002	0.0643643	-5.88118	4.07354e-09	4.69245e-08	protein_coding	ATP synthase, H+ transporting, mitochondrial F1 complex, gamma polypeptide 1 [Source:HGNC Symbol;Acc:833]	ATP5C1	10	7830092	7849778	1	37
ENSG00000113638	311.007	0.742606	1.6732	0.126293	5.88003	4.10188e-09	4.72095e-08	protein_coding	tetratricopeptide repeat domain 33 [Source:HGNC Symbol;Acc:29959]	TTC33	5	40714577	40756077	-1	37
ENSG00000168781	310.105	-0.756403	-1.68927	0.12872	-5.87633	4.19467e-09	4.8235e-08	protein_coding	diphosphoinositol pentakisphosphate kinase 1 [Source:HGNC Symbol;Acc:29023]	PPIP5K1	15	43825660	43882430	-1	37
ENSG00000083457	316.089	-0.762347	-1.69625	0.129841	-5.87138	4.32181e-09	4.96534e-08	protein_coding	integrin, alpha E (antigen CD103, human mucosal lymphocyte antigen 1; alpha polypeptide) [Source:HGNC Symbol;Acc:6147]	ITGAE	17	3617922	3704537	-1	37
ENSG00000169967	1829.81	0.496753	1.41103	0.0846261	5.86997	4.35865e-09	5e-08	protein_coding	mitogen-activated protein kinase kinase kinase 2 [Source:HGNC Symbol;Acc:6854]	MAP3K2	2	128056306	128146041	-1	37
ENSG00000134371	2341.35	0.619167	1.53599	0.10549	5.86946	4.37212e-09	5.01436e-08	protein_coding	cell division cycle 73 [Source:HGNC Symbol;Acc:16783]	CDC73	1	193091147	193223031	1	37
ENSG00000205542	17529	-0.610537	-1.52683	0.104022	-5.86931	4.37623e-09	5.01469e-08	protein_coding	thymosin beta 4, X-linked [Source:HGNC Symbol;Acc:11881]	TMSB4X	X	12993227	12995346	1	37
ENSG00000119969	165.453	1.18036	2.26633	0.201302	5.86363	4.52859e-09	5.1757e-08	protein_coding	helicase, lymphoid-specific [Source:HGNC Symbol;Acc:4861]	HELLS	10	96305547	96373662	1	37
ENSG00000128578	143.461	1.14242	2.20751	0.19483	5.86367	4.52753e-09	5.1757e-08	protein_coding	striatin interacting protein 2 [Source:HGNC Symbol;Acc:22209]	STRIP2	7	129074274	129128240	1	37
ENSG00000174405	756.67	0.631328	1.54899	0.107666	5.86376	4.52515e-09	5.1757e-08	protein_coding	ligase IV, DNA, ATP-dependent [Source:HGNC Symbol;Acc:6601]	LIG4	13	108859787	108870716	-1	37
ENSG00000143127	150.199	1.24186	2.36504	0.211806	5.86321	4.5399e-09	5.18411e-08	protein_coding	integrin, alpha 10 [Source:HGNC Symbol;Acc:6135]	ITGA10	1	145524891	145543868	1	37
ENSG00000114331	2719.39	0.558947	1.47319	0.0953933	5.85939	4.64561e-09	5.3e-08	protein_coding	ArfGAP with coiled-coil, ankyrin repeat and PH domains 2 [Source:HGNC Symbol;Acc:16469]	ACAP2	3	194995465	195163807	-1	37
ENSG00000099817	1961.62	-0.499348	-1.41357	0.0852284	-5.85894	4.6583e-09	5.30863e-08	protein_coding	polymerase (RNA) II (DNA directed) polypeptide E, 25kDa [Source:HGNC Symbol;Acc:9192]	POLR2E	19	1086594	1095598	-1	37
ENSG00000105393	1114.99	-0.480144	-1.39488	0.0819521	-5.85884	4.6611e-09	5.30863e-08	protein_coding	BRISC and BRCA1 A complex member 1 [Source:HGNC Symbol;Acc:25008]	BABAM1	19	17378159	17392058	1	37
ENSG00000174547	559.794	-0.509741	-1.42379	0.087025	-5.8574	4.70165e-09	5.35016e-08	protein_coding	mitochondrial ribosomal protein L11 [Source:HGNC Symbol;Acc:14042]	MRPL11	11	66202546	66234209	-1	37
ENSG00000144642	960.643	1.09629	2.13804	0.187198	5.85629	4.73321e-09	5.38141e-08	protein_coding	RNA binding motif, single stranded interacting protein 3 [Source:HGNC Symbol;Acc:13427]	RBMS3	3	29322473	30051886	1	37
ENSG00000196839	155.47	-0.742256	-1.67279	0.126799	-5.8538	4.80455e-09	5.45778e-08	protein_coding	adenosine deaminase [Source:HGNC Symbol;Acc:186]	ADA	20	43248163	43280874	-1	37
ENSG00000178464	3698.96	-0.691263	-1.6147	0.118229	-5.8468	5e-09	5.68771e-08	pseudogene			19	12754089	12754733	-1	37
ENSG00000121931	776.343	0.48074	1.39546	0.082259	5.84422	5.08938e-09	5.77134e-08	protein_coding	ligand dependent nuclear receptor interacting factor 1 [Source:HGNC Symbol;Acc:30299]	LRIF1	1	111489807	111506701	-1	37
ENSG00000005075	578.616	-0.721308	-1.64868	0.123436	-5.84359	5.10864e-09	5.78817e-08	protein_coding	polymerase (RNA) II (DNA directed) polypeptide J, 13.3kDa [Source:HGNC Symbol;Acc:9197]	POLR2J	7	102113565	102119354	-1	37
ENSG00000185909	359.327	-0.777669	-1.71436	0.133129	-5.84145	5.1747e-09	5.85796e-08	protein_coding	kelch domain containing 8B [Source:HGNC Symbol;Acc:28557]	KLHDC8B	3	49209044	49213917	1	37
ENSG00000128283	1796.63	-0.443427	-1.35983	0.0759657	-5.8372	5.30861e-09	6e-08	protein_coding	CDC42 effector protein (Rho GTPase binding) 1 [Source:HGNC Symbol;Acc:17014]	CDC42EP1	22	37956454	37965412	1	37
ENSG00000154727	1292.19	0.736623	1.66627	0.126229	5.8356	5.35987e-09	6.05712e-08	protein_coding	GA binding protein transcription factor, alpha subunit 60kDa [Source:HGNC Symbol;Acc:4071]	GABPA	21	27106881	27144771	1	37
ENSG00000183172	361.258	-0.492473	-1.40685	0.0844414	-5.83213	5.47256e-09	6.17914e-08	protein_coding	single-pass membrane protein with aspartate-rich tail 1 [Source:HGNC Symbol;Acc:25055]	SMDT1	22	42475695	42480288	1	37
ENSG00000110422	3018.2	0.563587	1.47794	0.0966522	5.83108	5.50681e-09	6.21246e-08	protein_coding	homeodomain interacting protein kinase 3 [Source:HGNC Symbol;Acc:4915]	HIPK3	11	33278218	33378569	1	37
ENSG00000164830	1407.22	0.60908	1.52529	0.10447	5.8302	5.53598e-09	6.24e-08	protein_coding	oxidation resistance 1 [Source:HGNC Symbol;Acc:15822]	OXR1	8	107282473	107764922	1	37
ENSG00000181991	519.675	-0.564782	-1.47916	0.096879	-5.82976	5.55056e-09	6.25106e-08	protein_coding	mitochondrial ribosomal protein S11 [Source:HGNC Symbol;Acc:14050]	MRPS11	15	89010684	89022222	1	37
ENSG00000124783	4932.26	0.610842	1.52715	0.104818	5.82766	5.62091e-09	6.32485e-08	protein_coding	signal sequence receptor, alpha [Source:HGNC Symbol;Acc:11323]	SSR1	6	7268539	7347679	-1	37
ENSG00000100600	5982.57	1.05233	2.07388	0.180589	5.82723	5.63564e-09	6.33599e-08	protein_coding	legumain [Source:HGNC Symbol;Acc:9472]	LGMN	14	93170152	93215047	-1	37
ENSG00000159792	881.677	-0.484996	-1.39958	0.0832349	-5.82684	5.64868e-09	6.3452e-08	protein_coding	protein serine kinase H1 [Source:HGNC Symbol;Acc:9529]	PSKH1	16	67927175	67963581	1	37
ENSG00000112029	347.939	0.825003	1.77154	0.14166	5.82382	5.75189e-09	6.45561e-08	protein_coding	F-box protein 5 [Source:HGNC Symbol;Acc:13584]	FBXO5	6	153291664	153304714	-1	37
ENSG00000117461	1005.07	1.11493	2.16585	0.191471	5.82297	5.78098e-09	6.48271e-08	protein_coding	phosphoinositide-3-kinase, regulatory subunit 3 (gamma) [Source:HGNC Symbol;Acc:8981]	PIK3R3	1	46505812	46642160	-1	37
ENSG00000052723	1311.15	0.543931	1.45794	0.093441	5.82112	5.84559e-09	6.54956e-08	protein_coding	suppressor of IKBKE 1 [Source:HGNC Symbol;Acc:26119]	SIKE1	1	115312100	115323306	-1	37
ENSG00000123395	1136.01	-0.518929	-1.43289	0.0891507	-5.82081	5.85639e-09	6.55606e-08	protein_coding	chromosome 12 open reading frame 44 [Source:HGNC Symbol;Acc:25679]	C12orf44	12	52463030	52471278	1	37
ENSG00000138821	1260.97	1.73752	3.33461	0.298526	5.82032	5.87334e-09	6.56942e-08	protein_coding	solute carrier family 39 (zinc transporter), member 8 [Source:HGNC Symbol;Acc:20862]	SLC39A8	4	103172198	103352415	-1	37
ENSG00000112695	1362.15	-0.469834	-1.38495	0.0807648	-5.81731	6e-09	6.68311e-08	protein_coding	cytochrome c oxidase subunit VIIa polypeptide 2 (liver) [Source:HGNC Symbol;Acc:2288]	COX7A2	6	75947391	75960039	-1	37
ENSG00000241852	302.823	-0.655073	-1.5747	0.112612	-5.81706	6e-09	6.68756e-08	protein_coding	chromosome 8 open reading frame 58 [Source:HGNC Symbol;Acc:32233]	C8orf58	8	22457114	22461663	1	37
ENSG00000148303	3932.48	-0.830386	-1.77816	0.142778	-5.81591	6e-09	6.72783e-08	protein_coding	ribosomal protein L7a [Source:HGNC Symbol;Acc:10364]	RPL7A	9	136215069	136218281	1	37
ENSG00000143320	6848.18	-0.697857	-1.62209	0.120003	-5.81535	6.05081e-09	6.74491e-08	protein_coding	cellular retinoic acid binding protein 2 [Source:HGNC Symbol;Acc:2339]	CRABP2	1	156669398	156675608	-1	37
ENSG00000166278	41.0009	1.76751	3.40466	0.304389	5.80676	6.36929e-09	7.09389e-08	protein_coding	complement component 2 [Source:HGNC Symbol;Acc:1248]	C2	6	31865562	31913449	1	37
ENSG00000086619	258.267	0.763311	1.69738	0.131482	5.80543	6.42003e-09	7.14432e-08	protein_coding	ERO1-like beta (S. cerevisiae) [Source:HGNC Symbol;Acc:14355]	ERO1LB	1	236378855	236445319	-1	37
ENSG00000165304	403.971	0.818831	1.76398	0.141064	5.80469	6.44834e-09	7.16974e-08	protein_coding	maternal embryonic leucine zipper kinase [Source:HGNC Symbol;Acc:16870]	MELK	9	36572859	36677678	1	37
ENSG00000104447	1301.24	0.568894	1.48339	0.0980699	5.8009	6.59595e-09	7.32765e-08	protein_coding	trichorhinophalangeal syndrome I [Source:HGNC Symbol;Acc:12340]	TRPS1	8	116420724	116821899	-1	37
ENSG00000081041	109.452	2.08597	4.2456	0.359625	5.80039	6.61597e-09	7.34367e-08	protein_coding	chemokine (C-X-C motif) ligand 2 [Source:HGNC Symbol;Acc:4603]	CXCL2	4	74962752	74965010	-1	37
ENSG00000143222	1289.24	-0.401929	-1.32127	0.0692951	-5.80025	6.62171e-09	7.34383e-08	protein_coding	ubiquitin-fold modifier conjugating enzyme 1 [Source:HGNC Symbol;Acc:26941]	UFC1	1	161122566	161128646	1	37
ENSG00000112697	8942.67	0.609266	1.52548	0.105056	5.79943	6.65413e-09	7.37355e-08	protein_coding	transmembrane protein 30A [Source:HGNC Symbol;Acc:16667]	TMEM30A	6	75962640	75994684	-1	37
ENSG00000118518	1374.09	0.378254	1.29977	0.0652441	5.79752	6.73017e-09	7.4515e-08	protein_coding	ring finger protein 146 [Source:HGNC Symbol;Acc:21336]	RNF146	6	127587755	127609712	1	37
ENSG00000115145	1507.32	0.635984	1.554	0.109777	5.79341	6.89735e-09	7.63015e-08	protein_coding	signal transducing adaptor molecule (SH3 domain and ITAM motif) 2 [Source:HGNC Symbol;Acc:11358]	STAM2	2	152973315	153032506	-1	37
ENSG00000163251	109.107	1.51718	2.86231	0.262007	5.79061	7e-09	7.75153e-08	protein_coding	frizzled family receptor 5 [Source:HGNC Symbol;Acc:4043]	FZD5	2	208627310	208634287	-1	37
ENSG00000115042	509.398	-0.626357	-1.54366	0.108171	-5.79044	7e-09	7.75298e-08	protein_coding	fumarylacetoacetate hydrolase domain containing 2A [Source:HGNC Symbol;Acc:24252]	FAHD2A	2	96068469	96082364	1	37
ENSG00000198015	1197.15	0.667465	1.58828	0.115283	5.78981	7e-09	7.77542e-08	protein_coding	mitochondrial ribosomal protein L42 [Source:HGNC Symbol;Acc:14493]	MRPL42	12	93861264	93897545	1	37
ENSG00000120306	435.222	-0.641811	-1.56029	0.110877	-5.78852	7.10105e-09	7.82907e-08	protein_coding	cysteine-rich transmembrane module containing 1 [Source:HGNC Symbol;Acc:30239]	CYSTM1	5	139554227	139661637	1	37
ENSG00000182287	1374.15	0.604083	1.52001	0.104373	5.78773	7.1343e-09	7.85912e-08	protein_coding	adaptor-related protein complex 1, sigma 2 subunit [Source:HGNC Symbol;Acc:560]	AP1S2	X	15843929	15873054	-1	37
ENSG00000181649	611.947	1.17605	2.25957	0.203263	5.78585	7.2148e-09	7.94113e-08	protein_coding	pleckstrin homology-like domain, family A, member 2 [Source:HGNC Symbol;Acc:12385]	PHLDA2	11	2949503	2950685	-1	37
ENSG00000119185	1154.46	-0.346464	-1.27144	0.0599023	-5.78381	7.30257e-09	8.03099e-08	protein_coding	integrin beta 1 binding protein 1 [Source:HGNC Symbol;Acc:23927]	ITGB1BP1	2	9543604	9563676	-1	37
ENSG00000198482	143.121	0.81648	1.7611	0.141195	5.78264	7.35395e-09	8.08071e-08	protein_coding	zinc finger protein 808 [Source:HGNC Symbol;Acc:33230]	ZNF808	19	53030905	53067717	1	37
ENSG00000105483	773.672	0.490995	1.40541	0.0849152	5.78218	7.374e-09	8.1e-08	protein_coding	caspase recruitment domain family, member 8 [Source:HGNC Symbol;Acc:17057]	CARD8	19	48684027	48759203	-1	37
ENSG00000182054	1049.86	-0.867783	-1.82486	0.150091	-5.78171	7.39463e-09	8.11182e-08	protein_coding	isocitrate dehydrogenase 2 (NADP+), mitochondrial [Source:HGNC Symbol;Acc:5383]	IDH2	15	90626277	90645736	-1	37
ENSG00000221955	133.048	-0.97805	-1.9698	0.169173	-5.78136	7.41009e-09	8.12198e-08	protein_coding	solute carrier family 12, member 8 [Source:HGNC Symbol;Acc:15595]	SLC12A8	3	124801480	124998021	-1	37
ENSG00000244414	114.404	1.64774	3.13343	0.2851	5.77951	7.49166e-09	8.2e-08	protein_coding	complement factor H-related 1 [Source:HGNC Symbol;Acc:4888]	CFHR1	1	196788887	196801319	1	37
ENSG00000100918	139.878	1.10029	2.14398	0.190417	5.77835	7.54387e-09	8.2548e-08	protein_coding	REC8 meiotic recombination protein [Source:HGNC Symbol;Acc:16879]	REC8	14	24641062	24649463	1	37
ENSG00000050327	257.879	-0.661085	-1.58127	0.114425	-5.77744	7.58478e-09	8.29265e-08	protein_coding	Rho guanine nucleotide exchange factor (GEF) 5 [Source:HGNC Symbol;Acc:13209]	ARHGEF5	7	144052381	144077725	1	37
ENSG00000113163	1557.7	0.439079	1.35574	0.0760129	5.77638	7.63271e-09	8.3381e-08	protein_coding	collagen, type IV, alpha 3 (Goodpasture antigen) binding protein [Source:HGNC Symbol;Acc:2205]	COL4A3BP	5	74664311	74807963	-1	37
ENSG00000135679	3591.93	0.638464	1.55667	0.110549	5.77541	7.67657e-09	8.37903e-08	protein_coding	MDM2 oncogene, E3 ubiquitin protein ligase [Source:HGNC Symbol;Acc:6973]	MDM2	12	69201956	69239214	1	37
ENSG00000158683	94.6314	-1.63289	-3.10135	0.282794	-5.77415	7.73403e-09	8.43473e-08	protein_coding	polycystic kidney disease 1 like 1 [Source:HGNC Symbol;Acc:18053]	PKD1L1	7	47814250	47988088	-1	37
ENSG00000065328	73.4637	1.45865	2.7485	0.252706	5.7721	7.82874e-09	8.53092e-08	protein_coding	minichromosome maintenance complex component 10 [Source:HGNC Symbol;Acc:18043]	MCM10	10	13203554	13253104	1	37
ENSG00000113657	6296.91	-0.347052	-1.27196	0.060143	-5.77044	7.90648e-09	8.60847e-08	protein_coding	dihydropyrimidinase-like 3 [Source:HGNC Symbol;Acc:3015]	DPYSL3	5	146770374	146889619	-1	37
ENSG00000164307	3522.92	0.632938	1.55072	0.109752	5.76698	8.07024e-09	8.77949e-08	protein_coding	endoplasmic reticulum aminopeptidase 1 [Source:HGNC Symbol;Acc:18173]	ERAP1	5	96096521	96143803	-1	37
ENSG00000113716	1698.14	-0.414937	-1.33324	0.0719535	-5.76673	8.08231e-09	8.78532e-08	protein_coding	HMG box domain containing 3 [Source:HGNC Symbol;Acc:28982]	HMGXB3	5	149379884	149432386	1	37
ENSG00000017260	4932.59	0.343588	1.26891	0.0595837	5.76648	8.09449e-09	8.79127e-08	protein_coding	ATPase, Ca++ transporting, type 2C, member 1 [Source:HGNC Symbol;Acc:13211]	ATP2C1	3	130569439	130735556	1	37
ENSG00000102908	5044.79	0.588521	1.5037	0.10208	5.76531	8.15056e-09	8.84484e-08	protein_coding	nuclear factor of activated T-cells 5, tonicity-responsive [Source:HGNC Symbol;Acc:7774]	NFAT5	16	69598997	69738569	1	37
ENSG00000148660	1036.05	-0.659829	-1.57989	0.114526	-5.76141	8.34143e-09	9.04448e-08	protein_coding	calcium/calmodulin-dependent protein kinase II gamma [Source:HGNC Symbol;Acc:1463]	CAMK2G	10	75572259	75634343	-1	37
ENSG00000136169	1332.53	0.799297	1.74025	0.138786	5.75919	8.45196e-09	9.15675e-08	protein_coding	SET domain, bifurcated 2 [Source:HGNC Symbol;Acc:20263]	SETDB2	13	50018429	50069138	1	37
ENSG00000171016	487.705	0.66562	1.58625	0.115643	5.75582	8.62198e-09	9.33324e-08	protein_coding	pygopus family PHD finger 1 [Source:HGNC Symbol;Acc:30256]	PYGO1	15	55831088	55881145	-1	37
ENSG00000143486	1495.61	-0.503117	-1.41727	0.0874194	-5.7552	8.65383e-09	9.35998e-08	protein_coding	eukaryotic translation initiation factor 2D [Source:HGNC Symbol;Acc:6583]	EIF2D	1	206744620	206785904	-1	37
ENSG00000081019	649.007	0.56687	1.48131	0.0985155	5.75412	8.70949e-09	9.41242e-08	protein_coding	round spermatid basic protein 1 [Source:HGNC Symbol;Acc:25642]	RSBN1	1	114304454	114355098	-1	37
ENSG00000115661	591.009	-0.544158	-1.45817	0.094625	-5.75068	8.88846e-09	9.6e-08	protein_coding	serine/threonine kinase 16 [Source:HGNC Symbol;Acc:11394]	STK16	2	220110177	220115059	1	37
ENSG00000163681	1904.56	0.417878	1.33596	0.0726696	5.75038	8.90455e-09	9.60739e-08	protein_coding	sarcolemma associated protein [Source:HGNC Symbol;Acc:16643]	SLMAP	3	57741177	57914895	1	37
ENSG00000142408	32.2592	2.07298	4.20755	0.360557	5.74938	9e-09	9.65591e-08	protein_coding	calcium channel, voltage-dependent, gamma subunit 8 [Source:HGNC Symbol;Acc:13628]	CACNG8	19	54466294	54493469	1	37
ENSG00000165288	938.874	0.553462	1.4676	0.0962758	5.74872	9e-09	9.68622e-08	protein_coding	bromodomain and WD repeat domain containing 3 [Source:HGNC Symbol;Acc:17342]	BRWD3	X	79926353	80065187	-1	37
ENSG00000149313	986.808	0.53554	1.44948	0.0931627	5.74843	9e-09	9.69439e-08	protein_coding	aminoadipate-semialdehyde dehydrogenase-phosphopantetheinyl transferase [Source:HGNC Symbol;Acc:14235]	AASDHPPT	11	105946228	105969437	1	37
ENSG00000178467	598.24	-0.530646	-1.44458	0.0923245	-5.74762	9.0508e-09	9.73314e-08	protein_coding	prolyl 4-hydroxylase, transmembrane (endoplasmic reticulum) [Source:HGNC Symbol;Acc:28858]	P4HTM	3	49027319	49044587	1	37
ENSG00000139651	1224.6	-0.297006	-1.22859	0.0516933	-5.74555	9.16244e-09	9.84512e-08	protein_coding	zinc finger protein 740 [Source:HGNC Symbol;Acc:27465]	ZNF740	12	53574484	53584596	1	37
ENSG00000198618	2266.55	-0.516929	-1.43091	0.0900535	-5.74025	9.45394e-09	1.015e-07	pseudogene	peptidylprolyl isomerase A (cyclophilin A) pseudogene 22 [Source:HGNC Symbol;Acc:17236]	PPIAP22	21	20230097	20230594	1	37
ENSG00000118495	1887.43	0.492125	1.40652	0.0857862	5.73665	9.65686e-09	1.03594e-07	protein_coding	pleiomorphic adenoma gene-like 1 [Source:HGNC Symbol;Acc:9046]	PLAGL1	6	144261437	144385735	-1	37
ENSG00000128524	709.812	-0.615374	-1.53196	0.107286	-5.73583	9.70351e-09	1.04e-07	protein_coding	ATPase, H+ transporting, lysosomal 14kDa, V1 subunit F [Source:HGNC Symbol;Acc:16832]	ATP6V1F	7	128502880	128505898	1	37
ENSG00000164283	1153.96	1.96302	3.89876	0.34224	5.73579	9.70607e-09	1.04e-07	protein_coding	endothelial cell-specific molecule 1 [Source:HGNC Symbol;Acc:3466]	ESM1	5	54273692	54318499	-1	37
ENSG00000231025	76.2934	1.00489	2.0068	0.175205	5.73553	9.72065e-09	1.04e-07	antisense			10	98752207	98755716	1	37
ENSG00000196083	311.955	0.7021	1.62687	0.122432	5.73464	9.77221e-09	1.04489e-07	protein_coding	interleukin 1 receptor accessory protein [Source:HGNC Symbol;Acc:5995]	IL1RAP	3	190231840	190375843	1	37
ENSG00000090097	905.094	-0.623076	-1.54016	0.108697	-5.73225	9.91057e-09	1.05796e-07	protein_coding	poly(rC) binding protein 4 [Source:HGNC Symbol;Acc:8652]	PCBP4	3	51991470	52002426	-1	37
ENSG00000137171	460.347	-0.689528	-1.61276	0.120289	-5.73228	9.90873e-09	1.05796e-07	protein_coding	kinesin light chain 4 [Source:HGNC Symbol;Acc:21624]	KLC4	6	43008515	43042837	1	37
ENSG00000043093	1444.02	0.644026	1.56268	0.112358	5.73189	9.93178e-09	1.05936e-07	protein_coding	DCN1, defective in cullin neddylation 1, domain containing 1 [Source:HGNC Symbol;Acc:18184]	DCUN1D1	3	182655862	182703741	-1	37
ENSG00000254004	675.233	0.577831	1.4926	0.100871	5.72844	1.01357e-08	1.08e-07	protein_coding	zinc finger protein 260 [Source:HGNC Symbol;Acc:13499]	ZNF260	19	37001597	37019562	-1	37
ENSG00000196323	1369.39	0.672193	1.59349	0.117377	5.72678	1.02352e-08	1.09e-07	protein_coding	zinc finger and BTB domain containing 44 [Source:HGNC Symbol;Acc:25001]	ZBTB44	11	130096572	130184581	-1	37
ENSG00000196305	9650.92	-0.51701	-1.43099	0.0902861	-5.72635	1.02613e-08	1.09184e-07	protein_coding	isoleucyl-tRNA synthetase [Source:HGNC Symbol;Acc:5330]	IARS	9	94972489	95056038	-1	37
ENSG00000067365	364.575	-0.680498	-1.60269	0.118863	-5.72506	1.03397e-08	1.0993e-07	protein_coding	methyltransferase like 22 [Source:HGNC Symbol;Acc:28368]	METTL22	16	8715540	8740081	1	37
ENSG00000101003	156.582	1.17921	2.26452	0.20611	5.72125	1.05744e-08	1.12334e-07	protein_coding	GINS complex subunit 1 (Psf1 homolog) [Source:HGNC Symbol;Acc:28980]	GINS1	20	25388363	25433264	1	37
ENSG00000134627	112.485	1.16288	2.23905	0.203269	5.72091	1.05954e-08	1.12466e-07	protein_coding	piwi-like RNA-mediated gene silencing 4 [Source:HGNC Symbol;Acc:18444]	PIWIL4	11	94277006	94354587	1	37
ENSG00000198265	1991.54	0.435612	1.35248	0.0761551	5.72006	1.06488e-08	1.12941e-07	protein_coding	helicase with zinc finger [Source:HGNC Symbol;Acc:16878]	HELZ	17	65066554	65242105	-1	37
ENSG00000179151	888.937	-0.375009	-1.29685	0.0655641	-5.71973	1.06694e-08	1.13068e-07	protein_coding	enhancer of mRNA decapping 3 [Source:HGNC Symbol;Acc:26114]	EDC3	15	74922899	74988633	-1	37
ENSG00000182541	392.796	-0.654101	-1.57364	0.114369	-5.71922	1.07014e-08	1.13316e-07	protein_coding	LIM domain kinase 2 [Source:HGNC Symbol;Acc:6614]	LIMK2	22	31608225	31676066	1	37
ENSG00000131023	1305.82	0.500841	1.41504	0.0876022	5.71722	1.08282e-08	1.14566e-07	protein_coding	large tumor suppressor kinase 1 [Source:HGNC Symbol;Acc:6514]	LATS1	6	149979289	150039392	-1	37
ENSG00000213923	3014.84	-0.442936	-1.35937	0.0774794	-5.71683	1.08531e-08	1.14736e-07	protein_coding	casein kinase 1, epsilon [Source:HGNC Symbol;Acc:2453]	CSNK1E	22	38686697	38794527	-1	37
ENSG00000078618	5000.81	0.388321	1.30887	0.0679343	5.71612	1.08985e-08	1.15123e-07	protein_coding	nardilysin (N-arginine dibasic convertase) [Source:HGNC Symbol;Acc:7995]	NRD1	1	52254863	52344477	-1	37
ENSG00000143947	9489.38	-0.707128	-1.63255	0.123718	-5.71564	1.09289e-08	1.15352e-07	protein_coding	ribosomal protein S27a [Source:HGNC Symbol;Acc:10417]	RPS27A	2	55459039	55462989	1	37
ENSG00000230076	302.795	-0.835882	-1.78495	0.146285	-5.71408	1.1e-08	1.16325e-07	pseudogene			2	215711852	215712169	1	37
ENSG00000129667	681.269	0.845194	1.79651	0.148005	5.71058	1.12594e-08	1.1865e-07	protein_coding	rhomboid 5 homolog 2 (Drosophila) [Source:HGNC Symbol;Acc:20788]	RHBDF2	17	74466973	74497872	-1	37
ENSG00000198356	1419.32	-0.522308	-1.43625	0.0914874	-5.70906	1.13599e-08	1.19612e-07	protein_coding	arsA arsenite transporter, ATP-binding, homolog 1 (bacterial) [Source:HGNC Symbol;Acc:752]	ASNA1	19	12847953	12859137	1	37
ENSG00000166387	535.821	-0.963198	-1.94963	0.168763	-5.70739	1.14719e-08	1.20694e-07	protein_coding	PTPRF interacting protein, binding protein 2 (liprin beta 2) [Source:HGNC Symbol;Acc:9250]	PPFIBP2	11	7534529	7678358	1	37
ENSG00000104979	1168.99	-0.723645	-1.65135	0.126882	-5.70328	1.17521e-08	1.23543e-07	protein_coding	chromosome 19 open reading frame 53 [Source:HGNC Symbol;Acc:24991]	C19orf53	19	13884982	13889276	1	37
ENSG00000137133	220.279	-0.666098	-1.58678	0.116811	-5.70237	1.1815e-08	1.24104e-07	protein_coding	histidine triad nucleotide binding protein 2 [Source:HGNC Symbol;Acc:18344]	HINT2	9	35812957	35815351	-1	37
ENSG00000205155	508.258	-0.678023	-1.59995	0.118912	-5.70191	1.18472e-08	1.24344e-07	protein_coding	presenilin enhancer gamma secretase subunit [Source:HGNC Symbol;Acc:30100]	PSENEN	19	36236015	36237911	1	37
ENSG00000141002	2736.26	-0.431591	-1.34872	0.0757188	-5.69991	1.2e-08	1.25707e-07	protein_coding	transcription factor 25 (basic helix-loop-helix) [Source:HGNC Symbol;Acc:29181]	TCF25	16	89940000	89977792	1	37
ENSG00000178980	900.297	-1.26441	-2.40229	0.221887	-5.69844	1.20907e-08	1.26696e-07	protein_coding	selenoprotein W, 1 [Source:HGNC Symbol;Acc:10752]	SEPW1	19	48281829	48287943	1	37
ENSG00000075785	5417.53	-0.334768	-1.26117	0.058753	-5.69789	1.21299e-08	1.27e-07	protein_coding	RAB7A, member RAS oncogene family [Source:HGNC Symbol;Acc:9788]	RAB7A	3	128444965	128533639	1	37
ENSG00000110218	2388.78	0.658817	1.57879	0.115637	5.69729	1.21727e-08	1.27352e-07	protein_coding	pannexin 1 [Source:HGNC Symbol;Acc:8599]	PANX1	11	93862094	93915138	1	37
ENSG00000100625	1181.58	0.585626	1.50069	0.102796	5.697	1.21934e-08	1.27466e-07	protein_coding	SIX homeobox 4 [Source:HGNC Symbol;Acc:10890]	SIX4	14	61176246	61191066	-1	37
ENSG00000116977	2299.26	0.602276	1.51811	0.105762	5.69461	1.23656e-08	1.29164e-07	protein_coding	lectin, galactoside-binding, soluble, 8 [Source:HGNC Symbol;Acc:6569]	LGALS8	1	236681300	236716281	1	37
ENSG00000153885	1084.92	-0.584632	-1.49966	0.102685	-5.69347	1.24481e-08	1.29922e-07	protein_coding	potassium channel tetramerization domain containing 15 [Source:HGNC Symbol;Acc:23297]	KCTD15	19	34286838	34306668	1	37
ENSG00000067646	704.241	0.754467	1.68701	0.132538	5.69245	1.25232e-08	1.30498e-07	protein_coding	zinc finger protein, Y-linked [Source:HGNC Symbol;Acc:12870]	ZFY	Y	2803112	2850547	1	37
ENSG00000100138	2025.46	-0.474059	-1.38901	0.0832767	-5.69258	1.25134e-08	1.30498e-07	protein_coding	NHP2 non-histone chromosome protein 2-like 1 (S. cerevisiae) [Source:HGNC Symbol;Acc:7819]	NHP2L1	22	42069934	42086508	-1	37
ENSG00000178035	2665.73	-0.688084	-1.61114	0.120912	-5.69077	1.26469e-08	1.31682e-07	protein_coding	IMP (inosine 5'-monophosphate) dehydrogenase 2 [Source:HGNC Symbol;Acc:6053]	IMPDH2	3	49061758	49066841	-1	37
ENSG00000148429	679.164	0.677685	1.59957	0.119109	5.68964	1.27308e-08	1.32451e-07	protein_coding	USP6 N-terminal like [Source:HGNC Symbol;Acc:16858]	USP6NL	10	11495945	11653753	-1	37
ENSG00000013523	468.426	-0.604665	-1.52063	0.10628	-5.68938	1.27498e-08	1.32543e-07	protein_coding	angel homolog 1 (Drosophila) [Source:HGNC Symbol;Acc:19961]	ANGEL1	14	77253588	77292589	-1	37
ENSG00000244398	2289.74	-0.652929	-1.57236	0.114778	-5.68862	1.28068e-08	1.33e-07	pseudogene			11	16996240	16996560	-1	37
ENSG00000116266	1415.24	0.483347	1.39798	0.0849708	5.68839	1.28246e-08	1.3311e-07	protein_coding	syntaxin binding protein 3 [Source:HGNC Symbol;Acc:11446]	STXBP3	1	109289296	109352148	1	37
ENSG00000213741	5254.37	-0.6441	-1.56276	0.113415	-5.67914	1.35373e-08	1.40396e-07	protein_coding	ribosomal protein S29 [Source:HGNC Symbol;Acc:10419]	RPS29	14	50043390	50065408	-1	37
ENSG00000072135	554.104	-0.491659	-1.40606	0.0866487	-5.67417	1.39364e-08	1.44421e-07	protein_coding	protein tyrosine phosphatase, non-receptor type 18 (brain-derived) [Source:HGNC Symbol;Acc:9649]	PTPN18	2	131113580	131132982	1	37
ENSG00000120802	1853.37	0.829311	1.77684	0.146182	5.67313	1.4e-08	1.45181e-07	protein_coding	thymopoietin [Source:HGNC Symbol;Acc:11875]	TMPO	12	98909290	98944157	1	37
ENSG00000115204	1198.79	-0.395478	-1.31538	0.0697192	-5.67244	1.40774e-08	1.45652e-07	protein_coding	MpV17 mitochondrial inner membrane protein [Source:HGNC Symbol;Acc:7224]	MPV17	2	27532360	27548547	-1	37
ENSG00000163935	313.145	0.687301	1.61027	0.121211	5.6703	1.42544e-08	1.47367e-07	protein_coding	Scm-like with four mbt domains 1 [Source:HGNC Symbol;Acc:20255]	SFMBT1	3	52937588	53080766	-1	37
ENSG00000215256	117.357	-0.793146	-1.73285	0.139883	-5.67006	1.42745e-08	1.47458e-07	processed_transcript	DHRS4 antisense RNA 1 [Source:HGNC Symbol;Acc:23175]	DHRS4-AS1	14	24407940	24458048	-1	37
ENSG00000079974	510.359	-0.434219	-1.35118	0.0765933	-5.66916	1.43502e-08	1.48124e-07	protein_coding	RAB, member of RAS oncogene family-like 2B [Source:HGNC Symbol;Acc:9800]	RABL2B	22	51205929	51222091	-1	37
ENSG00000168769	1241.17	0.378521	1.30001	0.0667716	5.6689	1.43718e-08	1.48229e-07	protein_coding	tet methylcytosine dioxygenase 2 [Source:HGNC Symbol;Acc:25941]	TET2	4	106067032	106200973	1	37
ENSG00000196865	787.632	0.589772	1.50501	0.104056	5.66781	1.44634e-08	1.49058e-07	protein_coding	NHL repeat containing 2 [Source:HGNC Symbol;Acc:24731]	NHLRC2	10	115614420	115676953	1	37
ENSG00000160828	188.334	-0.779952	-1.71707	0.13769	-5.66455	1.47413e-08	1.51802e-07	pseudogene	stromal antigen 3-like 2 (pseudogene) [Source:HGNC Symbol;Acc:33886]	STAG3L2	7	74112305	74306731	-1	37
ENSG00000115129	645.228	-0.648534	-1.56757	0.114509	-5.66359	1.48237e-08	1.5253e-07	protein_coding	tumor protein p53 inducible protein 3 [Source:HGNC Symbol;Acc:19373]	TP53I3	2	24300303	24308731	-1	37
ENSG00000122783	1444.16	0.796007	1.73629	0.140618	5.66078	1.5069e-08	1.54933e-07	protein_coding	chromosome 7 open reading frame 49 [Source:HGNC Symbol;Acc:22432]	C7orf49	7	134777115	134855547	-1	37
ENSG00000152465	522.767	-0.598849	-1.51451	0.105845	-5.65777	1.53354e-08	1.57548e-07	protein_coding	N-myristoyltransferase 2 [Source:HGNC Symbol;Acc:7858]	NMT2	10	15144583	15210692	-1	37
ENSG00000112297	1017.75	1.37099	2.58648	0.242337	5.65736	1.53717e-08	1.57798e-07	protein_coding	absent in melanoma 1 [Source:HGNC Symbol;Acc:356]	AIM1	6	106959730	107018326	1	37
ENSG00000115526	271.964	-0.574354	-1.48901	0.101596	-5.65328	1.57412e-08	1.61464e-07	protein_coding	carbohydrate sulfotransferase 10 [Source:HGNC Symbol;Acc:19650]	CHST10	2	101008327	101034118	-1	37
ENSG00000120063	2638.48	0.622574	1.53962	0.110138	5.65266	1.5798e-08	1.6192e-07	protein_coding	guanine nucleotide binding protein (G protein), alpha 13 [Source:HGNC Symbol;Acc:4381]	GNA13	17	63006833	63052957	-1	37
ENSG00000092841	19813.9	-0.959122	-1.94413	0.169712	-5.65147	1.59077e-08	1.6279e-07	protein_coding	myosin, light chain 6, alkali, smooth muscle and non-muscle [Source:HGNC Symbol;Acc:7587]	MYL6	12	56551945	56557280	1	37
ENSG00000132842	3160.45	0.343966	1.26924	0.060862	5.65156	1.58994e-08	1.6279e-07	protein_coding	adaptor-related protein complex 3, beta 1 subunit [Source:HGNC Symbol;Acc:566]	AP3B1	5	77296349	77590579	-1	37
ENSG00000244313	2012.48	-0.527587	-1.44152	0.0933625	-5.65096	1.6e-08	1.63154e-07	pseudogene			11	46450163	46450700	-1	37
ENSG00000184110	4485.59	-0.378228	-1.29974	0.0669614	-5.64844	1.6191e-08	1.65431e-07	protein_coding	eukaryotic translation initiation factor 3, subunit C [Source:HGNC Symbol;Acc:3279]	EIF3C	16	28699879	28747051	1	37
ENSG00000115368	1292.21	0.365319	1.28817	0.0646833	5.64781	1.625e-08	1.65905e-07	protein_coding	WD repeat domain 75 [Source:HGNC Symbol;Acc:25725]	WDR75	2	190306159	190340291	1	37
ENSG00000250303	98.2237	-0.892517	-1.85641	0.158042	-5.64736	1.62934e-08	1.66218e-07	processed_transcript			11	112141472	112233257	1	37
ENSG00000174738	2758.17	0.783813	1.72168	0.138813	5.64656	1.63693e-08	1.66862e-07	protein_coding	nuclear receptor subfamily 1, group D, member 2 [Source:HGNC Symbol;Acc:7963]	NR1D2	3	23986751	24022109	1	37
ENSG00000143376	1068.99	0.794522	1.7345	0.140713	5.64639	1.6385e-08	1.66893e-07	protein_coding	sorting nexin family member 27 [Source:HGNC Symbol;Acc:20073]	SNX27	1	151584541	151671567	1	37
ENSG00000118160	26.5587	2.34973	5.09728	0.416324	5.644	1.66148e-08	1.69102e-07	protein_coding	solute carrier family 8 (sodium/calcium exchanger), member 2 [Source:HGNC Symbol;Acc:11069]	SLC8A2	19	47931274	47975425	-1	37
ENSG00000161714	1893.22	-0.577596	-1.49236	0.10235	-5.64335	1.66772e-08	1.69605e-07	protein_coding	phospholipase C, delta 3 [Source:HGNC Symbol;Acc:9061]	PLCD3	17	43186335	43210721	-1	37
ENSG00000130338	775.928	0.452536	1.36844	0.0801959	5.64288	1.6723e-08	1.69939e-07	protein_coding	tubby like protein 4 [Source:HGNC Symbol;Acc:15530]	TULP4	6	158733692	158932860	1	37
ENSG00000101974	1345.56	0.577901	1.49268	0.102419	5.64251	1.67591e-08	1.70174e-07	protein_coding	ATPase, class VI, type 11C [Source:HGNC Symbol;Acc:13554]	ATP11C	X	138808505	139027435	-1	37
ENSG00000184779	7182.92	-0.57025	-1.48478	0.101091	-5.64094	1.69123e-08	1.71597e-07	protein_coding	ribosomal protein S17 [Source:HGNC Symbol;Acc:10397]	RPS17	15	82821158	82824972	-1	37
ENSG00000185697	449.783	0.982815	1.97632	0.174242	5.64052	1.7e-08	1.71883e-07	protein_coding	v-myb avian myeloblastosis viral oncogene homolog-like 1 [Source:HGNC Symbol;Acc:7547]	MYBL1	8	67474410	67526482	-1	37
ENSG00000162368	4694.67	0.643969	1.56262	0.114182	5.63983	1.7e-08	1.72444e-07	protein_coding	cytidine monophosphate (UMP-CMP) kinase 1, cytosolic [Source:HGNC Symbol;Acc:18170]	CMPK1	1	47799469	47844511	1	37
ENSG00000246170	70.2401	0.967191	1.95503	0.171509	5.63929	1.70754e-08	1.7285e-07	NA	NA	NA	NA	NA	NA	NA	NA
ENSG00000186162	186.083	-0.771254	-1.70675	0.136851	-5.63573	1.74316e-08	1.7632e-07	pseudogene	cell death-inducing DFFA-like effector c pseudogene [Source:HGNC Symbol;Acc:24230]	CIDECP	3	10055932	10068049	-1	37
ENSG00000116604	1760.07	-0.390822	-1.31114	0.0693891	-5.63232	1.77797e-08	1.79703e-07	protein_coding	myocyte enhancer factor 2D [Source:HGNC Symbol;Acc:6997]	MEF2D	1	156433519	156470620	-1	37
ENSG00000140950	986.235	-0.470848	-1.38592	0.0836237	-5.63056	1.8e-08	1.81412e-07	protein_coding	TBC/LysM-associated domain containing 1 [Source:HGNC Symbol;Acc:29325]	TLDC1	16	84511681	84587639	-1	37
ENSG00000072506	693.39	-0.701468	-1.62616	0.124631	-5.62837	1.81924e-08	1.83591e-07	protein_coding	hydroxysteroid (17-beta) dehydrogenase 10 [Source:HGNC Symbol;Acc:4800]	HSD17B10	X	53458206	53461320	-1	37
ENSG00000171522	93.1103	1.51602	2.86002	0.2694	5.6274	1.82942e-08	1.84475e-07	protein_coding	prostaglandin E receptor 4 (subtype EP4) [Source:HGNC Symbol;Acc:9596]	PTGER4	5	40679600	40693837	1	37
ENSG00000012174	1210.52	0.379098	1.30053	0.0673866	5.62572	1.84739e-08	1.86145e-07	protein_coding	membrane-bound transcription factor peptidase, site 2 [Source:HGNC Symbol;Acc:15455]	MBTPS2	X	21857754	21903542	1	37
ENSG00000100023	1120.52	-0.402091	-1.32142	0.0715146	-5.62251	1.88208e-08	1.89494e-07	protein_coding	peptidylprolyl isomerase (cyclophilin)-like 2 [Source:HGNC Symbol;Acc:9261]	PPIL2	22	22006559	22054304	1	37
ENSG00000171421	327.422	-0.54029	-1.45426	0.0961006	-5.62213	1.88621e-08	1.89764e-07	protein_coding	mitochondrial ribosomal protein L36 [Source:HGNC Symbol;Acc:14490]	MRPL36	5	1798500	1801480	-1	37
ENSG00000135390	3009.94	-0.520133	-1.43409	0.0925242	-5.62159	1.89206e-08	1.90208e-07	protein_coding	ATP synthase, H+ transporting, mitochondrial Fo complex, subunit C2 (subunit 9) [Source:HGNC Symbol;Acc:842]	ATP5G2	12	54026510	54071192	-1	37
ENSG00000136813	5794.67	0.306836	1.23699	0.0546408	5.61551	1.9598e-08	1.96866e-07	protein_coding	KIAA0368 [Source:HGNC Symbol;Acc:29020]	KIAA0368	9	114122972	114247025	-1	37
ENSG00000164850	172.359	-0.928161	-1.90285	0.165328	-5.61405	1.97643e-08	1.98385e-07	protein_coding	G protein-coupled estrogen receptor 1 [Source:HGNC Symbol;Acc:4485]	GPER1	7	1121844	1133451	1	37
ENSG00000078124	690.684	0.656238	1.57597	0.116912	5.61307	1.98765e-08	1.99359e-07	protein_coding	alkaline ceramidase 3 [Source:HGNC Symbol;Acc:16066]	ACER3	11	76571911	76737841	1	37
ENSG00000137693	6075.78	0.511265	1.4253	0.0910896	5.61278	1.99104e-08	1.99546e-07	protein_coding	Yes-associated protein 1 [Source:HGNC Symbol;Acc:16262]	YAP1	11	101981192	102104154	1	37
ENSG00000112246	3670.21	0.578628	1.49343	0.103128	5.61079	2.0141e-08	2.01703e-07	protein_coding	single-minded family bHLH transcription factor 1 [Source:HGNC Symbol;Acc:10882]	SIM1	6	100832891	100912805	-1	37
ENSG00000175662	685.007	-0.559218	-1.47347	0.0996718	-5.61059	2.01633e-08	2.01771e-07	protein_coding	target of myb1-like 2 (chicken) [Source:HGNC Symbol;Acc:11984]	TOM1L2	17	17746828	17875736	-1	37
ENSG00000187239	1646.22	-0.383365	-1.30438	0.0683389	-5.60977	2.02594e-08	2.02579e-07	protein_coding	formin binding protein 1 [Source:HGNC Symbol;Acc:17069]	FNBP1	9	132649466	132805473	-1	37
ENSG00000147955	1362.07	-0.406366	-1.32534	0.0725011	-5.60497	2.08296e-08	2.08122e-07	protein_coding	sigma non-opioid intracellular receptor 1 [Source:HGNC Symbol;Acc:8157]	SIGMAR1	9	34634719	34637806	-1	37
ENSG00000176853	2182.95	0.654489	1.57406	0.116829	5.60211	2.11761e-08	2.11422e-07	protein_coding	family with sequence similarity 91, member A1 [Source:HGNC Symbol;Acc:26306]	FAM91A1	8	124780696	124827692	1	37
ENSG00000134013	25003.2	-1.078	-2.1111	0.192494	-5.60015	2.14167e-08	2.13662e-07	protein_coding	lysyl oxidase-like 2 [Source:HGNC Symbol;Acc:6666]	LOXL2	8	23154702	23282841	-1	37
ENSG00000120327	73.129	1.1115	2.1607	0.198511	5.5992	2.15342e-08	2.1467e-07	protein_coding	protocadherin beta 14 [Source:HGNC Symbol;Acc:8685]	PCDHB14	5	140602931	140605858	1	37
ENSG00000136040	1451.77	1.02024	2.02825	0.182365	5.59449	2.21276e-08	2.20418e-07	protein_coding	plexin C1 [Source:HGNC Symbol;Acc:9106]	PLXNC1	12	94542499	94701451	1	37
ENSG00000170899	427.552	-0.605268	-1.52126	0.108227	-5.59255	2.23757e-08	2.22721e-07	protein_coding	glutathione S-transferase alpha 4 [Source:HGNC Symbol;Acc:4629]	GSTA4	6	52842751	52860176	-1	37
ENSG00000177674	762.583	0.699196	1.6236	0.125032	5.59213	2.24299e-08	2.23091e-07	protein_coding	angiotensin II receptor-associated protein [Source:HGNC Symbol;Acc:13539]	AGTRAP	1	11796141	11814859	1	37
ENSG00000145860	2710.3	0.358955	1.2825	0.0642014	5.59108	2.25657e-08	2.24271e-07	protein_coding	ring finger protein 145 [Source:HGNC Symbol;Acc:20853]	RNF145	5	158584417	158637061	-1	37
ENSG00000051108	2932.04	-0.477808	-1.39263	0.0854643	-5.59074	2.26108e-08	2.24549e-07	protein_coding	homocysteine-inducible, endoplasmic reticulum stress-inducible, ubiquitin-like domain member 1 [Source:HGNC Symbol;Acc:13744]	HERPUD1	16	56965960	56977798	1	37
ENSG00000113595	619.385	0.512625	1.42664	0.0916944	5.59058	2.26307e-08	2.24576e-07	protein_coding	tripartite motif containing 23 [Source:HGNC Symbol;Acc:660]	TRIM23	5	64885507	64921802	-1	37
ENSG00000065320	103.531	1.63622	3.10849	0.292713	5.58982	2.27303e-08	2.25394e-07	protein_coding	netrin 1 [Source:HGNC Symbol;Acc:8029]	NTN1	17	8924859	9147317	1	37
ENSG00000184743	3732.02	0.707841	1.63336	0.126647	5.5891	2.28248e-08	2.26161e-07	protein_coding	atlastin GTPase 3 [Source:HGNC Symbol;Acc:24526]	ATL3	11	63391559	63439393	-1	37
ENSG00000187479	96.6485	2.21488	4.64243	0.39654	5.58552	2.33006e-08	2.30701e-07	protein_coding	chromosome 11 open reading frame 96 [Source:HGNC Symbol;Acc:38675]	C11orf96	11	43946892	43965888	1	37
ENSG00000136938	3135.9	-0.500695	-1.41489	0.0896608	-5.58432	2.34617e-08	2.32121e-07	protein_coding	acidic (leucine-rich) nuclear phosphoprotein 32 family, member B [Source:HGNC Symbol;Acc:16677]	ANP32B	9	100745643	100778225	1	37
ENSG00000046653	171.755	1.09535	2.13665	0.19625	5.58142	2.38563e-08	2.35847e-07	protein_coding	glycoprotein M6B [Source:HGNC Symbol;Acc:4461]	GPM6B	X	13789150	13956757	-1	37
ENSG00000136933	423.118	-0.645651	-1.56445	0.115731	-5.57888	2.42065e-08	2.39129e-07	protein_coding	Rab9 effector protein with kelch motifs [Source:HGNC Symbol;Acc:16896]	RABEPK	9	127962821	127996437	1	37
ENSG00000188677	539.227	-0.538838	-1.4528	0.0965907	-5.57857	2.42509e-08	2.39386e-07	protein_coding	parvin, beta [Source:HGNC Symbol;Acc:14653]	PARVB	22	44395091	44568829	1	37
ENSG00000078246	1464.02	-0.374817	-1.29667	0.0671982	-5.57778	2.43612e-08	2.40294e-07	protein_coding	tubby like protein 3 [Source:HGNC Symbol;Acc:12425]	TULP3	12	2986389	3050306	1	37
ENSG00000186150	332.926	-0.559902	-1.47417	0.100454	-5.57371	2.4937e-08	2.45789e-07	protein_coding	ubiquitin-like 4B [Source:HGNC Symbol;Acc:32309]	UBL4B	1	110655062	110656569	1	37
ENSG00000173542	1232.94	0.767672	1.70252	0.137799	5.57097	2.53324e-08	2.49498e-07	protein_coding	MOB kinase activator 1B [Source:HGNC Symbol;Acc:29801]	MOB1B	4	71768043	71888166	1	37
ENSG00000138767	1063.19	0.713618	1.63991	0.128157	5.56831	2.57217e-08	2.53e-07	protein_coding	CCR4-NOT transcription complex, subunit 6-like [Source:HGNC Symbol;Acc:18042]	CNOT6L	4	78634541	78740769	-1	37
ENSG00000166436	312.007	-0.636365	-1.55441	0.114283	-5.56831	2.57216e-08	2.53e-07	protein_coding	tripartite motif containing 66 [Source:HGNC Symbol;Acc:29005]	TRIM66	11	8633584	8693413	-1	37
ENSG00000100129	6013.73	-0.557281	-1.47149	0.100088	-5.56793	2.57789e-08	2.53325e-07	protein_coding	eukaryotic translation initiation factor 3, subunit L [Source:HGNC Symbol;Acc:18138]	EIF3L	22	38244875	38285414	1	37
ENSG00000117152	1423.09	0.847085	1.79886	0.152157	5.56718	2.58899e-08	2.54e-07	protein_coding	regulator of G-protein signaling 4 [Source:HGNC Symbol;Acc:10000]	RGS4	1	163038565	163046592	1	37
ENSG00000175197	886.513	-0.673442	-1.59487	0.120966	-5.56722	2.58839e-08	2.54e-07	protein_coding	DNA-damage-inducible transcript 3 [Source:HGNC Symbol;Acc:2726]	DDIT3	12	57910371	57914300	-1	37
ENSG00000165923	92.8711	1.34049	2.53237	0.240797	5.56687	2.59355e-08	2.54292e-07	protein_coding	ATP/GTP binding protein-like 2 [Source:HGNC Symbol;Acc:26296]	AGBL2	11	47681143	47736941	-1	37
ENSG00000140474	360.808	-0.604916	-1.52089	0.108703	-5.56485	2.6238e-08	2.56682e-07	protein_coding	unc-51 like kinase 3 [Source:HGNC Symbol;Acc:19703]	ULK3	15	75128457	75135687	-1	37
ENSG00000147202	760.642	0.561976	1.47629	0.100987	5.56485	2.62372e-08	2.56682e-07	protein_coding	diaphanous-related formin 2 [Source:HGNC Symbol;Acc:2877]	DIAPH2	X	95939662	96859996	1	37
ENSG00000183617	447.639	-0.554669	-1.46883	0.0996692	-5.5651	2.62e-08	2.56682e-07	protein_coding	mitochondrial ribosomal protein L54 [Source:HGNC Symbol;Acc:16685]	MRPL54	19	3762662	3768573	1	37
ENSG00000240857	398.372	0.569413	1.48392	0.102338	5.56404	2.63601e-08	2.57685e-07	protein_coding	retinol dehydrogenase 14 (all-trans/9-cis/11-cis) [Source:HGNC Symbol;Acc:19979]	RDH14	2	18735989	18741946	-1	37
ENSG00000196388	109.362	-0.854082	-1.80761	0.153552	-5.56216	2.66449e-08	2.60274e-07	protein_coding	inhibitor of CDK, cyclin A1 interacting protein 1 [Source:HGNC Symbol;Acc:32224]	INCA1	17	4891425	4900905	-1	37
ENSG00000103404	472.766	0.633041	1.55083	0.113929	5.55645	2.75315e-08	2.68735e-07	protein_coding	ubiquitin specific peptidase 31 [Source:HGNC Symbol;Acc:20060]	USP31	16	23072727	23160591	-1	37
ENSG00000147874	708.882	0.503758	1.4179	0.0906685	5.55604	2.75964e-08	2.69167e-07	protein_coding	HAUS augmin-like complex, subunit 6 [Source:HGNC Symbol;Acc:25948]	HAUS6	9	19053141	19103117	-1	37
ENSG00000140264	2736.84	-0.564743	-1.47912	0.101676	-5.55432	2.78694e-08	2.71629e-07	protein_coding	small EDRK-rich factor 2 [Source:HGNC Symbol;Acc:10757]	SERF2	15	44069285	44094787	1	37
ENSG00000162520	1697.88	-0.558083	-1.47231	0.100487	-5.55378	2.8e-08	2.72266e-07	protein_coding	syncoilin, intermediate filament protein [Source:HGNC Symbol;Acc:28897]	SYNC	1	33145507	33169197	-1	37
ENSG00000064666	7957.58	-0.713433	-1.6397	0.128663	-5.54497	2.9401e-08	2.86131e-07	protein_coding	calponin 2 [Source:HGNC Symbol;Acc:2156]	CNN2	19	1026298	1039068	1	37
ENSG00000092203	1997.47	-0.362761	-1.28588	0.0654662	-5.54119	3e-08	2.92151e-07	protein_coding	TOX high mobility group box family member 4 [Source:HGNC Symbol;Acc:20161]	TOX4	14	21944756	21967319	1	37
ENSG00000085871	200.766	-0.64662	-1.5655	0.116734	-5.53924	3.03792e-08	2.95212e-07	protein_coding	microsomal glutathione S-transferase 2 [Source:HGNC Symbol;Acc:7063]	MGST2	4	140586922	140661899	1	37
ENSG00000138107	3185.2	-0.327657	-1.25497	0.05916	-5.53849	3.05095e-08	2.96258e-07	protein_coding	ARP1 actin-related protein 1 homolog A, centractin alpha (yeast) [Source:HGNC Symbol;Acc:167]	ACTR1A	10	104238986	104262482	-1	37
ENSG00000173113	1341.04	-0.506405	-1.42051	0.0914382	-5.53822	3.0556e-08	2.9649e-07	protein_coding	tRNA methyltransferase 11-2 homolog (S. cerevisiae) [Source:HGNC Symbol;Acc:26940]	TRMT112	11	64083932	64085556	-1	37
ENSG00000152234	9543.92	-0.307288	-1.23738	0.0554896	-5.53776	3.06362e-08	2.97e-07	protein_coding	ATP synthase, H+ transporting, mitochondrial F1 complex, alpha subunit 1, cardiac muscle [Source:HGNC Symbol;Acc:823]	ATP5A1	18	43664110	43684300	-1	37
ENSG00000142961	1010.15	0.711829	1.63788	0.128559	5.53697	3.07751e-08	2.98175e-07	protein_coding	MOB kinase activator 3C [Source:HGNC Symbol;Acc:29800]	MOB3C	1	47073387	47082563	-1	37
ENSG00000144455	921.661	-0.486055	-1.40061	0.0878442	-5.53315	3.14523e-08	3.04511e-07	protein_coding	sulfatase modifying factor 1 [Source:HGNC Symbol;Acc:20376]	SUMF1	3	3742498	4508965	-1	37
ENSG00000121766	482.268	-0.717847	-1.64473	0.129748	-5.53263	3.15468e-08	3.052e-07	protein_coding	zinc finger, CCHC domain containing 17 [Source:HGNC Symbol;Acc:30246]	ZCCHC17	1	31769842	31837783	1	37
ENSG00000174606	978.674	0.542441	1.45643	0.0980514	5.53221	3.16221e-08	3.05704e-07	protein_coding	angel homolog 2 (Drosophila) [Source:HGNC Symbol;Acc:30534]	ANGEL2	1	213165524	213189168	-1	37
ENSG00000119383	3797.7	-0.389569	-1.31	0.0704217	-5.53194	3.16707e-08	3.05948e-07	protein_coding	protein phosphatase 2A activator, regulatory subunit 4 [Source:HGNC Symbol;Acc:9308]	PPP2R4	9	131873229	131911225	1	37
ENSG00000120738	4425.17	1.06689	2.09491	0.192903	5.5307	3.18961e-08	3.07899e-07	protein_coding	early growth response 1 [Source:HGNC Symbol;Acc:3238]	EGR1	5	137801179	137805004	1	37
ENSG00000145349	4736.87	0.576504	1.49123	0.104369	5.52373	3.31877e-08	3.2013e-07	protein_coding	calcium/calmodulin-dependent protein kinase II delta [Source:HGNC Symbol;Acc:1462]	CAMK2D	4	114372188	114683083	-1	37
ENSG00000186130	521.739	0.598677	1.51433	0.108394	5.52315	3.32978e-08	3.21e-07	protein_coding	zinc finger and BTB domain containing 6 [Source:HGNC Symbol;Acc:16764]	ZBTB6	9	125670335	125675609	-1	37
ENSG00000110619	3220.33	-0.358256	-1.28188	0.0648781	-5.52199	3.35189e-08	3.2285e-07	protein_coding	cysteinyl-tRNA synthetase [Source:HGNC Symbol;Acc:1493]	CARS	11	3022152	3078843	-1	37
ENSG00000172890	1606.12	-0.470896	-1.38597	0.08532	-5.51917	3.40602e-08	3.27583e-07	protein_coding	NAD synthetase 1 [Source:HGNC Symbol;Acc:29832]	NADSYN1	11	71164155	71235153	1	37
ENSG00000203778	269.556	-0.588	-1.50316	0.106536	-5.51927	3.4e-08	3.27583e-07	protein_coding	family with sequence similarity 229, member B [Source:HGNC Symbol;Acc:33858]	FAM229B	6	112408802	112423993	1	37
ENSG00000138316	174.721	-1.53153	-2.89092	0.277501	-5.519	3.40938e-08	3.27666e-07	protein_coding	ADAM metallopeptidase with thrombospondin type 1 motif, 14 [Source:HGNC Symbol;Acc:14899]	ADAMTS14	10	72432559	72522197	1	37
ENSG00000156504	636.465	0.512135	1.42616	0.0927976	5.51884	3.4124e-08	3.27715e-07	protein_coding	family with sequence similarity 122B [Source:HGNC Symbol;Acc:30490]	FAM122B	X	133903596	133931262	-1	37
ENSG00000156675	470.067	-0.475081	-1.39	0.0860963	-5.51802	3.42842e-08	3.29e-07	protein_coding	RAB11 family interacting protein 1 (class I) [Source:HGNC Symbol;Acc:30265]	RAB11FIP1	8	37716136	37756985	-1	37
ENSG00000169189	539.206	-0.456856	-1.37255	0.0827985	-5.51768	3.43511e-08	3.29414e-07	protein_coding	non-SMC element 1 homolog (S. cerevisiae) [Source:HGNC Symbol;Acc:29897]	NSMCE1	16	27236312	27280115	-1	37
ENSG00000172469	610.9	0.982496	1.97588	0.178081	5.51713	3.4459e-08	3.30206e-07	protein_coding	mannosidase, endo-alpha [Source:HGNC Symbol;Acc:21072]	MANEA	6	96025419	96057333	1	37
ENSG00000168003	6096.07	-0.565629	-1.48003	0.102626	-5.51156	3.55672e-08	3.40577e-07	protein_coding	solute carrier family 3 (amino acid transporter heavy chain), member 2 [Source:HGNC Symbol;Acc:11026]	SLC3A2	11	62623518	62656352	1	37
ENSG00000171792	533.398	-0.471666	-1.38671	0.0855806	-5.51137	3.56058e-08	3.40698e-07	protein_coding	RAD9-HUS1-RAD1 interacting nuclear orphan 1 [Source:HGNC Symbol;Acc:28206]	RHNO1	12	2985424	2998626	1	37
ENSG00000165915	2194.76	-0.489162	-1.40363	0.0887583	-5.51117	3.56454e-08	3.40829e-07	protein_coding	solute carrier family 39 (zinc transporter), member 13 [Source:HGNC Symbol;Acc:20859]	SLC39A13	11	47428683	47438047	1	37
ENSG00000005249	516.478	1.07976	2.11369	0.195935	5.51081	3.57177e-08	3.41271e-07	protein_coding	protein kinase, cAMP-dependent, regulatory, type II, beta [Source:HGNC Symbol;Acc:9392]	PRKAR2B	7	106685094	106802256	1	37
ENSG00000213619	758.033	-0.38541	-1.30623	0.0699724	-5.50803	3.62866e-08	3.46454e-07	protein_coding	NADH dehydrogenase (ubiquinone) Fe-S protein 3, 30kDa (NADH-coenzyme Q reductase) [Source:HGNC Symbol;Acc:7710]	NDUFS3	11	47586888	47606114	1	37
ENSG00000108830	57.7528	-1.08012	-2.11422	0.196155	-5.50648	3.66077e-08	3.49265e-07	protein_coding	Rho family GTPase 2 [Source:HGNC Symbol;Acc:18315]	RND2	17	41177258	41184057	1	37
ENSG00000125107	6901.94	0.373432	1.29543	0.0678188	5.50632	3.66406e-08	3.49325e-07	protein_coding	CCR4-NOT transcription complex, subunit 1 [Source:HGNC Symbol;Acc:7877]	CNOT1	16	58553855	58663790	-1	37
ENSG00000135999	1305.7	0.4174	1.33552	0.0758077	5.50603	3.67012e-08	3.49649e-07	protein_coding	enhancer of polycomb homolog 2 (Drosophila) [Source:HGNC Symbol;Acc:24543]	EPC2	2	149402009	149545130	1	37
ENSG00000091039	3209.05	0.662057	1.58234	0.120262	5.50512	3.68918e-08	3.51209e-07	protein_coding	oxysterol binding protein-like 8 [Source:HGNC Symbol;Acc:16396]	OSBPL8	12	76745577	76953589	-1	37
ENSG00000110958	5531.75	0.611184	1.52751	0.111026	5.50487	3.69446e-08	3.51456e-07	protein_coding	prostaglandin E synthase 3 (cytosolic) [Source:HGNC Symbol;Acc:16049]	PTGES3	12	57057127	57082159	-1	37
ENSG00000228474	1539.2	-0.763727	-1.69787	0.138754	-5.50416	3.70927e-08	3.52609e-07	protein_coding	oligosaccharyltransferase 4 homolog (S. cerevisiae) [Source:HGNC Symbol;Acc:32483]	OST4	2	27293340	27294641	-1	37
ENSG00000120509	705.744	-0.466139	-1.38141	0.0847102	-5.50275	3.73923e-08	3.55199e-07	protein_coding	PDZ domain containing 11 [Source:HGNC Symbol;Acc:28034]	PDZD11	X	69506445	69510364	-1	37
ENSG00000095794	780.893	0.524748	1.43868	0.0953903	5.50106	3.77515e-08	3.58353e-07	protein_coding	cAMP responsive element modulator [Source:HGNC Symbol;Acc:2352]	CREM	10	35415719	35501886	1	37
ENSG00000136451	2674.32	0.35737	1.28109	0.0649883	5.49899	3.81966e-08	3.62315e-07	protein_coding	vascular endothelial zinc finger 1 [Source:HGNC Symbol;Acc:12949]	VEZF1	17	56048910	56065620	-1	37
ENSG00000157107	1193.69	0.659046	1.57904	0.119868	5.49812	3.83867e-08	3.63592e-07	protein_coding	FCH domain only 2 [Source:HGNC Symbol;Acc:25180]	FCHO2	5	72251808	72386349	1	37
ENSG00000169271	171.98	-1.66366	-3.16819	0.302587	-5.49812	3.83857e-08	3.63592e-07	protein_coding	heat shock 27kDa protein 3 [Source:HGNC Symbol;Acc:5248]	HSPB3	5	53751445	53752207	1	37
ENSG00000183765	640.84	0.544703	1.45872	0.0990901	5.49704	3.86213e-08	3.6555e-07	protein_coding	checkpoint kinase 2 [Source:HGNC Symbol;Acc:16627]	CHEK2	22	29083731	29138410	-1	37
ENSG00000188643	3146	-0.503621	-1.41777	0.0916368	-5.49584	3.88862e-08	3.67791e-07	protein_coding	S100 calcium binding protein A16 [Source:HGNC Symbol;Acc:20441]	S100A16	1	153579362	153585621	-1	37
ENSG00000063177	7856.27	-0.618196	-1.53495	0.112506	-5.49477	3.9121e-08	3.6962e-07	protein_coding	ribosomal protein L18 [Source:HGNC Symbol;Acc:10310]	RPL18	19	49118585	49122793	-1	37
ENSG00000235106	485.959	-0.487007	-1.40153	0.0886321	-5.49471	3.91359e-08	3.6962e-07	antisense	long intergenic non-protein coding RNA 94 [Source:HGNC Symbol;Acc:24742]	LINC00094	9	136890561	136899788	1	37
ENSG00000157778	255.025	-0.552736	-1.46687	0.100602	-5.49427	3.92327e-08	3.70268e-07	protein_coding	proteasome (prosome, macropain) assembly chaperone 3 [Source:HGNC Symbol;Acc:22420]	PSMG3	7	1606966	1610641	-1	37
ENSG00000031691	165.164	0.73948	1.66957	0.134614	5.49334	3.94412e-08	3.717e-07	protein_coding	centromere protein Q [Source:HGNC Symbol;Acc:21347]	CENPQ	6	49431091	49460820	1	37
ENSG00000182272	180.884	0.897048	1.86225	0.163295	5.49341	3.94249e-08	3.717e-07	protein_coding	beta-1,4-N-acetyl-galactosaminyl transferase 4 [Source:HGNC Symbol;Acc:26315]	B4GALNT4	11	369796	382116	1	37
ENSG00000138594	3798.69	0.594812	1.51028	0.108315	5.49153	3.98474e-08	3.75259e-07	protein_coding	tropomodulin 3 (ubiquitous) [Source:HGNC Symbol;Acc:11873]	TMOD3	15	52121825	52239492	1	37
ENSG00000123240	10698.2	0.573678	1.48831	0.104551	5.48708	4.08629e-08	3.84545e-07	protein_coding	optineurin [Source:HGNC Symbol;Acc:17142]	OPTN	10	13141449	13180291	1	37
ENSG00000090263	471.283	-0.496207	-1.4105	0.0904782	-5.48427	4.15174e-08	3.90425e-07	protein_coding	mitochondrial ribosomal protein S33 [Source:HGNC Symbol;Acc:16634]	MRPS33	7	140705854	140715028	-1	37
ENSG00000115641	4369.22	-0.757718	-1.69081	0.138193	-5.48304	4.18082e-08	3.92878e-07	protein_coding	four and a half LIM domains 2 [Source:HGNC Symbol;Acc:3703]	FHL2	2	105974169	106054970	-1	37
ENSG00000164151	2276.8	0.348701	1.27341	0.0636192	5.48107	4.22765e-08	3.97e-07	protein_coding	KIAA0947 [Source:HGNC Symbol;Acc:29154]	KIAA0947	5	5420777	5490347	1	37
ENSG00000157020	3414.8	-0.464659	-1.37999	0.0847935	-5.47989	4.25579e-08	3.99349e-07	protein_coding	SEC13 homolog (S. cerevisiae) [Source:HGNC Symbol;Acc:10697]	SEC13	3	10334815	10362862	-1	37
ENSG00000136052	469.215	0.719424	1.64652	0.131295	5.47943	4.26702e-08	4.00117e-07	protein_coding	solute carrier family 41 (magnesium transporter), member 2 [Source:HGNC Symbol;Acc:31045]	SLC41A2	12	105196331	105352522	-1	37
ENSG00000144724	2676.06	0.408668	1.32746	0.07459	5.47887	4.2806e-08	4.01104e-07	protein_coding	protein tyrosine phosphatase, receptor type, G [Source:HGNC Symbol;Acc:9671]	PTPRG	3	61547243	62283288	1	37
ENSG00000106392	1177.3	0.853767	1.80721	0.155871	5.47741	4.31607e-08	4.0385e-07	protein_coding	core 1 synthase, glycoprotein-N-acetylgalactosamine 3-beta-galactosyltransferase, 1 [Source:HGNC Symbol;Acc:24337]	C1GALT1	7	7196565	7288282	1	37
ENSG00000133059	1281.36	-0.352971	-1.27719	0.0644408	-5.47744	4.31515e-08	4.0385e-07	protein_coding	dual serine/threonine and tyrosine protein kinase [Source:HGNC Symbol;Acc:29043]	DSTYK	1	205111632	205180727	-1	37
ENSG00000099725	556.799	0.554396	1.46855	0.101225	5.47689	4.32857e-08	4.04442e-07	pseudogene	protein kinase, Y-linked, pseudogene [Source:HGNC Symbol;Acc:9444]	PRKY	Y	7142013	7249589	1	37
ENSG00000139190	228.919	-0.848359	-1.80045	0.154896	-5.47694	4.32741e-08	4.04442e-07	protein_coding	vesicle-associated membrane protein 1 (synaptobrevin 1) [Source:HGNC Symbol;Acc:12642]	VAMP1	12	6571403	6580153	-1	37
ENSG00000198252	798.791	0.681263	1.60354	0.124463	5.4736	4.40982e-08	4.11741e-07	protein_coding	serine/threonine/tyrosine interacting protein [Source:HGNC Symbol;Acc:11447]	STYX	14	53196898	53241716	1	37
ENSG00000076067	5181.69	0.639005	1.55725	0.116853	5.46845	4.53998e-08	4.23592e-07	protein_coding	RNA binding motif, single stranded interacting protein 2 [Source:HGNC Symbol;Acc:9909]	RBMS2	12	56915713	56984745	1	37
ENSG00000183955	1401.19	-0.373255	-1.29527	0.0682711	-5.46724	4.57085e-08	4.26168e-07	protein_coding	SET domain containing (lysine methyltransferase) 8 [Source:HGNC Symbol;Acc:29489]	SETD8	12	123868320	123893905	1	37
ENSG00000171208	417.766	0.7317	1.66059	0.133888	5.46499	4.6292e-08	4.31302e-07	protein_coding	neuropilin (NRP) and tolloid (TLL)-like 2 [Source:HGNC Symbol;Acc:14644]	NETO2	16	47111614	47177908	-1	37
ENSG00000131378	2114.4	-0.428913	-1.34622	0.0784952	-5.4642	4.65006e-08	4.32938e-07	protein_coding	raftlin, lipid raft linker 1 [Source:HGNC Symbol;Acc:30278]	RFTN1	3	16355081	16555533	-1	37
ENSG00000169231	850.883	-0.446353	-1.36259	0.0816896	-5.46401	4.6549e-08	4.33081e-07	protein_coding	thrombospondin 3 [Source:HGNC Symbol;Acc:11787]	THBS3	1	155165379	155178842	-1	37
ENSG00000175906	399.307	-0.88517	-1.84698	0.162004	-5.46387	4.65876e-08	4.33133e-07	protein_coding	ADP-ribosylation factor-like 4D [Source:HGNC Symbol;Acc:656]	ARL4D	17	41476327	41478505	1	37
ENSG00000138182	357.774	1.11624	2.16781	0.204311	5.46341	4.67061e-08	4.33927e-07	protein_coding	kinesin family member 20B [Source:HGNC Symbol;Acc:7212]	KIF20B	10	91461367	91534700	1	37
ENSG00000112096	22962.1	1.47583	2.78144	0.270292	5.46015	4.75735e-08	4.41672e-07	protein_coding	superoxide dismutase 2, mitochondrial [Source:HGNC Symbol;Acc:11180]	SOD2	6	160090089	160183561	-1	37
ENSG00000141646	2861.17	0.527979	1.44191	0.0967527	5.457	4.84255e-08	4.49264e-07	protein_coding	SMAD family member 4 [Source:HGNC Symbol;Acc:6770]	SMAD4	18	48494410	48611415	1	37
ENSG00000146006	36.8736	2.12344	4.35731	0.389142	5.45671	4.8503e-08	4.49664e-07	protein_coding	leucine rich repeat transmembrane neuronal 2 [Source:HGNC Symbol;Acc:19409]	LRRTM2	5	138204612	138211057	-1	37
ENSG00000213859	721.31	-0.545125	-1.45915	0.0999132	-5.45598	4.87026e-08	4.50878e-07	protein_coding	potassium channel tetramerization domain containing 11 [Source:HGNC Symbol;Acc:21302]	KCTD11	17	7255208	7258258	1	37
ENSG00000221926	420.861	-0.517475	-1.43145	0.0948437	-5.45608	4.8677e-08	4.50878e-07	protein_coding	tripartite motif containing 16 [Source:HGNC Symbol;Acc:17241]	TRIM16	17	15531274	15587625	-1	37
ENSG00000176293	127.981	-0.707659	-1.63315	0.129715	-5.45549	4.88372e-08	4.51805e-07	protein_coding	zinc finger protein 135 [Source:HGNC Symbol;Acc:12919]	ZNF135	19	58570607	58597677	1	37
ENSG00000012048	249.202	0.81523	1.75958	0.149464	5.45435	4.91523e-08	4.54398e-07	protein_coding	breast cancer 1, early onset [Source:HGNC Symbol;Acc:1100]	BRCA1	17	41196312	41277500	-1	37
ENSG00000172432	3078.89	0.555137	1.46931	0.101837	5.45121	5e-08	4.62167e-07	protein_coding	GTP binding protein 2 [Source:HGNC Symbol;Acc:4670]	GTPBP2	6	43573053	43596899	-1	37
ENSG00000115421	503.642	0.601003	1.51677	0.110258	5.45089	5.01181e-08	4.62674e-07	protein_coding	poly(A) polymerase gamma [Source:HGNC Symbol;Acc:14982]	PAPOLG	2	60983365	61029220	1	37
ENSG00000111424	1234.73	-0.575521	-1.49022	0.105592	-5.45042	5.02501e-08	4.63567e-07	protein_coding	vitamin D (1,25- dihydroxyvitamin D3) receptor [Source:HGNC Symbol;Acc:12679]	VDR	12	48235320	48336831	-1	37
ENSG00000133104	4215.49	0.512255	1.42628	0.0940126	5.44879	5.07149e-08	4.67526e-07	protein_coding	spastic paraplegia 20 (Troyer syndrome) [Source:HGNC Symbol;Acc:18514]	SPG20	13	36875775	36944317	-1	37
ENSG00000108950	588.856	1.38699	2.61533	0.254574	5.4483	5.08534e-08	4.68473e-07	protein_coding	family with sequence similarity 20, member A [Source:HGNC Symbol;Acc:23015]	FAM20A	17	66531254	66597530	-1	37
ENSG00000163320	4023.89	0.590956	1.50624	0.108536	5.44479	5.18677e-08	4.77481e-07	protein_coding	CGG triplet repeat binding protein 1 [Source:HGNC Symbol;Acc:1888]	CGGBP1	3	88101094	88199035	-1	37
ENSG00000094804	168.888	0.835813	1.78486	0.153599	5.44153	5.28263e-08	4.86e-07	protein_coding	cell division cycle 6 [Source:HGNC Symbol;Acc:1744]	CDC6	17	38443885	38459171	1	37
ENSG00000180198	1117.68	-0.511802	-1.42583	0.0940685	-5.44073	5.30617e-08	4.87788e-07	protein_coding	regulator of chromosome condensation 1 [Source:HGNC Symbol;Acc:1913]	RCC1	1	28832455	28865812	1	37
ENSG00000184154	116.972	-0.881144	-1.84184	0.161985	-5.43966	5.33828e-08	4.90396e-07	protein_coding	leucine rich transmembrane and O-methyltransferase domain containing [Source:HGNC Symbol;Acc:25033]	LRTOMT	11	71791382	71821828	1	37
ENSG00000142168	3094.82	-0.330132	-1.25713	0.0606948	-5.4392	5.35189e-08	4.91302e-07	protein_coding	superoxide dismutase 1, soluble [Source:HGNC Symbol;Acc:11179]	SOD1	21	33031935	33041244	1	37
ENSG00000101040	1158.56	0.513671	1.42768	0.094467	5.43757	5.4e-08	4.9548e-07	protein_coding	zinc finger, MYND-type containing 8 [Source:HGNC Symbol;Acc:9397]	ZMYND8	20	45837859	45985567	-1	37
ENSG00000145740	1387.87	0.642969	1.56154	0.1183	5.43508	5.47717e-08	5.021e-07	protein_coding	solute carrier family 30 (zinc transporter), member 5 [Source:HGNC Symbol;Acc:19089]	SLC30A5	5	68389473	68426896	1	37
ENSG00000058673	7157.69	0.420872	1.33874	0.0774504	5.43409	5.50777e-08	5.04551e-07	protein_coding	zinc finger CCCH-type containing 11A [Source:HGNC Symbol;Acc:29093]	ZC3H11A	1	203764782	203823252	1	37
ENSG00000071082	11404.9	-0.553441	-1.46758	0.101928	-5.42974	5.6436e-08	5.16273e-07	protein_coding	ribosomal protein L31 [Source:HGNC Symbol;Acc:10334]	RPL31	2	101618177	101640494	1	37
ENSG00000172070	270.694	-0.742332	-1.67288	0.136715	-5.42977	5.64275e-08	5.16273e-07	NA	NA	NA	NA	NA	NA	NA	NA
ENSG00000083937	1682.14	0.441226	1.35776	0.0812997	5.42715	5.7262e-08	5.23464e-07	protein_coding	charged multivesicular body protein 2B [Source:HGNC Symbol;Acc:24537]	CHMP2B	3	87276421	87304698	1	37
ENSG00000146757	250.828	0.876638	1.83609	0.16163	5.42375	5.83625e-08	5.33152e-07	protein_coding	zinc finger protein 92 [Source:HGNC Symbol;Acc:13168]	ZNF92	7	64838712	64866038	1	37
ENSG00000143190	523.778	0.683897	1.60647	0.126118	5.42267	5.87149e-08	5.36e-07	protein_coding	POU class 2 homeobox 1 [Source:HGNC Symbol;Acc:9212]	POU2F1	1	167190066	167396582	1	37
ENSG00000134970	4118.7	1.05896	2.08343	0.195391	5.41969	5.97012e-08	5.44623e-07	protein_coding	transmembrane emp24 protein transport domain containing 7 [Source:HGNC Symbol;Acc:24253]	TMED7	5	114949205	114968689	-1	37
ENSG00000072786	1919.19	-0.425349	-1.3429	0.0784875	-5.41932	5.9827e-08	5.45391e-07	protein_coding	serine/threonine kinase 10 [Source:HGNC Symbol;Acc:11388]	STK10	5	171469077	171615390	-1	37
ENSG00000142541	12249.8	-0.694607	-1.61844	0.128186	-5.41875	6e-08	5.46754e-07	protein_coding	ribosomal protein L13a [Source:HGNC Symbol;Acc:10304]	RPL13A	19	49990811	49995565	1	37
ENSG00000141504	972.757	-0.552812	-1.46694	0.102038	-5.41771	6.03665e-08	5.49544e-07	protein_coding	spermidine/spermine N1-acetyltransferase family member 2 [Source:HGNC Symbol;Acc:23160]	SAT2	17	7529552	7531194	-1	37
ENSG00000143252	2012.19	-0.421356	-1.33919	0.0778285	-5.4139	6.16654e-08	5.61e-07	protein_coding	succinate dehydrogenase complex, subunit C, integral membrane protein, 15kDa [Source:HGNC Symbol;Acc:10682]	SDHC	1	161284047	161332984	1	37
ENSG00000165138	680.034	-0.397091	-1.31685	0.0733882	-5.41082	6.27353e-08	5.70317e-07	protein_coding	ankyrin repeat and sterile alpha motif domain containing 6 [Source:HGNC Symbol;Acc:26724]	ANKS6	9	101493611	101559247	-1	37
ENSG00000113719	5310.38	-0.426227	-1.34372	0.0788213	-5.40751	6.39071e-08	5.80567e-07	protein_coding	endoplasmic reticulum-golgi intermediate compartment (ERGIC) 1 [Source:HGNC Symbol;Acc:29205]	ERGIC1	5	172261278	172379688	1	37
ENSG00000196507	1119.23	-0.657955	-1.57784	0.121737	-5.40472	6.49091e-08	5.89261e-07	protein_coding	transcription elongation factor A (SII)-like 3 [Source:HGNC Symbol;Acc:28247]	TCEAL3	X	102862379	102884618	1	37
ENSG00000233927	3105.34	-0.701348	-1.62602	0.129774	-5.40439	6.5e-08	5.9e-07	protein_coding	ribosomal protein S28 [Source:HGNC Symbol;Acc:10418]	RPS28	19	8386042	8388224	1	37
ENSG00000026103	1896.09	0.526294	1.44023	0.0974038	5.40322	6.54546e-08	5.93392e-07	protein_coding	Fas cell surface death receptor [Source:HGNC Symbol;Acc:11920]	FAS	10	90750414	90775542	1	37
ENSG00000151148	1739.41	-0.252256	-1.19107	0.0467083	-5.40067	6.63912e-08	6.01467e-07	protein_coding	ubiquitin protein ligase E3B [Source:HGNC Symbol;Acc:13478]	UBE3B	12	109915207	109974507	1	37
ENSG00000167106	843.094	-0.470358	-1.38545	0.0871068	-5.39978	6.67217e-08	6.04e-07	protein_coding	family with sequence similarity 102, member A [Source:HGNC Symbol;Acc:31419]	FAM102A	9	130702858	130742792	-1	37
ENSG00000100596	4573.24	0.739616	1.66973	0.137043	5.39695	6.77815e-08	6.13214e-07	protein_coding	serine palmitoyltransferase, long chain base subunit 2 [Source:HGNC Symbol;Acc:11278]	SPTLC2	14	77972340	78083116	-1	37
ENSG00000122406	15105	-0.534882	-1.44882	0.0991203	-5.39629	6.8e-08	6.15053e-07	protein_coding	ribosomal protein L5 [Source:HGNC Symbol;Acc:10360]	RPL5	1	93297582	93307481	1	37
ENSG00000103381	1070.29	-0.365713	-1.28852	0.0677776	-5.39578	6.82268e-08	6.16392e-07	protein_coding	calcineurin-like phosphoesterase domain containing 1 [Source:HGNC Symbol;Acc:25632]	CPPED1	16	12756919	12897874	-1	37
ENSG00000101220	346.778	-0.580808	-1.49569	0.107673	-5.3942	6.88285e-08	6.20545e-07	protein_coding	chromosome 20 open reading frame 27 [Source:HGNC Symbol;Acc:15873]	C20orf27	20	3734155	3749034	-1	37
ENSG00000158195	4402.49	-0.269085	-1.20504	0.0498835	-5.39426	6.88071e-08	6.20545e-07	protein_coding	WAS protein family, member 2 [Source:HGNC Symbol;Acc:12733]	WASF2	1	27730730	27816669	-1	37
ENSG00000173960	1007.39	0.714559	1.64098	0.132462	5.39443	6.87412e-08	6.20545e-07	protein_coding	UBX domain protein 2A [Source:HGNC Symbol;Acc:27265]	UBXN2A	2	24150155	24227779	1	37
ENSG00000136026	20809.5	0.539371	1.45334	0.100025	5.39234	6.95448e-08	6.26573e-07	protein_coding	cytoskeleton-associated protein 4 [Source:HGNC Symbol;Acc:16991]	CKAP4	12	106631655	106698057	-1	37
ENSG00000132670	3365.26	0.449545	1.36561	0.0833864	5.39111	7e-08	6.3e-07	protein_coding	protein tyrosine phosphatase, receptor type, A [Source:HGNC Symbol;Acc:9664]	PTPRA	20	2844830	3019722	1	37
ENSG00000164096	3601.71	0.670257	1.59136	0.124323	5.39124	7e-08	6.3e-07	protein_coding	chromosome 4 open reading frame 3 [Source:HGNC Symbol;Acc:19225]	C4orf3	4	120218207	120225600	-1	37
ENSG00000205609	4460.38	-0.366569	-1.28928	0.0679993	-5.39078	7.01521e-08	6.30744e-07	protein_coding	eukaryotic translation initiation factor 3, subunit C-like [Source:HGNC Symbol;Acc:26347]	EIF3CL	16	28390900	28415200	-1	37
ENSG00000143469	475.917	0.88448	1.8461	0.164096	5.39002	7.04495e-08	6.32712e-07	protein_coding	synaptotagmin XIV [Source:HGNC Symbol;Acc:23143]	SYT14	1	210111538	210337636	1	37
ENSG00000146776	666.586	0.894782	1.85933	0.166008	5.38997	7.04675e-08	6.32712e-07	protein_coding	ataxin 7-like 1 [Source:HGNC Symbol;Acc:22210]	ATXN7L1	7	105245514	105517050	-1	37
ENSG00000152495	133.576	0.790365	1.72951	0.146733	5.38642	7.18732e-08	6.44891e-07	protein_coding	calcium/calmodulin-dependent protein kinase IV [Source:HGNC Symbol;Acc:1464]	CAMK4	5	110559351	110830584	1	37
ENSG00000141150	146.064	-1.0236	-2.03298	0.190047	-5.38604	7.2e-08	6.45828e-07	protein_coding	RAS-like, family 10, member B [Source:HGNC Symbol;Acc:30295]	RASL10B	17	34058668	34070540	1	37
ENSG00000013619	938.263	-0.606101	-1.52214	0.112547	-5.38533	7.23112e-08	6.47934e-07	protein_coding	mastermind-like domain containing 1 [Source:HGNC Symbol;Acc:2568]	MAMLD1	X	149529689	149682448	1	37
ENSG00000135903	570.243	0.865327	1.82175	0.160727	5.38384	7.29128e-08	6.52878e-07	protein_coding	paired box 3 [Source:HGNC Symbol;Acc:8617]	PAX3	2	223064607	223163715	-1	37
ENSG00000165698	92.0633	-0.914111	-1.88441	0.169797	-5.38355	7.3e-08	6.53494e-07	protein_coding	chromosome 9 open reading frame 9 [Source:HGNC Symbol;Acc:1367]	C9orf9	9	135753414	135765588	1	37
ENSG00000149308	636.48	0.560761	1.47505	0.104199	5.38162	7.38184e-08	6.60085e-07	protein_coding	nuclear protein, ataxia-telangiectasia locus [Source:HGNC Symbol;Acc:7896]	NPAT	11	108027942	108093369	-1	37
ENSG00000211456	1748.14	0.451141	1.36712	0.0838343	5.38133	7.39355e-08	6.60682e-07	protein_coding	SAC1 suppressor of actin mutations 1-like (yeast) [Source:HGNC Symbol;Acc:17059]	SACM1L	3	45730548	45786916	1	37
ENSG00000167112	509.719	-0.532367	-1.4463	0.0989362	-5.38091	7.41091e-08	6.61782e-07	protein_coding	TruB pseudouridine (psi) synthase family member 2 [Source:HGNC Symbol;Acc:17170]	TRUB2	9	131071382	131085021	-1	37
ENSG00000175556	26.6748	2.16998	4.50017	0.403314	5.38038	7.43301e-08	6.63304e-07	protein_coding	LON peptidase N-terminal domain and ring finger 3 [Source:HGNC Symbol;Acc:21152]	LONRF3	X	118108581	118152318	1	37
ENSG00000139324	1461.78	0.687142	1.61009	0.127758	5.37848	7.51187e-08	6.69885e-07	protein_coding	transmembrane and tetratricopeptide repeat containing 3 [Source:HGNC Symbol;Acc:26899]	TMTC3	12	88536073	88593664	1	37
ENSG00000214013	932.608	0.589069	1.50428	0.109531	5.37811	7.52703e-08	6.7078e-07	protein_coding	glucosidase, alpha; neutral C [Source:HGNC Symbol;Acc:4139]	GANC	15	42565431	42645864	1	37
ENSG00000107185	1074.46	-0.290402	-1.22298	0.053999	-5.37791	7.53534e-08	6.71065e-07	protein_coding	RGP1 retrograde golgi transport homolog (S. cerevisiae) [Source:HGNC Symbol;Acc:21965]	RGP1	9	35749203	35758572	1	37
ENSG00000142188	916.886	0.551386	1.46549	0.10255	5.37674	7.58482e-08	6.75e-07	protein_coding	transmembrane protein 50B [Source:HGNC Symbol;Acc:1280]	TMEM50B	21	34804792	34852318	-1	37
ENSG00000122257	2206.42	0.534084	1.44802	0.0993383	5.37642	7.6e-08	6.75747e-07	protein_coding	retinoblastoma binding protein 6 [Source:HGNC Symbol;Acc:9889]	RBBP6	16	24549014	24584184	1	37
ENSG00000167807	251.222	-0.631645	-1.54933	0.117488	-5.37624	7.60576e-08	6.76e-07	protein_coding	Uncharacterized protein [Source:UniProtKB/TrEMBL;Acc:E7EQL1]		19	10416103	10426685	-1	37
ENSG00000178695	872.821	1.32017	2.49695	0.245578	5.37576	7.62611e-08	6.77309e-07	protein_coding	potassium channel tetramerization domain containing 12 [Source:HGNC Symbol;Acc:14678]	KCTD12	13	77454312	77460540	-1	37
ENSG00000120949	29.307	2.51211	5.70453	0.467442	5.37416	7.69405e-08	6.82879e-07	protein_coding	tumor necrosis factor receptor superfamily, member 8 [Source:HGNC Symbol;Acc:11923]	TNFRSF8	1	12123434	12204264	1	37
ENSG00000100216	978.054	-0.445814	-1.36208	0.0829633	-5.37363	7.71676e-08	6.84e-07	protein_coding	translocase of outer mitochondrial membrane 22 homolog (yeast) [Source:HGNC Symbol;Acc:18002]	TOMM22	22	39077953	39080818	1	37
ENSG00000198467	22564.6	-0.903869	-1.87108	0.168205	-5.37362	7.71727e-08	6.84e-07	protein_coding	tropomyosin 2 (beta) [Source:HGNC Symbol;Acc:12011]	TPM2	9	35681989	35691017	-1	37
ENSG00000165891	269.889	1.06847	2.09721	0.198889	5.37221	7.77791e-08	6.88923e-07	protein_coding	E2F transcription factor 7 [Source:HGNC Symbol;Acc:23820]	E2F7	12	77415027	77459360	-1	37
ENSG00000196821	5591.2	0.526475	1.44041	0.0980287	5.37062	7.84665e-08	6.94542e-07	protein_coding	chromosome 6 open reading frame 106 [Source:HGNC Symbol;Acc:21215]	C6orf106	6	34555065	34664636	-1	37
ENSG00000075234	899.554	0.71244	1.63857	0.132681	5.36955	7.89313e-08	6.98185e-07	protein_coding	tetratricopeptide repeat domain 38 [Source:HGNC Symbol;Acc:26082]	TTC38	22	46663858	46689905	1	37
ENSG00000163832	446.342	-0.585193	-1.50024	0.108997	-5.3689	7.9218e-08	7.00249e-07	protein_coding	elongator acetyltransferase complex subunit 6 [Source:HGNC Symbol;Acc:25976]	ELP6	3	47537130	47555251	-1	37
ENSG00000179294	128.856	1.17969	2.26528	0.21977	5.36785	7.96813e-08	7.03395e-07	protein_coding	chromosome 17 open reading frame 96 [Source:HGNC Symbol;Acc:34493]	C17orf96	17	36827961	36831187	-1	37
ENSG00000204899	521.626	1.22406	2.33603	0.228032	5.36792	7.96481e-08	7.03395e-07	protein_coding	mitotic spindle organizing protein 1 [Source:HGNC Symbol;Acc:33830]	MZT1	13	73282495	73301825	-1	37
ENSG00000099622	3868.02	-0.542756	-1.45675	0.101124	-5.36726	7.99427e-08	7.05228e-07	protein_coding	cold inducible RNA binding protein [Source:HGNC Symbol;Acc:1982]	CIRBP	19	1259384	1274879	1	37
ENSG00000234608	70.4067	-0.920155	-1.89232	0.171552	-5.36372	8.15275e-08	7.18725e-07	lincRNA	MAPKAPK5 antisense RNA 1 [Source:HGNC Symbol;Acc:24091]	MAPKAPK5-AS1	12	112277571	112280706	-1	37
ENSG00000100804	1776.79	-0.363079	-1.28617	0.0677167	-5.36173	8.2429e-08	7.26184e-07	protein_coding	proteasome (prosome, macropain) subunit, beta type, 5 [Source:HGNC Symbol;Acc:9542]	PSMB5	14	23485752	23504439	-1	37
ENSG00000139496	1652.45	0.547277	1.46133	0.102088	5.36084	8.28376e-08	7.29294e-07	protein_coding	nucleoporin like 1 [Source:HGNC Symbol;Acc:20261]	NUPL1	13	25875662	25923938	1	37
ENSG00000072163	1378.78	-0.801435	-1.74283	0.149506	-5.36057	8.3e-08	7.29704e-07	protein_coding	LIM and senescent cell antigen-like domains 2 [Source:HGNC Symbol;Acc:16084]	LIMS2	2	128395956	128439360	-1	37
ENSG00000158864	1912.32	-0.472205	-1.38723	0.0880898	-5.36049	8.3e-08	7.29704e-07	protein_coding	NADH dehydrogenase (ubiquinone) Fe-S protein 2, 49kDa (NADH-coenzyme Q reductase) [Source:HGNC Symbol;Acc:7708]	NDUFS2	1	161166894	161184185	1	37
ENSG00000064651	940.434	0.680337	1.60251	0.126952	5.359	8.36829e-08	7.35254e-07	protein_coding	solute carrier family 12 (sodium/potassium/chloride transporter), member 2 [Source:HGNC Symbol;Acc:10911]	SLC12A2	5	127419458	127525380	1	37
ENSG00000105048	112.003	-0.873279	-1.83182	0.163013	-5.35712	8.45607e-08	7.42469e-07	protein_coding	troponin T type 1 (skeletal, slow) [Source:HGNC Symbol;Acc:11948]	TNNT1	19	55644162	55660722	-1	37
ENSG00000008018	2678.34	-0.371412	-1.29362	0.0693467	-5.35587	8.51458e-08	7.47106e-07	protein_coding	proteasome (prosome, macropain) subunit, beta type, 1 [Source:HGNC Symbol;Acc:9537]	PSMB1	6	170844205	170862429	-1	37
ENSG00000121851	680.483	-0.483325	-1.39796	0.0902456	-5.35567	8.52417e-08	7.47447e-07	protein_coding	polymerase (RNA) III (DNA directed) polypeptide G (32kD)-like [Source:HGNC Symbol;Acc:28466]	POLR3GL	1	145456236	145470388	-1	37
ENSG00000127311	78.7233	0.999008	1.99862	0.186593	5.35395	8.60551e-08	7.54075e-07	protein_coding	helicase (DNA) B [Source:HGNC Symbol;Acc:17196]	HELB	12	66696325	66737423	1	37
ENSG00000103415	740.179	-0.445304	-1.3616	0.0832025	-5.35205	8.7e-08	7.61543e-07	protein_coding	heme oxygenase (decycling) 2 [Source:HGNC Symbol;Acc:5014]	HMOX2	16	4524691	4560348	1	37
ENSG00000137571	45.0701	2.04326	4.12177	0.381789	5.35182	8.70759e-08	7.62e-07	protein_coding	solute carrier organic anion transporter family, member 5A1 [Source:HGNC Symbol;Acc:19046]	SLCO5A1	8	70579282	70747299	-1	37
ENSG00000149292	290.282	-0.581066	-1.49595	0.108588	-5.35112	8.74127e-08	7.64438e-07	protein_coding	tetratricopeptide repeat domain 12 [Source:HGNC Symbol;Acc:23700]	TTC12	11	113185251	113254266	1	37
ENSG00000221869	884.552	1.18638	2.27581	0.221715	5.35092	8.75078e-08	7.64759e-07	protein_coding	CCAAT/enhancer binding protein (C/EBP), delta [Source:HGNC Symbol;Acc:1835]	CEBPD	8	48649471	48651648	-1	37
ENSG00000183941	203.718	0.767457	1.70227	0.143448	5.35008	8.79151e-08	7.67807e-07	protein_coding	histone cluster 2, H4a [Source:HGNC Symbol;Acc:4794]	HIST2H4A	1	149804221	149811339	1	37
ENSG00000110237	3745.56	-0.673954	-1.59544	0.125994	-5.34908	8.8404e-08	7.71194e-07	protein_coding	Rho guanine nucleotide exchange factor (GEF) 17 [Source:HGNC Symbol;Acc:21726]	ARHGEF17	11	73019334	73080136	1	37
ENSG00000174032	627.956	0.591481	1.50679	0.110577	5.34904	8.84206e-08	7.71194e-07	protein_coding	solute carrier family 25, member 30 [Source:HGNC Symbol;Acc:27371]	SLC25A30	13	45967451	45992590	-1	37
ENSG00000256735	115.28	1.35588	2.55954	0.253502	5.3486	8.8639e-08	7.72586e-07	NA	NA	NA	NA	NA	NA	NA	NA
ENSG00000162618	370.107	0.779583	1.71663	0.145763	5.34828	8.87937e-08	7.73419e-07	protein_coding	EGF, latrophilin and seven transmembrane domain containing 1 [Source:HGNC Symbol;Acc:20822]	ELTD1	1	79355449	79472403	-1	37
ENSG00000133678	309.688	-0.504037	-1.41818	0.0942474	-5.34802	8.89229e-08	7.74e-07	protein_coding	transmembrane protein 254 [Source:HGNC Symbol;Acc:25804]	TMEM254	10	81838402	81852313	1	37
ENSG00000116898	936.159	-0.377293	-1.2989	0.0705527	-5.34768	8.90873e-08	7.74634e-07	protein_coding	mitochondrial ribosomal protein S15 [Source:HGNC Symbol;Acc:14504]	MRPS15	1	36921319	36930038	-1	37
ENSG00000134285	878.254	0.601513	1.51731	0.112482	5.34764	8.91104e-08	7.74634e-07	protein_coding	FK506 binding protein 11, 19 kDa [Source:HGNC Symbol;Acc:18624]	FKBP11	12	49315301	49320257	-1	37
ENSG00000100243	7317.17	-0.440231	-1.35682	0.0823619	-5.34509	9.03734e-08	7.84785e-07	protein_coding	cytochrome b5 reductase 3 [Source:HGNC Symbol;Acc:2873]	CYB5R3	22	43013846	43045574	-1	37
ENSG00000253669	33.6735	-1.35048	-2.54996	0.25266	-5.34504	9.03978e-08	7.84785e-07	lincRNA			8	103817745	103822199	1	37
ENSG00000068383	1012.37	-0.517572	-1.43154	0.0968477	-5.34419	9.08242e-08	7.88e-07	protein_coding	inositol polyphosphate-5-phosphatase, 40kDa [Source:HGNC Symbol;Acc:6076]	INPP5A	10	134351324	134596979	1	37
ENSG00000084733	4545	0.463603	1.37898	0.0867856	5.34193	9.2e-08	7.97317e-07	protein_coding	RAB10, member RAS oncogene family [Source:HGNC Symbol;Acc:9759]	RAB10	2	26256976	26360323	1	37
ENSG00000204147	263.232	0.822877	1.76893	0.154047	5.34174	9.20598e-08	7.97628e-07	protein_coding	N-acylsphingosine amidohydrolase (non-lysosomal ceramidase) 2B [Source:HGNC Symbol;Acc:23456]	ASAH2B	10	52499078	52576255	1	37
ENSG00000127184	3114.88	-0.268816	-1.20482	0.0503284	-5.34124	9.23115e-08	7.99281e-07	protein_coding	cytochrome c oxidase subunit VIIc [Source:HGNC Symbol;Acc:2292]	COX7C	5	85913721	85916779	1	37
ENSG00000110200	68.0288	-1.01494	-2.02082	0.190048	-5.34043	9.27239e-08	8.01915e-07	protein_coding	anaphase promoting complex subunit 15 [Source:HGNC Symbol;Acc:24531]	ANAPC15	11	71817424	71823826	-1	37
ENSG00000140990	802.624	-0.386599	-1.30731	0.0723913	-5.34041	9.2738e-08	8.01915e-07	protein_coding	NADH dehydrogenase (ubiquinone) 1 beta subcomplex, 10, 22kDa [Source:HGNC Symbol;Acc:7696]	NDUFB10	16	2009509	2011976	1	37
ENSG00000117640	849.893	-0.38593	-1.3067	0.0723071	-5.33738	9.43003e-08	8.14886e-07	protein_coding	mitochondrial fission regulator 1-like [Source:HGNC Symbol;Acc:28836]	MTFR1L	1	26145131	26159432	1	37
ENSG00000184465	397.633	-0.472347	-1.38736	0.0885348	-5.33516	9.54612e-08	8.24375e-07	protein_coding	WD repeat domain 27 [Source:HGNC Symbol;Acc:21248]	WDR27	6	169857307	170102159	-1	37
ENSG00000115935	2344	0.636899	1.55498	0.119391	5.33458	9.57648e-08	8.26452e-07	protein_coding	WAS/WASL interacting protein family, member 1 [Source:HGNC Symbol;Acc:12736]	WIPF1	2	175424300	175547644	-1	37
ENSG00000226742	182.467	-0.658015	-1.57791	0.123384	-5.33306	9.65691e-08	8.32845e-07	protein_coding	heat shock factor binding protein 1-like 1 [Source:HGNC Symbol;Acc:37243]	HSBP1L1	18	77724561	77730822	1	37
ENSG00000113583	3617.14	0.700127	1.62465	0.131455	5.32597	1.00418e-07	8.64898e-07	protein_coding	chromosome 5 open reading frame 15 [Source:HGNC Symbol;Acc:20656]	C5orf15	5	133291201	133304478	-1	37
ENSG00000173852	1513	0.645812	1.56462	0.121255	5.32607	1.00362e-07	8.64898e-07	protein_coding	dpy-19-like 1 (C. elegans) [Source:HGNC Symbol;Acc:22205]	DPY19L1	7	34968488	35077883	-1	37
ENSG00000005059	739.468	1.00559	2.00777	0.188912	5.32309	1.02e-07	8.78124e-07	protein_coding	coiled-coil domain containing 109B [Source:HGNC Symbol;Acc:26076]	CCDC109B	4	110481361	110609874	1	37
ENSG00000162384	763.875	-0.466955	-1.38219	0.0877281	-5.32275	1.02211e-07	8.7919e-07	protein_coding	chromosome 1 open reading frame 123 [Source:HGNC Symbol;Acc:26059]	C1orf123	1	53679771	53686289	-1	37
ENSG00000167283	965.689	-0.547924	-1.46198	0.102988	-5.32029	1.03601e-07	8.9056e-07	protein_coding	ATP synthase, H+ transporting, mitochondrial Fo complex, subunit G [Source:HGNC Symbol;Acc:14247]	ATP5L	11	118271869	118302211	1	37
ENSG00000160613	1742.1	-0.723442	-1.65112	0.135994	-5.31967	1.04e-07	8.93e-07	protein_coding	proprotein convertase subtilisin/kexin type 7 [Source:HGNC Symbol;Acc:8748]	PCSK7	11	117075053	117103241	-1	37
ENSG00000166171	191.3	-0.666654	-1.58739	0.125358	-5.318	1.04914e-07	9.00666e-07	protein_coding	deleted in primary ciliary dyskinesia homolog (mouse) [Source:HGNC Symbol;Acc:24542]	DPCD	10	103330317	103369425	1	37
ENSG00000132376	788.954	-0.502117	-1.41629	0.0945431	-5.31099	1.09e-07	9.35411e-07	protein_coding	inositol polyphosphate-5-phosphatase K [Source:HGNC Symbol;Acc:33882]	INPP5K	17	1397865	1420182	-1	37
ENSG00000204356	1070.77	-0.360367	-1.28375	0.0679051	-5.30693	1.11489e-07	9.55861e-07	protein_coding	negative elongation factor complex member E [Source:HGNC Symbol;Acc:13974]	NELFE	6	31919864	31926887	-1	37
ENSG00000134590	2224.29	-0.3936	-1.31367	0.0741996	-5.30461	1.12916e-07	9.67461e-07	protein_coding	family with sequence similarity 127, member A [Source:HGNC Symbol;Acc:2569]	FAM127A	X	134166333	134167576	1	37
ENSG00000181450	118.45	0.835024	1.78389	0.157466	5.30289	1.14e-07	9.76e-07	protein_coding	zinc finger protein 678 [Source:HGNC Symbol;Acc:28652]	ZNF678	1	227751244	227865144	1	37
ENSG00000118260	1136.71	0.563168	1.47751	0.106259	5.29994	1.15842e-07	9.91238e-07	protein_coding	cAMP responsive element binding protein 1 [Source:HGNC Symbol;Acc:2345]	CREB1	2	208394461	208468155	1	37
ENSG00000179111	39.118	2.11992	4.34671	0.400079	5.29876	1.16594e-07	9.97e-07	protein_coding	hes family bHLH transcription factor 7 [Source:HGNC Symbol;Acc:15977]	HES7	17	8023908	8027410	-1	37
ENSG00000184988	358.847	0.880896	1.84152	0.166378	5.29455	1.19307e-07	1.01956e-06	protein_coding	transmembrane protein 106A [Source:HGNC Symbol;Acc:28288]	TMEM106A	17	41363854	41372061	1	37
ENSG00000166971	368.239	-0.634583	-1.55249	0.119863	-5.29426	1.19503e-07	1.02056e-06	protein_coding	AKT interacting protein [Source:HGNC Symbol;Acc:16710]	AKTIP	16	53524952	53538323	-1	37
ENSG00000070669	3573.45	-0.821984	-1.76784	0.155276	-5.2937	1.19865e-07	1.023e-06	protein_coding	asparagine synthetase (glutamine-hydrolyzing) [Source:HGNC Symbol;Acc:753]	ASNS	7	97481430	97501854	-1	37
ENSG00000177283	223.774	1.32824	2.51097	0.25102	5.29138	1.21396e-07	1.03538e-06	protein_coding	frizzled family receptor 8 [Source:HGNC Symbol;Acc:4046]	FZD8	10	35927177	35930362	-1	37
ENSG00000138326	14494.1	-0.557636	-1.47186	0.105407	-5.29033	1.22095e-07	1.04067e-06	protein_coding	ribosomal protein S24 [Source:HGNC Symbol;Acc:10411]	RPS24	10	79793518	79816570	1	37
ENSG00000135069	7102.6	-0.859788	-1.81477	0.162539	-5.28972	1.22502e-07	1.04346e-06	protein_coding	phosphoserine aminotransferase 1 [Source:HGNC Symbol;Acc:19129]	PSAT1	9	80912059	80945009	1	37
ENSG00000187605	288.712	-0.764152	-1.69837	0.144527	-5.28724	1.24173e-07	1.057e-06	protein_coding	tet methylcytosine dioxygenase 3 [Source:HGNC Symbol;Acc:28313]	TET3	2	74229840	74335303	1	37
ENSG00000075303	381.64	0.641191	1.55962	0.121284	5.2867	1.2454e-07	1.05944e-06	protein_coding	solute carrier family 25, member 40 [Source:HGNC Symbol;Acc:29680]	SLC25A40	7	87462883	87505672	-1	37
ENSG00000135931	3904.66	-0.533771	-1.44771	0.101009	-5.2844	1.26114e-07	1.07213e-06	protein_coding	armadillo repeat containing 9 [Source:HGNC Symbol;Acc:20730]	ARMC9	2	232063260	232239548	1	37
ENSG00000169607	225.196	0.885272	1.84711	0.167581	5.28264	1.27339e-07	1.08184e-06	protein_coding	cytoskeleton associated protein 2-like [Source:HGNC Symbol;Acc:26877]	CKAP2L	2	113493930	113522254	-1	37
ENSG00000178252	3047.93	-0.53692	-1.45087	0.101649	-5.28212	1.27698e-07	1.08419e-06	protein_coding	WD repeat domain 6 [Source:HGNC Symbol;Acc:12758]	WDR6	3	49044495	49053386	1	37
ENSG00000135446	2474.3	-0.415326	-1.3336	0.0786444	-5.28106	1.28439e-07	1.08978e-06	protein_coding	cyclin-dependent kinase 4 [Source:HGNC Symbol;Acc:1773]	CDK4	12	58141510	58149796	-1	37
ENSG00000066654	1293.26	0.328358	1.25558	0.0621917	5.27977	1.29345e-07	1.09675e-06	protein_coding	THUMP domain containing 1 [Source:HGNC Symbol;Acc:23807]	THUMPD1	16	20744986	20753406	-1	37
ENSG00000151792	1656.36	0.896864	1.86201	0.16989	5.27908	1.29832e-07	1.10017e-06	NA	NA	NA	NA	NA	NA	NA	NA
ENSG00000215012	711.641	-0.628066	-1.54549	0.119005	-5.27765	1.30853e-07	1.10811e-06	protein_coding	chromosome 22 open reading frame 29 [Source:HGNC Symbol;Acc:26112]	C22orf29	22	19833661	19842419	-1	37
ENSG00000144369	634.56	0.766548	1.70119	0.14526	5.27706	1.31275e-07	1.11024e-06	protein_coding	family with sequence similarity 171, member B [Source:HGNC Symbol;Acc:29412]	FAM171B	2	187558698	187630685	1	37
ENSG00000177697	8132.15	-0.504515	-1.41865	0.0956045	-5.27711	1.31237e-07	1.11024e-06	protein_coding	CD151 molecule (Raph blood group) [Source:HGNC Symbol;Acc:1630]	CD151	11	832843	839831	1	37
ENSG00000163682	5799.38	-0.565718	-1.48012	0.107338	-5.27042	1.36115e-07	1.15044e-06	protein_coding	ribosomal protein L9 [Source:HGNC Symbol;Acc:10369]	RPL9	4	39455744	39460568	-1	37
ENSG00000197381	1287.42	0.650278	1.56947	0.123387	5.27022	1.3626e-07	1.15093e-06	protein_coding	adenosine deaminase, RNA-specific, B1 [Source:HGNC Symbol;Acc:226]	ADARB1	21	46493768	46646478	1	37
ENSG00000091640	1099.01	-0.538549	-1.45251	0.102198	-5.26965	1.36681e-07	1.15373e-06	protein_coding	sperm associated antigen 7 [Source:HGNC Symbol;Acc:11216]	SPAG7	17	4862521	4871167	-1	37
ENSG00000128585	3262.37	0.431336	1.34848	0.0818619	5.26907	1.37115e-07	1.15666e-06	protein_coding	muskelin 1, intracellular mediator containing kelch motifs [Source:HGNC Symbol;Acc:7109]	MKLN1	7	130794855	131181395	1	37
ENSG00000135924	1399.27	-0.435095	-1.352	0.0825872	-5.26832	1.37682e-07	1.16069e-06	protein_coding	DnaJ (Hsp40) homolog, subfamily B, member 2 [Source:HGNC Symbol;Acc:5228]	DNAJB2	2	220143989	220151622	1	37
ENSG00000068912	3141.85	0.448329	1.36446	0.0851027	5.26809	1.37851e-07	1.16137e-06	protein_coding	endoplasmic reticulum lectin 1 [Source:HGNC Symbol;Acc:25222]	ERLEC1	2	54014181	54045956	1	37
ENSG00000048405	744.811	0.596531	1.51208	0.11329	5.26553	1.39789e-07	1.17694e-06	protein_coding	zinc finger protein 800 [Source:HGNC Symbol;Acc:27267]	ZNF800	7	126986844	127071978	-1	37
ENSG00000113758	4102.41	-0.456793	-1.37249	0.0867541	-5.26538	1.39902e-07	1.17713e-06	protein_coding	drebrin 1 [Source:HGNC Symbol;Acc:2695]	DBN1	5	176883609	176901402	-1	37
ENSG00000205595	83.0686	1.96619	3.90736	0.373613	5.26264	1.42e-07	1.194e-06	protein_coding	amphiregulin B [Source:HGNC Symbol;Acc:34509]	AREGB	4	75480629	75490486	1	37
ENSG00000175893	601.13	0.838468	1.78815	0.159346	5.26193	1.42549e-07	1.19787e-06	protein_coding	zinc finger, DHHC-type containing 21 [Source:HGNC Symbol;Acc:20750]	ZDHHC21	9	14611069	14693469	-1	37
ENSG00000115808	1326.34	0.371334	1.29355	0.0705734	5.26167	1.42749e-07	1.198e-06	protein_coding	striatin, calmodulin binding protein [Source:HGNC Symbol;Acc:11424]	STRN	2	37070783	37193615	-1	37
ENSG00000187800	2730.73	-0.857771	-1.81224	0.163019	-5.26177	1.42675e-07	1.198e-06	protein_coding	platelet endothelial aggregation receptor 1 [Source:HGNC Symbol;Acc:33631]	PEAR1	1	156863490	156886226	1	37
ENSG00000151502	1329.54	-0.436601	-1.35341	0.0829811	-5.26146	1.4292e-07	1.19868e-06	protein_coding	vacuolar protein sorting 26 homolog B (S. pombe) [Source:HGNC Symbol;Acc:28119]	VPS26B	11	134094539	134117686	1	37
ENSG00000083799	2606.68	0.572903	1.48751	0.108905	5.26057	1.43608e-07	1.20368e-06	protein_coding	cylindromatosis (turban tumor syndrome) [Source:HGNC Symbol;Acc:2584]	CYLD	16	50775961	50835846	1	37
ENSG00000135940	950.667	-0.402641	-1.32193	0.0765601	-5.25915	1.44726e-07	1.21228e-06	protein_coding	cytochrome c oxidase subunit Vb [Source:HGNC Symbol;Acc:2269]	COX5B	2	98262503	98264846	1	37
ENSG00000180573	1946.97	0.845598	1.79701	0.160825	5.25789	1.45722e-07	1.21984e-06	protein_coding	histone cluster 1, H2ac [Source:HGNC Symbol;Acc:4733]	HIST1H2AC	6	26124373	26139344	1	37
ENSG00000256053	182.81	-0.623242	-1.54033	0.118553	-5.25709	1.46349e-07	1.22431e-06	protein_coding	apoptogenic 1, mitochondrial [Source:HGNC Symbol;Acc:20492]	APOPT1	14	104029299	104073860	1	37
ENSG00000169660	503.977	0.926019	1.90003	0.176192	5.25575	1.47426e-07	1.23253e-06	protein_coding	hexosaminidase (glycosyl hydrolase family 20, catalytic domain) containing [Source:HGNC Symbol;Acc:26307]	HEXDC	17	80376194	80400521	1	37
ENSG00000122042	2700.85	0.605105	1.52109	0.115149	5.25498	1.48e-07	1.2361e-06	protein_coding	ubiquitin-like 3 [Source:HGNC Symbol;Acc:12504]	UBL3	13	30338508	30424821	-1	37
ENSG00000170852	1713.11	0.441533	1.35805	0.0840201	5.25509	1.48e-07	1.2361e-06	protein_coding	kelch repeat and BTB (POZ) domain containing 2 [Source:HGNC Symbol;Acc:21751]	KBTBD2	7	32907784	32933743	-1	37
ENSG00000110042	367.827	-1.00175	-2.00243	0.19068	-5.25356	1.49183e-07	1.244e-06	protein_coding	deltex homolog 4 (Drosophila) [Source:HGNC Symbol;Acc:29151]	DTX4	11	58938903	58976060	1	37
ENSG00000164587	10677.1	-0.55468	-1.46884	0.10558	-5.25362	1.49137e-07	1.244e-06	protein_coding	ribosomal protein S14 [Source:HGNC Symbol;Acc:10387]	RPS14	5	149822753	149829319	-1	37
ENSG00000046889	234.459	0.897965	1.86344	0.171	5.25125	1.5107e-07	1.259e-06	protein_coding	phosphatidylinositol-3,4,5-trisphosphate-dependent Rac exchange factor 2 [Source:HGNC Symbol;Acc:22950]	PREX2	8	68864353	69149265	1	37
ENSG00000071794	1303.45	0.42021	1.33812	0.0800334	5.25043	1.51741e-07	1.26377e-06	protein_coding	helicase-like transcription factor [Source:HGNC Symbol;Acc:11099]	HLTF	3	148747914	148804341	-1	37
ENSG00000148187	500.22	-0.468754	-1.38391	0.0892965	-5.24941	1.52588e-07	1.27e-06	protein_coding	mitochondrial ribosome recycling factor [Source:HGNC Symbol;Acc:7234]	MRRF	9	125026882	125085743	1	37
ENSG00000185068	671.255	-0.482506	-1.39717	0.0919611	-5.24685	1.54722e-07	1.287e-06	NA	NA	NA	NA	NA	NA	NA	NA
ENSG00000178429	3945.76	-0.553015	-1.46715	0.105415	-5.24605	1.55394e-07	1.29173e-06	pseudogene	ribosomal protein S3A pseudogene 5 [Source:HGNC Symbol;Acc:23744]	RPS3AP5	10	86320199	86321019	1	37
ENSG00000126778	1003.15	0.769223	1.70435	0.146661	5.24492	1.56352e-07	1.29887e-06	protein_coding	SIX homeobox 1 [Source:HGNC Symbol;Acc:10887]	SIX1	14	61110133	61124977	-1	37
ENSG00000115806	2986.33	-0.301091	-1.23208	0.0574078	-5.24478	1.56472e-07	1.299e-06	protein_coding	golgi reassembly stacking protein 2, 55kDa [Source:HGNC Symbol;Acc:17500]	GORASP2	2	171784974	171823639	1	37
ENSG00000107957	13133.9	-0.449831	-1.36588	0.0858048	-5.24249	1.58426e-07	1.31443e-06	protein_coding	SH3 and PX domains 2A [Source:HGNC Symbol;Acc:23664]	SH3PXD2A	10	105348285	105615301	-1	37
ENSG00000139329	47442.8	0.816679	1.76135	0.155791	5.24215	1.58719e-07	1.316e-06	protein_coding	lumican [Source:HGNC Symbol;Acc:6724]	LUM	12	91496406	91505608	-1	37
ENSG00000174748	15557.4	-0.442429	-1.35889	0.0844009	-5.242	1.58848e-07	1.31627e-06	protein_coding	ribosomal protein L15 [Source:HGNC Symbol;Acc:10306]	RPL15	3	23958036	23965183	1	37
ENSG00000149968	5811.42	0.815039	1.75935	0.155522	5.24067	1.6e-07	1.32494e-06	protein_coding	matrix metallopeptidase 3 (stromelysin 1, progelatinase) [Source:HGNC Symbol;Acc:7173]	MMP3	11	102706532	102714534	-1	37
ENSG00000104980	761.138	-0.360851	-1.28418	0.0688687	-5.23969	1.60845e-07	1.33114e-06	protein_coding	translocase of inner mitochondrial membrane 44 homolog (yeast) [Source:HGNC Symbol;Acc:17316]	TIMM44	19	7991603	8008805	-1	37
ENSG00000133138	1033.64	0.42435	1.34197	0.0809902	5.23951	1.61e-07	1.33157e-06	protein_coding	TBC1 domain family, member 8B (with GRAM domain) [Source:HGNC Symbol;Acc:24715]	TBC1D8B	X	106045910	106119375	1	37
ENSG00000132591	851.237	-0.484329	-1.39894	0.0924475	-5.23897	1.61476e-07	1.33467e-06	protein_coding	Era-like 12S mitochondrial rRNA chaperone 1 [Source:HGNC Symbol;Acc:3424]	ERAL1	17	27181956	27188085	1	37
ENSG00000178074	487.596	0.772822	1.70861	0.147526	5.23856	1.61831e-07	1.33676e-06	protein_coding	chromosome 2 open reading frame 69 [Source:HGNC Symbol;Acc:26799]	C2orf69	2	200775979	200820658	1	37
ENSG00000084072	880.782	-0.38567	-1.30647	0.0736496	-5.23655	1.63606e-07	1.35057e-06	protein_coding	peptidylprolyl isomerase E (cyclophilin E) [Source:HGNC Symbol;Acc:9258]	PPIE	1	40157854	40229586	1	37
ENSG00000124588	429.712	-0.465764	-1.38105	0.0890314	-5.23146	1.68172e-07	1.38739e-06	protein_coding	NAD(P)H dehydrogenase, quinone 2 [Source:HGNC Symbol;Acc:7856]	NQO2	6	2988221	3019996	1	37
ENSG00000117682	1089.3	-0.407593	-1.32647	0.0779163	-5.23117	1.68439e-07	1.38872e-06	protein_coding	dehydrodolichyl diphosphate synthase [Source:HGNC Symbol;Acc:20603]	DHDDS	1	26758773	26797785	1	37
ENSG00000148218	1120	-0.452086	-1.36802	0.0864326	-5.2305	1.69051e-07	1.39289e-06	protein_coding	aminolevulinate dehydratase [Source:HGNC Symbol;Acc:395]	ALAD	9	116148597	116163613	-1	37
ENSG00000005194	825.47	-0.452228	-1.36815	0.0864634	-5.23029	1.69249e-07	1.39364e-06	protein_coding	cytokine induced apoptosis inhibitor 1 [Source:HGNC Symbol;Acc:28050]	CIAPIN1	16	57462081	57481440	-1	37
ENSG00000103353	4011.12	0.391312	1.31159	0.0748372	5.22885	1.70572e-07	1.40277e-06	protein_coding	ubiquitin family domain containing 1 [Source:HGNC Symbol;Acc:30565]	UBFD1	16	23568392	23585710	1	37
ENSG00000171530	1550.37	-0.593517	-1.50892	0.113506	-5.22893	1.70495e-07	1.40277e-06	protein_coding	tubulin folding cofactor A [Source:HGNC Symbol;Acc:11579]	TBCA	5	76986991	77164604	-1	37
ENSG00000135046	18965.9	-0.337505	-1.26357	0.0645657	-5.22731	1.72e-07	1.41355e-06	protein_coding	annexin A1 [Source:HGNC Symbol;Acc:533]	ANXA1	9	75766673	75785309	1	37
ENSG00000205220	1407.39	0.811015	1.75445	0.155177	5.2264	1.72842e-07	1.41966e-06	protein_coding	proteasome (prosome, macropain) subunit, beta type, 10 [Source:HGNC Symbol;Acc:9538]	PSMB10	16	67968405	67970990	-1	37
ENSG00000169762	556.162	0.60508	1.52106	0.115787	5.22578	1.7342e-07	1.42352e-06	protein_coding	transmembrane anterior posterior transformation 1 [Source:HGNC Symbol;Acc:26887]	TAPT1	4	16162128	16229033	-1	37
ENSG00000164405	764.561	-0.519752	-1.43371	0.099473	-5.22505	1.74105e-07	1.42825e-06	protein_coding	ubiquinol-cytochrome c reductase, complex III subunit VII, 9.5kDa [Source:HGNC Symbol;Acc:29594]	UQCRQ	5	132202252	132203723	1	37
ENSG00000005889	1180.33	0.579442	1.49427	0.110903	5.22478	1.74361e-07	1.42946e-06	protein_coding	zinc finger protein, X-linked [Source:HGNC Symbol;Acc:12869]	ZFX	X	24167290	24234372	1	37
ENSG00000171150	6338.28	0.500674	1.41487	0.0958865	5.22153	1.77454e-07	1.4539e-06	protein_coding	suppressor of cytokine signaling 5 [Source:HGNC Symbol;Acc:16852]	SOCS5	2	46926091	46990268	1	37
ENSG00000197345	446.568	-0.586562	-1.50166	0.112346	-5.22102	1.7794e-07	1.457e-06	protein_coding	mitochondrial ribosomal protein L21 [Source:HGNC Symbol;Acc:14479]	MRPL21	11	68658744	68671303	-1	37
ENSG00000130508	22228.5	-0.60836	-1.52452	0.116589	-5.21797	1.80894e-07	1.47932e-06	protein_coding	peroxidasin homolog (Drosophila) [Source:HGNC Symbol;Acc:14966]	PXDN	2	1635659	1748624	-1	37
ENSG00000165233	316.664	-0.6088	-1.52499	0.116674	-5.21797	1.80894e-07	1.47932e-06	protein_coding	chromosome 9 open reading frame 89 [Source:HGNC Symbol;Acc:28148]	C9orf89	9	95858500	95875565	1	37
ENSG00000118508	1461.01	-0.495008	-1.40933	0.0949201	-5.21499	1.83822e-07	1.50232e-06	protein_coding	RAB32, member RAS oncogene family [Source:HGNC Symbol;Acc:9772]	RAB32	6	146864829	146876101	1	37
ENSG00000188522	590.115	-0.421124	-1.33897	0.0808106	-5.21125	1.87575e-07	1.532e-06	protein_coding	family with sequence similarity 83, member G [Source:HGNC Symbol;Acc:32554]	FAM83G	17	18872102	18908117	-1	37
ENSG00000187210	1065.74	0.674774	1.59635	0.12949	5.21099	1.87834e-07	1.5332e-06	protein_coding	glucosaminyl (N-acetyl) transferase 1, core 2 [Source:HGNC Symbol;Acc:4203]	GCNT1	9	79034752	79122332	1	37
ENSG00000198242	10303.5	-0.517324	-1.4313	0.0993183	-5.20875	1.9012e-07	1.5509e-06	protein_coding	ribosomal protein L23a [Source:HGNC Symbol;Acc:10317]	RPL23A	17	27046411	27051377	1	37
ENSG00000204941	6571.25	-0.736736	-1.6664	0.141462	-5.20803	1.9086e-07	1.556e-06	protein_coding	pregnancy specific beta-1-glycoprotein 5 [Source:HGNC Symbol;Acc:9522]	PSG5	19	43670408	43690688	-1	37
ENSG00000138080	6497.09	0.871005	1.82894	0.16727	5.20719	1.91719e-07	1.562e-06	protein_coding	elastin microfibril interfacer 1 [Source:HGNC Symbol;Acc:19880]	EMILIN1	2	27301435	27309271	1	37
ENSG00000113048	1456.33	-0.351996	-1.27632	0.0676016	-5.20691	1.92e-07	1.56339e-06	protein_coding	mitochondrial ribosomal protein S27 [Source:HGNC Symbol;Acc:14512]	MRPS27	5	71515236	71616473	-1	37
ENSG00000136932	269.944	-0.587335	-1.50247	0.112804	-5.20668	1.92251e-07	1.56341e-06	protein_coding	chromosome 9 open reading frame 156 [Source:HGNC Symbol;Acc:30967]	C9orf156	9	100666771	100684852	-1	37
ENSG00000161981	199.781	-0.63156	-1.54924	0.121297	-5.20672	1.92208e-07	1.56341e-06	protein_coding	small nuclear ribonucleoprotein 25kDa (U11/U12) [Source:HGNC Symbol;Acc:14161]	SNRNP25	16	103010	107669	1	37
ENSG00000125877	668.148	-0.399034	-1.31862	0.0766565	-5.20549	1.9349e-07	1.57251e-06	protein_coding	inosine triphosphatase (nucleoside triphosphate pyrophosphatase) [Source:HGNC Symbol;Acc:6176]	ITPA	20	3189514	3204516	1	37
ENSG00000232533	247.414	-0.664185	-1.58467	0.12761	-5.2048	1.94201e-07	1.57731e-06	antisense			7	143076785	143077588	-1	37
ENSG00000142186	2455.46	-0.303944	-1.23451	0.0584017	-5.20438	1.94646e-07	1.58e-06	protein_coding	SCY1-like 1 (S. cerevisiae) [Source:HGNC Symbol;Acc:14372]	SCYL1	11	65292548	65306175	1	37
ENSG00000165655	247.646	1.20996	2.31331	0.232509	5.20393	1.95122e-07	1.58283e-06	protein_coding	zinc finger protein 503 [Source:HGNC Symbol;Acc:23589]	ZNF503	10	77157588	77161664	-1	37
ENSG00000174953	2194.8	0.456044	1.37177	0.087642	5.20348	1.95587e-07	1.58562e-06	protein_coding	DEAH (Asp-Glu-Ala-His) box polypeptide 36 [Source:HGNC Symbol;Acc:14410]	DHX36	3	153990335	154042286	-1	37
ENSG00000135272	2784.65	0.722041	1.64951	0.138786	5.20253	1.96592e-07	1.59279e-06	protein_coding	MyoD family inhibitor domain containing [Source:HGNC Symbol;Acc:28870]	MDFIC	7	114562209	114659256	1	37
ENSG00000136868	2649.82	-0.389506	-1.30994	0.0749037	-5.20009	1.99194e-07	1.61287e-06	protein_coding	solute carrier family 31 (copper transporter), member 1 [Source:HGNC Symbol;Acc:11016]	SLC31A1	9	115983808	116028674	1	37
ENSG00000234741	4421.16	-0.630535	-1.54814	0.121265	-5.19965	1.99663e-07	1.61567e-06	processed_transcript	growth arrest-specific 5 (non-protein coding) [Source:HGNC Symbol;Acc:16355]	GAS5	1	173833038	173838020	-1	37
ENSG00000064932	1443.95	0.576439	1.49116	0.11087	5.19921	2.00136e-07	1.6185e-06	protein_coding	strawberry notch homolog 2 (Drosophila) [Source:HGNC Symbol;Acc:29158]	SBNO2	19	1107636	1174282	-1	37
ENSG00000141696	1415.07	-0.412323	-1.33083	0.0793086	-5.19897	2.00396e-07	1.61952e-06	protein_coding	leprecan-like 4 [Source:HGNC Symbol;Acc:16946]	LEPREL4	17	39958199	39968856	-1	37
ENSG00000144583	1077.91	-0.416516	-1.3347	0.0801168	-5.19886	2.0051e-07	1.61952e-06	protein_coding	membrane-associated ring finger (C3HC4) 4, E3 ubiquitin protein ligase [Source:HGNC Symbol;Acc:29269]	MARCH4	2	217122588	217236750	-1	37
ENSG00000196154	8806.91	-0.672278	-1.59359	0.129316	-5.19871	2.00676e-07	1.61987e-06	protein_coding	S100 calcium binding protein A4 [Source:HGNC Symbol;Acc:10494]	S100A4	1	153516089	153522612	-1	37
ENSG00000056277	254.366	0.624863	1.54206	0.120218	5.19775	2.01717e-07	1.62727e-06	protein_coding	zinc finger protein 280C [Source:HGNC Symbol;Acc:25955]	ZNF280C	X	129336685	129402873	-1	37
ENSG00000103066	669.032	-0.434147	-1.35111	0.0835416	-5.19678	2.02767e-07	1.63473e-06	protein_coding	phospholipase A2, group XV [Source:HGNC Symbol;Acc:17163]	PLA2G15	16	68279207	68294961	1	37
ENSG00000166266	1609.47	0.541367	1.45535	0.104181	5.19643	2.03154e-07	1.63684e-06	protein_coding	cullin 5 [Source:HGNC Symbol;Acc:2556]	CUL5	11	107879459	107978503	1	37
ENSG00000091844	44.2397	1.25236	2.3823	0.241037	5.1957	2.04e-07	1.64225e-06	protein_coding	regulator of G-protein signaling 17 [Source:HGNC Symbol;Acc:14088]	RGS17	6	153325594	153452384	-1	37
ENSG00000244716	3596.29	-0.373063	-1.2951	0.0718074	-5.19533	2.04358e-07	1.64452e-06	pseudogene			1	109534878	109535489	1	37
ENSG00000142534	15192.7	-0.553936	-1.46809	0.10665	-5.19396	2.05866e-07	1.65564e-06	protein_coding	ribosomal protein S11 [Source:HGNC Symbol;Acc:10384]	RPS11	19	49999622	50002946	1	37
ENSG00000235370	161.089	-0.889524	-1.85256	0.171297	-5.19289	2.07058e-07	1.66421e-06	pseudogene	DNM1 pseudogene 51 [Source:HGNC Symbol;Acc:48500]	DNM1P51	15	84953014	84966399	-1	37
ENSG00000114861	1006.56	0.399663	1.3192	0.0769839	5.19152	2.08585e-07	1.67546e-06	protein_coding	forkhead box P1 [Source:HGNC Symbol;Acc:3823]	FOXP1	3	71003844	71633140	-1	37
ENSG00000100297	400.709	0.602129	1.51795	0.115991	5.19115	2.09e-07	1.67777e-06	protein_coding	minichromosome maintenance complex component 5 [Source:HGNC Symbol;Acc:6948]	MCM5	22	35796056	35821423	1	37
ENSG00000160783	488.698	-0.538436	-1.4524	0.103739	-5.19028	2.1e-07	1.68354e-06	protein_coding	polyamine-modulated factor 1 [Source:HGNC Symbol;Acc:9112]	PMF1	1	156182784	156212874	1	37
ENSG00000164919	1170.51	-0.395466	-1.31537	0.0761932	-5.19031	2.09943e-07	1.68354e-06	protein_coding	cytochrome c oxidase subunit VIc [Source:HGNC Symbol;Acc:2285]	COX6C	8	100885428	100906290	-1	37
ENSG00000113300	1093.6	0.540737	1.45472	0.104246	5.18713	2.13555e-07	1.71118e-06	protein_coding	CCR4-NOT transcription complex, subunit 6 [Source:HGNC Symbol;Acc:14099]	CNOT6	5	179921412	180005405	1	37
ENSG00000165832	761.602	0.710517	1.63639	0.136982	5.18692	2.13798e-07	1.71208e-06	protein_coding	TruB pseudouridine (psi) synthase family member 1 [Source:HGNC Symbol;Acc:16060]	TRUB1	10	116697952	116737430	1	37
ENSG00000173905	2700.66	0.328847	1.25601	0.0634056	5.1864	2.14394e-07	1.71581e-06	protein_coding	golgi integral membrane protein 4 [Source:HGNC Symbol;Acc:15448]	GOLIM4	3	167726465	167813763	-1	37
ENSG00000213676	2200.47	-0.587592	-1.50274	0.113302	-5.18606	2.14791e-07	1.71794e-06	protein_coding	activating transcription factor 6 beta [Source:HGNC Symbol;Acc:2349]	ATF6B	6	32065953	32096030	-1	37
ENSG00000072401	750.502	0.845975	1.79748	0.163133	5.1858	2.15089e-07	1.71927e-06	protein_coding	ubiquitin-conjugating enzyme E2D 1 [Source:HGNC Symbol;Acc:12474]	UBE2D1	10	60094735	60130513	1	37
ENSG00000139433	925.915	-0.384684	-1.30557	0.0742008	-5.18436	2.16755e-07	1.73153e-06	protein_coding	glycolipid transfer protein [Source:HGNC Symbol;Acc:24867]	GLTP	12	110288748	110318293	-1	37
ENSG00000166394	717.65	-0.524698	-1.43863	0.101211	-5.18417	2.17e-07	1.73223e-06	protein_coding	cytochrome b5 reductase 2 [Source:HGNC Symbol;Acc:24376]	CYB5R2	11	7686331	7698453	-1	37
ENSG00000244038	7796.38	-0.368223	-1.29076	0.0710493	-5.18264	2.18764e-07	1.74545e-06	protein_coding	dolichyl-diphosphooligosaccharide--protein glycosyltransferase subunit (non-catalytic) [Source:HGNC Symbol;Acc:2728]	DDOST	1	20978270	20988000	-1	37
ENSG00000186472	65.0602	1.44603	2.72458	0.279144	5.18024	2.21599e-07	1.767e-06	protein_coding	piccolo presynaptic cytomatrix protein [Source:HGNC Symbol;Acc:13406]	PCLO	7	82383329	82792246	-1	37
ENSG00000213047	454.372	0.629889	1.54745	0.121619	5.1792	2.22837e-07	1.77579e-06	protein_coding	DENN/MADD domain containing 1B [Source:HGNC Symbol;Acc:28404]	DENND1B	1	197473878	197744826	-1	37
ENSG00000145734	1675.52	0.582759	1.49771	0.112583	5.17626	2.26377e-07	1.8029e-06	protein_coding	B double prime 1, subunit of RNA polymerase III transcription initiation factor IIIB [Source:HGNC Symbol;Acc:13652]	BDP1	5	70751442	70863649	1	37
ENSG00000182117	1020.23	-0.384904	-1.30577	0.0743671	-5.17573	2.27e-07	1.80693e-06	protein_coding	NOP10 ribonucleoprotein [Source:HGNC Symbol;Acc:14378]	NOP10	15	34633917	34635378	-1	37
ENSG00000134152	689.014	0.613446	1.52991	0.118548	5.17465	2.28343e-07	1.81635e-06	protein_coding	katanin p80 subunit B-like 1 [Source:HGNC Symbol;Acc:26199]	KATNBL1	15	34432875	34502297	-1	37
ENSG00000134109	2426.31	0.566755	1.48119	0.10957	5.17254	2.30935e-07	1.83563e-06	protein_coding	ER degradation enhancer, mannosidase alpha-like 1 [Source:HGNC Symbol;Acc:18967]	EDEM1	3	5229331	5261642	1	37
ENSG00000150779	352.493	-0.72545	-1.65342	0.140253	-5.17245	2.31e-07	1.83563e-06	protein_coding	translocase of inner mitochondrial membrane 8 homolog B (yeast) [Source:HGNC Symbol;Acc:11818]	TIMM8B	11	111955524	111957522	-1	37
ENSG00000234127	3381.18	0.587584	1.50273	0.11363	5.17102	2.32814e-07	1.84855e-06	protein_coding	tripartite motif containing 26 [Source:HGNC Symbol;Acc:12962]	TRIM26	6	30152232	30181204	-1	37
ENSG00000083168	2257.05	0.306965	1.2371	0.0593872	5.16887	2.35511e-07	1.86884e-06	protein_coding	K(lysine) acetyltransferase 6A [Source:HGNC Symbol;Acc:13013]	KAT6A	8	41786997	41909508	-1	37
ENSG00000136158	1731.22	0.812177	1.75586	0.157152	5.1681	2.36488e-07	1.87545e-06	protein_coding	sprouty homolog 2 (Drosophila) [Source:HGNC Symbol;Acc:11270]	SPRY2	13	80910111	80915086	-1	37
ENSG00000186010	1784.54	-0.573636	-1.48827	0.111006	-5.1676	2.37124e-07	1.87936e-06	protein_coding	NADH dehydrogenase (ubiquinone) 1 alpha subcomplex, 13 [Source:HGNC Symbol;Acc:17194]	NDUFA13	19	19626545	19644285	1	37
ENSG00000060749	1429.29	0.449818	1.36587	0.0870711	5.16609	2.39e-07	1.89336e-06	protein_coding	glutamine and serine rich 1 [Source:HGNC Symbol;Acc:26154]	QSER1	11	32914724	33014862	1	37
ENSG00000221968	1389.65	-0.981516	-1.97454	0.190088	-5.16347	2.42414e-07	1.919e-06	protein_coding	fatty acid desaturase 3 [Source:HGNC Symbol;Acc:3576]	FADS3	11	61640991	61659523	-1	37
ENSG00000183671	261.731	-0.640669	-1.55905	0.124104	-5.16236	2.43853e-07	1.92919e-06	protein_coding	G protein-coupled receptor 1 [Source:HGNC Symbol;Acc:4463]	GPR1	2	207040040	207082771	-1	37
ENSG00000244187	312.636	-0.763026	-1.69705	0.147828	-5.16157	2.44886e-07	1.9362e-06	protein_coding	transmembrane protein 141 [Source:HGNC Symbol;Acc:28211]	TMEM141	9	139685807	139687709	1	37
ENSG00000196646	261.597	0.534583	1.44852	0.1036	5.16006	2.46866e-07	1.95067e-06	protein_coding	zinc finger protein 136 [Source:HGNC Symbol;Acc:12920]	ZNF136	19	12273879	12300064	1	37
ENSG00000203814	90.3266	1.33059	2.51506	0.257965	5.15803	2.49556e-07	1.97074e-06	protein_coding	histone cluster 2, H2bf [Source:HGNC Symbol;Acc:24700]	HIST2H2BF	1	149754245	149783928	-1	37
ENSG00000133943	1127.01	0.883815	1.84525	0.171387	5.15684	2.51156e-07	1.98218e-06	protein_coding	chromosome 14 open reading frame 159 [Source:HGNC Symbol;Acc:20498]	C14orf159	14	91526677	91691976	1	37
ENSG00000168060	174.003	-0.899819	-1.86583	0.174581	-5.15416	2.54765e-07	2.00945e-06	protein_coding	N-acetylated alpha-linked acidic dipeptidase-like 1 [Source:HGNC Symbol;Acc:23536]	NAALADL1	11	64812290	64826021	-1	37
ENSG00000241343	2052.96	-0.7066	-1.63195	0.137133	-5.15266	2.56823e-07	2.02447e-06	protein_coding	ribosomal protein L36a [Source:HGNC Symbol;Acc:10359]	RPL36A	X	100645812	100651105	1	37
ENSG00000182646	558.34	-0.741261	-1.67164	0.143871	-5.15228	2.57335e-07	2.02729e-06	protein_coding	family with sequence similarity 156, member A [Source:HGNC Symbol;Acc:30114]	FAM156A	X	52976462	53024651	-1	37
ENSG00000138835	1075.33	-0.489081	-1.40355	0.0949425	-5.15134	2.58632e-07	2.03628e-06	protein_coding	regulator of G-protein signaling 3 [Source:HGNC Symbol;Acc:9999]	RGS3	9	116207011	116360018	1	37
ENSG00000196684	92.0466	1.71674	3.28692	0.333299	5.15074	2.59458e-07	2.04156e-06	protein_coding	hematopoietic SH2 domain containing [Source:HGNC Symbol;Acc:24920]	HSH2D	19	16244838	16269386	1	37
ENSG00000111144	1439.38	-0.49389	-1.40824	0.0959032	-5.14988	2.60647e-07	2.04969e-06	protein_coding	leukotriene A4 hydrolase [Source:HGNC Symbol;Acc:6710]	LTA4H	12	96394606	96437298	-1	37
ENSG00000197329	547.23	0.669547	1.59057	0.13005	5.1484	2.62716e-07	2.06472e-06	protein_coding	pellino E3 ubiquitin protein ligase 1 [Source:HGNC Symbol;Acc:8827]	PELI1	2	64319786	64371588	-1	37
ENSG00000166068	2222.76	0.816372	1.76097	0.158572	5.14827	2.62906e-07	2.065e-06	protein_coding	sprouty-related, EVH1 domain containing 1 [Source:HGNC Symbol;Acc:20249]	SPRED1	15	38544527	38649450	1	37
ENSG00000154556	100.669	-1.84316	-3.58796	0.358119	-5.14678	2.65e-07	2.08014e-06	protein_coding	sorbin and SH3 domain containing 2 [Source:HGNC Symbol;Acc:24098]	SORBS2	4	186506598	186877806	-1	37
ENSG00000175886	415.909	-0.771742	-1.70733	0.15004	-5.14358	2.6955e-07	2.11462e-06	pseudogene	ribosomal protein L7a pseudogene 66 [Source:HGNC Symbol;Acc:35682]	RPL7AP66	18	36914836	36915639	-1	37
ENSG00000159335	5754.21	-0.470797	-1.38587	0.0915389	-5.14314	2.70188e-07	2.11836e-06	protein_coding	parathymosin [Source:HGNC Symbol;Acc:9629]	PTMS	12	6874682	6880116	1	37
ENSG00000172845	3053.47	0.576356	1.49108	0.112067	5.14295	2.70462e-07	2.11924e-06	protein_coding	Sp3 transcription factor [Source:HGNC Symbol;Acc:11208]	SP3	2	174771187	174830430	-1	37
ENSG00000135968	1851.77	0.515531	1.42952	0.100261	5.1419	2.72e-07	2.12978e-06	protein_coding	GRIP and coiled-coil domain containing 2 [Source:HGNC Symbol;Acc:23218]	GCC2	2	109065017	109125871	1	37
ENSG00000104518	2074.57	0.769975	1.70524	0.149757	5.14149	2.72571e-07	2.13322e-06	protein_coding	gasdermin D [Source:HGNC Symbol;Acc:25697]	GSDMD	8	144635377	144645232	1	37
ENSG00000102125	378.036	-0.543921	-1.45793	0.105817	-5.1402	2.74448e-07	2.14662e-06	protein_coding	tafazzin [Source:HGNC Symbol;Acc:11577]	TAZ	X	153639854	153650065	1	37
ENSG00000162804	452.42	1.30633	2.47311	0.2542	5.13898	2.76235e-07	2.15931e-06	protein_coding	sushi, nidogen and EGF-like domains 1 [Source:HGNC Symbol;Acc:24696]	SNED1	2	241938255	242034983	1	37
ENSG00000161970	12385.9	-0.625156	-1.54238	0.121711	-5.1364	2.8e-07	2.18781e-06	protein_coding	ribosomal protein L26 [Source:HGNC Symbol;Acc:10327]	RPL26	17	8280838	8286531	-1	37
ENSG00000184588	853.937	0.841758	1.79223	0.163895	5.13597	2.80692e-07	2.19154e-06	protein_coding	phosphodiesterase 4B, cAMP-specific [Source:HGNC Symbol;Acc:8781]	PDE4B	1	66258197	66840259	1	37
ENSG00000256872	84.4648	-1.01469	-2.02046	0.197574	-5.13574	2.81e-07	2.193e-06	NA	NA	NA	NA	NA	NA	NA	NA
ENSG00000133030	5832.63	-0.32735	-1.25471	0.0637568	-5.13436	2.83109e-07	2.20778e-06	protein_coding	myosin phosphatase Rho interacting protein [Source:HGNC Symbol;Acc:30321]	MPRIP	17	16945859	17120993	1	37
ENSG00000049449	12951	0.372566	1.29465	0.072581	5.1331	2.85e-07	2.22125e-06	protein_coding	reticulocalbin 1, EF-hand calcium binding domain [Source:HGNC Symbol;Acc:9934]	RCN1	11	31833939	32127301	1	37
ENSG00000171067	1327.98	-0.541858	-1.45585	0.105633	-5.12964	2.90303e-07	2.26119e-06	protein_coding	chromosome 11 open reading frame 24 [Source:HGNC Symbol;Acc:1174]	C11orf24	11	68028803	68039469	-1	37
ENSG00000105372	15484	-0.611589	-1.52794	0.119235	-5.12928	2.90853e-07	2.26413e-06	protein_coding	ribosomal protein S19 [Source:HGNC Symbol;Acc:10402]	RPS19	19	42363988	42376994	1	37
ENSG00000197358	255.967	1.18575	2.27482	0.231313	5.12618	2.95678e-07	2.30032e-06	pseudogene	BCL2/adenovirus E1B 19kDa interacting protein 3 pseudogene 1 [Source:HGNC Symbol;Acc:19922]	BNIP3P1	14	28733596	28735180	1	37
ENSG00000177888	470.824	0.513211	1.42722	0.100132	5.12533	2.97e-07	2.30942e-06	protein_coding	zinc finger and BTB domain containing 41 [Source:HGNC Symbol;Acc:24819]	ZBTB41	1	197122810	197169672	-1	37
ENSG00000113594	1302.6	0.979114	1.97125	0.191114	5.1232	3.00397e-07	2.33427e-06	protein_coding	leukemia inhibitory factor receptor alpha [Source:HGNC Symbol;Acc:6597]	LIFR	5	38475065	38608456	-1	37
ENSG00000160161	57.884	1.1506	2.22006	0.224756	5.11931	3.06649e-07	2.38143e-06	protein_coding	cartilage intermediate layer protein 2 [Source:HGNC Symbol;Acc:24213]	CILP2	19	19649057	19657468	1	37
ENSG00000183935	137.054	-0.639769	-1.55808	0.125075	-5.11508	3.13602e-07	2.434e-06	pseudogene	5-hydroxytryptamine (serotonin) receptor 7 pseudogene 1 [Source:HGNC Symbol;Acc:30411]	HTR7P1	12	13152812	13155768	1	37
ENSG00000100815	1985.29	0.584369	1.49938	0.114247	5.11494	3.13836e-07	2.43436e-06	protein_coding	thyroid hormone receptor interactor 11 [Source:HGNC Symbol;Acc:12305]	TRIP11	14	92432335	92507240	-1	37
ENSG00000152127	2592.71	-0.467169	-1.38239	0.0913837	-5.11217	3.18484e-07	2.4682e-06	protein_coding	mannosyl (alpha-1,6-)-glycoprotein beta-1,6-N-acetyl-glucosaminyltransferase [Source:HGNC Symbol;Acc:7049]	MGAT5	2	134877554	135212192	1	37
ENSG00000157954	1857.9	-0.343447	-1.26878	0.067183	-5.11211	3.18574e-07	2.4682e-06	protein_coding	WD repeat domain, phosphoinositide interacting 2 [Source:HGNC Symbol;Acc:32225]	WIPI2	7	5229819	5273457	1	37
ENSG00000004142	1995.54	-0.459188	-1.37477	0.0898657	-5.10972	3.22643e-07	2.49677e-06	protein_coding	polymerase (DNA-directed), delta interacting protein 2 [Source:HGNC Symbol;Acc:23781]	POLDIP2	17	26673659	26684545	-1	37
ENSG00000084693	592.406	-0.354063	-1.27815	0.0692913	-5.10977	3.2255e-07	2.49677e-06	protein_coding	ATP/GTP binding protein-like 5 [Source:HGNC Symbol;Acc:26147]	AGBL5	2	27265232	27293490	1	37
ENSG00000185753	401.928	0.541461	1.45545	0.106016	5.10735	3.26716e-07	2.5268e-06	protein_coding	chromosome X open reading frame 38 [Source:HGNC Symbol;Acc:28589]	CXorf38	X	40488285	40506819	-1	37
ENSG00000204348	296.144	-0.722556	-1.6501	0.141515	-5.10587	3.2927e-07	2.545e-06	protein_coding	decapping exoribonuclease [Source:HGNC Symbol;Acc:2992]	DXO	6	31937587	31940069	-1	37
ENSG00000013588	3193.03	-0.357648	-1.28134	0.0700727	-5.10396	3.32626e-07	2.56947e-06	protein_coding	G protein-coupled receptor, family C, group 5, member A [Source:HGNC Symbol;Acc:9836]	GPRC5A	12	13043716	13070871	1	37
ENSG00000100220	2130.84	-0.32203	-1.25009	0.063096	-5.10381	3.3288e-07	2.56992e-06	protein_coding	RNA 2',3'-cyclic phosphate and 5'-OH ligase [Source:HGNC Symbol;Acc:26935]	RTCB	22	32783569	32808242	-1	37
ENSG00000116288	3336.95	-0.378576	-1.30006	0.0741772	-5.10367	3.33126e-07	2.57031e-06	protein_coding	parkinson protein 7 [Source:HGNC Symbol;Acc:16369]	PARK7	1	8014351	8045565	1	37
ENSG00000125445	731.786	-0.497056	-1.41133	0.0974506	-5.1006	3.38587e-07	2.60937e-06	protein_coding	mitochondrial ribosomal protein S7 [Source:HGNC Symbol;Acc:14499]	MRPS7	17	73257755	73262454	1	37
ENSG00000162972	371.595	0.490053	1.4045	0.0960756	5.1007	3.38391e-07	2.60937e-06	protein_coding	chromosome 2 open reading frame 47 [Source:HGNC Symbol;Acc:26198]	C2orf47	2	200820040	200873263	1	37
ENSG00000112249	4536.8	0.383119	1.30416	0.0751231	5.09988	3.39863e-07	2.61766e-06	protein_coding	activating signal cointegrator 1 complex subunit 3 [Source:HGNC Symbol;Acc:18697]	ASCC3	6	100956070	101329248	-1	37
ENSG00000115694	2028.77	-0.44368	-1.36007	0.0870285	-5.0981	3.43072e-07	2.64083e-06	protein_coding	serine/threonine kinase 25 [Source:HGNC Symbol;Acc:11404]	STK25	2	242432089	242449145	-1	37
ENSG00000099337	305.769	-0.943539	-1.92324	0.185098	-5.09752	3.44135e-07	2.64745e-06	protein_coding	potassium channel, subfamily K, member 6 [Source:HGNC Symbol;Acc:6281]	KCNK6	19	38810484	38819660	1	37
ENSG00000134352	28337	0.641735	1.5602	0.125911	5.09672	3.45583e-07	2.657e-06	protein_coding	interleukin 6 signal transducer (gp130, oncostatin M receptor) [Source:HGNC Symbol;Acc:6021]	IL6ST	5	55230923	55290821	-1	37
ENSG00000153339	1463.53	0.290983	1.22347	0.0570995	5.09607	3.46777e-07	2.66465e-06	protein_coding	trafficking protein particle complex 8 [Source:HGNC Symbol;Acc:29169]	TRAPPC8	18	29409136	29533099	-1	37
ENSG00000137462	56.2023	1.89661	3.72337	0.372189	5.09583	3.47218e-07	2.66648e-06	protein_coding	toll-like receptor 2 [Source:HGNC Symbol;Acc:11848]	TLR2	4	154622652	154626851	1	37
ENSG00000211772	182.423	-1.14434	-2.21044	0.224571	-5.09564	3.47558e-07	2.66753e-06	TR_C_gene	T cell receptor beta constant 2 [Source:HGNC Symbol;Acc:12157]	TRBC2	7	142498725	142500432	1	37
ENSG00000104679	468.651	-0.5886	-1.50379	0.11556	-5.09347	3.51561e-07	2.69667e-06	protein_coding	R3H domain and coiled-coil containing 1 [Source:HGNC Symbol;Acc:27329]	R3HCC1	8	23127633	23153792	1	37
ENSG00000138640	965.863	0.645863	1.56467	0.126833	5.09222	3.53888e-07	2.71135e-06	protein_coding	family with sequence similarity 13, member A [Source:HGNC Symbol;Acc:19367]	FAM13A	4	89647106	90032549	-1	37
ENSG00000255659	2810.54	-0.467265	-1.38249	0.0917602	-5.09224	3.53853e-07	2.71135e-06	NA	NA	NA	NA	NA	NA	NA	NA
ENSG00000156411	877.028	-0.495592	-1.4099	0.0973338	-5.09168	3.5491e-07	2.71759e-06	protein_coding	chromosome 14 open reading frame 2 [Source:HGNC Symbol;Acc:1188]	C14orf2	14	104378625	104394606	-1	37
ENSG00000149483	468.789	-0.544077	-1.45809	0.10686	-5.09148	3.55281e-07	2.71885e-06	protein_coding	transmembrane protein 138 [Source:HGNC Symbol;Acc:26944]	TMEM138	11	61129473	61136981	1	37
ENSG00000158987	385.908	0.773146	1.70899	0.15187	5.09086	3.56449e-07	2.72619e-06	protein_coding	Rap guanine nucleotide exchange factor (GEF) 6 [Source:HGNC Symbol;Acc:20655]	RAPGEF6	5	130759614	130970929	-1	37
ENSG00000164967	208.443	-0.665223	-1.58581	0.130727	-5.08863	3.60665e-07	2.75683e-06	protein_coding	ribonuclease P/MRP 25kDa subunit-like [Source:HGNC Symbol;Acc:19909]	RPP25L	9	34610483	34612101	-1	37
ENSG00000167123	1728.69	-0.466766	-1.38201	0.0917441	-5.08769	3.62453e-07	2.76888e-06	protein_coding	cerebral endothelial cell adhesion molecule [Source:HGNC Symbol;Acc:23723]	CERCAM	9	131174030	131199626	1	37
ENSG00000120868	866.544	0.501341	1.41553	0.0985485	5.08726	3.63278e-07	2.77357e-06	protein_coding	apoptotic peptidase activating factor 1 [Source:HGNC Symbol;Acc:576]	APAF1	12	99038919	99129204	1	37
ENSG00000184083	526.979	0.745372	1.67641	0.146523	5.08707	3.63638e-07	2.7747e-06	protein_coding	family with sequence similarity 120C [Source:HGNC Symbol;Acc:16949]	FAM120C	X	54094757	54209714	-1	37
ENSG00000156990	367.901	-0.582408	-1.49735	0.114544	-5.08459	3.68427e-07	2.80961e-06	protein_coding	RNA pseudouridylate synthase domain containing 3 [Source:HGNC Symbol;Acc:28437]	RPUSD3	3	9879533	9886286	-1	37
ENSG00000106460	2106.77	0.774234	1.71028	0.152293	5.08386	3.69839e-07	2.81874e-06	protein_coding	transmembrane protein 106B [Source:HGNC Symbol;Acc:22407]	TMEM106B	7	12250867	12282993	1	37
ENSG00000205189	567.582	0.601253	1.51703	0.118283	5.08316	3.71209e-07	2.82753e-06	protein_coding	zinc finger and BTB domain containing 10 [Source:HGNC Symbol;Acc:30953]	ZBTB10	8	81397854	81438500	1	37
ENSG00000158470	4098.89	0.491493	1.4059	0.0967072	5.08228	3.72936e-07	2.83574e-06	protein_coding	UDP-Gal:betaGlcNAc beta 1,4- galactosyltransferase, polypeptide 5 [Source:HGNC Symbol;Acc:928]	B4GALT5	20	48249482	48330415	-1	37
ENSG00000183814	110.33	0.972645	1.96244	0.191377	5.08236	3.72778e-07	2.83574e-06	protein_coding	lin-9 homolog (C. elegans) [Source:HGNC Symbol;Acc:30830]	LIN9	1	226418850	226497570	-1	37
ENSG00000234431	245.369	0.723731	1.65145	0.1424	5.08238	3.72739e-07	2.83574e-06	lincRNA			2	202031688	202032269	1	37
ENSG00000157657	2269.29	0.614275	1.53079	0.120873	5.08199	3.73492e-07	2.83832e-06	protein_coding	zinc finger protein 618 [Source:HGNC Symbol;Acc:29416]	ZNF618	9	116638562	116818871	1	37
ENSG00000153395	1184.5	0.526108	1.44004	0.103545	5.08095	3.75551e-07	2.85231e-06	protein_coding	lysophosphatidylcholine acyltransferase 1 [Source:HGNC Symbol;Acc:25718]	LPCAT1	5	1456595	1524092	-1	37
ENSG00000197020	113.067	0.83529	1.78422	0.164407	5.08061	3.7623e-07	2.85582e-06	protein_coding	zinc finger protein 100 [Source:HGNC Symbol;Acc:12880]	ZNF100	19	21905568	21950430	-1	37
ENSG00000135930	1646.23	-0.330931	-1.25782	0.0651501	-5.07951	3.7841e-07	2.8707e-06	protein_coding	eukaryotic translation initiation factor 4E family member 2 [Source:HGNC Symbol;Acc:3293]	EIF4E2	2	233414762	233448354	1	37
ENSG00000172731	121.911	-0.691527	-1.61499	0.136147	-5.07928	3.78863e-07	2.87248e-06	protein_coding	leucine rich repeat containing 20 [Source:HGNC Symbol;Acc:23421]	LRRC20	10	72058729	72142382	-1	37
ENSG00000082996	1689.45	0.507271	1.42136	0.0998871	5.07845	3.80531e-07	2.88346e-06	protein_coding	ring finger protein 13 [Source:HGNC Symbol;Acc:10057]	RNF13	3	149530495	149679926	1	37
ENSG00000198931	916.896	-0.400921	-1.32035	0.0789527	-5.07798	3.81462e-07	2.88884e-06	protein_coding	adenine phosphoribosyltransferase [Source:HGNC Symbol;Acc:626]	APRT	16	88875747	88878352	-1	37
ENSG00000064995	390.651	-0.417293	-1.33542	0.0821809	-5.07773	3.82e-07	2.891e-06	protein_coding	TAF11 RNA polymerase II, TATA box binding protein (TBP)-associated factor, 28kDa [Source:HGNC Symbol;Acc:11544]	TAF11	6	34845555	34855866	-1	37
ENSG00000169991	599.879	-0.50438	-1.41851	0.0993539	-5.0766	3.84259e-07	2.90666e-06	protein_coding	intermediate filament family orphan 2 [Source:HGNC Symbol;Acc:27006]	IFFO2	1	19230775	19283180	-1	37
ENSG00000127838	707.316	-0.56854	-1.48302	0.112022	-5.07523	3.87e-07	2.92592e-06	protein_coding	paroxysmal nonkinesigenic dyskinesia [Source:HGNC Symbol;Acc:9153]	PNKD	2	219135115	219211516	1	37
ENSG00000122085	553.356	-0.441602	-1.35811	0.0870268	-5.07432	3.88875e-07	2.93819e-06	protein_coding	MTERF domain containing 2 [Source:HGNC Symbol;Acc:28785]	MTERFD2	2	242011584	242041747	-1	37
ENSG00000094975	1439.26	0.518489	1.43245	0.102196	5.07346	3.90643e-07	2.94815e-06	protein_coding	SUN domain containing ossification factor [Source:HGNC Symbol;Acc:1240]	SUCO	1	172501489	172580971	1	37
ENSG00000196074	126.866	0.842609	1.79329	0.166079	5.07353	3.90503e-07	2.94815e-06	protein_coding	synaptonemal complex protein 2 [Source:HGNC Symbol;Acc:11490]	SYCP2	20	58438618	58508710	-1	37
ENSG00000088682	523.116	-0.54838	-1.46244	0.108102	-5.07281	3.92e-07	2.95653e-06	protein_coding	coenzyme Q9 [Source:HGNC Symbol;Acc:25302]	COQ9	16	57481337	57495187	1	37
ENSG00000083844	569.094	0.697005	1.62114	0.137428	5.07178	3.9412e-07	2.971e-06	protein_coding	zinc finger protein 264 [Source:HGNC Symbol;Acc:13057]	ZNF264	19	57702868	57724724	1	37
ENSG00000137767	2416.64	0.642573	1.56111	0.126718	5.07088	3.96e-07	2.98326e-06	protein_coding	sulfide quinone reductase-like (yeast) [Source:HGNC Symbol;Acc:20390]	SQRDL	15	45923346	45983492	1	37
ENSG00000108509	1316.38	-0.511526	-1.42556	0.100879	-5.07067	3.96418e-07	2.98486e-06	protein_coding	calmodulin binding transcription activator 2 [Source:HGNC Symbol;Acc:18807]	CAMTA2	17	4871287	4890960	-1	37
ENSG00000164251	317.728	0.986669	1.9816	0.194664	5.06858	4.00789e-07	3.016e-06	protein_coding	coagulation factor II (thrombin) receptor-like 1 [Source:HGNC Symbol;Acc:3538]	F2RL1	5	76114758	76131140	1	37
ENSG00000067955	1281.39	0.694257	1.61805	0.137079	5.06464	4.09166e-07	3.07653e-06	protein_coding	core-binding factor, beta subunit [Source:HGNC Symbol;Acc:1539]	CBFB	16	67063019	67134961	1	37
ENSG00000089902	1373.82	0.38532	1.30615	0.076083	5.06447	4.09531e-07	3.07653e-06	protein_coding	REST corepressor 1 [Source:HGNC Symbol;Acc:17441]	RCOR1	14	103058998	103196913	1	37
ENSG00000116883	115.519	-1.02829	-2.03961	0.20304	-5.06448	4.09519e-07	3.07653e-06	protein_coding			1	36789335	36794822	1	37
ENSG00000213722	1246.82	-0.566331	-1.48075	0.11185	-5.06332	4.12e-07	3.09342e-06	protein_coding	dimethylarginine dimethylaminohydrolase 2 [Source:HGNC Symbol;Acc:2716]	DDAH2	6	31694815	31698394	-1	37
ENSG00000177200	2724.86	0.470242	1.38534	0.0928781	5.063	4.127e-07	3.09679e-06	protein_coding	chromodomain helicase DNA binding protein 9 [Source:HGNC Symbol;Acc:25701]	CHD9	16	53088945	53363062	1	37
ENSG00000152520	1177.2	0.520837	1.43479	0.10289	5.06208	4.14714e-07	3.11012e-06	protein_coding	PAN3 poly(A) specific ribonuclease subunit homolog (S. cerevisiae) [Source:HGNC Symbol;Acc:29991]	PAN3	13	28712643	28869475	1	37
ENSG00000100211	227.981	-0.581208	-1.4961	0.114851	-5.06056	4.18e-07	3.13311e-06	protein_coding	chibby homolog 1 (Drosophila) [Source:HGNC Symbol;Acc:1307]	CBY1	22	39052641	39069859	1	37
ENSG00000062598	2298.16	0.495326	1.40964	0.097902	5.05941	4.20563e-07	3.15038e-06	protein_coding	engulfment and cell motility 2 [Source:HGNC Symbol;Acc:17233]	ELMO2	20	44994688	45061704	-1	37
ENSG00000142634	899.103	0.409942	1.32863	0.0810327	5.05897	4.21531e-07	3.15583e-06	protein_coding	EF-hand domain family, member D2 [Source:HGNC Symbol;Acc:28670]	EFHD2	1	15736391	15756839	1	37
ENSG00000160058	2398.15	-0.377692	-1.29926	0.0746629	-5.05863	4.22287e-07	3.15968e-06	protein_coding	BSD domain containing 1 [Source:HGNC Symbol;Acc:25501]	BSDC1	1	32830704	32860332	-1	37
ENSG00000101412	117.77	0.985979	1.98066	0.194958	5.0574	4.25e-07	3.1782e-06	protein_coding	E2F transcription factor 1 [Source:HGNC Symbol;Acc:3113]	E2F1	20	32263489	32274210	-1	37
ENSG00000006114	1457.3	0.378954	1.3004	0.0749544	5.0558	4.28601e-07	3.20326e-06	protein_coding	synergin, gamma [Source:HGNC Symbol;Acc:557]	SYNRG	17	35874900	35969544	-1	37
ENSG00000135932	2918.49	0.458222	1.37385	0.0906548	5.05458	4.31341e-07	3.22191e-06	protein_coding	calcium binding protein 39 [Source:HGNC Symbol;Acc:20292]	CAB39	2	231577560	231685790	1	37
ENSG00000110925	1483.24	0.451483	1.36745	0.0893245	5.05441	4.31714e-07	3.22286e-06	protein_coding	cysteine-serine-rich nuclear protein 2 [Source:HGNC Symbol;Acc:16006]	CSRNP2	12	51454990	51477447	-1	37
ENSG00000164574	4059.4	-0.496703	-1.41099	0.098293	-5.05329	4.34259e-07	3.24e-06	protein_coding	UDP-N-acetyl-alpha-D-galactosamine:polypeptide N-acetylgalactosaminyltransferase 10 (GalNAc-T10) [Source:HGNC Symbol;Acc:19873]	GALNT10	5	153570290	153800544	1	37
ENSG00000187838	1041.37	-0.438168	-1.35488	0.0867164	-5.05289	4.3517e-07	3.245e-06	protein_coding	TMEM256-PLSCR3 readthrough (NMD candidate) [Source:HGNC Symbol;Acc:49186]	TMEM256-PLSCR3	17	7293046	7307416	-1	37
ENSG00000139154	1033.12	0.541515	1.4555	0.107191	5.05189	4.37464e-07	3.26021e-06	protein_coding	AE binding protein 2 [Source:HGNC Symbol;Acc:24051]	AEBP2	12	19556979	19873735	1	37
ENSG00000108825	534.048	-0.447202	-1.36339	0.0885336	-5.05122	4.39e-07	3.268e-06	protein_coding	PTGES3L-AARSD1 readthrough [Source:HGNC Symbol;Acc:43946]	PTGES3L-AARSD1	17	41102543	41132545	-1	37
ENSG00000129219	718.583	-0.521375	-1.43532	0.103217	-5.05125	4.38921e-07	3.268e-06	protein_coding	phospholipase D2 [Source:HGNC Symbol;Acc:9068]	PLD2	17	4710391	4726729	1	37
ENSG00000105671	640.778	-0.427557	-1.34495	0.0846578	-5.05042	4.4085e-07	3.27985e-06	protein_coding	DEAD (Asp-Glu-Ala-Asp) box polypeptide 49 [Source:HGNC Symbol;Acc:18684]	DDX49	19	19030484	19039436	1	37
ENSG00000189343	964.426	-0.517021	-1.431	0.102374	-5.0503	4.41125e-07	3.28e-06	pseudogene	ribosomal protein S2 pseudogene 46 [Source:HGNC Symbol;Acc:35839]	RPS2P46	17	19349246	19350169	-1	37
ENSG00000067829	795.234	-0.400338	-1.31982	0.079304	-5.04814	4.46137e-07	3.31543e-06	protein_coding	isocitrate dehydrogenase 3 (NAD+) gamma [Source:HGNC Symbol;Acc:5386]	IDH3G	X	153051221	153059978	-1	37
ENSG00000145592	11927.5	-0.613786	-1.53027	0.121594	-5.04784	4.4684e-07	3.31877e-06	protein_coding	ribosomal protein L37 [Source:HGNC Symbol;Acc:10347]	RPL37	5	40825364	40835437	-1	37
ENSG00000121281	993.222	0.70649	1.63183	0.140017	5.04575	4.51739e-07	3.35325e-06	protein_coding	adenylate cyclase 7 [Source:HGNC Symbol;Acc:238]	ADCY7	16	50280048	50352046	1	37
ENSG00000150995	335.078	0.966333	1.95387	0.191528	5.04539	4.52595e-07	3.35771e-06	protein_coding	inositol 1,4,5-trisphosphate receptor, type 1 [Source:HGNC Symbol;Acc:6180]	ITPR1	3	4535032	4889524	1	37
ENSG00000104973	1044.14	0.677221	1.59906	0.134321	5.04179	4.61188e-07	3.41952e-06	protein_coding	mediator complex subunit 25 [Source:HGNC Symbol;Acc:28845]	MED25	19	50321539	50342073	1	37
ENSG00000109436	1802.92	0.677399	1.59925	0.134462	5.03785	4.70796e-07	3.48879e-06	protein_coding	TBC1 domain family, member 9 (with GRAM domain) [Source:HGNC Symbol;Acc:21710]	TBC1D9	4	141541919	141677274	-1	37
ENSG00000164978	394.244	-0.525984	-1.43992	0.104484	-5.03413	4.8e-07	3.55513e-06	protein_coding	nudix (nucleoside diphosphate linked moiety X)-type motif 2 [Source:HGNC Symbol;Acc:8049]	NUDT2	9	34329504	34343709	1	37
ENSG00000163848	1752.92	0.518634	1.4326	0.103058	5.03243	4.84305e-07	3.58484e-06	protein_coding	zinc finger protein 148 [Source:HGNC Symbol;Acc:12933]	ZNF148	3	124944405	125094198	-1	37
ENSG00000170185	1213.96	0.45844	1.37405	0.0911463	5.02971	4.91215e-07	3.63394e-06	protein_coding	ubiquitin specific peptidase 38 [Source:HGNC Symbol;Acc:20067]	USP38	4	144106070	144144983	1	37
ENSG00000087088	2103.65	-0.429672	-1.34693	0.0854323	-5.02939	4.92e-07	3.638e-06	protein_coding	BCL2-associated X protein [Source:HGNC Symbol;Acc:959]	BAX	19	49458072	49465055	1	37
ENSG00000108064	872.091	0.513053	1.42707	0.10202	5.02892	4.9324e-07	3.64481e-06	protein_coding	transcription factor A, mitochondrial [Source:HGNC Symbol;Acc:11741]	TFAM	10	60144782	60158981	1	37
ENSG00000198892	584.265	-0.558876	-1.47312	0.111199	-5.0259	5.01083e-07	3.70067e-06	protein_coding	shisa family member 4 [Source:HGNC Symbol;Acc:27139]	SHISA4	1	201857808	201861434	1	37
ENSG00000189308	637.709	0.520992	1.43494	0.103676	5.02521	5.02894e-07	3.712e-06	protein_coding	lin-54 homolog (C. elegans) [Source:HGNC Symbol;Acc:25397]	LIN54	4	83831126	83934079	-1	37
ENSG00000102805	1082.17	0.616813	1.53348	0.122793	5.0232	5.08187e-07	3.74892e-06	protein_coding	ceroid-lipofuscinosis, neuronal 5 [Source:HGNC Symbol;Acc:2076]	CLN5	13	77564795	77576652	1	37
ENSG00000119402	1158.47	-0.305066	-1.23548	0.0607508	-5.0216	5.12428e-07	3.77808e-06	protein_coding	F-box and WD repeat domain containing 2 [Source:HGNC Symbol;Acc:13608]	FBXW2	9	123514256	123555690	-1	37
ENSG00000165792	738.163	-0.483825	-1.39845	0.0963529	-5.02138	5.13e-07	3.7803e-06	protein_coding	methyltransferase like 17 [Source:HGNC Symbol;Acc:19280]	METTL17	14	21457929	21465189	1	37
ENSG00000160131	933.323	0.609519	1.52575	0.121391	5.02113	5.13674e-07	3.783e-06	protein_coding	VMA21 vacuolar H+-ATPase homolog (S. cerevisiae) [Source:HGNC Symbol;Acc:22082]	VMA21	X	150564987	150577836	1	37
ENSG00000181690	540.307	0.640467	1.55883	0.127559	5.02093	5.14211e-07	3.78484e-06	protein_coding	pleiomorphic adenoma gene 1 [Source:HGNC Symbol;Acc:9045]	PLAG1	8	57073463	57123883	-1	37
ENSG00000174891	942.624	0.469602	1.38473	0.0935561	5.01947	5.18155e-07	3.81173e-06	protein_coding	arginine/serine-rich coiled-coil 1 [Source:HGNC Symbol;Acc:24152]	RSRC1	3	157823644	158263519	1	37
ENSG00000196911	481.789	0.700104	1.62462	0.139501	5.01862	5.20447e-07	3.82644e-06	protein_coding	karyopherin alpha 5 (importin alpha 6) [Source:HGNC Symbol;Acc:6398]	KPNA5	6	117002350	117063029	1	37
ENSG00000118620	211.841	0.635959	1.55397	0.12675	5.01743	5.23667e-07	3.848e-06	protein_coding	zinc finger protein 430 [Source:HGNC Symbol;Acc:20808]	ZNF430	19	21203426	21242856	1	37
ENSG00000119820	1724.89	0.559695	1.47396	0.111564	5.0168	5.25398e-07	3.85851e-06	protein_coding	Yip1 domain family, member 4 [Source:HGNC Symbol;Acc:28145]	YIPF4	2	32502979	32541663	1	37
ENSG00000151388	3286.5	-0.58621	-1.5013	0.116902	-5.01454	5.31617e-07	3.902e-06	protein_coding	ADAM metallopeptidase with thrombospondin type 1 motif, 12 [Source:HGNC Symbol;Acc:14605]	ADAMTS12	5	33523640	33892297	-1	37
ENSG00000123349	4640.23	-0.556425	-1.47062	0.110977	-5.01389	5.33394e-07	3.91066e-06	protein_coding	prefoldin subunit 5 [Source:HGNC Symbol;Acc:8869]	PFDN5	12	53689075	53693234	1	37
ENSG00000180776	689.75	0.577691	1.49246	0.115218	5.0139	5.33391e-07	3.91066e-06	protein_coding	zinc finger, DHHC-type containing 20 [Source:HGNC Symbol;Acc:20749]	ZDHHC20	13	21950263	22033509	-1	37
ENSG00000170340	898.976	0.69972	1.62419	0.139629	5.01128	5.40696e-07	3.962e-06	protein_coding	UDP-GlcNAc:betaGal beta-1,3-N-acetylglucosaminyltransferase 2 [Source:HGNC Symbol;Acc:15629]	B3GNT2	2	62423248	62451866	1	37
ENSG00000154330	121.181	-0.832823	-1.78117	0.166231	-5.01003	5.44209e-07	3.981e-06	protein_coding	phosphoglucomutase 5 [Source:HGNC Symbol;Acc:8908]	PGM5	9	70943224	71145977	1	37
ENSG00000173762	91.1836	1.56297	2.95461	0.311956	5.01022	5.43673e-07	3.981e-06	protein_coding	CD7 molecule [Source:HGNC Symbol;Acc:1695]	CD7	17	80272744	80275478	-1	37
ENSG00000198677	5378.07	0.342498	1.26795	0.0683621	5.01005	5.44154e-07	3.981e-06	protein_coding	tetratricopeptide repeat domain 37 [Source:HGNC Symbol;Acc:23639]	TTC37	5	94799599	94890711	-1	37
ENSG00000099899	399.266	-0.436545	-1.35336	0.0872257	-5.00478	5.59268e-07	4.083e-06	protein_coding	tRNA methyltransferase 2 homolog A (S. cerevisiae) [Source:HGNC Symbol;Acc:24974]	TRMT2A	22	20099389	20104915	-1	37
ENSG00000136108	882.324	0.527867	1.4418	0.105474	5.00473	5.59395e-07	4.083e-06	protein_coding	cytoskeleton associated protein 2 [Source:HGNC Symbol;Acc:1990]	CKAP2	13	53029564	53050763	1	37
ENSG00000172057	1474.64	-0.452533	-1.36844	0.0904185	-5.00487	5.59e-07	4.083e-06	protein_coding	ORM1-like 3 (S. cerevisiae) [Source:HGNC Symbol;Acc:16038]	ORMDL3	17	38077294	38083854	-1	37
ENSG00000214046	1099.76	-0.297404	-1.22893	0.0594237	-5.00481	5.59172e-07	4.083e-06	protein_coding	small integral membrane protein 7 [Source:HGNC Symbol;Acc:28419]	SMIM7	19	16741562	16771253	-1	37
ENSG00000166920	99.3098	1.86075	3.63196	0.371847	5.00407	5.61316e-07	4.09476e-06	protein_coding	chromosome 15 open reading frame 48 [Source:HGNC Symbol;Acc:29898]	C15orf48	15	45722727	45740959	1	37
ENSG00000150977	610.265	-0.413957	-1.33234	0.0827347	-5.00343	5.63183e-07	4.1061e-06	protein_coding	Rab interacting lysosomal protein-like 2 [Source:HGNC Symbol;Acc:28787]	RILPL2	12	123899936	123921264	-1	37
ENSG00000162980	1136.88	0.670575	1.59171	0.134042	5.00273	5.65244e-07	4.11751e-06	protein_coding	ADP-ribosylation factor-like 5A [Source:HGNC Symbol;Acc:696]	ARL5A	2	152645498	152685006	-1	37
ENSG00000172531	1804.89	-0.433516	-1.35052	0.0866567	-5.00268	5.65376e-07	4.11751e-06	protein_coding	protein phosphatase 1, catalytic subunit, alpha isozyme [Source:HGNC Symbol;Acc:9281]	PPP1CA	11	67165654	67188654	-1	37
ENSG00000243824	938.453	-0.665245	-1.58584	0.13301	-5.00147	5.69e-07	4.14125e-06	pseudogene			14	35209542	35210039	-1	37
ENSG00000137145	1291.68	0.435704	1.35257	0.0871186	5.00128	5.69519e-07	4.14308e-06	protein_coding	DENN/MADD domain containing 4C [Source:HGNC Symbol;Acc:26079]	DENND4C	9	19230433	19374139	1	37
ENSG00000125845	118.702	1.04255	2.05987	0.208471	5.00097	5.70437e-07	4.14745e-06	protein_coding	bone morphogenetic protein 2 [Source:HGNC Symbol;Acc:1069]	BMP2	20	6748311	6760927	1	37
ENSG00000174371	68.365	1.08991	2.12861	0.217992	4.99977	5.74e-07	4.17092e-06	protein_coding	exonuclease 1 [Source:HGNC Symbol;Acc:3511]	EXO1	1	242011269	242058450	1	37
ENSG00000161326	1225.39	-0.659508	-1.57954	0.131978	-4.9971	5.82e-07	4.22683e-06	protein_coding	dual specificity phosphatase 14 [Source:HGNC Symbol;Acc:17007]	DUSP14	17	35849937	35873603	1	37
ENSG00000065029	479.985	-0.569034	-1.48353	0.113878	-4.99688	5.82651e-07	4.22922e-06	protein_coding	zinc finger protein 76 [Source:HGNC Symbol;Acc:13149]	ZNF76	6	35226686	35263762	1	37
ENSG00000106948	832.269	-0.438235	-1.35495	0.0877095	-4.99643	5.84e-07	4.23554e-06	protein_coding	AT-hook transcription factor [Source:HGNC Symbol;Acc:24108]	AKNA	9	117096436	117156685	-1	37
ENSG00000155957	251.72	1.00347	2.00481	0.200843	4.99627	5.84491e-07	4.23554e-06	protein_coding	transmembrane BAX inhibitor motif containing 4 [Source:HGNC Symbol;Acc:24257]	TMBIM4	12	66517709	66563852	-1	37
ENSG00000159267	943.27	-0.308256	-1.23821	0.061697	-4.99629	5.84438e-07	4.23554e-06	protein_coding	holocarboxylase synthetase (biotin-(proprionyl-CoA-carboxylase (ATP-hydrolysing)) ligase) [Source:HGNC Symbol;Acc:4976]	HLCS	21	38123189	38362536	-1	37
ENSG00000111775	1879.18	-0.380145	-1.30147	0.0761376	-4.99287	5.94894e-07	4.30854e-06	protein_coding	cytochrome c oxidase subunit VIa polypeptide 1 [Source:HGNC Symbol;Acc:2277]	COX6A1	12	120875893	120878545	1	37
ENSG00000152492	3895.09	0.412251	1.33076	0.0826119	4.99021	6.03123e-07	4.36573e-06	protein_coding	coiled-coil domain containing 50 [Source:HGNC Symbol;Acc:18111]	CCDC50	3	191046866	191116459	1	37
ENSG00000126368	592.46	0.904282	1.87161	0.181224	4.98985	6.04266e-07	4.37159e-06	protein_coding	nuclear receptor subfamily 1, group D, member 1 [Source:HGNC Symbol;Acc:7962]	NR1D1	17	38249040	38256978	-1	37
ENSG00000116793	1285.56	0.559055	1.4733	0.112052	4.98926	6.06095e-07	4.38241e-06	protein_coding	putative homeodomain transcription factor 1 [Source:HGNC Symbol;Acc:8939]	PHTF1	1	114239453	114302111	-1	37
ENSG00000173674	2643.21	0.595785	1.51129	0.119418	4.98909	6.06657e-07	4.38405e-06	protein_coding	eukaryotic translation initiation factor 1A, X-linked [Source:HGNC Symbol;Acc:3250]	EIF1AX	X	20142636	20159962	-1	37
ENSG00000165392	695.16	0.440994	1.35754	0.0883944	4.98894	6.07121e-07	4.385e-06	protein_coding	Werner syndrome, RecQ helicase-like [Source:HGNC Symbol;Acc:12791]	WRN	8	30891317	31031285	1	37
ENSG00000123836	313.98	-0.542325	-1.45632	0.108727	-4.98795	6.10244e-07	4.40511e-06	protein_coding	6-phosphofructo-2-kinase/fructose-2,6-biphosphatase 2 [Source:HGNC Symbol;Acc:8873]	PFKFB2	1	207222801	207254369	1	37
ENSG00000060138	4860.69	0.383816	1.30479	0.0769784	4.98602	6.16369e-07	4.44389e-06	protein_coding	Y box binding protein 3 [Source:HGNC Symbol;Acc:2428]	YBX3	12	10851683	10875911	-1	37
ENSG00000084623	4009.07	-0.474481	-1.38942	0.0951634	-4.98596	6.16552e-07	4.44389e-06	protein_coding	eukaryotic translation initiation factor 3, subunit I [Source:HGNC Symbol;Acc:3272]	EIF3I	1	32687529	32697205	1	37
ENSG00000159199	516.349	-0.654607	-1.57419	0.131291	-4.98593	6.16632e-07	4.44389e-06	protein_coding	ATP synthase, H+ transporting, mitochondrial Fo complex, subunit C1 (subunit 9) [Source:HGNC Symbol;Acc:841]	ATP5G1	17	46970127	46973233	1	37
ENSG00000236404	59.1602	-1.32318	-2.50218	0.265398	-4.98566	6.17509e-07	4.44776e-06	antisense			9	2422702	2641395	-1	37
ENSG00000136819	968.437	-0.313516	-1.24273	0.0629013	-4.98425	6.22e-07	4.47782e-06	protein_coding	chromosome 9 open reading frame 78 [Source:HGNC Symbol;Acc:24932]	C9orf78	9	132589569	132598142	-1	37
ENSG00000154258	66.9465	1.40863	2.65484	0.282626	4.98407	6.22617e-07	4.47963e-06	protein_coding	ATP-binding cassette, sub-family A (ABC1), member 9 [Source:HGNC Symbol;Acc:39]	ABCA9	17	66970629	67057205	-1	37
ENSG00000139977	963.5	0.56409	1.47846	0.113189	4.98362	6.24059e-07	4.48754e-06	protein_coding	N(alpha)-acetyltransferase 30, NatC catalytic subunit [Source:HGNC Symbol;Acc:19844]	NAA30	14	57857262	57882635	1	37
ENSG00000143013	1476.96	0.498511	1.41275	0.100033	4.98348	6.24503e-07	4.48827e-06	protein_coding	LIM domain only 4 [Source:HGNC Symbol;Acc:6644]	LMO4	1	87794151	87814606	1	37
ENSG00000148516	4711.32	0.444882	1.3612	0.089324	4.98054	6.34069e-07	4.55453e-06	protein_coding	zinc finger E-box binding homeobox 1 [Source:HGNC Symbol;Acc:11642]	ZEB1	10	31607424	31818742	1	37
ENSG00000175471	53.8601	1.4273	2.68943	0.286605	4.98002	6.35777e-07	4.5628e-06	protein_coding	multiple C2 domains, transmembrane 1 [Source:HGNC Symbol;Acc:26183]	MCTP1	5	94039446	94620279	-1	37
ENSG00000186767	191.576	0.850179	1.80272	0.170719	4.97998	6.35917e-07	4.5628e-06	protein_coding	spindlin family, member 4 [Source:HGNC Symbol;Acc:27040]	SPIN4	X	62567107	62571223	-1	37
ENSG00000102218	1572.49	0.706207	1.63151	0.141817	4.97971	6.36799e-07	4.56663e-06	protein_coding	retinitis pigmentosa 2 (X-linked recessive) [Source:HGNC Symbol;Acc:10274]	RP2	X	46696375	46741793	1	37
ENSG00000092020	842.753	0.447668	1.36383	0.0899023	4.97949	6.37514e-07	4.56676e-06	protein_coding	protein phosphatase 2, regulatory subunit B'', gamma [Source:HGNC Symbol;Acc:17485]	PPP2R3C	14	35554673	35591723	-1	37
ENSG00000149218	1378.95	0.956493	1.94059	0.192085	4.97953	6.3738e-07	4.56676e-06	protein_coding	endonuclease domain containing 1 [Source:HGNC Symbol;Acc:29129]	ENDOD1	11	94822974	94865809	1	37
ENSG00000211584	343.969	-0.499402	-1.41363	0.10034	-4.97712	6.45371e-07	4.62052e-06	protein_coding	solute carrier family 48 (heme transporter), member 1 [Source:HGNC Symbol;Acc:26035]	SLC48A1	12	48147699	48176536	1	37
ENSG00000204524	236.086	0.687389	1.61037	0.138189	4.97426	6.55e-07	4.68662e-06	protein_coding	zinc finger protein 805 [Source:HGNC Symbol;Acc:23272]	ZNF805	19	57751973	57766503	1	37
ENSG00000135766	2162.7	0.654768	1.57436	0.131649	4.97359	6.57247e-07	4.70041e-06	protein_coding	egl-9 family hypoxia-inducible factor 1 [Source:HGNC Symbol;Acc:1232]	EGLN1	1	231499497	231560790	-1	37
ENSG00000136100	1340.71	0.329815	1.25685	0.066323	4.97285	6.59748e-07	4.71572e-06	protein_coding	vacuolar protein sorting 36 homolog (S. cerevisiae) [Source:HGNC Symbol;Acc:20312]	VPS36	13	52986737	53024763	-1	37
ENSG00000108960	229.874	0.717582	1.64442	0.144369	4.97047	6.67891e-07	4.77058e-06	protein_coding	monocyte to macrophage differentiation-associated [Source:HGNC Symbol;Acc:7153]	MMD	17	53469974	53499353	-1	37
ENSG00000132906	235.862	-0.521416	-1.43536	0.104904	-4.9704	6.68151e-07	4.77058e-06	protein_coding	caspase 9, apoptosis-related cysteine peptidase [Source:HGNC Symbol;Acc:1511]	CASP9	1	15817327	15853029	-1	37
ENSG00000197261	32.0567	1.9685	3.9136	0.396103	4.96966	6.70702e-07	4.78619e-06	protein_coding	chromosome 6 open reading frame 141 [Source:HGNC Symbol;Acc:21351]	C6orf141	6	49518113	49529620	1	37
ENSG00000063169	242.41	0.735902	1.66544	0.148109	4.96867	6.74153e-07	4.8082e-06	protein_coding	glioma tumor suppressor candidate region gene 1 [Source:HGNC Symbol;Acc:4332]	GLTSCR1	19	48111453	48206533	1	37
ENSG00000110987	108.035	-0.715398	-1.64194	0.144016	-4.96748	6.78292e-07	4.833e-06	protein_coding	B-cell CLL/lymphoma 7A [Source:HGNC Symbol;Acc:1004]	BCL7A	12	122457328	122499948	1	37
ENSG00000174004	38.8462	1.57205	2.97327	0.31647	4.96745	6.78374e-07	4.833e-06	protein_coding	negative regulator of reactive oxygen species [Source:HGNC Symbol;Acc:24613]	NRROS	3	196366557	196388875	1	37
ENSG00000173221	2452.41	0.46001	1.37555	0.092613	4.96701	6.79944e-07	4.8416e-06	protein_coding	glutaredoxin (thioltransferase) [Source:HGNC Symbol;Acc:4330]	GLRX	5	95087023	95158709	-1	37
ENSG00000128311	405.915	-0.628761	-1.54624	0.12659	-4.96689	6.80348e-07	4.84185e-06	protein_coding	thiosulfate sulfurtransferase (rhodanese) [Source:HGNC Symbol;Acc:12388]	TST	22	37406900	37415681	-1	37
ENSG00000115594	8494.67	1.10432	2.14997	0.222364	4.96625	6.82616e-07	4.85535e-06	protein_coding	interleukin 1 receptor, type I [Source:HGNC Symbol;Acc:5993]	IL1R1	2	102681004	102796334	1	37
ENSG00000072195	1861.92	-0.497676	-1.41194	0.100224	-4.96562	6.84824e-07	4.86841e-06	protein_coding	SPEG complex locus [Source:HGNC Symbol;Acc:16901]	SPEG	2	220299568	220363009	1	37
ENSG00000041357	4817.44	0.51261	1.42663	0.103264	4.96408	6.90276e-07	4.90186e-06	protein_coding	proteasome (prosome, macropain) subunit, alpha type, 4 [Source:HGNC Symbol;Acc:9533]	PSMA4	15	78832747	78841604	1	37
ENSG00000185420	364.479	-0.510134	-1.42418	0.102765	-4.96408	6.90258e-07	4.90186e-06	protein_coding	SET and MYND domain containing 3 [Source:HGNC Symbol;Acc:15513]	SMYD3	1	245912642	246670614	-1	37
ENSG00000244754	1966.18	0.446012	1.36227	0.0898556	4.96365	6.91813e-07	4.91011e-06	protein_coding	NEDD4 binding protein 2-like 2 [Source:HGNC Symbol;Acc:26916]	N4BP2L2	13	33006554	33112970	-1	37
ENSG00000055208	3251.11	0.328162	1.25541	0.0661179	4.96329	6.93089e-07	4.91531e-06	protein_coding	TGF-beta activated kinase 1/MAP3K7 binding protein 2 [Source:HGNC Symbol;Acc:17075]	TAB2	6	149539777	149732749	1	37
ENSG00000079335	184.185	0.776922	1.71347	0.156536	4.96323	6.93296e-07	4.91531e-06	protein_coding	cell division cycle 14A [Source:HGNC Symbol;Acc:1718]	CDC14A	1	100810584	100985833	1	37
ENSG00000143815	1417.13	0.643736	1.56237	0.129743	4.96161	6.99123e-07	4.95395e-06	protein_coding	lamin B receptor [Source:HGNC Symbol;Acc:6518]	LBR	1	225589204	225616627	-1	37
ENSG00000169490	1442.09	0.324453	1.25219	0.0654087	4.9604	7.03481e-07	4.98214e-06	protein_coding	TM2 domain containing 2 [Source:HGNC Symbol;Acc:24127]	TM2D2	8	38846327	38854343	-1	37
ENSG00000044090	1760.1	-0.412353	-1.33085	0.0831401	-4.95974	7.05876e-07	4.9964e-06	protein_coding	cullin 7 [Source:HGNC Symbol;Acc:21024]	CUL7	6	43005355	43021683	-1	37
ENSG00000163605	2023.45	0.553015	1.46715	0.111564	4.95693	7.16151e-07	5.06639e-06	protein_coding	protein phosphatase 4, regulatory subunit 2 [Source:HGNC Symbol;Acc:18296]	PPP4R2	3	73045936	73118350	1	37
ENSG00000183530	1110.09	0.34288	1.26829	0.0691773	4.95654	7.17606e-07	5.07395e-06	protein_coding	proline rich 14-like [Source:HGNC Symbol;Acc:28738]	PRR14L	22	32072242	32146126	-1	37
ENSG00000135776	746.664	0.611321	1.52766	0.123344	4.95624	7.18688e-07	5.07886e-06	protein_coding	ATP-binding cassette, sub-family B (MDR/TAP), member 10 [Source:HGNC Symbol;Acc:41]	ABCB10	1	229652329	229694442	-1	37
ENSG00000076604	850.342	-0.726444	-1.65456	0.146579	-4.956	7.19601e-07	5.08257e-06	protein_coding	TNF receptor-associated factor 4 [Source:HGNC Symbol;Acc:12034]	TRAF4	17	27071002	27077974	1	37
ENSG00000185344	759.317	0.39713	1.31689	0.0801457	4.9551	7.22941e-07	5.10341e-06	protein_coding	ATPase, H+ transporting, lysosomal V0 subunit a2 [Source:HGNC Symbol;Acc:18481]	ATP6V0A2	12	124196865	124246302	1	37
ENSG00000183624	659.047	-0.424099	-1.34173	0.0856328	-4.95253	7.32538e-07	5.16838e-06	protein_coding	5-hydroxymethylcytosine (hmC) binding, ES cell-specific [Source:HGNC Symbol;Acc:24446]	HMCES	3	128997671	129025029	1	37
ENSG00000092140	712.474	0.579072	1.49389	0.116936	4.95206	7.34315e-07	5.17812e-06	protein_coding	G2/M-phase specific E3 ubiquitin protein ligase [Source:HGNC Symbol;Acc:20338]	G2E3	14	31028329	31089269	1	37
ENSG00000105379	628.721	-0.723431	-1.6511	0.14619	-4.94858	7.47557e-07	5.26867e-06	protein_coding	electron-transfer-flavoprotein, beta polypeptide [Source:HGNC Symbol;Acc:3482]	ETFB	19	51848423	51869672	-1	37
ENSG00000172780	92.3675	1.46182	2.75456	0.29541	4.94844	7.48096e-07	5.26963e-06	protein_coding	RAB43, member RAS oncogene family [Source:HGNC Symbol;Acc:19983]	RAB43	3	128806412	128841644	-1	37
ENSG00000075089	611.645	0.471034	1.3861	0.0952002	4.94783	7.50458e-07	5.28344e-06	protein_coding	ARP6 actin-related protein 6 homolog (yeast) [Source:HGNC Symbol;Acc:24025]	ACTR6	12	100592900	100635643	1	37
ENSG00000148468	504.052	-0.701682	-1.6264	0.141862	-4.94622	7.56676e-07	5.32435e-06	protein_coding	family with sequence similarity 171, member A1 [Source:HGNC Symbol;Acc:23522]	FAM171A1	10	15253642	15413061	-1	37
ENSG00000110080	336.531	-0.493315	-1.40768	0.0997905	-4.94351	7.67296e-07	5.39618e-06	protein_coding	ST3 beta-galactoside alpha-2,3-sialyltransferase 4 [Source:HGNC Symbol;Acc:10864]	ST3GAL4	11	126225535	126310239	1	37
ENSG00000103034	204.659	-0.66244	-1.58276	0.13401	-4.94321	7.68483e-07	5.40163e-06	protein_coding	NDRG family member 4 [Source:HGNC Symbol;Acc:14466]	NDRG4	16	58496750	58547532	1	37
ENSG00000204397	125.976	1.37536	2.59433	0.278249	4.94292	7.69596e-07	5.40656e-06	protein_coding	caspase recruitment domain family, member 16 [Source:HGNC Symbol;Acc:33701]	CARD16	11	104912053	104972158	-1	37
ENSG00000183723	790.684	-0.708958	-1.63462	0.143433	-4.94277	7.70204e-07	5.40793e-06	protein_coding	CKLF-like MARVEL transmembrane domain containing 4 [Source:HGNC Symbol;Acc:19175]	CMTM4	16	66648653	66730610	-1	37
ENSG00000158793	352.763	-0.524543	-1.43848	0.106136	-4.94219	7.72507e-07	5.4212e-06	protein_coding	nitrilase 1 [Source:HGNC Symbol;Acc:7828]	NIT1	1	161087876	161095235	1	37
ENSG00000128266	127.453	-0.957152	-1.94147	0.193764	-4.93978	7.821e-07	5.48558e-06	protein_coding	guanine nucleotide binding protein (G protein), alpha z polypeptide [Source:HGNC Symbol;Acc:4395]	GNAZ	22	23412540	23467224	1	37
ENSG00000138468	425.303	0.518861	1.43282	0.105048	4.93927	7.84164e-07	5.49712e-06	protein_coding	SUMO1/sentrin specific peptidase 7 [Source:HGNC Symbol;Acc:30402]	SENP7	3	101043049	101232085	-1	37
ENSG00000158828	659.845	-0.471297	-1.38636	0.0954228	-4.93904	7.85082e-07	5.50061e-06	protein_coding	PTEN induced putative kinase 1 [Source:HGNC Symbol;Acc:14581]	PINK1	1	20959948	20978004	1	37
ENSG00000117448	1656.83	-0.368944	-1.29141	0.074712	-4.93822	7.88404e-07	5.52093e-06	protein_coding	aldo-keto reductase family 1, member A1 (aldehyde reductase) [Source:HGNC Symbol;Acc:380]	AKR1A1	1	46016215	46035721	1	37
ENSG00000114904	496.84	0.413356	1.33178	0.0837074	4.9381	7.88867e-07	5.52123e-06	protein_coding	NIMA-related kinase 4 [Source:HGNC Symbol;Acc:11399]	NEK4	3	52744800	52804965	-1	37
ENSG00000100246	225.588	-0.608128	-1.52428	0.123161	-4.93766	7.90636e-07	5.52907e-06	protein_coding	dynein, axonemal, light chain 4 [Source:HGNC Symbol;Acc:2955]	DNAL4	22	39174513	39190203	-1	37
ENSG00000121864	883.038	0.361463	1.28473	0.0732059	4.93762	7.90832e-07	5.52907e-06	protein_coding	zinc finger protein 639 [Source:HGNC Symbol;Acc:30950]	ZNF639	3	179040779	179053323	1	37
ENSG00000164190	2620.81	0.456921	1.37261	0.0925439	4.93735	7.91933e-07	5.53382e-06	protein_coding	Nipped-B homolog (Drosophila) [Source:HGNC Symbol;Acc:28862]	NIPBL	5	36876861	37066515	1	37
ENSG00000196584	41.8377	1.17049	2.25087	0.237162	4.93538	8e-07	5.58688e-06	protein_coding	X-ray repair complementing defective repair in Chinese hamster cells 2 [Source:HGNC Symbol;Acc:12829]	XRCC2	7	152341864	152373250	-1	37
ENSG00000166135	1389.73	-0.271667	-1.2072	0.0550552	-4.93444	8.03829e-07	5.611e-06	protein_coding	hypoxia inducible factor 1, alpha subunit inhibitor [Source:HGNC Symbol;Acc:17113]	HIF1AN	10	102288829	102319755	1	37
ENSG00000149596	321.891	-1.26428	-2.40208	0.256276	-4.93329	8.08566e-07	5.641e-06	protein_coding	junctophilin 2 [Source:HGNC Symbol;Acc:14202]	JPH2	20	42740335	42816218	-1	37
ENSG00000130177	2217.79	-0.242712	-1.18321	0.0492312	-4.93004	8.22147e-07	5.73273e-06	protein_coding	cell division cycle 16 [Source:HGNC Symbol;Acc:1720]	CDC16	13	115000362	115038198	1	37
ENSG00000119650	328.808	-0.583649	-1.49863	0.118429	-4.92827	8.29616e-07	5.78173e-06	protein_coding	intraflagellar transport 43 homolog (Chlamydomonas) [Source:HGNC Symbol;Acc:29669]	IFT43	14	76368479	76550928	1	37
ENSG00000108604	1518.28	-0.334677	-1.2611	0.0679117	-4.92812	8.30234e-07	5.783e-06	protein_coding	SWI/SNF related, matrix associated, actin dependent regulator of chromatin, subfamily d, member 2 [Source:HGNC Symbol;Acc:11107]	SMARCD2	17	61909444	61920425	-1	37
ENSG00000142798	16405.5	-0.510595	-1.42464	0.103622	-4.9275	8.32877e-07	5.79829e-06	protein_coding	heparan sulfate proteoglycan 2 [Source:HGNC Symbol;Acc:5273]	HSPG2	1	22148738	22263790	-1	37
ENSG00000197121	719.277	0.554413	1.46857	0.112541	4.92633	8.37882e-07	5.83e-06	protein_coding	post-GPI attachment to proteins 1 [Source:HGNC Symbol;Acc:25712]	PGAP1	2	197697728	197792520	-1	37
ENSG00000005238	842.447	-0.540868	-1.45485	0.109799	-4.926	8.39319e-07	5.83694e-06	protein_coding	family with sequence similarity 214, member B [Source:HGNC Symbol;Acc:25666]	FAM214B	9	35104109	35116338	-1	37
ENSG00000142867	1023.06	0.795241	1.73537	0.161447	4.9257	8.40586e-07	5.84265e-06	protein_coding	B-cell CLL/lymphoma 10 [Source:HGNC Symbol;Acc:989]	BCL10	1	85731931	85742773	-1	37
ENSG00000161281	308.67	-0.631447	-1.54912	0.128217	-4.92484	8.44295e-07	5.8635e-06	protein_coding	cytochrome c oxidase subunit VIIa polypeptide 1 (muscle) [Source:HGNC Symbol;Acc:2287]	COX7A1	19	36641824	36643771	-1	37
ENSG00000181852	2329.05	-0.69978	-1.62426	0.142093	-4.9248	8.44481e-07	5.8635e-06	protein_coding	ring finger protein 41 [Source:HGNC Symbol;Acc:18401]	RNF41	12	56598285	56615717	-1	37
ENSG00000149273	19661.7	-0.7067	-1.63207	0.143593	-4.92154	8.58639e-07	5.95866e-06	protein_coding	ribosomal protein S3 [Source:HGNC Symbol;Acc:10420]	RPS3	11	75110530	75133324	1	37
ENSG00000146966	559.408	-0.548253	-1.46231	0.111429	-4.92018	8.64651e-07	5.9972e-06	protein_coding	DENN/MADD domain containing 2A [Source:HGNC Symbol;Acc:22212]	DENND2A	7	140218220	140373793	-1	37
ENSG00000011260	924.283	0.467969	1.38316	0.0951166	4.91995	8.65676e-07	5.998e-06	protein_coding	UTP18 small subunit (SSU) processome component homolog (yeast) [Source:HGNC Symbol;Acc:24274]	UTP18	17	49337889	49375297	1	37
ENSG00000146066	327.036	-0.525942	-1.43987	0.106899	-4.91999	8.6548e-07	5.998e-06	protein_coding	HIG1 hypoxia inducible domain family, member 2A [Source:HGNC Symbol;Acc:28311]	HIGD2A	5	175815748	175816772	1	37
ENSG00000135631	2421.13	-0.258626	-1.19634	0.0525721	-4.91946	8.67824e-07	6.00967e-06	protein_coding	RAB11 family interacting protein 5 (class I) [Source:HGNC Symbol;Acc:24845]	RAB11FIP5	2	73300510	73383849	-1	37
ENSG00000180817	2161.11	0.434353	1.35131	0.0883093	4.91855	8.71884e-07	6.0346e-06	protein_coding	pyrophosphatase (inorganic) 1 [Source:HGNC Symbol;Acc:9226]	PPA1	10	71962586	71993667	-1	37
ENSG00000090612	451.871	0.47821	1.39301	0.0972279	4.91844	8.72346e-07	6.03461e-06	protein_coding	zinc finger protein 268 [Source:HGNC Symbol;Acc:13061]	ZNF268	12	133707570	133783698	1	37
ENSG00000151247	1758.27	0.635756	1.55375	0.129278	4.91773	8.75527e-07	6.05342e-06	protein_coding	eukaryotic translation initiation factor 4E [Source:HGNC Symbol;Acc:3287]	EIF4E	4	99792835	99851788	-1	37
ENSG00000104064	645.932	0.495692	1.41	0.100813	4.91695	8.79e-07	6.07114e-06	protein_coding	GA binding protein transcription factor, beta subunit 1 [Source:HGNC Symbol;Acc:4074]	GABPB1	15	50569389	50647605	-1	37
ENSG00000185379	278.331	-0.474163	-1.38911	0.0964339	-4.91697	8.78934e-07	6.07114e-06	protein_coding	RAD51 paralog D [Source:HGNC Symbol;Acc:9823]	RAD51D	17	33426811	33448541	-1	37
ENSG00000134874	2033.09	0.450761	1.36676	0.09171	4.91506	8.87534e-07	6.12674e-06	protein_coding	DAZ interacting zinc finger protein 1 [Source:HGNC Symbol;Acc:20908]	DZIP1	13	96230457	96296957	-1	37
ENSG00000042429	927.887	0.413068	1.33151	0.0840537	4.91433	8.90847e-07	6.14637e-06	protein_coding	mediator complex subunit 17 [Source:HGNC Symbol;Acc:2375]	MED17	11	93517393	93547861	1	37
ENSG00000105583	531.672	-0.509631	-1.42369	0.103712	-4.91393	8.92698e-07	6.15591e-06	protein_coding	WD repeat domain 83 opposite strand [Source:HGNC Symbol;Acc:30203]	WDR83OS	19	12778885	12782170	-1	37
ENSG00000137962	7587.84	0.386137	1.30689	0.0786033	4.91247	8.9935e-07	6.19852e-06	protein_coding	Rho GTPase activating protein 29 [Source:HGNC Symbol;Acc:30207]	ARHGAP29	1	94614544	94740624	-1	37
ENSG00000155380	2770.02	0.529039	1.44297	0.10771	4.91168	9.03e-07	6.22023e-06	protein_coding	solute carrier family 16 (monocarboxylate transporter), member 1 [Source:HGNC Symbol;Acc:10922]	SLC16A1	1	113454469	113499635	-1	37
ENSG00000110092	15663.9	0.751252	1.68325	0.152968	4.91119	9.05259e-07	6.23269e-06	protein_coding	cyclin D1 [Source:HGNC Symbol;Acc:1582]	CCND1	11	69455855	69469242	1	37
ENSG00000158552	353.893	-0.561257	-1.47555	0.114322	-4.90942	9.13455e-07	6.28582e-06	protein_coding	zinc finger, AN1-type domain 2B [Source:HGNC Symbol;Acc:25206]	ZFAND2B	2	220059959	220074373	1	37
ENSG00000179222	9691.49	-0.421619	-1.33943	0.0858818	-4.90929	9.14e-07	6.2866e-06	protein_coding	melanoma antigen family D, 1 [Source:HGNC Symbol;Acc:6813]	MAGED1	X	51546103	51645453	1	37
ENSG00000078804	1206.08	-0.40208	-1.32141	0.0819053	-4.90908	9.15066e-07	6.2903e-06	protein_coding	tumor protein p53 inducible nuclear protein 2 [Source:HGNC Symbol;Acc:16104]	TP53INP2	20	33292094	33301243	1	37
ENSG00000172534	2234.62	0.555904	1.47009	0.113255	4.90843	9.18089e-07	6.30777e-06	protein_coding	host cell factor C1 (VP16-accessory protein) [Source:HGNC Symbol;Acc:4839]	HCFC1	X	153213004	153237258	-1	37
ENSG00000198804	173997	-0.300145	-1.23127	0.0611705	-4.9067	9.26237e-07	6.36042e-06	protein_coding	mitochondrially encoded cytochrome c oxidase I [Source:HGNC Symbol;Acc:7419]	MT-CO1	MT	5904	7445	1	37
ENSG00000135441	723.113	-0.520404	-1.43436	0.106079	-4.9058	9.30465e-07	6.38277e-06	protein_coding	biogenesis of lysosomal organelles complex-1, subunit 1 [Source:HGNC Symbol;Acc:4200]	BLOC1S1	12	56109820	56113871	1	37
ENSG00000219133	574.331	-0.639365	-1.55764	0.130326	-4.9059	9.3e-07	6.38277e-06	pseudogene			1	204315904	204316386	-1	37
ENSG00000124733	952.785	-0.413457	-1.33187	0.084283	-4.90558	9.31525e-07	6.38669e-06	protein_coding	male-enhanced antigen 1 [Source:HGNC Symbol;Acc:6986]	MEA1	6	42979832	42981706	-1	37
ENSG00000089057	584.066	-0.386048	-1.30681	0.0787061	-4.90493	9.34626e-07	6.40461e-06	protein_coding	solute carrier family 23 (ascorbic acid transporter), member 2 [Source:HGNC Symbol;Acc:10973]	SLC23A2	20	4833002	4990939	-1	37
ENSG00000172757	11362.2	-0.554942	-1.46911	0.113177	-4.90332	9.42299e-07	6.45381e-06	protein_coding	cofilin 1 (non-muscle) [Source:HGNC Symbol;Acc:1874]	CFL1	11	65590493	65629497	-1	37
ENSG00000153165	995.816	0.3839	1.30486	0.0783265	4.90128	9.52159e-07	6.51773e-06	protein_coding	RANBP2-like and GRIP domain containing 3 [Source:HGNC Symbol;Acc:32416]	RGPD3	2	107021446	107084832	-1	37
ENSG00000198740	393.334	0.552697	1.46683	0.112768	4.90118	9.52626e-07	6.51773e-06	protein_coding	zinc finger protein 652 [Source:HGNC Symbol;Acc:29147]	ZNF652	17	47366568	47439835	-1	37
ENSG00000176155	602.659	-0.510239	-1.42429	0.104123	-4.90037	9.5655e-07	6.54117e-06	protein_coding	coiled-coil domain containing 57 [Source:HGNC Symbol;Acc:27564]	CCDC57	17	80059336	80170706	-1	37
ENSG00000187630	279.062	-0.637735	-1.55588	0.130177	-4.89899	9.63317e-07	6.584e-06	protein_coding	dehydrogenase/reductase (SDR family) member 4 like 2 [Source:HGNC Symbol;Acc:19731]	DHRS4L2	14	24439148	24475617	1	37
ENSG00000118680	11709	-0.448998	-1.36509	0.09166	-4.89852	9.65623e-07	6.59633e-06	protein_coding	myosin, light chain 12B, regulatory [Source:HGNC Symbol;Acc:29827]	MYL12B	18	3261907	3278282	1	37
ENSG00000102575	85.5916	1.1144	2.16506	0.227613	4.89605	9.77815e-07	6.67614e-06	protein_coding	acid phosphatase 5, tartrate resistant [Source:HGNC Symbol;Acc:124]	ACP5	19	11685475	11689823	-1	37
ENSG00000164182	530.003	-0.661969	-1.58224	0.13523	-4.89515	9.82311e-07	6.70334e-06	protein_coding	NADH dehydrogenase (ubiquinone) complex I, assembly factor 2 [Source:HGNC Symbol;Acc:28086]	NDUFAF2	5	60240956	60448853	1	37
ENSG00000176340	509.202	-0.673684	-1.59514	0.137656	-4.89395	9.88307e-07	6.74075e-06	protein_coding	cytochrome c oxidase subunit VIIIA (ubiquitous) [Source:HGNC Symbol;Acc:2294]	COX8A	11	63742079	63744015	1	37
ENSG00000181744	803.342	0.886758	1.84902	0.181246	4.89258	9.95247e-07	6.78455e-06	protein_coding	chromosome 3 open reading frame 58 [Source:HGNC Symbol;Acc:28490]	C3orf58	3	143690640	143767561	1	37
ENSG00000003402	2047.19	0.490228	1.40467	0.10021	4.89201	9.98108e-07	6.80052e-06	protein_coding	CASP8 and FADD-like apoptosis regulator [Source:HGNC Symbol;Acc:1876]	CFLAR	2	201980827	202041410	1	37
ENSG00000225972	271.576	0.957005	1.94128	0.19564	4.89166	9.99902e-07	6.80921e-06	pseudogene	MT-ND1 pseudogene 23 [Source:HGNC Symbol;Acc:42092]	MTND1P23	1	564442	564813	1	37
ENSG00000007944	497.368	0.944479	1.92449	0.193087	4.89148	1.00081e-06	6.81183e-06	protein_coding	myosin regulatory light chain interacting protein [Source:HGNC Symbol;Acc:21155]	MYLIP	6	16129356	16148479	1	37
ENSG00000114738	703.546	-0.492912	-1.40728	0.100773	-4.89129	1.00179e-06	6.81392e-06	protein_coding	mitogen-activated protein kinase-activated protein kinase 3 [Source:HGNC Symbol;Acc:6888]	MAPKAPK3	3	50648951	50686720	1	37
ENSG00000144199	116.63	-0.774239	-1.71029	0.158295	-4.89111	1.00267e-06	6.81392e-06	protein_coding	fumarylacetoacetate hydrolase domain containing 2B [Source:HGNC Symbol;Acc:25318]	FAHD2B	2	97749320	97760619	-1	37
ENSG00000164209	2147.68	0.441185	1.35772	0.0902	4.89119	1.00229e-06	6.81392e-06	protein_coding	solute carrier family 25, member 46 [Source:HGNC Symbol;Acc:25198]	SLC25A46	5	110073837	110100857	1	37
ENSG00000135842	4050.12	-0.537861	-1.45182	0.109986	-4.89024	1.00711e-06	6.84052e-06	protein_coding	family with sequence similarity 129, member A [Source:HGNC Symbol;Acc:16784]	FAM129A	1	184759858	184943682	-1	37
ENSG00000165813	860.497	0.630367	1.54796	0.128924	4.88945	1.0112e-06	6.86473e-06	protein_coding	chromosome 10 open reading frame 118 [Source:HGNC Symbol;Acc:24349]	C10orf118	10	115880621	115933979	-1	37
ENSG00000151500	499.318	-0.504948	-1.41907	0.103278	-4.88922	1.01238e-06	6.86917e-06	protein_coding	thymocyte nuclear protein 1 [Source:HGNC Symbol;Acc:29560]	THYN1	11	134118173	134123264	-1	37
ENSG00000142507	1598.92	-0.466411	-1.38167	0.0954347	-4.88722	1.02268e-06	6.9355e-06	protein_coding	proteasome (prosome, macropain) subunit, beta type, 6 [Source:HGNC Symbol;Acc:9543]	PSMB6	17	4699439	4701790	1	37
ENSG00000118200	3093.42	0.417104	1.33524	0.0853665	4.88604	1.02884e-06	6.97368e-06	protein_coding	calmodulin regulated spectrin-associated protein family, member 2 [Source:HGNC Symbol;Acc:29188]	CAMSAP2	1	200708686	200829832	1	37
ENSG00000153094	234.537	1.08151	2.11624	0.221355	4.88584	1.02989e-06	6.9772e-06	protein_coding	BCL2-like 11 (apoptosis facilitator) [Source:HGNC Symbol;Acc:994]	BCL2L11	2	111876955	111926024	1	37
ENSG00000131016	8016.28	-0.39283	-1.31297	0.0804166	-4.88494	1.03458e-06	7.00533e-06	protein_coding	A kinase (PRKA) anchor protein 12 [Source:HGNC Symbol;Acc:370]	AKAP12	6	151561134	151679692	1	37
ENSG00000136720	907.703	-0.421161	-1.339	0.0863022	-4.88007	1.06049e-06	7.177e-06	protein_coding	heparan sulfate 6-O-sulfotransferase 1 [Source:HGNC Symbol;Acc:5201]	HS6ST1	2	128994290	129076151	-1	37
ENSG00000114166	982.245	0.696622	1.62071	0.142762	4.87962	1.06292e-06	7.18977e-06	protein_coding	K(lysine) acetyltransferase 2B [Source:HGNC Symbol;Acc:8638]	KAT2B	3	20081515	20195896	1	37
ENSG00000134243	2284.49	-0.796094	-1.73639	0.163164	-4.8791	1.0657e-06	7.20486e-06	protein_coding	sortilin 1 [Source:HGNC Symbol;Acc:11186]	SORT1	1	109852192	109940573	-1	37
ENSG00000157741	905.21	0.481513	1.39621	0.0987205	4.87754	1.07416e-06	7.25833e-06	protein_coding	ubinuclein 2 [Source:HGNC Symbol;Acc:21931]	UBN2	7	138915102	138992982	1	37
ENSG00000173660	2026.99	-0.341768	-1.26731	0.0701103	-4.87472	1.08961e-06	7.35893e-06	protein_coding	ubiquinol-cytochrome c reductase hinge protein [Source:HGNC Symbol;Acc:12590]	UQCRH	1	46769303	46782448	1	37
ENSG00000198794	146.534	-0.75389	-1.68633	0.154672	-4.87411	1.093e-06	7.37813e-06	protein_coding	secretory carrier membrane protein 5 [Source:HGNC Symbol;Acc:30386]	SCAMP5	15	75249560	75313837	1	37
ENSG00000112640	1036.52	-0.316788	-1.24555	0.065	-4.87366	1.09552e-06	7.39122e-06	protein_coding	protein phosphatase 2, regulatory subunit B', delta [Source:HGNC Symbol;Acc:9312]	PPP2R5D	6	42952237	42980080	1	37
ENSG00000108518	9160.69	-0.746254	-1.67743	0.153168	-4.87213	1.104e-06	7.4446e-06	protein_coding	profilin 1 [Source:HGNC Symbol;Acc:8881]	PFN1	17	4848947	4852356	-1	37
ENSG00000100983	1057.35	-0.490576	-1.40501	0.100743	-4.86959	1.11832e-06	7.53732e-06	protein_coding	glutathione synthetase [Source:HGNC Symbol;Acc:4624]	GSS	20	33516236	33543620	-1	37
ENSG00000085840	68.4556	1.1997	2.29692	0.246406	4.8688	1.12278e-06	7.56346e-06	protein_coding	origin recognition complex, subunit 1 [Source:HGNC Symbol;Acc:8487]	ORC1	1	52838501	52870131	-1	37
ENSG00000092964	7040.2	0.625814	1.54308	0.128561	4.86783	1.12832e-06	7.5969e-06	protein_coding	dihydropyrimidinase-like 2 [Source:HGNC Symbol;Acc:3014]	DPYSL2	8	26371791	26515694	1	37
ENSG00000138134	618.054	0.606595	1.52266	0.124661	4.86595	1.13907e-06	7.6653e-06	protein_coding	STAM binding protein-like 1 [Source:HGNC Symbol;Acc:24105]	STAMBPL1	10	90639491	90734910	1	37
ENSG00000137871	686.464	0.377689	1.29926	0.0776369	4.86481	1.14566e-06	7.70571e-06	protein_coding	zinc finger protein 280D [Source:HGNC Symbol;Acc:25953]	ZNF280D	15	56922379	57210769	-1	37
ENSG00000100852	4675.39	0.538254	1.45221	0.110656	4.86422	1.14909e-06	7.72486e-06	protein_coding	Rho GTPase activating protein 5 [Source:HGNC Symbol;Acc:675]	ARHGAP5	14	32545320	32628934	1	37
ENSG00000111790	1281.54	0.469025	1.38417	0.0964374	4.86351	1.1532e-06	7.7485e-06	protein_coding	FGFR1 oncogene partner 2 [Source:HGNC Symbol;Acc:23098]	FGFR1OP2	12	27091316	27119583	1	37
ENSG00000197982	436.971	-0.409099	-1.32786	0.0841394	-4.86216	1.1611e-06	7.79759e-06	protein_coding	chromosome 1 open reading frame 122 [Source:HGNC Symbol;Acc:24789]	C1orf122	1	38272651	38275126	1	37
ENSG00000166398	1242.03	-0.380417	-1.30172	0.0782969	-4.85865	1.18192e-06	7.9333e-06	protein_coding	KIAA0355 [Source:HGNC Symbol;Acc:29016]	KIAA0355	19	34745442	34846491	1	37
ENSG00000079156	463.629	0.470361	1.38546	0.0968276	4.85772	1.18747e-06	7.96648e-06	protein_coding	oxysterol binding protein-like 6 [Source:HGNC Symbol;Acc:16388]	OSBPL6	2	179059208	179264160	1	37
ENSG00000171608	981.579	-0.376491	-1.29818	0.0775163	-4.85693	1.19221e-06	7.99418e-06	protein_coding	phosphatidylinositol-4,5-bisphosphate 3-kinase, catalytic subunit delta [Source:HGNC Symbol;Acc:8977]	PIK3CD	1	9711790	9789172	1	37
ENSG00000100784	54.1347	0.990333	1.98664	0.20392	4.85647	1.195e-06	8.00849e-06	protein_coding	ribosomal protein S6 kinase, 90kDa, polypeptide 5 [Source:HGNC Symbol;Acc:10434]	RPS6KA5	14	91336799	91526980	-1	37
ENSG00000130830	288.02	-0.55318	-1.46732	0.113917	-4.85598	1.19792e-06	8.02039e-06	protein_coding	membrane protein, palmitoylated 1, 55kDa [Source:HGNC Symbol;Acc:7219]	MPP1	X	154006959	154049282	-1	37
ENSG00000172053	3978.5	-0.43695	-1.35374	0.0899818	-4.85598	1.19795e-06	8.02039e-06	protein_coding	glutaminyl-tRNA synthetase [Source:HGNC Symbol;Acc:9751]	QARS	3	49133365	49142553	-1	37
ENSG00000127564	42.8434	1.23565	2.35487	0.254766	4.85011	1.23391e-06	8.25692e-06	protein_coding	protein kinase, membrane associated tyrosine/threonine 1 [Source:HGNC Symbol;Acc:29650]	PKMYT1	16	3018025	3030540	-1	37
ENSG00000151233	618.923	0.446248	1.36249	0.0920395	4.84844	1.24438e-06	8.32272e-06	protein_coding	glucoside xylosyltransferase 1 [Source:HGNC Symbol;Acc:27482]	GXYLT1	12	42475647	42538681	-1	37
ENSG00000102312	199.982	-0.601124	-1.5169	0.12399	-4.84818	1.246e-06	8.32922e-06	protein_coding	porcupine homolog (Drosophila) [Source:HGNC Symbol;Acc:17652]	PORCN	X	48367350	48379202	1	37
ENSG00000134684	4845.96	-0.430824	-1.348	0.0888672	-4.84795	1.24746e-06	8.33487e-06	protein_coding	tyrosyl-tRNA synthetase [Source:HGNC Symbol;Acc:12840]	YARS	1	33240840	33283754	-1	37
ENSG00000103175	335.919	-1.80624	-3.4973	0.372591	-4.84779	1.24843e-06	8.33709e-06	protein_coding	WAP four-disulfide core domain 1 [Source:HGNC Symbol;Acc:15466]	WFDC1	16	84328252	84363450	1	37
ENSG00000173757	1611.97	-0.348252	-1.27302	0.0718658	-4.84586	1.26063e-06	8.41427e-06	protein_coding	signal transducer and activator of transcription 5B [Source:HGNC Symbol;Acc:11367]	STAT5B	17	40351186	40428725	-1	37
ENSG00000105700	1298.99	-0.406715	-1.32566	0.0839563	-4.84437	1.27014e-06	8.47341e-06	protein_coding	KxDL motif containing 1 [Source:HGNC Symbol;Acc:28420]	KXD1	19	18668572	18680197	1	37
ENSG00000077514	498.197	0.434465	1.35141	0.0896908	4.84403	1.27233e-06	8.48368e-06	protein_coding	polymerase (DNA-directed), delta 3, accessory subunit [Source:HGNC Symbol;Acc:20932]	POLD3	11	74204896	74380162	1	37
ENSG00000197956	29386.9	-0.481077	-1.39578	0.0993448	-4.84249	1.28221e-06	8.54524e-06	protein_coding	S100 calcium binding protein A6 [Source:HGNC Symbol;Acc:10496]	S100A6	1	153507075	153508720	-1	37
ENSG00000100325	1158.52	-0.339255	-1.2651	0.0700657	-4.84195	1.28569e-06	8.56411e-06	protein_coding	activating signal cointegrator 1 complex subunit 2 [Source:HGNC Symbol;Acc:24103]	ASCC2	22	30184597	30234271	-1	37
ENSG00000115947	878.358	0.478635	1.39342	0.0988686	4.84113	1.29106e-06	8.59546e-06	protein_coding	origin recognition complex, subunit 4 [Source:HGNC Symbol;Acc:8490]	ORC4	2	148687968	148779147	-1	37
ENSG00000110852	93.4394	1.42951	2.69355	0.295411	4.83905	1.30461e-06	8.68129e-06	protein_coding	C-type lectin domain family 2, member B [Source:HGNC Symbol;Acc:2053]	CLEC2B	12	10005583	10022735	-1	37
ENSG00000170624	2419.93	-0.641137	-1.55956	0.13254	-4.83733	1.316e-06	8.7525e-06	protein_coding	sarcoglycan, delta (35kDa dystrophin-associated glycoprotein) [Source:HGNC Symbol;Acc:10807]	SGCD	5	155297354	156194799	1	37
ENSG00000119522	1412.21	0.596023	1.51154	0.123221	4.83701	1.31806e-06	8.76192e-06	protein_coding	DENN/MADD domain containing 1A [Source:HGNC Symbol;Acc:29324]	DENND1A	9	126141933	126692431	-1	37
ENSG00000162836	151.259	-0.624565	-1.54175	0.129167	-4.83532	1.3293e-06	8.83214e-06	protein_coding	acid phosphatase 6, lysophosphatidic [Source:HGNC Symbol;Acc:29609]	ACP6	1	147101453	147142618	-1	37
ENSG00000196935	1918.48	0.463899	1.37926	0.0959643	4.83408	1.33764e-06	8.883e-06	protein_coding	SLIT-ROBO Rho GTPase activating protein 1 [Source:HGNC Symbol;Acc:17382]	SRGAP1	12	64238073	64541613	1	37
ENSG00000139636	703.536	-0.567488	-1.48194	0.117433	-4.83243	1.34879e-06	8.95253e-06	protein_coding	limb development membrane protein 1-like [Source:HGNC Symbol;Acc:18268]	LMBR1L	12	49490919	49504683	-1	37
ENSG00000153933	416.621	0.56625	1.48067	0.117193	4.83179	1.35309e-06	8.97657e-06	protein_coding	diacylglycerol kinase, epsilon 64kDa [Source:HGNC Symbol;Acc:2852]	DGKE	17	54911460	54946036	1	37
ENSG00000230630	344.559	0.707299	1.63274	0.146396	4.83141	1.35568e-06	8.98919e-06	antisense	DNM3 opposite strand/antisense RNA [Source:HGNC Symbol;Acc:41228]	DNM3OS	1	172109461	172113934	-1	37
ENSG00000145623	5325.1	0.526185	1.44012	0.10895	4.8296	1.36808e-06	9.06685e-06	protein_coding	oncostatin M receptor [Source:HGNC Symbol;Acc:8507]	OSMR	5	38845960	38945698	1	37
ENSG00000113552	1325.59	-0.468682	-1.38384	0.0970642	-4.82857	1.37515e-06	9.10444e-06	protein_coding	glucosamine-6-phosphate deaminase 1 [Source:HGNC Symbol;Acc:4417]	GNPDA1	5	141371314	141392606	-1	37
ENSG00000185513	136.392	-0.860242	-1.81534	0.178155	-4.82861	1.37488e-06	9.10444e-06	protein_coding	l(3)mbt-like 1 (Drosophila) [Source:HGNC Symbol;Acc:15905]	L3MBTL1	20	42136320	42179590	1	37
ENSG00000166024	665.365	0.36697	1.28964	0.0760014	4.82846	1.3759e-06	9.10482e-06	protein_coding	R3H domain and coiled-coil containing 1-like [Source:HGNC Symbol;Acc:23512]	R3HCC1L	10	99894387	100004654	1	37
ENSG00000084073	2488.03	0.59811	1.51373	0.123919	4.8266	1.38882e-06	9.18571e-06	protein_coding	zinc metallopeptidase STE24 [Source:HGNC Symbol;Acc:12877]	ZMPSTE24	1	40723779	40759856	1	37
ENSG00000241399	591.816	0.743405	1.67412	0.154027	4.82645	1.38985e-06	9.18788e-06	protein_coding	CD302 molecule [Source:HGNC Symbol;Acc:30843]	CD302	2	160625364	160654753	-1	37
ENSG00000167566	1144.22	-0.45793	-1.37357	0.0949037	-4.82521	1.39857e-06	9.24086e-06	protein_coding	NCK-associated protein 5-like [Source:HGNC Symbol;Acc:29321]	NCKAP5L	12	50184929	50222533	-1	37
ENSG00000116095	850.345	0.522618	1.43656	0.108331	4.82426	1.40522e-06	9.28011e-06	protein_coding	pleckstrin homology domain containing, family A (phosphoinositide binding specific) member 3 [Source:HGNC Symbol;Acc:14338]	PLEKHA3	2	179345195	179381189	1	37
ENSG00000113580	3963.42	0.468914	1.38407	0.0972269	4.82288	1.415e-06	9.33531e-06	protein_coding	nuclear receptor subfamily 3, group C, member 1 (glucocorticoid receptor) [Source:HGNC Symbol;Acc:7978]	NR3C1	5	142657496	142815077	-1	37
ENSG00000156017	495.392	0.671931	1.5932	0.139319	4.82297	1.41438e-06	9.33531e-06	protein_coding	chromosome 9 open reading frame 41 [Source:HGNC Symbol;Acc:23435]	C9orf41	9	77595936	77643339	-1	37
ENSG00000051341	103.309	1.14189	2.2067	0.236776	4.82268	1.41644e-06	9.34012e-06	protein_coding	polymerase (DNA directed), theta [Source:HGNC Symbol;Acc:9186]	POLQ	3	121150278	121264853	-1	37
ENSG00000136122	162.369	0.631072	1.54872	0.130885	4.82159	1.42416e-06	9.38625e-06	protein_coding	bora, aurora kinase A activator [Source:HGNC Symbol;Acc:24724]	BORA	13	73302061	73330336	1	37
ENSG00000057252	2198.21	0.696176	1.6202	0.14441	4.82082	1.42968e-06	9.41795e-06	protein_coding	sterol O-acyltransferase 1 [Source:HGNC Symbol;Acc:11177]	SOAT1	1	179262925	179327815	1	37
ENSG00000143553	551.574	-0.484104	-1.39872	0.100427	-4.82045	1.43234e-06	9.43073e-06	protein_coding	SNAP-associated protein [Source:HGNC Symbol;Acc:17145]	SNAPIN	1	153631130	153634306	1	37
ENSG00000114735	473.842	-0.682702	-1.60514	0.14163	-4.82032	1.43328e-06	9.43216e-06	protein_coding	HemK methyltransferase family member 1 [Source:HGNC Symbol;Acc:24923]	HEMK1	3	50606583	50622366	1	37
ENSG00000118096	520.912	-0.363798	-1.28681	0.0754818	-4.81968	1.43789e-06	9.45776e-06	protein_coding	intraflagellar transport 46 homolog (Chlamydomonas) [Source:HGNC Symbol;Acc:26146]	IFT46	11	118415243	118443685	-1	37
ENSG00000153975	357.705	0.47334	1.38832	0.0982202	4.81917	1.44154e-06	9.477e-06	protein_coding	zinc finger with UFM1-specific peptidase domain [Source:HGNC Symbol;Acc:21224]	ZUFSP	6	116956781	116989957	-1	37
ENSG00000247596	761.872	-0.449479	-1.36555	0.0932762	-4.81879	1.44429e-06	9.49031e-06	protein_coding	twinfilin actin-binding protein 2 [Source:HGNC Symbol;Acc:9621]	TWF2	3	52262626	52273276	-1	37
ENSG00000134072	229.598	-0.57821	-1.493	0.120055	-4.81623	1.463e-06	9.60836e-06	protein_coding	calcium/calmodulin-dependent protein kinase I [Source:HGNC Symbol;Acc:1459]	CAMK1	3	9799026	9811676	-1	37
ENSG00000153207	1914.87	0.392217	1.31241	0.0814411	4.81596	1.46494e-06	9.6164e-06	protein_coding	AT hook containing transcription factor 1 [Source:HGNC Symbol;Acc:24618]	AHCTF1	1	247002400	247095280	-1	37
ENSG00000102882	1118.53	-0.443609	-1.36	0.0921188	-4.81562	1.46745e-06	9.628e-06	protein_coding	mitogen-activated protein kinase 3 [Source:HGNC Symbol;Acc:6877]	MAPK3	16	30125426	30134827	-1	37
ENSG00000170145	1128.27	-0.35285	-1.27708	0.0733016	-4.81367	1.48184e-06	9.71757e-06	protein_coding	salt-inducible kinase 2 [Source:HGNC Symbol;Acc:21680]	SIK2	11	111473115	111601577	1	37
[truncated: 11,131 more rows]

## Sheet: comp2(CL-14 60 hpi vs uninf)
ensembl_gene_id	baseMean	log2FoldChange	FoldChange	lfcSE	stat	pvalue	padj	gene_biotype	description	hgnc_symbol	chromosome_name	start_position	end_position	strand	GRCh
ENSG00000000003	669.58	-0.320074	-1.24839	0.113187	-2.82782	0.00468659	0.0142346	protein_coding	tetraspanin 6 [Source:HGNC Symbol;Acc:11858]	TSPAN6	X	99883667	99894988	-1	37
ENSG00000000419	906.377	-0.00828594	-1.00576	0.118219	-0.0700895	0.944122	0.962104	protein_coding	dolichyl-phosphate mannosyltransferase polypeptide 1, catalytic subunit [Source:HGNC Symbol;Acc:3005]	DPM1	20	49551404	49575092	-1	37
ENSG00000000457	297.474	-0.0545081	-1.0385	0.0945245	-0.576656	0.564172	0.668631	protein_coding	SCY1-like 3 (S. cerevisiae) [Source:HGNC Symbol;Acc:19285]	SCYL3	1	169818772	169863408	-1	37
ENSG00000000460	130.398	0.374819	1.29668	0.168884	2.21939	0.0264603	0.0607156	protein_coding	chromosome 1 open reading frame 112 [Source:HGNC Symbol;Acc:25565]	C1orf112	1	169631245	169823221	1	37
ENSG00000000971	7930.59	1.41583	2.66814	0.276445	5.12157	3.03e-07	2.92708e-06	protein_coding	complement factor H [Source:HGNC Symbol;Acc:4883]	CFH	1	196621008	196716634	1	37
ENSG00000001036	2503.62	0.540647	1.45462	0.105135	5.14239	2.71261e-07	2.65172e-06	protein_coding	fucosidase, alpha-L- 2, plasma [Source:HGNC Symbol;Acc:4008]	FUCA2	6	143815948	143832827	-1	37
[truncated: 13,124 more rows]

## Sheet: comp3(CL Brener 96 hpi vs uninf)
ensembl_gene_id	baseMean	log2FoldChange	FoldChange	lfcSE	stat	pvalue	padj	gene_biotype	description	hgnc_symbol	chromosome_name	start_position	end_position	strand	GRCh
[truncated: 13,130 more rows]

[truncated: 5 more sheets: comp4(CL-14 96 hpi vs uninf), comp5(CL Brener 60 hpi vs CL-14), comp6(CL Brener 96 hpi vs CL-14, comp7(CL Brener 96 hpi vs CL Br, comp8(CL-14 96 hpi vs CL-14 60 ]
