# Supplementary material for: Gene expression network analyses during infection with virulent and avirulent Trypanosoma cruzi strains unveil a role for fibroblasts in neutrophil recruitment and activation
Source: PLoS Pathog. 2020 Aug 18;16(8):e1008781. doi: 10.1371/journal.ppat.1008781 (PMC7508367; doi:10.1371/journal.ppat.1008781)
Supplement: S4 Table — The workbook comprises four worksheets related to enriched pathways analysis provided by IPA from all DEGs obtained from comparisons between infected and uninfected samples. (XLSX) [file ppat.1008781.s014.xlsx]

## Sheet: Pathway_Comp1_CLBr_60hpi_vs_Unif
Ingenuity Canonical Pathways	-log(B-H p-value)	Ratio	z-score	Downregulated	No change	Upregulated	No overlap with dataset	Molecules
Interferon Signaling	1,46E01	0.5	3,638	5/36 (14%)	0/36 (0%)	27/36 (75%)	4/36 (11%)	SOCS1,RELA,JAK1,PTPN2,MX1,PIAS1,IFNB1,IFI35,PSMB8,JAK2,TAP1,BCL2,IFIT1,IFI6,STAT1,IFIT3,OAS1,TYK2,IFNGR2,IFNGR1,IRF9,BAX,IFNAR2,IFITM2,MED14,IRF1,BAK1,ISG15,IFITM3,STAT2,IFNAR1,IFITM1
Antigen Presentation Pathway	7,73E00	3,42E-01	#NUM!	5/38 (13%)	0/38 (0%)	18/38 (47%)	15/38 (39%)	B2M,PSMB9,CALR,PSMB5,PDIA3,HLA-A,HLA-B,CANX,PSMB8,CD74,PSMB6,TAP1,MR1,HLA-G,NLRC5,HLA-C,HLA-DMA,HLA-F,TAP2,HLA-DPB1,TAPBP,HLA-DPA1,HLA-E
Role of Pattern Recognition Receptors in Recognition of Bacteria and Viruses	5,65E00	1,46E-01	3,606	11/137 (8%)	0/137 (0%)	63/137 (46%)	63/137 (46%)	MAP2K4,LIF,MAPK1,PIK3R1,IL6,PIK3R4,IFIH1,TGFB1,MAPK3,NOD1,IRS2,RIPK2,FRS2,PRKD3,PRKD1,ATM,PTX3,PIK3C2B,CXCL8,C3,FGFR1,NFKB2,MAPK12,C5,PIK3R3,TRAF6,TLR2,IRF7,NOD2,PTPN11,GAB1,PLCG2,PRKCD,IRS1,DDX58,TGFB3,MAPK10,PIK3CD,C3AR1,RELA,PIK3CA,IL1A,IL12A,IFNB1,IRF3,NFKB1,EIF2S1,RNASEL,TICAM1,PIK3C3,CREB1,TGFB2,CASP1,PRKCE,TLR3,PIK3R2,PRKCA,OAS1,OAS2,PIK3C2A,GRB2,MYD88,MAPK8,MAPK9,OAS3,TLR4,CLEC7A,PRKCI,TL…
Death Receptor Signaling	5,36E00	1,72E-01	2,500	37/93 (40%)	0/93 (0%)	45/93 (48%)	11/93 (12%)	MAP2K4,PARP6,PARP2,PARP12,DFFA,LIMK1,ACIN1,IKBKB,CASP9,CRADD,PARP15,HTRA2,ACTG2,NFKBIB,BIRC3,CASP10,TNFRSF21,MAP3K14,CASP3,TNFRSF10B,ZC3HAV1,LMNA,TBK1,NFKB2,PARP3,ARHGDIB,DAXX,NFKBID,ACTA2,CASP2,TNFRSF25,HSPB7,CFLAR,SPTAN1,ACTG1,HSPB1,HSPB3,RELA,NFKBIE,TNFSF10,MAP3K5,NFKB1,PARP9,FAS,BCL2,DIABLO,TANK,CASP6,TRADD,TNKS,NFKBIA,TIPARP,TNFSF12,BID,PARP11,CHUK,CASP8,TNFRSF1B,TNFRSF10A,PARP14,NAIP,PARP16…
Complement System	4,83E00	2,7E-01	0,333	3/37 (8%)	0/37 (0%)	15/37 (41%)	19/37 (51%)	CFD,SERPING1,CD59,MASP2,C3,C1S,MASP1,CD46,C5,C1R,C4A/C4B,CD55,CFB,CFI,C1QBP,CFH,C3AR1,C2
Activation of IRF by Cytosolic Pattern Recognition Receptors	4,34E00	1,9E-01	1,732	11/63 (17%)	0/63 (0%)	32/63 (51%)	20/63 (32%)	MAP2K4,RELA,TRAF3,PPIB,NFKBIE,IFNB1,IRF3,IL6,NFKB1,IFIH1,TANK,IKBKB,NFKBIA,JUN,SIKE1,CHUK,STAT1,NFKBIB,DHX58,CREBBP,MAPK8,MAPK9,TBK1,IRF9,NFKB2,ADAR,MAPK12,ATF2,ISG15,FADD,TRAF6,NFKBID,IRF7,RIPK1,CD40,DDX58,MAPK10,MAVS,ELP1,STAT2,PIN1,IFIT2,IFNAR1
Crosstalk between Dendritic Cells and Natural Killer Cells	4,27E00	1,57E-01	#NUM!	10/89 (11%)	0/89 (0%)	26/89 (29%)	53/89 (60%)	RELA,IL15RA,IL12A,HLA-A,HLA-B,IFNB1,TNFSF10,CD83,TLN1,IL6,NFKB1,FAS,HLA-G,CAMK2D,MICB,TLR3,ACTG2,LTBR,HLA-F,TNFRSF1B,MICA,IL3RA,ACTB,IL15,NFKB2,TLR4,TLN2,CD40,ACTA2,HLA-C,ICAM3,FSCN1,ACTG1,HLA-E,CAMK2G,NECTIN2
Agranulocyte Adhesion and Diapedesis	4,22E00	1,09E-01	#NUM!	33/193 (17%)	0/193 (0%)	43/193 (22%)	117/193 (61%)	MYH10,MYH9,MYL6,MMP3,MMP16,MYL5,CXCL12,CCL20,MYL6B,SDC4,CLDN7,MMP24,CXCL10,CXCL3,HRH1,ITGA3,EZR,CXCL1,ACTG2,ITGA4,CXCL8,CLDN18,RDX,ITGA6,ITGA5,MMP2,C5,IL33,MYL9,PODXL2,CLDN12,ACTA2,JAM3,MYH3,ITGA1,ACTG1,CD34,OPN1SW,CD99,CLDN11,IL1A,ICAM1,FN1,CLDN15,MMP14,MMP15,CXCL5,CCL2,CCL8,PODXL,MMP11,MMP17,MMP1,MMP19,ITGB1,CXCL11,VCAM1,TNFRSF1A,ACTB,ITGA2,CKLF,GNAI1,IL1R1,CCL11,CXCL6,GLG1,SELPLG,GNAI2,CXCL16,…
Communication between Innate and Adaptive Immune Cells	4,03E00	1,47E-01	#NUM!	3/95 (3%)	0/95 (0%)	21/95 (22%)	71/95 (75%)	B2M,CXCL8,IL1A,IL12A,HLA-A,HLA-B,IL15,IFNB1,CD83,IL6,IL33,TLR2,CXCL10,HLA-G,TLR4,CD40,HLA-C,TNFSF13,TLR6,IL1B,TLR3,HLA-F,TNFSF13B,HLA-E
Neuroinflammation Signaling Pathway	3,88E00	8,68E-02	3,800	49/311 (16%)	0/311 (0%)	122/311 (39%)	140/311 (45%)	TGFBR1,AGER,PIK3R1,TGFBR3,HLA-B,NCSTN,IDE,IL6,MAPK13,CXCL10,SOD2,ATF4,IRS2,FRS2,ATM,PLA2G12A,PIK3C2B,AKT2,CREB3,CREBBP,TBK1,NFKB2,CREB5,ATF2,TRAF6,PLA2G6,GAB1,ZBTB12,IRS1,APH1A,PLCG2,NCF2,GLUL,APH1B,PIK3CD,CFLAR,BACE2,MAPK7,SNCA,PIK3CA,ICAM1,PSENEN,HLA-A,BDNF,GRIA1,GRIN2D,SLC1A3,IFNB1,BMPR2,PSEN2,MFGE8,JAK2,FZD1,GRINA,EP300,AKT1,JUN,CCL2,PIK3C3,CREB1,PIK3R2,TLR3,CASP8,CTNNB1,NFE2L2,PPP3CA,GRB2,MY…
TREM1 Signaling	3,76E00	1,6E-01	3,464	10/75 (13%)	0/75 (0%)	28/75 (37%)	37/75 (49%)	SIGIRR,RELA,ICAM1,MAPK1,CD83,IL6,JAK2,NFKB1,IRAK1,CXCL3,AKT1,CCL2,MAPK3,CASP1,NOD1,AKT3,TLR3,STAT5B,ITGB1,CXCL8,STAT5A,AKT2,MYD88,GRB2,NLRP10,ITGA5,PLCG1,NFKB2,STAT3,TLR2,TLR4,NLRC5,NOD2,CD40,PLCG2,TLR6,IL1B,CCL7
Granulocyte Adhesion and Diapedesis	3,66E00	1,05E-01	#NUM!	25/181 (14%)	0/181 (0%)	45/181 (25%)	111/181 (61%)	MMP3,MMP16,CXCL12,CCL20,SDC4,CLDN7,MMP24,CXCL10,CXCL3,HRH1,ITGA3,EZR,CXCL1,IL1RAP,TNFRSF11B,ITGA4,CXCL8,CLDN18,RDX,ITGA6,ITGA5,THY1,MMP2,CSF3,C5,IL33,CLDN12,JAM3,ITGA1,OPN1SW,HSPB1,CD99,IL1A,CLDN11,ICAM1,CLDN15,MMP14,MMP15,SDC3,CXCL5,CCL2,CCL8,SDC2,MMP11,TNFRSF1B,MMP17,MMP1,MMP19,ITGB1,CXCL11,VCAM1,SDC1,TNFRSF1A,ITGA2,CKLF,GNAI1,IL1R1,CCL11,CXCL6,SELPLG,GLG1,GNAI2,GNAI3,CXCL16,CLDN1,IL1B,CCL26,CX…
Type I Diabetes Mellitus Signaling	3,38E00	1,26E-01	2,121	16/111 (14%)	0/111 (0%)	53/111 (48%)	42/111 (38%)	MAP2K4,SOCS1,SOCS3,JAK1,MAPK1,HLA-B,SOCS6,MAPK13,IKBKB,CASP9,MAP3K7,NFKBIB,HLA-F,IL1RAP,TNFRSF11B,MAP3K14,CASP3,IFNGR1,NFKB2,MAPK12,IRF1,TRAF6,NFKBID,MAPK10,MAP2K3,SOCS5,CPE,HLA-E,MAP2K6,RELA,IL12A,HLA-A,NFKBIE,PIAS1,MAP3K5,JAK2,NFKB1,MAPK11,FAS,BCL2,IRAK1,HLA-G,TRADD,NFKBIA,HLA-DMA,SOCS2,BID,CHUK,CASP8,TNFRSF1B,STAT1,PTPRN,MAP2K7,TNFRSF1A,MYD88,MAPK8,IFNGR2,APAF1,MAPK9,SOCS4,HSPD1,IL1R1,FADD,TRA…
Retinoic acid Mediated Apoptosis Signaling	3,1E00	1,61E-01	2,530	16/62 (26%)	0/62 (0%)	25/62 (40%)	21/62 (34%)	PARP6,IFNE,PARP2,IFNB1,TNFSF10,PARP12,RARG,PARP9,TNKS,CASP9,PARP15,TIPARP,RARA,RARB,DAP3,BID,PARP11,TNFRSF10C,CASP8,RXRB,TNFRSF10A,PARP14,PARP16,CASP3,PARP10,PARP4,TNFRSF10B,ZC3HAV1,APAF1,PARP8,TNFRSF10D,TNKS2,PARP3,IRF1,PARP1,FADD,CYCS,CFLAR,CRABP2,RXRA,IFNAR1
Role of IL-17A in Psoriasis	3	3,85E-01	#NUM!	0/13 (0%)	0/13 (0%)	8/13 (62%)	5/13 (38%)	CXCL8,CXCL3,IL17RC,CCL20,CXCL1,CXCL5,IL17RA,CXCL6
Osteoarthritis Pathway	2,82E00	8,96E-02	2,668	49/212 (23%)	0/212 (0%)	94/212 (44%)	69/212 (33%)	SIK3,GLI2,TGFBR1,PRKAB1,PRKAB2,AGER,HES1,SLC39A8,VEGFA,ITGA3,MTF1,ATF4,MYBBP1A,PTCH2,ITGA4,CASP10,SMAD2,DDIT4,DCN,CREBBP,PTCH1,CREB3,ITGA5,ANXA2,NFKB2,TCF3,ACAN,CREB5,ATF2,S1PR3,ANKH,NOTCH1,TCF4,FN1,FGF2,CTNNA1,VEGFB,BMPR2,CASP4,FZD1,OCRL,EP300,CASP6,MTOR,ANXA5,CREB1,CASP8,CTNNB1,TNFRSF1B,MMP1,ITGB1,TNFRSF1A,ITGA2,GREM1,FADD,GLIS2,RBPJ,SOX9,PTGS2,CASP7,TCF7L2,LRP1,FZD7,PPARGC1A,MATN3,RARRES2,MMP3…
Role of IL-17A in Arthritis	2,77E00	1,45E-01	#NUM!	15/69 (22%)	0/69 (0%)	39/69 (57%)	15/69 (22%)	MAP2K4,MAPK1,PIK3R1,IL17RC,CCL20,MAPK13,PIK3R4,CXCL3,MAP2K2,MAPK3,CXCL1,IRS2,NFKBIB,FRS2,ATM,CXCL8,PIK3C2B,FGFR1,NFKB2,MAPK12,ATF2,PIK3R3,NFKBID,GAB1,PTPN11,IRS1,MAPK10,PIK3CD,MAP2K3,RPS6KA1,MAP2K6,RELA,PIK3CA,NFKBIE,CXCL5,IL17RA,NFKB1,MAPK11,NFKBIA,CCL2,PIK3C3,PIK3R2,MAPKAPK2,MAP2K1,MMP1,PIK3C2A,GRB2,MAPK8,MAPK9,CXCL6,MAPK14,PIK3CB,PTGS2,CCL7
Role of Macrophages, Fibroblasts and Endothelial Cells in Rheumatoid Arthritis	2,72E00	7,67E-02	#NUM!	69/313 (22%)	0/313 (0%)	137/313 (44%)	107/313 (34%)	RAF1,AXIN1,PIK3R1,KRAS,IL6,CCND1,TRAF4,ATF4,PLCL1,PRKD1,AKT2,STAT3,TCF3,IL7,ATF2,PIK3CD,ICAM1,FGF2,CEBPD,VEGFB,JAK2,CCL2,PIK3C3,TLR3,PIK3R2,MMP1,TRAF1,GRB2,TNFRSF1A,MYD88,IL15,IRAK3,FOS,CSF1,TCF7L2,IRAK2,RYK,SOCS3,TRAF3,WNT3,MMP3,CSNK1A1,PIK3R4,CEBPG,IL18R1,MYC,PLCD3,TRAF3IP2,MAP2K2,TGFB1,PPP3R1,MAPK3,IL1RAP,PRSS3,TNFRSF11B,CXCL8,MAP3K14,IL6R,VEGFC,CREB3L4,APC,C5,TLR2,PIK3R3,PTPN11,FZD6,PLCB3,FZD…
IL-17A Signaling in Gastric Cells	2,6E00	2,4E-01	#NUM!	5/25 (20%)	0/25 (0%)	17/25 (68%)	3/25 (12%)	MAP2K4,CXCL8,RELA,CXCL11,MAPK1,MAPK8,IL17RC,MAPK9,CCL20,MAPK13,IL17RA,NFKB1,MAPK12,MAPK11,CXCL10,FOS,JUN,MAPK14,MAPK3,MAPK10,CXCL1,EGFR
Acute Phase Response Signaling	2,58E00	9,41E-02	2,309	35/170 (21%)	0/170 (0%)	71/170 (42%)	64/170 (38%)	SOCS1,RAF1,PIK3R1,SOS2,HRAS,KRAS,MAPK13,IL6,SOD2,OSMR,NFKBIB,SERPINE1,AKT2,RRAS,NFKB2,STAT3,TCF3,HMOX2,TRAF6,MAP2K3,PIK3CD,ECSIT,MAP2K6,SERPING1,TCF4,PIK3CA,FN1,MAP3K5,JAK2,C1R,TRADD,MTOR,JUN,AKT1,SOS1,SOCS2,PIK3R2,TNFRSF1B,TNFRSF1A,MYD88,GRB2,SERPINF1,MAPK8,FOS,FTL,TRAF2,RBP5,MAP2K4,SOCS3,MAPK1,SOCS6,PDPK1,IKBKB,MAP2K2,MAPK3,MRAS,MAP3K7,NOLC1,IL1RAP,TAB1,TNFRSF11B,MAP3K14,C3,C1S,IL6R,MAPK12,C5,P…
Dendritic Cell Maturation	2,43E00	8,76E-02	4,000	38/194 (20%)	0/194 (0%)	68/194 (35%)	88/194 (45%)	PIK3R1,HLA-B,IL6,MAPK13,ATF4,PLCB1,IRS2,PLCL1,NFKBIB,FRS2,ATM,PIK3C2B,AKT2,CREBBP,CREB3,PLCL2,NFKB2,CREB5,ATF2,TRAF6,GAB1,ZBTB12,IRS1,PLCG2,FSCN1,PIK3CD,IFNAR1,COL3A1,PIK3CA,ICAM1,LEPR,HLA-A,PDIA3,IFNB1,JAK2,EP300,PLCD1,AKT1,PIK3C3,CREB1,LY75,TLR3,PIK3R2,COL18A1,TNFRSF1B,TNFRSF1A,MYD88,GRB2,IL15,MAPK8,CD58,PLCG1,STAT4,COL5A3,HLA-C,MAP2K4,MAPK1,IL32,PIK3R4,PLCD3,IKBKB,PLCE1,MAPK3,LTBR,COL11A2,IL23…
Differential Regulation of Cytokine Production in Macrophages and T Helper Cells by IL-17A and IL-17F	2,4E00	2,78E-01	#NUM!	0/18 (0%)	0/18 (0%)	6/18 (33%)	12/18 (67%)	IL12A,CCL2,IL1B,CXCL1,IL6,CSF3
Role of RIG1-like Receptors in Antiviral Innate Immunity	2,06E00	1,59E-01	1,890	6/44 (14%)	0/44 (0%)	22/44 (50%)	16/44 (36%)	RELA,TRAF3,NFKBIE,IFNB1,IRF3,NFKB1,EP300,IFIH1,TANK,IKBKB,NFKBIA,CHUK,CASP8,NFKBIB,CASP10,DHX58,CREBBP,TBK1,NFKB2,TRAF6,FADD,NFKBID,IRF7,TRAF2,RIPK1,DDX58,MAVS,TRIM25
LXR/RXR Activation	2,03E00	9,92E-02	-0,577	13/121 (11%)	0/121 (0%)	37/121 (31%)	71/121 (59%)	CD36,ARG2,IL6,ABCA1,FDFT1,LCAT,FASN,IL1RAP,TNFRSF11B,C3,NR1H3,NFKB2,PCYOX1,IL33,CD14,PLTP,RXRA,APOD,APOE,SCD,RELA,IL1A,IRF3,NFKB1,C4A/C4B,CCL2,NCOR1,TLR3,TNFRSF1B,RXRB,ECHS1,TNFRSF1A,SERPINF1,IL1R1,A1BG,APOL1,TLR4,LY96,LDLR,NR1H2,SREBF1,MYLIP,APOC1,IL1B,NCOR2,PTGS2,HMGCR,CLU,HADH,CCL7
Role of Osteoblasts, Osteoclasts and Chondrocytes in Rheumatoid Arthritis	2,02E00	7,73E-02	#NUM!	44/233 (19%)	0/233 (0%)	109/233 (47%)	80/233 (34%)	BMP4,AXIN1,PIK3R1,TAB2,IL6,ACP5,ITGA3,IRS2,TRAF5,NFKBIB,FRS2,WNT5B,ATM,SFRP4,PIK3C2B,AKT2,ITGA5,TCF3,IL7,TRAF6,GAB1,IRS1,PIK3CD,MAP2K3,SFRP1,MAP2K6,PIK3CA,ADAM17,TCF4,PTK2B,LRP6,BMPR2,FZD1,MAP3K5,SMURF1,TRADD,AKT1,JUN,IGF1,PIK3C3,PIK3R2,CTNNB1,TNFRSF1B,MMP1,PPP3CA,BMP1,ITGB1,CTSK,GRB2,TNFRSF1A,ITGA2,MAPK8,CALM1 (includes others),FOS,TRAF2,CSF1,BMP6,LRP1,TCF7L2,FZD7,BIRC2,MAP2K4,MAPK1,WNT3,MMP3,BA…
Role of IL-17F in Allergic Inflammatory Airway Diseases	2	1,52E-01	2,449	10/46 (22%)	0/46 (0%)	27/46 (59%)	9/46 (20%)	RELA,RAF1,MAPK1,RPS6KA3,IL17RC,CXCL5,IL6,IL17RA,NFKB1,EP300,CXCL10,TRAF3IP2,MAP2K2,CCL2,IGF1,MAPK3,CREB1,ATF4,CXCL1,RPS6KA2,MAP2K1,CXCL8,CREBBP,CREB3,RPS6KA5,CREB3L4,NFKB2,CREB5,CXCL6,ATF2,TRAF6,RPS6KA6,IL1B,RPS6KA4,RPS6KA1,IL11,CCL7
IL-17A Signaling in Fibroblasts	1,9E00	1,71E-01	#NUM!	8/35 (23%)	0/35 (0%)	23/35 (66%)	4/35 (11%)	RELA,MAPK1,NFKBIE,CEBPD,IL17RC,MAPK13,CXCL5,IL6,IL17RA,NFKB1,MAPK11,IKBKB,NFKBIA,JUN,TRAF3IP2,CCL2,MAPK3,MAP3K7,GSK3B,CHUK,NFKBIB,MMP1,CEBPB,NFKB2,NFKBIZ,MAPK12,TRAF6,FOS,NFKBID,MAPK14,CCL7
Role of JAK1, JAK2 and TYK2 in Interferon Signaling	1,88E00	2,08E-01	#NUM!	4/24 (17%)	0/24 (0%)	13/24 (54%)	7/24 (29%)	SOCS1,RAF1,RELA,JAK1,PTPN2,TYK2,IFNB1,IFNGR2,IFNGR1,STAT3,JAK2,NFKB2,NFKB1,IFNAR2,STAT2,STAT1,IFNAR1
NAD Salvage Pathway II	1,73E00	1,92E-01	1,342	7/26 (27%)	0/26 (0%)	8/26 (31%)	11/26 (42%)	ACP2,NUDT12,NMNAT1,ACP1,NT5C,ACP5,PXYLP1,NT5C3B,NT5C3A,NMRK1,NT5E,ACP6,NMNAT2,NT5C2,ACPP
Adenosine Nucleotides Degradation II	1,69E00	2,5E-01	2,000	5/16 (31%)	0/16 (0%)	7/16 (44%)	4/16 (25%)	ADA2,NT5C3B,NT5C3A,NT5E,ADAL,XDH,PNP,ADA,ADAT3,NT5C2,NT5C,ACPP
IL-17 Signaling	1,67E00	1,06E-01	#NUM!	19/85 (22%)	0/85 (0%)	49/85 (58%)	17/85 (20%)	MAP2K4,JAK1,MAPK1,MMP3,PIK3R1,IL17RC,HRAS,KRAS,MAPK13,IL6,PIK3R4,CXCL10,TRAF3IP2,MAP2K2,MAPK3,MAP3K7,MRAS,IRS2,CXCL1,GSK3B,FRS2,ATM,MAP3K14,PIK3C2B,CXCL8,AKT2,RRAS,FGFR1,MAPK12,ATF2,PIK3R3,TRAF6,GAB1,PTPN11,IRS1,MAPK10,PIK3CD,MAP2K3,MAP2K6,RELA,PIK3CA,JAK2,CXCL5,NFKB1,IL17RA,MAPK11,JUN,AKT1,CCL2,TIMP1,PIK3C3,AKT3,PIK3R2,MAPKAPK2,MAP2K1,CXCL11,NRAS,PIK3C2A,GRB2,MAPK8,MAPK9,CEBPB,CCL11,RRAS2,MAPK14…
Airway Pathology in Chronic Obstructive Pulmonary Disease	1,67E00	3,75E-01	#NUM!	1/8 (13%)	0/8 (0%)	3/8 (38%)	4/8 (50%)	CXCL8,CXCL3,MMP2,MMP1
Salvage Pathways of Pyrimidine Deoxyribonucleotides	1,67E00	3,75E-01	#NUM!	3/8 (38%)	0/8 (0%)	3/8 (38%)	2/8 (25%)	APOBEC3B,TYMP,TK2,CDA,APOBEC3G,TK1
IL-15 Production	1,65E00	1,79E-01	#NUM!	5/28 (18%)	0/28 (0%)	16/28 (57%)	7/28 (25%)	RELA,TWF1,MAP3K11,JAK1,PTK2B,TYK2,IL15,IFNB1,NFKB2,JAK2,IRF3,IL6,NFKB1,IRF1,PTK2,PRKCI,TXK,LTK,STAT1,JAK3,PTK7
Caveolar-mediated Endocytosis Signaling	1,62E00	1,13E-01	#NUM!	34/71 (48%)	0/71 (0%)	22/71 (31%)	15/71 (21%)	ARCN1,RAB5C,ITSN1,HLA-B,ITGA8,COPB2,DYRK3,ITGAE,ITGA3,ITGA11,CAV1,ITGAV,ITGB4,ACTG2,DNM2,ITGB5,MAP3K2,ITGA4,ITGA6,ITGA5,FLOT1,COPG2,COPB1,FLOT2,ACTA2,ZBTB12,ITGA1,INSR,ITGA7,ACTG1,B2M,FLNB,FYN,COPZ1,HLA-A,COPA,COPE,ABL1,EGF,RAB5B,ITGB8,ITGA10,CD55,RAB5A,FLNA,PTPN1,PRKCA,EGFR,ITGB1,SRC,ACTB,ITGA2,COPG1,FLNC,HLA-C,CAVIN1
UVA-Induced MAPK Signaling	1,59E00	9,43E-02	#NUM!	36/106 (34%)	0/106 (0%)	51/106 (48%)	19/106 (18%)	MAP2K4,PARP6,MAPK1,PIK3R1,PARP2,HRAS,KRAS,PARP12,MAPK13,PIK3R4,PLCD3,CASP9,PLCE1,SMPD4,PARP15,MAPK3,MRAS,PLCB1,IRS2,PLCL1,FRS2,ATM,TP53,RPS6KB1,PIK3C2B,CASP3,RRAS,FGFR1,ZC3HAV1,PLCL2,PARP3,MAPK12,SMPD2,PIK3R3,BCL2L1,RPS6KA6,PTPN11,GAB1,PLCG2,IRS1,MAPK10,PLCB3,PIK3CD,RPS6KA1,PIK3CA,PDIA3,RPS6KA3,SMPD1,MAPK11,PARP9,PLCD1,MTOR,TNKS,JUN,TIPARP,PIK3C3,RPS6KB2,PARP11,PIK3R2,RPS6KA2,STAT1,SMPD3,PLCD4,PR…
Role of Hypercytokinemia/hyperchemokinemia in the Pathogenesis of Influenza	1,56E00	1,4E-01	#NUM!	0/43 (0%)	0/43 (0%)	10/43 (23%)	33/43 (77%)	IL33,CXCL10,CXCL8,IL1A,IL12A,CCL2,IL15,IFNB1,IL1B,IL6
Purine Nucleotides Degradation II (Aerobic)	1,51E00	2,11E-01	2,000	7/19 (37%)	0/19 (0%)	7/19 (37%)	5/19 (26%)	IMPDH2,XDH,ADAT3,NT5C,NT5C3B,ADA2,NT5C3A,ADAL,NT5E,IMPDH1,ADA,PNP,NT5C2,ACPP
IL-6 Signaling	1,51E00	8,59E-02	1,508	37/128 (29%)	0/128 (0%)	59/128 (46%)	32/128 (25%)	MAP2K4,SOCS1,SOCS3,RAF1,CSNK2A1,MAPK1,PIK3R1,SOS2,SRF,HRAS,KRAS,MAPK13,IL6,PIK3R4,VEGFA,IKBKB,MAP2K2,MAPK3,MAP3K7,MRAS,IRS2,NFKBIB,IL1RAP,FRS2,TAB1,ATM,MCL1,TNFRSF11B,MAP3K14,PIK3C2B,CXCL8,AKT2,TNFAIP6,RRAS,FGFR1,IL6R,STAT3,NFKB2,MAPK12,IL33,TRAF6,PIK3R3,NFKBID,PTPN11,GAB1,IRS1,MAPK10,CD14,MAP2K3,HSPB7,PIK3CD,HSPB1,IL6ST,HSPB3,MAP2K6,RELA,PIK3CA,IL1A,NFKBIE,JAK2,NFKB1,MAPK11,SHC1,AKT1,NFKBIA,JUN,…
Hepatic Fibrosis / Hepatic Stellate Cell Activation	1,5E00	7,49E-02	#NUM!	53/187 (28%)	0/187 (0%)	64/187 (34%)	70/187 (37%)	MYH10,TGFBR1,CTGF,MYH9,MYL6,MYL5,COL8A1,IL6,VEGFA,KLF12,SERPINE1,PDGFRB,TIMP2,SMAD2,IL4R,MMP2,IGFBP5,NFKB2,IFNAR2,MET,MYL9,ACTA2,PDGFD,IFNAR1,COL3A1,ICAM1,COL4A5,FN1,LEPR,FGF2,VEGFB,COL4A2,COL15A1,COL16A1,COL5A1,CCL2,IGF1,IGF1R,PDGFRA,COL18A1,TNFRSF1B,MMP1,EGFR,FLT1,TNFRSF1A,COL12A1,IFNGR2,COL4A3BP,LY96,COL5A3,CSF1,COL4A4,SMAD3,KLF6,MYL6B,TGFBR2,CXCL3,TGFB1,LAMA1,COL11A2,IL1RAP,COL27A1,TNFRSF11B,…
Inflammasome pathway	1,45E00	0.2	2,000	2/20 (10%)	0/20 (0%)	14/20 (70%)	4/20 (20%)	NAIP,NLRP1,AIM2,MYD88,PYCARD,NFKB2,PANX1,NFKB1,TLR4,NOD2,CTSB,CASP1,IL1B,NEK7,CASP8,P2RX7
Production of Nitric Oxide and Reactive Oxygen Species in Macrophages	1,39E00	7,22E-02	3,207	58/194 (30%)	0/194 (0%)	78/194 (40%)	58/194 (30%)	PPP2CA,PIK3R1,PPP2R3B,MAP3K4,MAPK13,PPP1R14B,MAP3K10,PPM1J,CYBA,IRS2,NFKBIB,FRS2,PRKD3,PRKD1,MAP3K2,ATM,RND2,PIK3C2B,AKT2,CREBBP,PCYOX1,NFKB2,RAP1A,IRF1,MAP3K12,GAB1,PPP2R3A,PTPA,IRS1,PLCG2,PPP2R2B,NCF2,PIK3CD,APOD,RAP1B,APOE,PIK3CA,PPP2R2A,PPP1R3C,RHOT2,MAP3K5,JAK2,AKT1,JUN,RHOD,PIK3C3,RHOU,PRKCE,PIK3R2,TNFRSF1B,GRB2,RHOC,TNFRSF1A,PPP2R5D,MAPK8,IFNGR2,PLCG1,PPP2R5A,FOS,MAP3K8,PPP2R5E,JAK3,MAP3K3…
Graft-versus-Host Disease Signaling	1,39E00	1,25E-01	#NUM!	1/48 (2%)	0/48 (0%)	11/48 (23%)	36/48 (75%)	IL33,HLA-G,IL1A,HLA-C,HLA-DMA,HLA-A,HLA-B,IL1B,IL6,HLA-F,FAS,HLA-E
Th1 Pathway	1,39E00	8,15E-02	1,897	20/135 (15%)	0/135 (0%)	47/135 (35%)	68/135 (50%)	SOCS1,SOCS3,JAK1,NFATC3,PIK3R1,HLA-B,NCSTN,IL6,PIK3R4,IL18R1,IRS2,CD274,FRS2,ICOSLG/LOC102723996,HLA-DPA1,ATM,PIK3C2B,DLL1,NOTCH3,FGFR1,TYK2,IL6R,IFNGR1,STAT3,IRF1,PIK3R3,GAB1,CD40,PTPN11,IRS1,APH1A,APH1B,PIK3CD,NOTCH1,IFNAR1,MAP2K6,PIK3CA,ICAM1,IL12A,PSENEN,HLA-A,LGALS9,PSEN2,JAK2,NFKB1,NFATC1,NOTCH2,NFIL3,HLA-DMA,PIK3C3,IL27RA,PIK3R2,STAT1,HLA-DPB1,RUNX3,PIK3C2A,GRB2,IFNGR2,NFATC4,STAT4,IL10RB,…
Prolactin Signaling	1,31E00	9,64E-02	1,890	14/83 (17%)	0/83 (0%)	51/83 (61%)	18/83 (22%)	SOCS1,RAF1,SOCS3,MAPK1,PIK3R1,SOS2,SOCS6,HRAS,PDPK1,KRAS,PIK3R4,MYC,MAP2K2,MAPK3,MRAS,IRS2,PRLR,PRKD3,FRS2,PRKD1,ATM,PIK3C2B,STAT5A,RRAS,FGFR1,CREBBP,STAT3,IRF1,PIK3R3,GAB1,PTPN11,PLCG2,PRKCD,IRS1,PIK3CD,TCF7,SOCS5,FYN,PIK3CA,JAK2,NR3C1,EP300,SHC1,JUN,SP1,PIK3C3,SOS1,SOCS2,PRKCE,PIK3R2,STAT5B,STAT1,MAP2K1,PRKCA,NRAS,PIK3C2A,GRB2,PLCG1,SOCS4,CEBPB,FOS,PRKCI,RRAS2,PIK3CB,NMI
Differential Regulation of Cytokine Production in Intestinal Epithelial Cells by IL-17A and IL-17F	1,28E00	1,74E-01	#NUM!	0/23 (0%)	0/23 (0%)	6/23 (26%)	17/23 (74%)	IL1A,IL12A,CCL2,IL1B,CXCL1,CSF3
Pyrimidine Deoxyribonucleotides De Novo Biosynthesis I	1,28E00	1,74E-01	2,000	7/23 (30%)	0/23 (0%)	11/23 (48%)	5/23 (22%)	TYMS,DUT,NME1,NME4,CMPK2,RRM2B,RRM2,DTYMK,NME7,APOBEC3G,NME6,RRM1,NME3,AK1,AK5,AK4,CMPK1,AK9
Guanosine Nucleotides Degradation III	1,28E00	2,5E-01	#NUM!	2/12 (17%)	0/12 (0%)	6/12 (50%)	4/12 (33%)	NT5C3B,NT5C3A,NT5E,XDH,PNP,NT5C2,NT5C,ACPP
Urate Biosynthesis/Inosine 5'-phosphate Degradation	1,2E00	2,31E-01	#NUM!	4/13 (31%)	0/13 (0%)	6/13 (46%)	3/13 (23%)	NT5C3B,NT5C3A,NT5E,IMPDH2,XDH,IMPDH1,PNP,NT5C2,NT5C,ACPP
Role of Cytokines in Mediating Communication between Immune Cells	1,2E00	1,11E-01	#NUM!	1/54 (2%)	0/54 (0%)	12/54 (22%)	41/54 (76%)	IL33,CXCL8,IL1A,IL12A,TGFB1,IL32,IL15,IFNB1,IL1B,IL6,CSF3,IL23A,IL24
IL-12 Signaling and Production in Macrophages	1,2E00	7,53E-02	#NUM!	23/146 (16%)	0/146 (0%)	58/146 (40%)	65/146 (45%)	MAP2K4,MAPK1,PIK3R1,MAF,MST1,MAPK13,PIK3R4,JMJD6,IKBKB,MAP2K2,TGFB1,MAPK3,IRS2,NFKBIB,IL23A,FRS2,PRKD3,PRKD1,ATM,PIK3C2B,STAT6,AKT2,FGFR1,IFNGR1,PCYOX1,NFKB2,MAPK12,IRF1,TRAF6,TLR2,PIK3R3,PTPN11,CD40,GAB1,IRS1,PRKCD,TGFB3,MAPK10,NCOA1,PIK3CD,RXRA,REL,APOD,APOE,RELA,PIK3CA,IL12A,ALOX12,NFKB1,MAPK11,EP300,JUN,AKT1,PIK3C3,TGFB2,PRKCE,AKT3,CHUK,PIK3R2,STAT1,MAP2K1,PRKCA,PPARG,PIK3C2A,GRB2,MYD88,MAPK8…
Role of JAK family kinases in IL-6-type Cytokine Signaling	1,2E00	1,6E-01	#NUM!	9/25 (36%)	0/25 (0%)	15/25 (60%)	1/25 (4%)	MAP2K4,IL6ST,SOCS1,STAT5A,SOCS3,JAK1,MAPK1,IL6R,TYK2,MAPK8,MAPK9,MAPK13,JAK2,IL6,STAT3,MAPK12,MAPK11,MAPK14,PTPN11,MAPK3,MAPK10,OSMR,STAT5B,STAT1
Atherosclerosis Signaling	1,2E00	7,87E-02	#NUM!	22/127 (17%)	0/127 (0%)	35/127 (28%)	70/127 (55%)	MMP3,CD36,PLA2R1,CXCL12,IL6,LCAT,TGFB1,COL11A2,PLA2G12A,ITGA4,CXCL8,NFKB2,PCYOX1,IL33,PLA2G6,CD40,RARRES3,PDGFD,APOD,COL3A1,PAFAH1B2,APOE,RELA,IL1A,ICAM1,PDGFA,ALOX12,NFKB1,PDGFC,TNFRSF12A,COL1A2,CCL2,TNFSF12,PLB1,PNPLA3,COL18A1,MMP1,PLA2G16,PNPLA8,VCAM1,ABHD3,PLA2G4C,CCL11,F3,TNFRSF14,SELPLG,GLG1,APOL1,COL1A1,PLA2G4A,COL5A3,CSF1,APOC1,IL1B,PAFAH1B1,CLU,PAFAH1B3
Role of MAPK Signaling in the Pathogenesis of Influenza	1,19E00	9,72E-02	#NUM!	22/72 (31%)	0/72 (0%)	28/72 (39%)	22/72 (31%)	MAP2K4,RAF1,MAPK1,PLA2R1,HRAS,KRAS,MAPK13,CXCL10,LCAT,MAP2K2,MAPK3,MRAS,PLA2G12A,AKT2,CASP3,RRAS,MAPK12,ATF2,PLA2G6,MAPK10,RARRES3,MAP2K3,MAP2K6,PAFAH1B2,IFNB1,MAP3K5,MAPK11,BCL2,AKT1,CCL2,PLB1,AKT3,PNPLA3,MAP2K1,PRKCA,PLA2G16,PNPLA8,MAP2K7,NRAS,ABHD3,PLA2G4C,MAPK8,MAPK9,BAX,PLA2G4A,MAPK14,RRAS2,PTGS2,PAFAH1B1,PAFAH1B3
MSP-RON Signaling Pathway	1,19E00	9,72E-02	#NUM!	10/72 (14%)	0/72 (0%)	21/72 (29%)	41/72 (57%)	PIK3CA,IL12A,PIK3R1,MST1,JAK2,PIK3R4,CCL2,PIK3C3,IRS2,RPS6KA2,PIK3R2,ACTG2,FRS2,ATM,PIK3C2B,IL3RA,PIK3C2A,GRB2,FGFR1,ACTB,TLR2,PIK3R3,TLR4,GAB1,ACTA2,PTPN11,CSF1,IRS1,PIK3CD,PIK3CB,ACTG1
Tec Kinase Signaling	1,17E00	7,06E-02	1,265	46/170 (27%)	0/170 (0%)	69/170 (41%)	55/170 (32%)	PIK3R1,GNB1,GNB4,PAK1,ITGA3,TXK,IRS2,GNA13,FRS2,PRKD3,PRKD1,GNG12,ATM,ITGA4,TNFRSF21,RND2,STAT6,PIK3C2B,STAT5A,TNFRSF10B,ITGA5,NFKB2,STAT3,GAB1,ACTA2,IRS1,PLCG2,TNFRSF25,GNB2,PIK3CD,ACTG1,FYN,PIK3CA,PTK2B,RHOT2,GNA11,TNFSF10,GNA14,JAK2,YES1,RHOD,TNFSF12,PIK3C3,RHOU,PRKCE,PIK3R2,GNG5,GNB1L,ITGB1,GNG4,GRB2,RHOC,ACTB,GNA12,ITGA2,MAPK8,GNAQ,PLCG1,FADD,STAT4,FOS,GNAI3,PAK3,LYN,JAK3,MAP2K4,JAK1,DIRAS3,…
Role of PKR in Interferon Induction and Antiviral Response	1,14E00	1,22E-01	#NUM!	11/41 (27%)	0/41 (0%)	25/41 (61%)	5/41 (12%)	MAP2K6,RELA,TRAF3,NFKBIE,TAB2,IFNB1,EIF2S1,NFKB1,RNASEL,IKBKB,CASP9,AKT1,NFKBIA,MAP3K7,BID,TLR3,TRAF5,CHUK,CASP8,STAT1,NFKBIB,TP53,CASP3,TNFRSF1A,APAF1,NFKB2,IRF1,ATF2,FADD,TRAF6,NFKBID,TRAF2,MAPK14,CYCS,MAP2K3,EIF2AK2
HMGB1 Signaling	1,1E00	7,52E-02	1,897	34/133 (26%)	0/133 (0%)	63/133 (47%)	36/133 (27%)	AGER,PIK3R1,HRAS,KRAS,MAPK13,IL6,IRS2,SERPINE1,KAT2A,FRS2,ATM,RND2,PIK3C2B,AKT2,KAT7,RRAS,NFKB2,GAB1,IRS1,KAT6A,MAP2K3,PIK3CD,MAP2K6,PIK3CA,ICAM1,RHOT2,RBBP7,KAT2B,JUN,AKT1,CCL2,RHOD,PIK3C3,RHOU,PIK3R2,TNFRSF1B,PLAT,RHOC,TNFRSF1A,GRB2,IFNGR2,MAPK8,FOS,KAT6B,MAP2K4,LIF,MAPK1,DIRAS3,PIK3R4,HMGB1,RHOG,MAP2K2,RHOB,TGFB1,MAPK3,MRAS,TNFRSF11B,CXCL8,FGFR1,RAC1,IFNGR1,RHOJ,MAPK12,PIK3R3,RHOQ,PTPN11,RND3,…
Toll-like Receptor Signaling	1,1E00	9,21E-02	1,342	21/76 (28%)	0/76 (0%)	33/76 (43%)	22/76 (29%)	MAP2K4,PPARA,MAPK1,TAB2,MAPK13,IKBKB,TRAF4,MAP3K7,TAB1,MAP3K14,NFKB2,MAPK12,TRAF6,TLR2,IL33,CD14,MAP2K3,MAP2K6,ECSIT,SIGIRR,RELA,IL1A,IL12A,TOLLIP,TNFAIP3,NFKB1,MAPK11,IRAK1,JUN,NFKBIA,TICAM1,UBA52,TLR3,CHUK,TRAF1,UBB,MYD88,MAP3K1,MAPK8,IRAK3,TLR4,FOS,LY96,MAPK14,TLR6,RPS27A,IL1B,EIF2AK2,TIRAP,ELK1,UBC,MAP4K4,IRAK4,IRAK2
IL-17A Signaling in Airway Cells	1,05E00	8,97E-02	#NUM!	17/78 (22%)	0/78 (0%)	44/78 (56%)	17/78 (22%)	MAP2K4,JAK1,MAPK1,PIK3R1,IL17RC,CCL20,MAPK13,IL6,PIK3R4,PTEN,IKBKB,CXCL3,TRAF3IP2,MAP2K2,MAPK3,MAP3K7,IRS2,CXCL1,GSK3B,NFKBIB,FRS2,ATM,PIK3C2B,AKT2,FGFR1,TYK2,STAT3,NFKB2,MAPK12,PIK3R3,TRAF6,NFKBID,GAB1,PTPN11,IRS1,MAPK10,PIK3CD,RELA,PIK3CA,NFKBIE,JAK2,CXCL5,NFKB1,IL17RA,MAPK11,NFKBIA,AKT1,PIK3C3,AKT3,CHUK,PIK3R2,MAP2K1,PIK3C2A,GRB2,MAPK8,MAPK9,CCL11,CXCL6,MAPK14,PIK3CB,JAK3
NAD Biosynthesis III	1,01E00	3,33E-01	#NUM!	2/6 (33%)	0/6 (0%)	1/6 (17%)	3/6 (50%)	NMNAT1,NMNAT2,NAMPT
iNOS Signaling	1,01E00	1,11E-01	2,000	11/45 (24%)	0/45 (0%)	27/45 (60%)	7/45 (16%)	RELA,JAK1,CAMK4,MAPK1,NFKBIE,MAPK13,JAK2,NFKB1,MAPK11,IRAK1,IKBKB,NFKBIA,JUN,CHUK,STAT1,NFKBIB,TAB1,MYD88,TYK2,CREBBP,IFNGR2,IFNGR1,NFKB2,IRAK3,HMGA1,MAPK12,IRF1,TRAF6,TLR4,NFKBID,CALM1 (includes others),FOS,LY96,MAPK14,CD14,JAK3,IRAK4,IRAK2
Role of BRCA1 in DNA Damage Response	1,01E00	8,75E-02	1,342	26/80 (33%)	0/80 (0%)	49/80 (61%)	5/80 (6%)	FANCF,ATRIP,SMARCD2,ARID2,UIMC1,RBL1,BRCC3,RB1,E2F6,FANCB,SMARCB1,SMARCC2,BRCA1,BRIP1,ATM,TP53,E2F4,RBL2,TOPBP1,FANCG,MDC1,RPA1,RFC1,FANCC,SMARCD3,POU2F1,RFC4,SMARCA2,MRE11,E2F1,FAAP24,BABAM2,FANCA,PHF10,RFC3,FANCM,PBRM1,ABRAXAS1,ARID1A,BARD1,RBBP8,E2F3,RAD50,SMARCA4,MLH1,CHEK1,RAD51,FANCE,FANCD2,GADD45A,RFC2,E2F5,SLC19A1,STAT1,BLM,CHEK2,FAAP100,ATF1,ACTB,SMARCE1,PLK1,SMARCD1,RFC5,FANCL,NBN,BRD7,…
Colorectal Cancer Metastasis Signaling	1,01E00	6,05E-02	3,207	68/248 (27%)	0/248 (0%)	108/248 (44%)	72/248 (29%)	TGFBR1,AXIN1,PIK3R1,ADCY4,SOS2,HRAS,KRAS,IL6,CCND1,MMP24,VEGFA,GNB1,GNB4,IRS2,FRS2,WNT5B,GNG12,ATM,TP53,RND2,PIK3C2B,SMAD2,AKT2,RRAS,GRK3,MMP2,STAT3,NFKB2,TCF3,GAB1,IRS1,GNB2,PRKACA,PIK3CD,SIAH1,PIK3CA,TCF4,RHOT2,LRP6,VEGFB,JAK2,FZD1,APPL1,AKT1,JUN,ARRB1,RHOD,PIK3C3,SOS1,RHOU,PIK3R2,TLR3,GNG5,GNB1L,CTNNB1,MMP1,MMP17,EGFR,GNG4,GRB2,TNFRSF1A,RHOC,MAPK8,ADCY6,FOS,MSH2,PTGS2,JAK3,LRP1,TCF7L2,FZD7,MAP…
TNFR2 Signaling	1,01E00	1,33E-01	#NUM!	7/30 (23%)	0/30 (0%)	18/30 (60%)	5/30 (17%)	MAP2K4,NAIP,RELA,MAP3K14,NFKBIE,MAP3K1,MAPK8,TNFAIP3,TBK1,NFKB2,NFKB1,XIAP,TANK,IKBKB,NFKBID,FOS,TRAF2,JUN,NFKBIA,CHUK,TNFRSF1B,NFKBIB,BIRC3,TRAF1,BIRC2
JAK/Stat Signaling	9,5E-01	8,43E-02	1,890	20/83 (24%)	0/83 (0%)	49/83 (59%)	14/83 (17%)	SOCS1,RAF1,SOCS3,JAK1,PIAS2,MAPK1,PIK3R1,SOS2,SOCS6,HRAS,KRAS,IL6,PIK3R4,MAP2K2,MAPK3,CISH,MRAS,IRS2,FRS2,ATM,PIK3C2B,STAT6,STAT5A,AKT2,RRAS,FGFR1,TYK2,STAT3,NFKB2,PIK3R3,BCL2L1,PIAS4,GAB1,PTPN11,IRS1,STAT2,PIK3CD,SOCS5,RELA,PIK3CA,PIAS1,JAK2,NFKB1,SHC1,MTOR,JUN,AKT1,PIK3C3,SOS1,PTPN1,SOCS2,AKT3,PIK3R2,STAT5B,STAT1,MAP2K1,NRAS,PIK3C2A,GRB2,GNAQ,SOCS4,CEBPB,STAT4,PIAS3,FOS,RRAS2,CDKN1A,PIK3CB,JAK3
Autoimmune Thyroid Disease Signaling	9,33E-01	1,04E-01	#NUM!	3/48 (6%)	0/48 (0%)	7/48 (15%)	38/48 (79%)	HLA-G,CD40,HLA-C,HLA-DMA,HLA-A,HLA-B,HLA-F,FAS,HLA-E,TG
Hematopoiesis from Pluripotent Stem Cells	9,33E-01	1,04E-01	#NUM!	0/48 (0%)	0/48 (0%)	10/48 (21%)	38/48 (79%)	KITLG,CXCL8,IL1A,LIF,IL12A,CSF1,IL6,CSF3,IL7,IL11
Eicosanoid Signaling	8,95E-01	8,96E-02	#NUM!	14/67 (21%)	0/67 (0%)	15/67 (22%)	38/67 (57%)	PAFAH1B2,LTA4H,PTGFR,AKR1C3,PTGER3,PLA2R1,ALOX12,LTB4R,PTGES2,LCAT,PLB1,PNPLA3,PTGER4,PLA2G12A,PNPLA8,PLA2G16,PTGIS,PTGIR,ABHD3,PTGS1,PLA2G4C,PTGDS,PTGES,PLA2G6,PLA2G4A,RARRES3,PTGS2,PAFAH1B1,PAFAH1B3
Oncostatin M Signaling	8,6E-01	1,18E-01	2,000	12/34 (35%)	0/34 (0%)	20/34 (59%)	2/34 (6%)	MT2A,IL6ST,RAF1,JAK1,MAPK1,MMP3,HRAS,KRAS,JAK2,SHC1,MAP2K2,MAPK3,SOS1,MRAS,OSMR,STAT5B,STAT1,MAP2K1,MMP1,STAT5A,TIMP3,EPAS1,NRAS,RRAS,GRB2,TYK2,STAT3,RRAS2,PLAU,CHI3L1,ELK1,JAK3
Role of JAK2 in Hormone-like Cytokine Signaling	8,6E-01	1,18E-01	#NUM!	7/34 (21%)	0/34 (0%)	18/34 (53%)	9/34 (26%)	SOCS1,SOCS3,STAT5A,JAK1,EPOR,SOCS6,TYK2,SOCS4,STAT3,JAK2,SHC1,GHR,PTPN11,SH2B3,IRS1,PTPN1,SOCS2,IRS2,PRLR,STAT5B,STAT1,HLTF,SOCS5,SIRPA,SH2B1
Protein Ubiquitination Pathway	8,34E-01	5,66E-02	#NUM!	102/265 (38%)	0/265 (0%)	137/265 (52%)	26/265 (10%)	CRYAB,USP45,USP20,DNAJC3,UBE2S,PAN2,DNAJC22,DNAJC16,UBE2Q1,DNAJC9,DNAJC27,USP19,THOP1,USP6,SKP2,HSPA8,USP31,PSMB7,ZBTB12,PSMA5,PSMD12,PSMB1,ANAPC5,PSMA4,PSMD1,UBE2C,ANAPC2,USP18,PSMD7,HSPB8,DNAJC13,UBE2Z,TAP1,USP39,HSPA1L,UBE4A,HSP90AB1,PSMC6,UBE2K,MED20,PSMD13,PSMB6,HSPA2,HLA-C,RPS27A,USP37,USP46,HSPA14,USP5,UBE3B,HSPA1A/HSPA1B,DNAJC15,HSPA5,ELOC,UBE2D4,USP8,HSPA4,SACS,UBE2B,SUGT1,NEDD4L,BIRC3,U…
Altered T Cell and B Cell Signaling in Rheumatoid Arthritis	8,2E-01	7,78E-02	#NUM!	6/90 (7%)	0/90 (0%)	22/90 (24%)	62/90 (69%)	RELA,IL1A,TRAF3,IL12A,HLA-A,HLA-B,IL6,NFKB1,FAS,HLA-DMA,TGFB1,CHUK,TLR3,IL23A,TNFSF13B,MAP3K14,SPP1,RELB,IL15,NFKB2,TLR2,IL33,TLR4,CD40,CSF1,TNFSF13,TLR6,IL1B
Role of JAK1 and JAK3 in γc Cytokine Signaling	8,15E-01	8,45E-02	#NUM!	11/71 (15%)	0/71 (0%)	34/71 (48%)	26/71 (37%)	SOCS1,SOCS3,IL15RA,PIK3CA,JAK1,MAPK1,PTK2B,PIK3R1,IL21R,HRAS,KRAS,JAK2,PIK3R4,IL7R,SHC1,PIK3C3,MAPK3,MRAS,IRS2,PIK3R2,STAT5B,STAT1,FRS2,ATM,STAT6,PIK3C2B,STAT5A,IL4R,NRAS,PIK3C2A,FES,RRAS,GRB2,FGFR1,IL15,STAT3,IL7,PIK3R3,RRAS2,GAB1,PTPN11,IRS1,PIK3CB,PIK3CD,JAK3
Pathogenesis of Multiple Sclerosis	7,41E-01	2,22E-01	#NUM!	0/9 (0%)	0/9 (0%)	2/9 (22%)	7/9 (78%)	CXCL10,CXCL11
Phosphatidylethanolamine Biosynthesis II	7,41E-01	2,22E-01	#NUM!	3/9 (33%)	0/9 (0%)	4/9 (44%)	2/9 (22%)	ETNK2,CEPT1,PIGF,PCYT2,CHKA,SELENOI,ETNK1
Cell Cycle Control of Chromosomal Replication	7,28E-01	8,93E-02	#NUM!	11/56 (20%)	0/56 (0%)	42/56 (75%)	3/56 (5%)	LIG1,MCM6,ORC2,MCM8,POLA1,CDC7,CDK9,CDK8,PRIM2,MCM5,CDK18,CDK13,CDK7,DNA2,ORC6,CDK6,CDK14,RPA1,CDK15,RPA3,PCNA,CDK11A,ORC5,CDK19,ORC4,CDK2,CDK12,CDT1,CDK16,CDK4,CDK10,MCM4,TOP2B,PRIM1,CDK5,CDK17,TOP2A,MCM9,DBF4,CHEK2,ORC1,CDC45,POLE,CDC6,POLD1,CDK1,RPA2,MCM3,MCM2,CDK20,ORC3,POLA2,MCM7
Sumoylation Pathway	7,17E-01	7,29E-02	1,342	31/96 (32%)	0/96 (0%)	56/96 (58%)	9/96 (9%)	MAP2K4,RANBP2,DNMT3A,DIRAS3,RAN,UBA2,CTBP1,TDG,RHOG,SAE1,RHOB,RCC1,SUMO1,SENP5,RND2,TP53,SERBP1,ETS1,HDAC2,CREBBP,SENP7,RPA1,RHOJ,RFC1,ZEB1,NFKB2,MAPK12,ARHGDIB,DAXX,PCNA,RNF4,PIAS4,RHOQ,KDM1A,RND3,RFC4,RHOA,SIRT1,MAPK10,SUMO2,PML,SNCA,FNBP1,UBE2I,RFC3,GDI1,SUMO3,RHOT2,PIAS1,MAP3K5,NFKB1,NR3C1,SP100,FAS,EP300,SP3,NFKBIA,AR,JUN,SP1,STUB1,RHOT1,RHOD,CTBP2,RANGAP1,SENP3,RFC2,RHOU,SLC19A1,SMAD4,ZNF21…
IL-15 Signaling	7,17E-01	7,89E-02	#NUM!	19/76 (25%)	0/76 (0%)	38/76 (50%)	19/76 (25%)	RAF1,IL15RA,JAK1,MAPK1,PIK3R1,HRAS,KRAS,MAPK13,IL6,PIK3R4,PTK2,MAP2K2,MAPK3,MRAS,IRS2,FRS2,ATM,CXCL8,PIK3C2B,STAT6,STAT5A,AKT2,RRAS,FGFR1,TYK2,NFKB2,STAT3,MAPK12,RAC3,PIK3R3,BCL2L1,GAB1,PTPN11,IRS1,PIK3CD,RELA,PIK3CA,JAK2,NFKB1,MAPK11,SHC1,AKT1,PIK3C3,AKT3,PIK3R2,STAT5B,MAP2K1,VCAM1,NRAS,PIK3C2A,GRB2,IL15,PLCG1,MAPK14,RRAS2,PIK3CB,JAK3
Salvage Pathways of Pyrimidine Ribonucleotides	7,1E-01	7,22E-02	1,890	30/97 (31%)	0/97 (0%)	48/97 (49%)	19/97 (20%)	MAP2K4,MAPK1,SGK1,CSNK1A1,LIMK2,CDA,NME6,LIMK1,PAK1,AK1,CDK8,MAP2K2,PIM1,PRPF4B,MAPK3,PRKAA1,HIPK1,PYCR3,CDK18,GRK4,APOBEC3B,AKT2,DAPK1,NME4,CMPK2,CDK7,CSNK1D,CDK6,GRK5,APOBEC3G,PKN1,NME3,ARAF,PRKCD,GRK6,AK4,UCK1,MAP2K3,MAPK7,NEK2,ADPGK,CDK2,UPRT,MAP2K6,NME1,DMPK,FAM20B,CDADC1,CDK4,TTK,NME7,IRAK1,BRAF,PRKX,APOBEC3F,CDK5,PRKAA2,PRKCE,CMPK1,AK9,MAP2K1,MAP3K6,UPP1,MAPK6,MAPK8,MAPK9,PLK1,CDK1,AK5,PAK…
Th1 and Th2 Activation Pathway	7,1E-01	5,95E-02	#NUM!	29/185 (16%)	0/185 (0%)	61/185 (33%)	95/185 (51%)	SOCS1,SOCS3,TGFBR1,JAK1,NFATC3,TGFBR3,PIK3R1,MAF,HLA-B,NCSTN,IL6,PIK3R4,IL18R1,TGFBR2,TGFB1,IRS2,CD274,FRS2,ICOSLG/LOC102723996,HLA-DPA1,ATM,STAT5A,PIK3C2B,STAT6,DLL1,IL4R,JAG2,NOTCH3,FGFR1,TYK2,IL6R,IFNGR1,STAT3,IL24,IRF1,ACVR1B,IL33,PIK3R3,IL17RB,PTPN11,CD40,GAB1,APH1A,IRS1,APH1B,PIK3CD,JAG1,NOTCH1,IFNAR1,MAP2K6,TNFSF4,PIK3CA,ICAM1,IL12A,PSENEN,HLA-A,CHD4,BMPR2,LGALS9,PSEN2,JAK2,NFKB1,NFATC1,NF…
p38 MAPK Signaling	6,82E-01	6,67E-02	1,414	36/120 (30%)	0/120 (0%)	45/120 (38%)	39/120 (33%)	MAP2K4,TGFBR1,TAB2,SRF,MAPK13,TGFBR2,MYC,TGFB1,MAP3K7,ATF4,IL1RAP,TAB1,JMJD7-PLA2G4B,PLA2G12A,TP53,RPS6KB1,CREBBP,CREB3,MAPKAPK5,CREB3L4,MAPK12,CREB5,ATF2,IL33,TRAF6,DAXX,PLA2G6,RPS6KA6,H3F3A/H3F3B,MAX,DUSP1,TGFB3,MAP2K3,HSPB7,RPS6KA1,HSPB1,MAP2K6,HSPB3,IL1A,TIFA,DDIT3,HMGN1,RPS6KA3,MAP3K5,MAPK11,FAS,EP300,IRAK1,CDC25B,TRADD,DUSP10,MKNK1,CREB1,RPS6KB2,TGFB2,EEF2K,RPS6KA2,STAT1,TNFRSF1B,MAPKAPK2,A…
Cdc42 Signaling	6,49E-01	5,99E-02	1,000	44/167 (26%)	0/167 (0%)	48/167 (29%)	75/167 (45%)	MAP2K4,RAF1,MAP3K11,MPRIP,MAPK1,MYL6,DIAPH3,MYL5,ARPC5,WASL,HLA-B,LIMK2,MYL6B,CDC42EP2,MAPK13,EXOC6,EXOC7,CLIP1,LIMK1,PAK1,ITGA3,PPP1R12B,CFL2,BAIAP2,EXOC2,EXOC5,GSK3B,HLA-F,EXOC3,RASA1,HLA-DPA1,IQGAP3,ITGA4,ACTR2,CFL1,ITGA5,FGD1,TNK2,MAPK12,APC,ATF2,MYL9,ARPC1A,CDC42,ARPC2,ARHGEF6,MAPK10,CDC42SE1,PARD3,HLA-E,FNBP1L,B2M,RALA,ARPC1B,HLA-A,CDC42EP5,PPP1CB,MYLK,IQGAP1,MAPK11,HLA-G,DIAPH1,ACTR3,JUN,P…
MIF Regulation of Innate Immunity	6,09E-01	9,3E-02	2,000	9/43 (21%)	0/43 (0%)	18/43 (42%)	16/43 (37%)	MAP2K4,TP53,RELA,MAPK1,NFKBIE,PLA2G4C,MAPK8,MAPK9,NFKB2,CD74,MAPK12,NFKB1,PLA2G4A,PLA2G6,NFKBID,TLR4,FOS,LY96,JUN,NFKBIA,MAPK3,MAPK10,CD14,PTGS2,NFKBIB,JMJD7-PLA2G4B,PLA2G12A
Phospholipases	6,09E-01	8,06E-02	2,236	18/62 (29%)	0/62 (0%)	17/62 (27%)	27/62 (44%)	PAFAH1B2,PLD2,NAPEPLD,LIPC,PDIA3,PLA2R1,PLCD1,HMOX1,PLCD3,PLCE1,LCAT,PLB1,PLCB1,PNPLA3,LIPG,PLCL1,PLCD4,PLA2G12A,PNPLA8,PLA2G16,PLD3,ABHD3,PLA2G4C,PLCG1,PLCL2,PLD6,PLD1,PLA2G6,PLA2G4A,PLCB4,PLCG2,RARRES3,PLCB3,PAFAH1B1,PAFAH1B3
Wnt/β-catenin Signaling	5,93E-01	5,81E-02	-1,000	56/172 (33%)	0/172 (0%)	69/172 (40%)	47/172 (27%)	TGFBR1,PPP2CA,AXIN1,TGFBR3,SOX12,PPP2R3B,TLE1,GSK3A,BCL9,SOX13,CCND1,PPM1J,RARA,RUVBL2,WNT5B,TP53,SFRP4,AKT2,APPL2,CREBBP,CSNK1D,TCF3,CDH2,DVL2,PPP2R3A,PTPA,PPP2R2B,SFRP1,TCF4,PPP2R2A,LRP6,ILK,BMPR2,KREMEN1,FZD1,EP300,APPL1,JUN,AKT1,CDH3,RARB,CSNK2B,CTNNB1,SOX5,CSNK1G3,PPP2R5D,GNAQ,MDM2,SOX11,PPP2R5A,SOX6,CD44,RPS27A,BTRC,DVL3,SOX9,PIN1,PPP2R5E,TCF7L2,ACVR2A,LRP1,FZD7,CDKN2A,CSNK2A1,WNT3,CSNK1G1,…
Molecular Mechanisms of Cancer	5,92E-01	4,82E-02	#NUM!	124/394 (31%)	0/394 (0%)	192/394 (49%)	78/394 (20%)	RAC2,RAF1,RAPGEF1,TGFBR1,AXIN1,PIK3R1,ADCY4,TAB2,SOS2,KRAS,GSK3A,CCND1,RB1,LAMTOR3,CCND3,GNA13,HIPK2,PRKD1,ITGA4,TP53,SMAD2,AKT2,CCNE2,STK36,CDK7,NFKB2,TCF3,RAP1A,DAXX,RASGRF2,APH1A,ARHGEF6,PRKACA,ARHGEF18,PIK3CD,CFLAR,ARHGEF9,RAP2A,RHOT2,GNA11,CDK4,PSEN2,JAK2,CDK10,DIABLO,CASP6,PIK3C3,CDK17,SOS1,PIK3R2,CASP8,PRKDC,PMAIP1,RHOC,GRB2,GNA12,ITGA2,ADCY6,BAK1,ARHGEF5,FOS,CCNE1,CDKN2D,CDKN1A,BMP6,CASP7…
IL-8 Signaling	5,88E-01	5,58E-02	1,265	63/197 (32%)	0/197 (0%)	83/197 (42%)	51/197 (26%)	RAC2,RAF1,PLD2,PIK3R1,HRAS,KRAS,CCND1,GNB1,VEGFA,GNB4,CCND3,IRS2,CXCL1,GNA13,NFKBIB,FRS2,PRKD3,GNG12,ITGB5,PRKD1,ATM,RND2,PIK3C2B,AKT2,PLD3,RRAS,HBEGF,MMP2,PLD1,TRAF6,MYL9,CCND2,ARAF,GAB1,IRS1,NCF2,GNB2,PIK3CD,NAPEPLD,PIK3CA,ICAM1,PTK2B,RHOT2,VEGFB,EIF4EBP1,MTOR,AKT1,JUN,RHOD,PIK3C3,RHOU,PRKCE,PIK3R2,GNG5,GNB1L,MYL12B,EGFR,GNG4,FLT1,ANGPT1,GRB2,RHOC,GNA12,MAPK8,IRAK3,PLD6,CSTB,FOS,GNAI3,PTGS2,IRA…
ILK Signaling	5,88E-01	5,58E-02	0,000	74/197 (38%)	0/197 (0%)	71/197 (36%)	52/197 (26%)	MYH10,MYH9,MYL6,PPP2CA,PIK3R1,MYL5,MUC1,PPP2R3B,GSK3A,RICTOR,PPP1R14B,CCND1,NCK2,VEGFA,PPM1J,ATF4,IRS2,ITGB4,TMSB10/TMSB4X,FRS2,TESK1,ITGB5,ATM,RND2,PIK3C2B,AKT2,CFL1,CREB3,FERMT2,SNAI1,CREBBP,NFKB2,CREB5,ATF2,MYL9,DOCK1,GAB1,ACTA2,PPP2R3A,PTPA,IRS1,PPP2R2B,ARHGEF6,KRT18,RSU1,PIK3CD,ACTG1,MAP2K6,FLNB,PIK3CA,SNAI2,FN1,PPP2R2A,RHOT2,ILK,VEGFB,ITGB8,EP300,MTOR,AKT1,JUN,RHOD,PIK3C3,CREB1,RHOU,PIK3R2,…
Hematopoiesis from Multipotent Stem Cells	5,8E-01	1,67E-01	#NUM!	0/12 (0%)	0/12 (0%)	5/12 (42%)	7/12 (58%)	KITLG,CSF1,IL15,CSF3,IL7
Allograft Rejection Signaling	5,8E-01	7,06E-02	#NUM!	4/85 (5%)	0/85 (0%)	8/85 (9%)	73/85 (86%)	B2M,HLA-G,CD40,HLA-C,HLA-DMA,HLA-A,HLA-B,HLA-F,HLA-DPB1,FAS,HLA-DPA1,HLA-E
ERK/MAPK Signaling	5,64E-01	5,5E-02	2,111	68/200 (34%)	0/200 (0%)	89/200 (45%)	43/200 (22%)	RAC2,RAF1,RAPGEF1,PPP2CA,PIK3R1,SOS2,SRF,PPP2R3B,HRAS,KRAS,PPP1R14B,LAMTOR3,ITGA3,PAK1,PPM1J,ATF4,IRS2,FRS2,ATM,ITGA4,PLA2G12A,ETS1,PIK3C2B,YWHAG,RRAS,CRKL,VRK2,CREB3,CREBBP,YWHAZ,ITGA5,STAT3,CREB5,RAP1A,ATF2,PLA2G6,DOCK1,ARAF,GAB1,PPP2R3A,PTPA,IRS1,PLCG2,PPP2R2B,PRKACA,DUSP4,PIK3CD,HSPB7,RPS6KA1,RAP1B,FYN,PIK3CA,PTK2B,PPP2R2A,DUSP6,PPP1R3C,CRK,DUSP2,EIF4E,KSR1,EIF4EBP1,EP300,ELF4,PIK3C3,CREB1,SO…
Cellular Effects of Sildenafil (Viagra)	5,57E-01	6,11E-02	#NUM!	40/131 (31%)	0/131 (0%)	28/131 (21%)	63/131 (48%)	PRKACB,MYH10,MYH9,MPRIP,MYL6,PDE3A,ADCY4,MYL5,MYL6B,PRKG2,KCNN2,PLCD3,PLCE1,PPP1R12B,GPR37,PABPC4,PLCB1,ACTG2,PLCL1,GUCY1B1,GUCY1A1,ITPR2,CACNA1C,PLCL2,ITPR1,PDE4B,CACNA1A,PDE1C,MYL9,ADCY9,ACTA2,PLCG2,ITPR3,PRKACA,MYH3,GUCY1A2,PLCB3,ACTG1,CAMK4,PDIA3,SLC4A11,PDE4A,PPP1CB,MYLK,PDE1A,PRKAG1,PLCD1,PPP1R12A,PRKAR1B,PDE4D,CACNG8,PLCD4,MYL12B,MYL12A,GNAS,ACTB,ADCY3,ADCY6,PRKAR2A,PLCG1,CALM1 (includes o…
Phagosome Formation	5,57E-01	6,11E-02	#NUM!	30/131 (23%)	0/131 (0%)	36/131 (27%)	65/131 (50%)	PIK3R1,DIRAS3,PLA2R1,PIK3R4,PLCD3,ITGA3,RHOG,PLCE1,RHOB,PLCB1,IRS2,PLCL1,PRKD3,FRS2,PRKD1,ATM,ITGA4,RND2,PIK3C2B,FGFR1,ITGA5,RHOJ,PLCL2,PIK3R3,TLR2,RHOQ,RND3,GAB1,PTPN11,RHOA,PLCG2,PRKCD,IRS1,PLCB3,PIK3CD,C3AR1,FNBP1,PIK3CA,FN1,PDIA3,RHOT2,INPPL1,PLCD1,RHOT1,RHOD,PIK3C3,RHOU,PRKCE,TLR3,PIK3R2,PLCD4,PRKCA,ITGB1,PIK3C2A,MRC2,RHOC,GRB2,ITGA2,PLCG1,TLR4,PLCB4,CLEC7A,PRKCI,SCARA3,TLR6,PIK3CB
NAD Phosphorylation and Dephosphorylation	5,42E-01	1,54E-01	#NUM!	2/13 (15%)	0/13 (0%)	7/13 (54%)	4/13 (31%)	NNT,NADK2,ACP2,ACP6,ACP1,ACP5,NADK,PXYLP1,ACPP
Virus Entry via Endocytic Pathways	5,42E-01	6,36E-02	#NUM!	38/110 (35%)	0/110 (0%)	47/110 (43%)	25/110 (23%)	RAC2,ITSN1,AP2B1,PIK3R1,HLA-B,CLTB,HRAS,KRAS,AP1B1,PIK3R4,AP2A2,ITGA3,CAV1,MRAS,IRS2,ACTG2,ITGB4,PRKD3,FRS2,PRKD1,ITGB5,DNM2,ATM,ITGA4,PIK3C2B,RRAS,FGFR1,CLTC,RAC1,ITGA6,ITGA5,RAC3,AP2S1,PIK3R3,AP1S1,PTPN11,ACTA2,GAB1,ZBTB12,CDC42,PLCG2,PRKCD,CLTA,IRS1,CLTCL1,TFRC,ITGA1,PIK3CD,ACTG1,AP3S1,B2M,FYN,FLNB,AP2A1,PIK3CA,HLA-A,ABL1,ITGB8,CD55,AP1G2,FLNA,PIK3C3,PRKCE,PIK3R2,PRKCA,ITGB1,SRC,AP2M1,AP3M1,NR…
NF-κB Signaling	5,25E-01	5,52E-02	2,530	45/181 (25%)	0/181 (0%)	81/181 (45%)	55/181 (30%)	RAF1,BMP4,TGFBR1,PIK3R1,TGFBR3,TAB2,HRAS,KRAS,TDP2,IRS2,TRAF5,NFKBIB,FRS2,ATM,PDGFRB,PIK3C2B,AKT2,RRAS,CREBBP,TBK1,NFKB2,DDR1,TRAF6,ARAF,GAB1,PLCG2,IRS1,PRKACA,PIK3CD,SIGIRR,MAP2K6,AZI2,PIK3CA,BMPR2,EP300,TANK,TRADD,AKT1,CARD10,PIK3C3,IGF1R,PDGFRA,CSNK2B,TLR3,PIK3R2,CASP8,TNFRSF1B,EGFR,FLT1,GRB2,TNFRSF1A,MYD88,MAPK8,IRAK3,IGF2R,FADD,TRAF2,BCL10,PELI1,BTRC,MAP3K8,TIRAP,MAP3K3,IRAK4,PRKACB,CSNK2A1,…
Regulation of Actin-based Motility by Rho	5,15E-01	6,67E-02	-0,816	43/90 (48%)	0/90 (0%)	24/90 (27%)	23/90 (26%)	RAC2,MPRIP,PFN1,MYL6,DIRAS3,MYL5,WASL,ARPC5,PIKFYVE,MYL6B,LIMK1,PAK1,ITGA3,RHOG,PPP1R12B,RHOB,BAIAP2,ACTG2,ITGA4,RND2,ACTR2,CFL1,RAC1,ITGA5,RHOJ,WASF1,GSN,RAC3,MYL9,PIP5K1A,ARPC1A,RHOQ,RND3,ACTA2,CDC42,PIP5K1C,RHOA,ARPC2,PIP4K2A,PIP4K2C,FNBP1,ARPC1B,RHOT2,PPP1CB,MYLK,ACTR3,PPP1R12A,RHOT1,RHOD,RHOU,PFN2,ARPC3,MYL12B,PI4KA,MYL12A,ITGB1,PAK4,RHOC,ARPC5L,ACTB,ITGA2,ROCK1,WIPF1,PAK3,PAK2,ARHGDIA,ARPC4
Paxillin Signaling	5,08E-01	6,19E-02	0,447	40/113 (35%)	0/113 (0%)	45/113 (40%)	28/113 (25%)	MAP2K4,MAPK1,ARF1,PIK3R1,ITGA8,SOS2,HRAS,KRAS,TLN1,MAPK13,NCK1,PIK3R4,ITGAE,PTK2,NCK2,PAK1,ITGA3,ITGA11,ITGAV,MRAS,IRS2,ACTG2,ITGB4,FRS2,ITGB5,ATM,ITGA4,PIK3C2B,RRAS,FGFR1,RAC1,ITGA6,ITGA5,MAPK12,PIK3R3,DOCK1,TLN2,PTPN11,GAB1,ACTA2,CDC42,IRS1,ARHGEF6,MAPK10,ITGA1,PIK3CD,ACTN4,ACTG1,ITGA7,PIK3CA,PTK2B,ARHGEF7,CRK,ITGA10,ITGB8,MAPK11,PTPN12,BCAR1,ARF6,ARFIP2,PIK3C3,SOS1,VCL,PIK3R2,ACTN1,ITGB1,SRC,P…
OX40 Signaling Pathway	5,08E-01	6,59E-02	#NUM!	12/91 (13%)	0/91 (0%)	17/91 (19%)	62/91 (68%)	MAP2K4,B2M,RELA,TRAF3,TNFSF4,HLA-A,NFKBIE,HLA-B,NFKB1,BCL2,HLA-G,NFKBIA,JUN,HLA-DMA,TRAF5,NFKBIB,HLA-F,HLA-DPB1,HLA-DPA1,MAPK8,MAPK9,NFKB2,MAPK12,BCL2L1,NFKBID,TRAF2,HLA-C,MAPK10,HLA-E
DNA Double-Strand Break Repair by Homologous Recombination	5,08E-01	1,43E-01	#NUM!	1/14 (7%)	0/14 (0%)	13/14 (93%)	0/14 (0%)	LIG1,POLA1,ATRX,ABL1,RPA1,RAD50,NBN,RAD51,GEN1,MRE11,RAD52,BRCA2,BRCA1,ATM
HGF Signaling	4,87E-01	6,09E-02	2,449	35/115 (30%)	0/115 (0%)	60/115 (52%)	20/115 (17%)	MAP2K4,CDKN2A,RAPGEF1,RAF1,MAP3K11,MAPK1,PIK3R1,SOS2,HRAS,KRAS,IL6,MAP3K4,PIK3R4,CCND1,PTK2,MAP3K10,PAK1,ITGA3,MAP2K2,ETS2,MAPK3,MAP3K7,MRAS,IRS2,PRKD3,FRS2,PRKD1,MAP3K2,ATM,ITGA4,ETS1,MAP3K14,PIK3C2B,AKT2,RRAS,MAP3K13,FGFR1,CRKL,RAC1,ITGA5,STAT3,MAPK12,RAP1A,ELF1,ATF2,MET,PIK3R3,MAP3K12,DOCK1,PTPN11,GAB1,CDC42,PLCG2,IRS1,PRKCD,MAPK10,PIK3CD,ELK3,CDK2,RAP1B,PIK3CA,MAP3K5,ELF4,JUN,AKT1,PIK3C3,HGF,…
Corticotropin Releasing Hormone Signaling	4,79E-01	5,76E-02	0,378	40/139 (29%)	0/139 (0%)	44/139 (32%)	55/139 (40%)	PRKACB,RAF1,GLI2,MAPK1,ADCY4,ARPC5,CACNA1H,MAPK13,VEGFA,MAP2K2,MAPK3,ATF4,JUND,PRKD3,PRKD1,PTCH2,GUCY1B1,CACNB1,GUCY1A1,ITPR2,CREBBP,PTCH1,CREB3,CACNA1C,ITPR1,CREB3L4,MAPK12,CREB5,RAP1A,CACNA1A,ATF2,ADCY9,NPR3,PLCG2,PRKCD,ITPR3,GNAO1,CACNA2D1,PRKACA,GUCY1A2,NPR2,OPN1SW,CACNA1I,RAP1B,CAMK4,BDNF,CACNB3,MAPK11,PRKAG1,EP300,BRAF,JUN,GLI3,CREB1,PRKAR1B,SMO,PRKCE,CACNG8,MAP2K1,PRKCA,GNAS,ADCY3,MEF2A,PR…
NAD biosynthesis II (from tryptophan)	4,71E-01	1,33E-01	#NUM!	5/15 (33%)	0/15 (0%)	4/15 (27%)	6/15 (40%)	AFMID,NADSYN1,HAAO,NMNAT1,ABL1,IDO1,QPRT,NMNAT2,KYNU
Cytotoxic T Lymphocyte-mediated Apoptosis of Target Cells	4,71E-01	9,38E-02	#NUM!	6/32 (19%)	0/32 (0%)	12/32 (38%)	14/32 (44%)	B2M,CASP3,HLA-A,HLA-B,APAF1,FAS,DFFA,BCL2,FADD,CASP6,CASP9,ZBTB12,HLA-C,BID,DFFB,CYCS,CASP8,CASP7
T Helper Cell Differentiation	4,6E-01	6,85E-02	#NUM!	6/73 (8%)	0/73 (0%)	21/73 (29%)	46/73 (63%)	IL6ST,IL12A,TGFBR1,HLA-A,IL21R,HLA-B,IL6,BCL6,IL18R1,TGFBR2,HLA-DMA,TGFB1,STAT1,TNFRSF1B,ICOSLG/LOC102723996,TNFRSF11B,STAT6,IL4R,TNFRSF1A,IL6R,IFNGR2,IFNGR1,STAT3,STAT4,CD40,IL10RB,GATA3
Neuroprotective Role of THOP1 in Alzheimer's Disease	4,47E-01	5,88E-02	#NUM!	15/119 (13%)	0/119 (0%)	26/119 (22%)	78/119 (66%)	PRKACB,MME,CFD,HLA-A,HLA-B,PRSS12,HTRA3,IDE,PRKAG1,HLA-G,C1R,NFYA,CREB1,PRKAR1B,SST,HTRA2,ECE1,PRSS53,HLA-F,FAP,LONP1,ACE,PRSS3,DPP4,YWHAE,PRKAR2A,MASP1,CTRL,THOP1,APP,PREP,PRKAR2B,PRSS23,HLA-C,PRKACA,GNRH1,PRKAG2,TPP1,HTRA1,HLA-E,PRKAR1A
Tetrahydrobiopterin Biosynthesis I	4,35E-01	3,33E-01	#NUM!	2/3 (67%)	0/3 (0%)	1/3 (33%)	0/3 (0%)	GCH1,PTS,SPR
1D-myo-inositol Hexakisphosphate Biosynthesis V (from Ins(1,3,4)P3)	4,35E-01	3,33E-01	#NUM!	2/3 (67%)	0/3 (0%)	1/3 (33%)	0/3 (0%)	ITPK1,IPMK,IPPK
Tetrahydrobiopterin Biosynthesis II	4,35E-01	3,33E-01	#NUM!	2/3 (67%)	0/3 (0%)	1/3 (33%)	0/3 (0%)	GCH1,PTS,SPR
MIF-mediated Glucocorticoid Regulation	4,05E-01	8,57E-02	#NUM!	6/35 (17%)	0/35 (0%)	14/35 (40%)	15/35 (43%)	RELA,MAPK1,NFKBIE,PLA2G4C,CD74,NFKB2,NFKB1,NR3C1,PLA2G4A,PLA2G6,NFKBID,TLR4,LY96,NFKBIA,MAPK3,CD14,PTGS2,NFKBIB,JMJD7-PLA2G4B,PLA2G12A
LPS/IL-1 Mediated Inhibition of RXR Function	4,03E-01	4,95E-02	1,342	54/222 (24%)	0/222 (0%)	62/222 (28%)	106/222 (48%)	LIPC,CHST2,RARA,ALDH6A1,GSTK1,ALDH7A1,ALDH1B1,GSTM3,NR1H3,TRAF6,HS3ST3B1,SLC27A1,PLTP,ACOX3,RXRA,ALDH16A1,NDST1,GSTP1,ECSIT,APOE,ALDH4A1,GSTM5,ABCC2,HS2ST1,SOD3,HS3ST3A1,SLC27A5,JUN,UST,ALDH1A3,CHST3,ACSL4,CHST10,FABP5,FABP3,TNFRSF1B,ALDH5A1,GSTM1,ABCB1,TNFRSF1A,MYD88,ACOX1,MGMT,GSTA4,MAPK8,SLC35A2,IL4I1,LY96,TRAF2,ALDH1L2,SREBF1,NDST2,ABCC3,MAOA,PPARGC1A,MAP2K4,PPARA,CES2,ABCA1,CHST15,SLC27A4,HS…
FXR/RXR Activation	3,72E-01	5,56E-02	#NUM!	19/126 (15%)	0/126 (0%)	26/126 (21%)	81/126 (64%)	MAP2K4,PPARA,APOE,IL1A,LIPC,SLC4A2,ABCC2,G6PC3,C4A/C4B,SLC27A5,AKT1,LCAT,PCK2,SCARB1,SLC51A,FASN,RARA,AKT3,PPARG,AKT2,C3,SDC1,CYP27A1,CREBBP,SERPINF1,MAPK8,MAPK9,NR1H3,PCYOX1,MAPK12,VLDLR,A1BG,IL33,APOL1,ABCB4,FOXO1,SREBF1,MAPK10,APOC1,IL1B,PLTP,RXRA,CLU,APOD,PPARGC1A
Sertoli Cell-Sertoli Cell Junction Signaling	3,44E-01	5,06E-02	#NUM!	68/178 (38%)	0/178 (0%)	59/178 (33%)	51/178 (29%)	RAF1,TUBA1B,AXIN1,TGFBR3,AFDN,HRAS,KRAS,GSK3A,MAP3K4,MAPK13,OCLN,MAP3K10,ITGA3,KEAP1,GUCY1B1,MAP3K2,ITGA4,AKT2,GUCY1A1,RRAS,TUBB2A,ITGA5,ATF2,MAP3K12,ACTA2,CLDN12,MAP3K20,PRKACA,MAP2K3,ACTG1,SPTBN1,CLDN11,ILK,CTNNA1,SYMPK,MAP3K5,TUBB2B,JUN,AKT1,SORBS1,NECTIN1,VCL,CTNNB1,ITGB1,TJP1,TNFRSF1A,TUBB4B,ACTB,ACTN2,ITGA2,MAPK8,TUBA1A,MAP3K8,MAGI2,MAP3K3,MAP2K4,PRKACB,MAP3K11,MAPK1,JAM2,CLDN7,PRKG2,TUBB,P…
Notch Signaling	3,44E-01	7,89E-02	#NUM!	14/38 (37%)	0/38 (0%)	14/38 (37%)	10/38 (26%)	FURIN,ADAM17,PSENEN,NUMB,NCSTN,PSEN2,HES1,MAML1,NOTCH2,MAML3,RFNG,DLL1,NOTCH3,DTX3,JAG2,DTX4,NUMBL,DTX2,APH1A,APH1B,LFNG,MAML2,RBPJ,HES7,JAG1,NOTCH1,DLL4,PSEN1
Glycerol-3-phosphate Shuttle	3,44E-01	2,5E-01	#NUM!	1/4 (25%)	0/4 (0%)	1/4 (25%)	2/4 (50%)	GPD2,GPD1L
Melatonin Degradation II	3,44E-01	2,5E-01	#NUM!	2/4 (50%)	0/4 (0%)	1/4 (25%)	1/4 (25%)	SMOX,MAOA,IL4I1
PCP pathway	3,16E-01	6,56E-02	2,000	19/61 (31%)	0/61 (0%)	23/61 (38%)	19/61 (31%)	MAP2K4,PFN1,WNT3,CTHRC1,FZD1,WNT2,ROCK2,ROR2,RSPO3,JUN,EFNB1,SMO,PFN2,JUND,FZD2,WNT5B,CELSR1,WNT9A,VANGL1,DVL1,DAAM1,WNT2B,RAC1,MAPK8,MAPK9,JUNB,MAPK12,ATF2,ROCK1,FZD8,DVL2,FZD4,RHOA,MAPK10,FZD6,FZD5,DVL3,PRICKLE1,LGR4,WNT11,FZD7,WNT5A
Cardiomyocyte Differentiation via BMP Receptors	3,13E-01	0.1	#NUM!	0/20 (0%)	0/20 (0%)	9/20 (45%)	11/20 (55%)	BMP4,BMPR1A,BMP2,SMAD6,MAP3K7,SMAD4,BMPR2,MEF2C,ATF2
Growth Hormone Signaling	3,05E-01	5,88E-02	1,342	19/85 (22%)	0/85 (0%)	39/85 (46%)	27/85 (32%)	SOCS1,SOCS3,MAPK1,PIK3R1,SOCS6,SRF,PDPK1,PIK3R4,MAPK3,IRS2,PRKD3,FRS2,PRKD1,ATM,PIK3C2B,RPS6KB1,STAT5A,FGFR1,STAT3,PIK3R3,IGF2,RPS6KA6,GAB1,PTPN11,PLCG2,PRKCD,IRS1,IGFBP3,PIK3CD,RPS6KA1,SOCS5,PIK3CA,RPS6KA3,JAK2,IGF1,PIK3C3,IGF1R,RPS6KB2,SOCS2,PRKCE,PIK3R2,RPS6KA2,STAT5B,STAT1,PRKCA,PIK3C2A,GRB2,PLCG1,SOCS4,RPS6KA5,FOS,GHR,PRKCI,RPS6KA4,PIK3CB,ELK1,A2M,RPS6KC1
Trehalose Degradation II (Trehalase)	2,76E-01	0.2	#NUM!	1/5 (20%)	0/5 (0%)	1/5 (20%)	3/5 (60%)	HK1,HK2
Retinol Biosynthesis	2,76E-01	7,14E-02	#NUM!	11/42 (26%)	0/42 (0%)	8/42 (19%)	23/42 (55%)	DDHD2,DHRS3,LIPC,AKR1C3,RDH10,RDH11,CES3,LIPE,CES2,PNPLA2,ESD,CES4A,RDH14,LIPG,PNPLA3,RBP5,RDH13,PNPLA4,DHRS4
Neuregulin Signaling	2,76E-01	5,68E-02	2,000	29/88 (33%)	0/88 (0%)	45/88 (51%)	14/88 (16%)	RAF1,MAPK1,BAD,BTC,PIK3R1,SOS2,HRAS,PDPK1,KRAS,CDK5R1,PTEN,MYC,ITGA3,MAP2K2,MAPK3,MRAS,DLG4,PRKD3,PRKD1,RNF41,ITGA4,RPS6KB1,STAT5A,AKT2,RRAS,DCN,CRKL,HBEGF,NRG4,ITGA5,AREG,PIK3R3,RPS6,PTPN11,PLCG2,PRKCD,HSP90AA1,EREG,ADAM17,EGF,CRK,NRG1,SHC1,MTOR,HSP90B1,AKT1,HSP90AB1,CDK5,SOS1,RPS6KB2,PRKCE,AKT3,ERRFI1,ERBB2,PIK3R2,STAT5B,MAP2K1,PRKCA,EGFR,ITGB1,SRC,NRAS,GRB2,ERBIN,ITGA2,PLCG1,ERBB3,RRAS2,PRKCI,…
PXR/RXR Activation	2,76E-01	6,15E-02	#NUM!	17/65 (26%)	0/65 (0%)	18/65 (28%)	30/65 (46%)	PRKACB,PPARA,RELA,SCD,ABCC2,CES2,IL6,ALAS1,NR3C1,PRKAG1,AKT1,ALDH1A1,GSTM2,PCK2,ALDH3A2,FOXO3,PRKAR1B,AKT3,ABCB1,GSTM1,AKT2,CPT1A,CES3,PRKAR2A,PAPSS2,PRKAR2B,FOXO1,PRKACA,NCOA1,PRKAG2,INSR,RXRA,ABCC3,PRKAR1A,PPARGC1A
Thrombopoietin Signaling	2,76E-01	6,15E-02	2,000	14/65 (22%)	0/65 (0%)	34/65 (52%)	17/65 (26%)	GAB2,RAF1,PIK3CA,MAPK1,PIK3R1,HRAS,KRAS,JAK2,PIK3R4,MYC,SHC1,JUN,MAP2K2,PIK3C3,MAPK3,SOS1,MRAS,PRKCE,IRS2,PIK3R2,STAT5B,STAT1,PRKD3,MAP2K1,FRS2,PRKD1,PRKCA,ATM,PIK3C2B,STAT5A,NRAS,PIK3C2A,RRAS,GRB2,FGFR1,PLCG1,STAT3,PIK3R3,FOS,RRAS2,PRKCI,GAB1,PTPN11,PRKCD,PLCG2,IRS1,PIK3CD,PIK3CB
Netrin Signaling	2,76E-01	6,15E-02	#NUM!	17/65 (26%)	0/65 (0%)	21/65 (32%)	27/65 (42%)	CACNA1I,PRKACB,RAC2,NFATC3,UNC5B,CACNA1H,CACNB3,NCK1,ABLIM1,PRKAG1,NTN1,NFATC1,ENAH,NCK2,NFAT5,PPP3CB,PPP3R1,ABLIM3,RYR3,PRKAR1B,CACNG8,PPP3CA,CACNB1,CHP1,RAC1,PRKAR2A,CACNA1C,PPP3CC,NFATC4,RAC3,CACNA1A,PRKAR2B,PRKG1,CACNA2D1,PRKACA,PRKAG2,NFATC2,PRKAR1A
Fatty Acid α-oxidation	2,76E-01	9,09E-02	#NUM!	9/22 (41%)	0/22 (0%)	4/22 (18%)	9/22 (41%)	TMLHE,ALDH1B1,ALDH2,ALDH4A1,ALDH1A1,ALDH1L2,ALDH1A3,ALDH3A2,ALDH1A2,ALDH3B1,PTGS2,ALDH9A1,ALDH7A1
RAR Activation	2,76E-01	4,74E-02	#NUM!	69/190 (36%)	0/190 (0%)	79/190 (42%)	42/190 (22%)	RDH10,PIK3R1,ADCY4,SMARCD2,ARID2,MAPK13,MNAT1,VEGFA,RARA,SMARCB1,SMARCC2,PRKD3,RDH13,PRKD1,SMAD2,STAT5A,AKT2,MED1,CDK7,CREBBP,NFKB2,ERCC3,PRKACA,GTF2H1,PIK3CD,RXRA,PHF10,PIK3CA,JAK2,MAP3K5,SMARCA4,EP300,AKT1,JUN,KAT2B,ALDH1A3,PNRC1,RDH14,RARB,PRKCE,NCOR1,CSNK2B,PIK3R2,RXRB,MMP1,CITED2,GTF2H3,SRA1,RDH11,ACTB,CSK,MAPK8,ADCY6,FOS,BRD7,NCOR2,NRIP1,RBP5,PPARGC1A,MAP2K4,PRKACB,CSNK2A1,MAPK1,AKR1C3,SMAD…
Endothelin-1 Signaling	2,76E-01	4,74E-02	2,333	50/190 (26%)	0/190 (0%)	73/190 (38%)	67/190 (35%)	RAF1,PLD2,ADCY4,PIK3R1,PLA2R1,HRAS,KRAS,MAPK13,LCAT,PLCB1,IRS2,GNA13,PLCL1,FRS2,PRKD3,GUCY1B1,PRKD1,ATM,CASP10,PLA2G12A,PIK3C2B,PLD3,GUCY1A1,RRAS,PLCL2,ITPR1,PLD1,PLA2G6,ARAF,GAB1,PLCG2,IRS1,ITPR3,PIK3CD,MAPK7,NAPEPLD,PIK3CA,PDIA3,GNA11,CASP4,GNA14,PLCD1,CASP6,JUN,PIK3C3,SOS1,PRKCE,PIK3R2,CASP8,PNPLA8,PLA2G16,GRB2,GNA12,PTGS1,MAPK8,GNAQ,MAPK6,ADCY6,PLCG1,PLD6,FOS,GNAI3,PLA2G4A,PTGS2,PAFAH1B1,CASP…
Apoptosis Signaling	2,72E-01	5,56E-02	1,342	36/90 (40%)	0/90 (0%)	39/90 (43%)	15/90 (17%)	MAP2K4,RAF1,MAPK1,BAD,HRAS,KRAS,DFFA,ACIN1,IKBKB,CASP9,MAP2K2,MAPK3,MRAS,HTRA2,NFKBIB,BIRC3,MCL1,CASP10,CAPN5,TP53,MAP3K14,CASP3,RRAS,BIRC6,LMNA,NFKB2,BCL2L1,NFKBID,PLCG2,CAPN1,CASP2,CAPN2,RPS6KA1,SPTAN1,CAPN7,CAPN3,RELA,NFKBIE,MAP3K5,NFKB1,FAS,BCL2,DIABLO,CASP6,NFKBIA,PRKCE,BID,CHUK,CASP8,TNFRSF1B,MAP2K1,CAPN10,PRKCA,AIFM1,NAIP,MAP2K7,NRAS,TNFRSF1A,APAF1,MAPK8,PLCG1,BAX,CDK1,BAK1,XIAP,PARP1,ROCK…
PDGF Signaling	2,72E-01	5,56E-02	2,236	30/90 (33%)	0/90 (0%)	46/90 (51%)	14/90 (16%)	MAP2K4,RAF1,CSNK2A1,JAK1,MAPK1,PIK3R1,SOS2,SPHK2,SRF,HRAS,ACP1,KRAS,PIK3R4,MYC,MAP2K2,MAPK3,CAV1,MRAS,IRS2,RASA1,FRS2,ATM,PDGFRB,PIK3C2B,RRAS,FGFR1,CRKL,TYK2,STAT3,PIK3R3,SYNJ2,INPP5F,GAB1,PTPN11,PLCG2,IRS1,PIK3CD,INPP5K,PDGFD,PIK3CA,PDGFA,ABL1,CRK,INPPL1,JAK2,OCRL,PDGFC,SHC1,JUN,PIK3C3,INPP5B,SOS1,SPHK1,PDGFRA,CSNK2B,PIK3R2,STAT1,MAP2K1,PRKCA,SRC,NRAS,PIK3C2A,GRB2,MAP3K1,MAPK8,PLCG1,FOS,CSNK2A2,…
Integrin Signaling	2,72E-01	4,57E-02	-0,333	88/219 (40%)	0/219 (0%)	81/219 (37%)	50/219 (23%)	RAP2B,RAC2,RAF1,RAPGEF1,PIK3R1,MYL5,ARPC5,SOS2,ITGA8,HRAS,KRAS,NCK1,ITGAE,NCK2,TSPAN3,ITGA3,PAK1,PPP1R12B,ARF4,CAV1,IRS2,ITGB4,FRS2,ITGB5,ATM,ITGA4,CAPN5,RND2,ACTR2,PIK3C2B,AKT2,RRAS,CRKL,RALB,ITGA6,TSPAN2,ITGA5,TNK2,RAP1A,MYL9,ARHGAP5,DOCK1,ARPC1A,GAB1,ACTA2,IRS1,ARPC2,CAPN1,PLCG2,ZYX,ITGA1,PIK3CD,CAPN7,TSPAN6,ACTG1,ITGA7,RAP1B,RAP2A,FYN,PIK3CA,RALA,ARPC1B,ARHGEF7,RHOT2,ILK,CRK,ITGB8,ARF6,ACTR3,…
Role of Lipids/Lipid Rafts in the Pathogenesis of Influenza	2,72E-01	8,7E-02	#NUM!	0/23 (0%)	0/23 (0%)	5/23 (22%)	18/23 (78%)	FDPS,IFNE,RSAD2,IFNB1,IFNAR1
Putrescine Degradation III	2,72E-01	8,7E-02	#NUM!	11/23 (48%)	0/23 (0%)	5/23 (22%)	7/23 (30%)	ALDH1B1,ALDH4A1,SAT1,SAT2,ALDH9A1,IL4I1,ALDH2,ALDH1A1,ALDH1L2,ALDH1A3,SMOX,ALDH3A2,ALDH1A2,ALDH3B1,MAOA,ALDH7A1
Aryl Hydrocarbon Receptor Signaling	2,72E-01	4,96E-02	2,000	46/141 (33%)	0/141 (0%)	68/141 (48%)	27/141 (19%)	POLA1,IL6,RBL1,CCND1,ARNT,RB1,NCOA7,CCND3,RARA,AHR,ALDH6A1,GSTK1,ATM,ALDH7A1,TP53,ALDH1B1,CCNE2,TFDP1,MED1,GSTM3,NFKB2,CCND2,E2F1,HSPB7,DHFR,RXRA,ALDH16A1,GSTP1,ALDH4A1,GSTM5,NQO2,CDK4,SMARCA4,CHEK1,EP300,TGM2,JUN,HSP90AB1,NCOA2,ALDH1A3,RARB,RXRB,NFE2L2,ALDH5A1,GSTM1,NFIC,GSTA4,MAPK8,SLC35A2,MDM2,CYP1B1,AIP,FOS,CCNE1,ALDH1L2,NFIA,CDKN1A,NRIP1,NCOR2,CDKN2A,TRIP11,MAPK1,RARG,NR2F1,MYC,CTSD,GSTM2,AL…
IL-7 Signaling Pathway	2,72E-01	5,49E-02	1,342	18/91 (20%)	0/91 (0%)	47/91 (52%)	26/91 (29%)	SOCS1,FOXO4,JAK1,MAPK1,BAD,PIK3R1,SOS2,PDPK1,GSK3A,MAPK13,BCL6,PIK3R4,CCND1,MYC,PTK2,IL7R,CCND3,MAPK3,IRS2,GSK3B,FRS2,ATM,CDC25A,MCL1,PIK3C2B,STAT5A,AKT2,SLC2A1,FGFR1,MAPK12,IL7,PIK3R3,MET,GAB1,PTPN11,IRS1,PIK3CD,CDK2,FYN,PIK3CA,MAPK11,NFATC1,BCL2,SHC1,JUN,AKT1,PIK3C3,HGF,SOS1,FOXO3,AKT3,PIK3R2,STAT5B,STAT1,PIK3C2A,GRB2,BAX,BAK1,EBF1,MAPK14,FOXO1,LYN,PIK3CB,CDKN1B,JAK3
IL-1 Signaling	2,62E-01	5,43E-02	2,000	32/92 (35%)	0/92 (0%)	44/92 (48%)	16/92 (17%)	MAP2K4,PRKACB,MAPK1,ADCY4,RACK1,TAB2,GNB5,MAPK13,GNB1,IKBKB,GNB4,GNB3,MAP3K7,MRAS,GNA13,NFKBIB,IL1RAP,TAB1,GNG12,MAP3K14,GNG2,GNAZ,NFKB2,MAPK12,TRAF6,ADCY9,NFKBID,GNAO1,PRKACA,MAPK10,GNB2,MAP2K3,ECSIT,MAP2K6,RELA,IL1A,TOLLIP,NFKBIE,GNA11,GNA14,NFKB1,MAPK11,PRKAG1,IRAK1,GNG11,NFKBIA,JUN,PRKAR1B,CHUK,GNG5,GNB1L,GNG4,MAP2K7,GNAS,MYD88,GNA12,ADCY3,MAP3K1,MAPK8,PRKAR2A,GNAQ,ADCY6,GNAI1,MAPK9,IL1R1,IRA…
Glycerol Degradation I	2,6E-01	1,67E-01	#NUM!	1/6 (17%)	0/6 (0%)	2/6 (33%)	3/6 (50%)	GK5,GK,GPD2
Glycogen Biosynthesis II (from UDP-D-Glucose)	2,6E-01	1,67E-01	#NUM!	3/6 (50%)	0/6 (0%)	2/6 (33%)	1/6 (17%)	GYS1,UGP2,GYG1,GBE1,GYG2
IL-22 Signaling	2,6E-01	8,33E-02	#NUM!	10/24 (42%)	0/24 (0%)	12/24 (50%)	2/24 (8%)	MAP2K4,STAT5A,SOCS3,AKT2,JAK1,MAPK1,TYK2,MAPK8,MAPK9,IL22RA1,MAPK13,STAT3,MAPK12,MAPK11,MAPK14,AKT1,MAPK3,MAPK10,IL10RB,AKT3,STAT5B,STAT1
Agrin Interactions at Neuromuscular Junction	2,6E-01	5,8E-02	0,000	26/69 (38%)	0/69 (0%)	27/69 (39%)	16/69 (23%)	MAP2K4,RAC2,MAPK1,HRAS,KRAS,PTK2,LAMC1,ITGA3,PAK1,MAPK3,MRAS,LAMB1,DAG1,ACTG2,ITGA4,RRAS,LAMA2,RAC1,ITGA6,ITGA5,NRG4,MAPK12,RAC3,ACTA2,CDC42,ARHGEF6,MAPK10,ITGA1,AGRN,ACTG1,CTTN,GABPB1,ARHGEF7,NRG1,JUN,UTRN,ERBB2,EGFR,ITGB1,SRC,PAK4,PXN,NRAS,ACTB,ITGA2,DVL1,MAPK8,MAPK9,ERBB3,RRAS2,PAK3,PAK2,GABPA
Remodeling of Epithelial Adherens Junctions	2,6E-01	5,8E-02	#NUM!	35/69 (51%)	0/69 (0%)	19/69 (28%)	15/69 (22%)	TUBA1B,RAB5C,ARPC5,TUBB,MAPRE2,CLIP1,EXOC2,CBLL1,TUBA1C,ACTG2,DNM2,ACTR2,TUBB3,TUBB2A,APC,MET,ARPC1A,ACTA2,ARPC2,ZYX,ACTN4,ACTG1,NME1,RALA,ARPC1B,CTNNA1,RAB5B,IQGAP1,TUBB2B,RAB5A,ARF6,ACTR3,HGF,ARPC3,VCL,CTNNB1,HGS,ACTN1,SRC,TUBB4B,ARPC5L,ACTN2,ACTB,MAPRE1,TUBG1,RAB7A,TUBA4A,DNM1,TUBA1A,TUBB6,DNM1L,MAPRE3,ARPC4,CTNND1
Signaling by Rho Family GTPases	2,48E-01	4,37E-02	0,000	95/252 (38%)	0/252 (0%)	90/252 (36%)	67/252 (27%)	RAF1,MYL6,PIK3R1,MYL5,ARPC5,ARHGEF1,SLC9A1,CLIP1,GNB1,MAP3K10,GNB4,ITGA3,PAK1,PPP1R12B,EZR,BAIAP2,IRS2,GNA13,FRS2,CDH13,GNG12,ATM,ITGA4,RND2,ACTR2,PIK3C2B,ARHGEF4,CFL1,SEPT7,ITGA5,ARHGEF17,NFKB2,DES,PLD1,MYL9,MAP3K12,CDH2,ARPC1A,ACTA2,GAB1,PIP5K1C,ARPC2,IRS1,ARHGEF6,NCF2,MAP3K20,GNB2,ARHGEF18,PIK3CD,PARD3,PIP4K2A,ARHGEF10,ACTG1,ARHGEF9,PIP4K2C,PIK3CA,PPP1R12C,ARPC1B,PTK2B,ARHGEF7,RHOT2,WASF3,GNA1…
Pancreatic Adenocarcinoma Signaling	2,48E-01	0.05	2,000	33/120 (28%)	0/120 (0%)	69/120 (57%)	18/120 (15%)	RAF1,PLD2,TGFBR1,SUV39H1,PIK3R1,KRAS,CCND1,VEGFA,RB1,IRS2,FRS2,ATM,TP53,SMAD2,PIK3C2B,AKT2,PLD3,TFDP1,HBEGF,NFKB2,STAT3,PLD1,GAB1,IRS1,E2F1,PIK3CD,NOTCH1,NAPEPLD,PIK3CA,RALA,CDK4,VEGFB,JAK2,AKT1,PIK3C3,E2F5,PIK3R2,EGFR,GRB2,MAPK8,MDM2,PLD6,SIN3A,CCNE1,CDKN1A,PTGS2,JAK3,MAP2K4,CDKN2A,JAK1,MAPK1,BAD,SMAD3,PIK3R4,TGFBR2,E2F6,CASP9,MAP2K2,TGFB1,MAPK3,RALGDS,E2F4,FGFR1,TYK2,RAC1,VEGFC,MAPK12,RALBP1,PI…
Tryptophan Degradation X (Mammalian, via Tryptamine)	2,45E-01	0.08	#NUM!	11/25 (44%)	0/25 (0%)	5/25 (20%)	9/25 (36%)	ALDH1B1,ALDH4A1,ALDH9A1,IL4I1,ALDH2,AKR1A1,ALDH1A1,ALDH1L2,ALDH1A3,SMOX,ALDH3A2,RDH14,ALDH1A2,ALDH3B1,MAOA,ALDH7A1
Germ Cell-Sertoli Cell Junction Signaling	2,45E-01	4,62E-02	#NUM!	69/173 (40%)	0/173 (0%)	67/173 (39%)	37/173 (21%)	RAC2,TUBA1B,TGFBR1,AXIN1,PIK3R1,AFDN,HRAS,KRAS,MAP3K4,MAP3K10,ITGA3,PAK1,KEAP1,IRS2,FRS2,MAP3K2,ATM,RND2,PIK3C2B,CFL1,RRAS,TUBB2A,ITGA6,MAP3K12,CDH2,GAB1,ACTA2,IRS1,ZYX,MAP2K3,PIK3CD,ACTG1,MAP2K6,PIK3CA,RHOT2,ILK,CTNNA1,MAP3K5,TUBB2B,AKT1,RHOD,SORBS1,PIK3C3,RHOU,VCL,PIK3R2,CTNNB1,ITGB1,GRB2,TJP1,RHOC,TNFRSF1A,TUBB4B,ACTB,ACTN2,ITGA2,MAPK8,TUBA1A,PAK3,FER,MAP3K8,MAP3K3,CTNND1,MAP2K4,MAP3K11,MAPK1,…
Chemokine Signaling	2,45E-01	5,63E-02	2,000	26/71 (37%)	0/71 (0%)	26/71 (37%)	19/71 (27%)	RAF1,MPRIP,CAMK1,CAMK1D,MAPK1,CXCL12,HRAS,KRAS,LIMK2,MAPK13,LIMK1,PTK2,ROCK2,PPP1R12B,CAMK2D,MAP2K2,MAPK3,MRAS,PLCB1,CFL1,RRAS,MAPK12,PLCG2,RHOA,PLCB3,OPN1SW,CAMK2G,CAMK4,PTK2B,PPP1CB,MAPK11,JUN,PPP1R12A,CCL2,CAMK1G,MAP2K1,PRKCA,SRC,NRAS,GNAI1,GNAQ,MAPK8,PLCG1,CCL11,GNAI2,GNAI3,FOS,CALM1 (includes others),PLCB4,MAPK14,RRAS2,CCL7
Renin-Angiotensin Signaling	2,45E-01	4,92E-02	2,236	32/122 (26%)	0/122 (0%)	57/122 (47%)	33/122 (27%)	MAP2K4,PRKACB,RAF1,MAPK1,PIK3R1,ADCY4,SOS2,HRAS,SHC3,KRAS,MAPK13,PIK3R4,PTK2,PAK1,MAP2K2,MAPK3,MRAS,IRS2,SHF,FRS2,PRKD3,PRKD1,ATM,PIK3C2B,RRAS,ITPR2,FGFR1,RAC1,ITPR1,STAT3,NFKB2,MAPK12,ATF2,PIK3R3,ADCY9,PTPN11,GAB1,PLCG2,IRS1,PRKCD,ITPR3,SHC2,PRKACA,MAPK10,PIK3CD,AGTR1,RELA,PIK3CA,PTK2B,JAK2,NFKB1,MAPK11,PRKAG1,SHC1,JUN,CCL2,PIK3C3,SOS1,PRKAR1B,PRKCE,PIK3R2,STAT1,MAP2K1,ACE,PRKCA,PAK4,NRAS,PIK3C2…
Role of NANOG in Mammalian Embryonic Stem Cell Pluripotency	2,45E-01	4,92E-02	#NUM!	23/122 (19%)	0/122 (0%)	54/122 (44%)	45/122 (37%)	RAF1,BMP4,LIF,JAK1,MAPK1,WNT3,AXIN1,PIK3R1,SOS2,HRAS,KRAS,PIK3R4,LIFR,MAP2K2,MAPK3,MRAS,IRS2,GSK3B,FRS2,SMAD1,FZD2,WNT5B,ATM,TP53,PIK3C2B,AKT2,SMAD9,RRAS,WNT9A,FGFR1,TYK2,STAT3,APC,PIK3R3,PTPN11,GAB1,IRS1,FZD6,PIK3CD,FZD5,IL6ST,PIK3CA,BMP2,BMPR2,JAK2,FZD1,SMAD5,WNT2,SHC1,RIF1,AKT1,BMPR1A,PIK3C3,SOS1,SMO,SMAD4,AKT3,GATA6,PIK3R2,CTNNB1,MAP2K1,BMP1,NRAS,PIK3C2A,GRB2,DVL1,WNT2B,TCF7L1,FZD8,RRAS2,FZD4…
Phagosome Maturation	2,45E-01	4,73E-02	#NUM!	59/148 (40%)	0/148 (0%)	46/148 (31%)	43/148 (29%)	TUBA1B,RAB5C,TCIRG1,HLA-B,NAPG,NSF,DYNLL1,CTSH,CTSS,VAMP3,DYNC2H1,NAPA,TUBB2A,CTSA,CTSL,DYNC1LI2,ZBTB12,NCF2,CTSB,VPS37B,ATP6V0E1,PRDX2,ATP6V0B,ATP6V1D,HLA-A,PRDX1,VPS33B,TAP1,VTI1B,ATP6AP1,TUBB2B,PIK3C3,LAMP1,ATP6V1G1,GOSR1,ATP6V1G2,NAPB,VPS18,CTSK,VPS16,YKT6,TUBB4B,ATP6V1E2,TSG101,LAMP2,TUBA1A,ATP6V1F,HLA-C,ATP6V0A2,STX16,GOSR2,VTI1A,VPS28,ATP6V1C1,PIKFYVE,DYNLT1,TUBB,CTSZ,CTSD,ATP6AP1L,TUBA1C,…
Basal Cell Carcinoma Signaling	2,45E-01	5,56E-02	#NUM!	24/72 (33%)	0/72 (0%)	19/72 (26%)	29/72 (40%)	TCF4,GLI2,BMP4,WNT3,AXIN1,BMP2,FZD1,WNT2,GLI3,SUFU,GLIS1,SMO,GSK3B,CTNNB1,FZD2,WNT5B,PTCH2,BMP1,TP53,STK36,WNT9A,DVL1,PTCH1,WNT2B,TCF7L1,TCF3,HKR1,APC,FZD8,DVL2,FZD4,KIF7,GLIS2,APC2,FZD6,DVL3,FZD5,BMP6,GLI1,TCF7L2,WNT11,FZD7,WNT5A
Glucocorticoid Receptor Signaling	2,45E-01	4,13E-02	#NUM!	98/339 (29%)	0/339 (0%)	132/339 (39%)	109/339 (32%)	RAF1,TGFBR1,PRKAB1,PRKAB2,PIK3R1,SOS2,SMARCD2,KRAS,IL6,MNAT1,SUMO1,SMARCB1,SERPINE1,SMAD2,AKT2,MED1,CDK7,STAT3,KRT81,HSPA8,ERCC3,PRKACA,GTF2H1,PIK3CD,PHF10,ICAM1,JAK2,HSPA1L,SMARCA4,KRT33B,AR,CCL2,HSP90AB1,PIK3C3,SOS1,NCOR1,PIK3R2,MMP1,KRT10,GTF2H3,SRA1,GRB2,KRT17,CCL11,HSPA2,FOS,BRD7,GTF2E1,CDKN1A,NRIP1,PRKACB,POLR2D,JAK1,YWHAH,HSPA14,SMAD3,HSPA1A/HSPA1B,HSPA5,PIK3R4,TSC22D3,TGFBR2,HMGB1,CXCL3,H…
NAD Biosynthesis from 2-amino-3-carboxymuconate Semialdehyde	2,45E-01	1,43E-01	#NUM!	3/7 (43%)	0/7 (0%)	2/7 (29%)	2/7 (29%)	NADSYN1,NMNAT1,ABL1,QPRT,NMNAT2
NAD Salvage Pathway III	2,45E-01	1,43E-01	#NUM!	3/7 (43%)	0/7 (0%)	0/7 (0%)	4/7 (57%)	NMRK1,NMNAT1,NMNAT2
Adenine and Adenosine Salvage III	2,45E-01	1,43E-01	#NUM!	3/7 (43%)	0/7 (0%)	3/7 (43%)	1/7 (14%)	ADA2,ADAL,PNP,ADA,HPRT1,ADAT3
ErbB Signaling	2,45E-01	5,1E-02	2,236	27/98 (28%)	0/98 (0%)	50/98 (51%)	21/98 (21%)	MAP2K4,RAF1,MAPK1,BTC,PIK3R1,SOS2,HRAS,PDPK1,KRAS,MAPK13,NCK1,PIK3R4,NCK2,PAK1,MAP2K2,MAPK3,MRAS,IRS2,GSK3B,FRS2,PRKD3,PRKD1,ATM,RPS6KB1,PIK3C2B,RRAS,FGFR1,HBEGF,NRG4,MAPK12,AREG,PIK3R3,PTPN11,GAB1,CDC42,PLCG2,PRKCD,IRS1,MAPK10,MAP2K3,PIK3CD,EREG,MAP2K6,PIK3CA,EGF,MAPK11,NRG1,SHC1,MTOR,JUN,AKT1,PIK3C3,SOS1,PRKCE,ERBB2,PIK3R2,MAP2K1,PRKCA,EGFR,PAK4,NRAS,PIK3C2A,GRB2,MAPK8,PLCG1,MAPK9,ERBB3,FOS,RRA…
Cancer Drug Resistance By Drug Efflux	2,45E-01	6,12E-02	#NUM!	14/49 (29%)	0/49 (0%)	23/49 (47%)	12/49 (24%)	FOXO4,RAF1,PIK3CA,MAPK1,PIK3R1,ABCC2,HRAS,ABCC10,KRAS,NFKB1,PTEN,BRAF,AKT1,MAP2K2,MAPK3,ABCC1,FOXO3,YBX1,MRAS,AKT3,PIK3R2,PDK1,MAP2K1,TP53,ABCB1,AKT2,NRAS,RRAS,ABCG2,MDM2,PIK3R3,RRAS2,ARAF,FOXO1,PIK3CB,PIK3CD,PTGS2
Role of Tissue Factor in Cancer	2,45E-01	4,84E-02	#NUM!	37/124 (30%)	0/124 (0%)	57/124 (46%)	30/124 (24%)	CTGF,MAPK1,PIK3R1,HRAS,LIMK2,KRAS,MAPK13,PIK3R4,PTEN,LIMK1,VEGFA,PAK1,ITGA3,CFL2,MAPK3,ITGAV,MRAS,PLCB1,IRS2,CXCL1,GNA13,FRS2,ITGB5,ATM,TP53,STAT5A,RPS6KB1,PIK3C2B,CXCL8,AKT2,P4HB,CFL1,CASP3,RRAS,FGFR1,RAC1,ITGA6,HBEGF,VEGFC,MAPK12,PIK3R3,F10,BCL2L1,RPS6KA6,ARRB2,PTPN11,GAB1,CDC42,IRS1,PIK3CD,RPS6KA1,CYR61,FGF5,FYN,PIK3CA,PTK2B,GNA11,RPS6KA3,GNA14,JAK2,MAPK11,EIF4E,MTOR,YES1,ARRB1,AKT1,F2RL1,PIK3…
RhoGDI Signaling	2,45E-01	4,52E-02	1,134	75/177 (42%)	0/177 (0%)	54/177 (31%)	48/177 (27%)	MYL6,MYL5,ARPC5,ARHGEF1,GNB1,GNB4,ITGA3,PAK1,PPP1R12B,EZR,ARHGAP12,GNA13,CDH13,GNG12,ITGA4,RND2,ACTR2,ARHGEF4,CFL1,CREBBP,ITGA5,ARHGEF17,ARHGDIB,ARHGAP5,MYL9,CDH2,ARPC1A,ACTA2,PIP5K1C,ARPC2,ARHGEF6,GNB2,ARHGAP35,ARHGEF18,PIP4K2A,ARHGEF9,ARHGAP1,ACTG1,ARHGEF10,PIP4K2C,PPP1R12C,ARPC1B,ARHGEF7,RHOT2,GNA11,GNA14,CDH11,EP300,ARHGEF19,ACTR3,CDH3,RHOD,RHOU,ARPC3,ARHGEF3,GNG5,GNB1L,PI4KA,MYL12B,MYL12A,IT…
CTLA4 Signaling in Cytotoxic T Lymphocytes	2,45E-01	5,05E-02	#NUM!	25/99 (25%)	0/99 (0%)	37/99 (37%)	37/99 (37%)	PPP2CA,AP2B1,PIK3R1,HLA-B,CLTB,PPP2R5B,PPP2R3B,AP1B1,PIK3R4,AP2A2,PPM1J,PPM1L,IRS2,FRS2,ATM,PIK3C2B,AKT2,FGFR1,CLTC,AP2S1,PIK3R3,AP1S1,PPP2CB,PPP2R1A,GAB1,PTPN11,PTPA,PPP2R3A,ZBTB12,CLTA,IRS1,PPP2R2B,LAT,CLTCL1,PIK3CD,B2M,FYN,AP2A1,PIK3CA,HLA-A,PPP2R2A,JAK2,AP1G2,AKT1,PIK3C3,AKT3,PPP2R5C,PIK3R2,AP2M1,PIK3C2A,GRB2,AP1M1,PPP2R5D,AP1S2,AP1S3,PLCG1,PPP2R5A,HLA-C,PIK3CB,PPP2R5E,PPP2R1B,AP1G1
CDK5 Signaling	2,45E-01	5,05E-02	2,000	37/99 (37%)	0/99 (0%)	43/99 (43%)	19/99 (19%)	PRKACB,RAF1,MAPK1,PPP2CA,ADCY4,PPP2R5B,HRAS,PPP2R3B,KRAS,MAPK13,PPP1R14B,CDK5R1,LAMC1,ITGA3,MAP2K2,PPP1R7,PPM1J,MAPK3,PPM1L,MRAS,LAMB1,LAMA1,PPP1CA,RRAS,CABLES1,ITGA6,PPP1R14A,PPP1R11,MAPK12,CACNA1A,FOSB,ADCY9,PPP2CB,PPP2R1A,PTPA,PPP2R3A,CAPN1,PPP2R2B,PRKACA,MAPK10,MAPK7,PPP2R2A,BDNF,PPP1R3C,ABL1,PPP1CB,NGF,MAPK11,PRKAG1,PPP1CC,PPP1R12A,PPP1R10,CDK5,PRKAR1B,PPP2R5C,MAP2K1,ITGB1,LAMA5,GNAS,NRAS,EG…
PI3K/AKT Signaling	2,45E-01	4,8E-02	0,447	51/125 (41%)	0/125 (0%)	60/125 (48%)	14/125 (11%)	RAF1,PPP2CA,PIK3R1,SOS2,PPP2R3B,HRAS,KRAS,GSK3A,CCND1,ITGA3,GYS1,PPM1J,TSC2,NFKBIB,MCL1,THEM4,ITGA4,TP53,AKT2,RHEB,YWHAG,RRAS,YWHAZ,ITGA5,NFKB2,MAPK8IP1,SYNJ2,INPP5F,GAB1,PPP2R3A,PTPA,PPP2R2B,PIK3CD,TSC1,PIK3CA,PPP2R2A,GDF15,ILK,MAP3K5,JAK2,OCRL,EIF4E,EIF4EBP1,MTOR,AKT1,HSP90AB1,INPP5B,SOS1,PIK3R2,CTNNB1,ITGB1,GRB2,PPP2R5D,ITGA2,MDM2,PPP2R5A,LIMS1,CDKN1A,MAP3K8,PTGS2,PPP2R5E,JAK3,GAB2,JAK1,MAPK1,…
TNFR1 Signaling	2,42E-01	0.06	#NUM!	15/50 (30%)	0/50 (0%)	28/50 (56%)	7/50 (14%)	MAP2K4,RELA,NFKBIE,TNFAIP3,NFKB1,TANK,CASP6,TRADD,IKBKB,PAK1,MADD,CASP9,NFKBIA,JUN,CRADD,BID,CHUK,CASP8,NFKBIB,BIRC3,MAP4K2,NAIP,MAP3K14,PAK4,CASP3,TNFRSF1A,MAP3K1,APAF1,MAPK8,NFKB2,XIAP,FADD,NFKBID,FOS,TRAF2,RIPK1,PAK3,CDC42,CASP2,PAK2,CYCS,CASP7,BIRC2
Calcium Signaling	2,42E-01	4,37E-02	2,449	55/206 (27%)	0/206 (0%)	52/206 (25%)	99/206 (48%)	RAP2B,MYH10,CAMK1,MYH9,MYL6,MYL5,CHRNB1,CACNA1H,ATP2A2,SLC8B1,CABIN1,HDAC7,ATF4,TPM4,CREBBP,CREB3,CACNA1C,TPM3,SLC8A2,ITPR1,CREB5,RAP1A,CACNA1A,ATF2,MYL9,MICU1,ACTA2,ITPR3,PRKACA,RCAN3,SLC8A1,CAMK2G,RAP1B,RAP2A,GRIN2D,GRIA1,EP300,GRINA,CREB1,CAMK1G,ASPH,CHRNA5,PPP3CA,AKAP5,LETM1,MCU,TRPC4,CALM1 (includes others),MEF2D,CAMKK1,PRKACB,GRIN2A,MAPK1,CAMK1D,NFATC3,ATP2B1,MYL6B,TPM1,HDAC6,CAMK2D,HDAC11,…
PPARα/RXRα Activation	2,35E-01	4,44E-02	-1,134	49/180 (27%)	0/180 (0%)	81/180 (45%)	50/180 (28%)	RAF1,TGFBR1,PRKAB1,PRKAB2,TGFBR3,ADCY4,SOS2,HRAS,KRAS,IL6,ADIPOR1,GPD2,PLCB1,PLCL1,NFKBIB,ITGB5,SMAD2,ACAA1,RRAS,MED1,CREBBP,NCOA6,PLCL2,NFKB2,MED12,TRAF6,HELZ2,IRS1,PLCG2,PRKACA,MAP2K3,SLC27A1,RXRA,ADIPOR2,MAP2K6,PDIA3,GNA11,BMPR2,GNA14,JAK2,EP300,PLCD1,JUN,HSP90AB1,SOS1,NCOR1,GRB2,ACOX1,MAPK8,GNAQ,ADCY6,PLCG1,TGS1,AIP,NCOR2,ACVR2A,PPARGC1A,MAP2K4,PPARA,PRKACB,MAPK1,SMAD3,CD36,AP2A2,ABCA1,NR2F1,…
Type II Diabetes Mellitus Signaling	2,35E-01	4,55E-02	#NUM!	35/154 (23%)	0/154 (0%)	60/154 (39%)	59/154 (38%)	MAP2K4,SOCS1,SOCS3,MAPK1,PRKAB1,PRKAB2,PIK3R1,CD36,SOCS6,CACNA1H,PDPK1,PIK3R4,ADIPOR1,SLC27A4,IKBKB,SMPD4,MAPK3,ACSL5,MAP3K7,PRKAA1,IRS2,NFKBIB,FRS2,NSMAF,PRKD3,PRKD1,ATM,TNFRSF11B,MAP3K14,PIK3C2B,ACSL3,AKT2,CACNB1,FGFR1,CACNA1C,NFKB2,MAPK12,SMPD2,CACNA1A,PIK3R3,NFKBID,PTPN11,GAB1,IRS1,PRKCD,CACNA2D1,MAPK10,PIK3CD,SLC27A1,INSR,ADIPOR2,SOCS5,CACNA1I,RELA,PIK3CA,NFKBIE,PKM,SMPD1,MAP3K5,CACNB3,NFKB1…
Antiproliferative Role of Somatostatin Receptor 2	2,35E-01	5,26E-02	#NUM!	20/76 (26%)	0/76 (0%)	33/76 (43%)	23/76 (30%)	MAPK1,PIK3R1,RACK1,GNB5,HRAS,KRAS,PIK3R4,GNB1,GNB4,GNB3,MAP2K2,MAPK3,MRAS,IRS2,FRS2,GUCY1B1,GNG12,ATM,PIK3C2B,GUCY1A1,RRAS,FGFR1,GNG2,PIK3R3,NPR3,GAB1,PTPN11,IRS1,GNB2,GUCY1A2,PIK3CD,NPR2,RAP1B,PIK3CA,BRAF,GNG11,PIK3C3,SST,PIK3R2,GNB1L,GNG5,MAP2K1,GNG4,SRC,NRAS,PIK3C2A,GRB2,RRAS2,SSTR2,CDKN1A,PIK3CB,CDKN1B,ELK1
Inositol Pyrophosphates Biosynthesis	2,35E-01	1,25E-01	#NUM!	3/8 (38%)	0/8 (0%)	3/8 (38%)	2/8 (25%)	IPMK,IPPK,PPIP5K1,IP6K1,IP6K2,PPIP5K2
Superoxide Radicals Degradation	2,35E-01	1,25E-01	#NUM!	5/8 (63%)	0/8 (0%)	2/8 (25%)	1/8 (13%)	SOD2,NQO1,CAT,CYGB,SOD1,GPX7,SOD3
Tryptophan Degradation to 2-amino-3-carboxymuconate Semialdehyde	2,35E-01	1,25E-01	#NUM!	2/8 (25%)	0/8 (0%)	2/8 (25%)	4/8 (50%)	AFMID,HAAO,IDO1,KYNU
Purine Ribonucleosides Degradation to Ribose-1-phosphate	2,35E-01	1,25E-01	#NUM!	4/8 (50%)	0/8 (0%)	2/8 (25%)	2/8 (25%)	ADA2,ADAL,PNP,ADA,ADAT3,PGM2
Neurotrophin/TRK Signaling	2,33E-01	5,19E-02	1,000	20/77 (26%)	0/77 (0%)	40/77 (52%)	17/77 (22%)	MAP2K4,RAF1,MAPK1,PIK3R1,SOS2,HRAS,PDPK1,KRAS,PIK3R4,MAP2K2,MAPK3,MRAS,ATF4,IRS2,FRS2,ATM,PIK3C2B,RRAS,FGFR1,CREB3,CREBBP,CREB3L4,CREB5,ATF2,PIK3R3,GAB1,PTPN11,CDC42,IRS1,PIK3CD,MAP2K3,RPS6KA1,MAP2K5,MAP2K6,NTF3,PIK3CA,BDNF,MAP3K5,NGF,EP300,SHC1,JUN,AKT1,PIK3C3,SOS1,CREB1,PIK3R2,MAP2K1,MAP2K7,NRAS,PIK3C2A,SPRY1,GRB2,MAPK8,PLCG1,FOS,NTRK2,RRAS2,SPRY2,PIK3CB
Dopamine Receptor Signaling	2,33E-01	5,19E-02	#NUM!	29/77 (38%)	0/77 (0%)	22/77 (29%)	26/77 (34%)	PRKACB,PPP2CA,ADCY4,PPP2R5B,PPP2R3B,PPP1R14B,PPP1R7,COMT,PPM1J,PPM1L,PPP1CA,GCH1,PPP1R14A,PPP1R11,ADCY9,PPP2CB,PPP2R1A,SMOX,PTPA,PPP2R3A,PPP2R2B,PRKACA,PCBD1,PPP2R2A,PPP1R3C,PPP1CB,PRKAG1,PPP1CC,PPP1R10,PPP1R12A,PTS,PRKAR1B,NCS1,PPP2R5C,QDPR,PPP2R5D,ADCY3,PRKAR2A,ADCY6,SLC18A2,PPP2R5A,IL4I1,PPP1R3D,PRKAR2B,PRKAG2,SPR,PPP2R5E,PPP2R1B,ADCY7,PRKAR1A,MAOA
Leukocyte Extravasation Signaling	2,29E-01	4,27E-02	1,667	62/211 (29%)	0/211 (0%)	68/211 (32%)	81/211 (38%)	RAC2,MYL6,PIK3R1,AFDN,MAP3K4,MAPK13,MMP24,ITGA3,TXK,CYBA,EZR,ARHGAP12,IRS2,FRS2,PRKD3,PRKD1,ATM,TIMP2,ITGA4,PIK3C2B,CRKL,ITGA6,THY1,ITGA5,MMP2,RAP1A,ARHGAP5,GAB1,ACTA2,CLDN12,ICAM3,IRS1,PLCG2,NCF2,ARHGAP35,ITGA1,PIK3CD,ARHGAP1,ACTG1,RAP1B,CD99,PIK3CA,CLDN11,ICAM1,PTK2B,CTNNA1,CRK,PIK3C3,PRKCE,VCL,PIK3R2,CTNNB1,MMP1,MMP17,ITGB1,ARHGAP6,GRB2,ACTB,ACTN2,ITGA2,MAPK8,PLCG1,SELPLG,GNAI3,WIPF1,EDIL3,RAS…
PI3K Signaling in B Lymphocytes	2,29E-01	4,62E-02	2,236	33/130 (25%)	0/130 (0%)	61/130 (47%)	36/130 (28%)	CD81,RAF1,MAPK1,NFATC3,PIK3R1,HRAS,PDPK1,KRAS,PLEKHA4,PLEKHA3,PTEN,IKBKB,PLCD3,CAMK2D,PLCE1,MAP2K2,MAPK3,PPP3R1,MRAS,ATF4,PLCB1,IRS2,PLCL1,NFKBIB,AKT2,IL4R,ATF3,C3,RRAS,ITPR2,RAC1,PLCL2,PPP3CC,ITPR1,MALT1,NFKB2,ATF2,NFKBID,CBL,CD40,PLCG2,IRS1,ITPR3,PLCB3,PIK3AP1,PIK3CD,CAMK2G,RELA,FYN,PIK3CA,CAMK4,ATF7,ATF5,PDIA3,NFKBIE,ABL1,ATF6,NFKB1,NFATC1,PLCD1,NFAT5,AKT1,NFKBIA,JUN,PPP3CB,CARD10,FOXO3,CREB1,…
VDR/RXR Activation	2,29E-01	5,13E-02	#NUM!	17/78 (22%)	0/78 (0%)	33/78 (42%)	28/78 (36%)	CSNK2A1,HES1,PSMC5,CXCL10,RUNX2,HOXA10,CYP27B1,PRKD3,PRKD1,IGFBP6,SPP1,MED1,IGFBP5,HR,THBD,KLF4,NCOA3,COL13A1,PRKCD,NCOA1,IGFBP3,CD14,RXRA,HSD17B2,SERPINB1,IL12A,CCNC,PDGFA,EP300,YY1,GTF2B,NCOA2,GADD45A,SP1,MXD1,TGFB2,PRKCE,NCOR1,SEMA3B,VDR,RXRB,PRKCA,LRP5,PPARD,CEBPB,PRKCI,FOXO1,CDKN1A,CDKN1B,NCOR2
Triacylglycerol Degradation	2,29E-01	5,66E-02	#NUM!	18/53 (34%)	0/53 (0%)	6/53 (11%)	29/53 (55%)	ABHD12,FAAH,DDHD2,LIPC,PPME1,CES3,LIPE,DAGLA,CES2,PNPLA2,PRDX6,PNPLA7,ABHD6,TARS2,ABHD2,DAGLB,MGLL,LIPG,PNPLA3,NDST2,AARS,NDST1,PNPLA4,ABHD16A
CD40 Signaling	2,2E-01	5,06E-02	#NUM!	26/79 (33%)	0/79 (0%)	37/79 (47%)	16/79 (20%)	MAP2K4,TRAF3,MAPK1,PIK3R1,MAPK13,PIK3R4,IKBKB,MAP2K2,MAPK3,MAP3K7,IRS2,TRAF5,NFKBIB,FRS2,ATM,MAP3K14,PIK3C2B,FGFR1,STAT3,NFKB2,MAPK12,PIK3R3,TRAF6,NFKBID,GAB1,CD40,PTPN11,IRS1,MAPK10,PIK3CD,MAP2K3,MAP2K5,MAP2K6,RELA,PIK3CA,ICAM1,NFKBIE,TNFAIP3,NFKB1,MAPK11,TANK,NFKBIA,JUN,PIK3C3,CHUK,PIK3R2,MAPKAPK2,MAP2K1,TRAF1,MAP2K7,ATF1,PIK3C2A,GRB2,PTGS1,MAPK8,MAPK9,FOS,TRAF2,MAPK14,PIK3CB,ELP1,PTGS2,JAK3
Sonic Hedgehog Signaling	2,2E-01	6,67E-02	#NUM!	19/30 (63%)	0/30 (0%)	7/30 (23%)	4/30 (13%)	PRKACB,DYRK1B,GLI2,GRK2,PRKAG1,GLI3,GLIS1,SUFU,SMO,PRKAR1B,GSK3B,PTCH2,STK36,PTCH1,PRKAR2A,CDK1,HKR1,CCNB1,ARRB2,PRKAR2B,GLIS2,PRKAG2,PRKACA,GLI1,DYRK1A,PRKAR1A
IGF-1 Signaling	2,2E-01	4,72E-02	1,342	33/106 (31%)	0/106 (0%)	57/106 (54%)	16/106 (15%)	PRKACB,SOCS1,SOCS3,RAF1,CSNK2A1,CTGF,JAK1,MAPK1,YWHAH,BAD,PIK3R1,SOS2,SOCS6,SRF,HRAS,PDPK1,KRAS,PIK3R4,PTK2,YWHAQ,CASP9,MAP2K2,MAPK3,MRAS,IRS2,RASA1,FRS2,ATM,IGFBP6,RPS6KB1,PIK3C2B,AKT2,YWHAG,YWHAE,RRAS,YWHAB,FGFR1,YWHAZ,IGFBP5,STAT3,IGFBP2,PIK3R3,PTPN11,GAB1,IRS1,PRKACA,IGFBP3,PIK3CD,CYR61,SOCS5,IGFBP4,PIK3CA,IGFBP7,JAK2,PRKAG1,SHC1,AKT1,JUN,IGF1,PIK3C3,SOS1,FOXO3,RPS6KB2,PRKAR1B,IGF1R,SOCS2,AKT…
Hepatic Cholestasis	2,2E-01	4,38E-02	#NUM!	29/160 (18%)	0/160 (0%)	56/160 (35%)	75/160 (47%)	MAP2K4,PRKACB,PPARA,LIF,ADCY4,IL6,MAP3K4,HSD3B7,ATP8B1,IKBKB,TGFB1,ABCC1,RARA,PPRC1,MAP3K7,NFKBIB,IL1RAP,PRKD3,PRKD1,TNFRSF11B,MAP3K14,CXCL8,CYP7B1,TJP2,NR1H3,NFKB2,MAPK12,IL33,TRAF6,ADCY9,NFKBID,PRKCD,PRKACA,TGFB3,MAPK10,CD14,INSR,RXRA,ESR1,RELA,IL1A,SLC4A2,IL12A,NFKBIE,ABCC2,NFKB1,PRKAG1,IRAK1,JUN,NFKBIA,PRKAR1B,TGFB2,PRKCE,CHUK,TNFRSF1B,PRKCA,MAP4K2,ABCB1,CYP27A1,MYD88,TNFRSF1A,ADCY3,MAPK8,ADC…
Prostanoid Biosynthesis	2,2E-01	1,11E-01	#NUM!	3/9 (33%)	0/9 (0%)	4/9 (44%)	2/9 (22%)	PTGIS,PTGES,PTGES2,PTGS1,PTGS2,PTGDS,PTGES3
Leucine Degradation I	2,2E-01	1,11E-01	#NUM!	5/9 (56%)	0/9 (0%)	3/9 (33%)	1/9 (11%)	BCAT1,BCAT2,AUH,MCCC1,IVD,HMGCL,ACADM,MCCC2
Erythropoietin Signaling	2,1E-01	4,94E-02	#NUM!	18/81 (22%)	0/81 (0%)	45/81 (56%)	18/81 (22%)	SOCS1,RAF1,SOCS3,MAPK1,PIK3R1,SOS2,HRAS,PDPK1,KRAS,PIK3R4,MAP2K2,MAPK3,MRAS,IRS2,NFKBIB,PRKD3,FRS2,PRKD1,ATM,PIK3C2B,RPS6KB1,STAT5A,AKT2,RRAS,EPOR,FGFR1,NFKB2,PIK3R3,NFKBID,CBL,GAB1,PTPN11,PLCG2,PRKCD,IRS1,PIK3CD,RELA,PIK3CA,NFKBIE,JAK2,NFKB1,SHC1,NFKBIA,JUN,AKT1,PIK3C3,SOS1,PRKCE,AKT3,PIK3R2,STAT5B,MAP2K1,PRKCA,SRC,NRAS,PIK3C2A,GRB2,PLCG1,FOS,PRKCI,RRAS2,PIK3CB,ELK1
Antioxidant Action of Vitamin C	2,08E-01	4,63E-02	-2,000	37/108 (34%)	0/108 (0%)	33/108 (31%)	38/108 (35%)	MAP2K4,PLD2,MAPK1,PLA2R1,MAPK13,PLCD3,IKBKB,PLCE1,LCAT,MAPK3,PLCB1,TXN,NFKBIB,PLCL1,PLA2G12A,SLC2A5,STAT5A,PLD3,SLC2A1,PLCL2,NFKB2,MAPK12,SLC23A3,TXNRD1,PLD1,PLA2G6,NFKBID,PLCG2,MAPK10,RARRES3,PLCB3,NXN,TXNRD2,PAFAH1B2,RELA,NAPEPLD,PDIA3,NFKBIE,JAK2,NFKB1,MAPK11,GLRX,SLC2A3,PLCD1,HMOX1,SLC23A2,NFKBIA,SELENOT,PLB1,PNPLA3,CHUK,STAT5B,PLCD4,PLA2G16,PNPLA8,ABHD3,PLA2G4C,MAPK8,PLCG1,MAPK9,PLD6,GSTO1,T…
Gα12/13 Signaling	2,08E-01	4,44E-02	1,633	39/135 (29%)	0/135 (0%)	51/135 (38%)	45/135 (33%)	MAP2K4,RAF1,MAPK1,MYL6,F2R,PIK3R1,MYL5,CDH24,HRAS,ARHGEF1,KRAS,MYL6B,PIK3R4,ROCK2,PTK2,IKBKB,MAP2K2,LPAR2,MAPK3,MRAS,IRS2,GNA13,NFKBIB,RASA1,CDH13,FRS2,ATM,PIK3C2B,AKT2,RRAS,FGFR1,NFKB2,MAPK12,PIK3R3,MYL9,NFKBID,CDH2,PTPN11,GAB1,CDC42,RHOA,IRS1,MAPK10,PIK3CD,MAPK7,RELA,F2RL2,PIK3CA,PTK2B,NFKBIE,MAP3K5,NFKB1,CDH11,NFKBIA,JUN,AKT1,F2RL1,CDH3,PIK3C3,AKT3,CHUK,PIK3R2,CTNNB1,MAP2K1,MYL12B,MYL12A,VAV2,…
Actin Nucleation by ARP-WASP Complex	2,08E-01	5,36E-02	#NUM!	28/56 (50%)	0/56 (0%)	24/56 (43%)	4/56 (7%)	DIRAS3,SOS2,ARPC5,WASL,HRAS,KRAS,NCK1,NCK2,ROCK2,ITGA3,PPP1R12B,RHOG,RHOB,BAIAP2,MRAS,ITGA4,RND2,ACTR2,RRAS,RAC1,ITGA5,RHOJ,WASF1,ARPC1A,RHOQ,RND3,CDC42,ARPC2,RHOA,FNBP1,PPP1R12C,ARPC1B,RHOT2,ACTR3,PPP1R12A,RHOT1,RHOD,SOS1,RHOU,ARPC3,VASP,ITGB1,NRAS,RHOC,ARPC5L,GRB2,GNA12,ITGA2,ROCK1,WIPF1,RRAS2,ARPC4
Role of NFAT in Cardiac Hypertrophy	2,05E-01	4,11E-02	2,828	66/219 (30%)	0/219 (0%)	91/219 (42%)	62/219 (28%)	RAF1,TGFBR1,CAMK1,PIK3R1,ADCY4,SOS2,CACNA1H,HRAS,KRAS,IL6,MAPK13,CABIN1,GNB1,GNB4,HDAC7,PLCB1,IRS2,PLCL1,FRS2,PRKD3,GNG12,PRKD1,ATM,PIK3C2B,AKT2,RRAS,CACNA1C,SLC8A2,PLCL2,ITPR1,CACNA1A,GAB1,IRS1,PLCG2,ITPR3,GNB2,PRKACA,RCAN3,MAP2K3,PIK3CD,SLC8A1,CAMK2G,MAP2K6,PIK3CA,PDIA3,EP300,PLCD1,AKT1,IGF1,PIK3C3,SOS1,CAMK1G,IGF1R,PRKCE,PIK3R2,GNG5,GNB1L,PPP3CA,GNG4,AKAP5,GRB2,MAPK8,GNAQ,ADCY6,PLCG1,CALM1 (in…
G Protein Signaling Mediated by Tubby	2,05E-01	6,25E-02	#NUM!	12/32 (38%)	0/32 (0%)	12/32 (38%)	8/32 (25%)	GNG4,GNAS,GNG2,RACK1,GNB5,GNAQ,ABL1,PLCG1,JAK2,GNB1,GNB4,PLCB4,GNB3,GNG11,PLCG2,GNB2,MRAS,PLCB3,PLCB1,TUB,INSR,GNG5,GNB1L,GNG12
IL-3 Signaling	2,05E-01	4,82E-02	2,000	20/83 (24%)	0/83 (0%)	43/83 (52%)	20/83 (24%)	GAB2,RAF1,RAPGEF1,JAK1,MAPK1,BAD,PIK3R1,HRAS,KRAS,PIK3R4,PAK1,MAP2K2,PPP3R1,MAPK3,MRAS,IRS2,PRKD3,FRS2,PRKD1,ATM,PIK3C2B,STAT6,STAT5A,AKT2,RRAS,CRKL,FGFR1,RAC1,STAT3,PPP3CC,PIK3R3,GAB1,PTPN11,PRKCD,IRS1,PIK3CD,PIK3CA,JAK2,SHC1,JUN,AKT1,PPP3CB,PIK3C3,SOS1,PRKCE,AKT3,PIK3R2,STAT5B,STAT1,MAP2K1,PPP3CA,PRKCA,NRAS,IL3RA,PIK3C2A,GRB2,CHP1,FOS,PRKCI,RRAS2,FOXO1,PIK3CB,ELK1
Role of CHK Proteins in Cell Cycle Checkpoint Control	2,05E-01	5,26E-02	#NUM!	15/57 (26%)	0/57 (0%)	39/57 (68%)	3/57 (5%)	PPP2CA,PPP2R5B,PPP2R3B,E2F6,PPM1J,PPM1L,BRCA1,CDC25A,ATM,TP53,E2F4,MDC1,RFC1,RPA1,RAD1,PPP2CB,PCNA,PPP2R1A,RFC4,PTPA,PPP2R3A,PPP2R2B,E2F1,MRE11,ATMIN,CLSPN,TLK1,TLK2,CDK2,RFC3,PPP2R2A,E2F3,RAD50,CHEK1,RAD17,HUS1,E2F5,RFC2,SLC19A1,PPP2R5C,CHEK2,CDC25C,PPP2R5D,PLK1,RFC5,CDK1,PPP2R5A,NBN,RAD9A,CDKN1A,E2F7,ATR,PPP2R5E,PPP2R1B
Gαs Signaling	2,05E-01	4,55E-02	2,000	26/110 (24%)	0/110 (0%)	31/110 (28%)	53/110 (48%)	PRKACB,MAPK1,ADCY4,RACK1,GNB5,GNB1,GNB4,GNB3,MAP2K2,MAPK3,HTR7,RYR3,MRAS,ATF4,ADORA2B,GNG12,GNG2,CREB3,CREBBP,RAPGEF3,CREB3L4,CREB5,RAP1A,ATF2,ADCY9,RAPGEF2,PRKACA,GNB2,RAPGEF4,CHRM3,PRKAG1,EP300,BRAF,GNG11,CREB1,PRKAR1B,GNG5,GNB1L,MAP2K1,PTGER4,ADRB2,GNG4,SRC,RGS2,GNAS,PTGIR,ADCY3,PRKAR2A,ADCY6,GPER1,PRKAR2B,ADD3,ADD1,PRKAG2,ELK1,ADCY7,PRKAR1A
GDP-glucose Biosynthesis	2,05E-01	0.1	#NUM!	4/10 (40%)	0/10 (0%)	3/10 (30%)	3/10 (30%)	HK1,HK2,PGM3,PGM2L1,PGM5,PGM1,PGM2
NRF2-mediated Oxidative Stress Response	2,05E-01	4,15E-02	#NUM!	78/193 (40%)	0/193 (0%)	82/193 (42%)	33/193 (17%)	RAF1,DNAJB4,PIK3R1,MAF,GCLC,DNAJC3,HRAS,KRAS,SOD2,KEAP1,ABCC1,ATF4,DNAJA3,IRS2,FOSL1,TXN,PRKD3,DNAJC16,FRS2,PRKD1,GSTK1,ATM,PIK3C2B,DNAJB12,DNAJC9,RRAS,GSTM3,CREBBP,JUNB,MAFF,GAB1,ACTA2,STIP1,IRS1,DNAJC14,PIK3CD,MAP2K3,SQSTM1,MAPK7,HACD3,ENC1,ACTG1,GSTP1,EPHX1,FTH1,MAP2K6,PIK3CA,GSTM5,PRDX1,ABCC2,NQO2,HSPB8,DNAJA4,DNAJC13,MAP3K5,DNAJA1,SOD3,MAFG,EP300,AKT1,JUN,PIK3C3,UBE2K,PRKCE,PIK3R2,FKBP5,NFE2…
Tight Junction Signaling	1,93E-01	4,19E-02	#NUM!	55/167 (33%)	0/167 (0%)	65/167 (39%)	47/167 (28%)	MYH10,TGFBR1,MYH9,MYL6,PPP2CA,MYL5,NAPG,PPP2R3B,AFDN,OCLN,MPDZ,NSF,PPM1J,VAMP3,CSTF2,SAFB,NAPA,AKT2,HSF1,RAB13,NFKB2,MYL9,ACTA2,CLDN12,PPP2R3A,PTPA,PPP2R2B,PRKACA,ACTG1,CPSF2,CLDN11,F2RL2,PPP2R2A,CDK4,CTNNA1,MPP5,SYMPK,VTI1B,CPSF4,SMURF1,JUN,AKT1,LLGL1,NECTIN1,GOSR1,VCL,CTNNB1,TNFRSF1B,NAPB,YKT6,TNFRSF1A,TJP1,PPP2R5D,ACTB,CASK,CNKSR3,PPP2R5A,FOS,STX16,CPSF3,PPP2R5E,MAGI2,GOSR2,PATJ,CSTF3,PRKACB,V…
GPCR-Mediated Nutrient Sensing in Enteroendocrine Cells	1,93E-01	4,46E-02	2,236	23/112 (21%)	0/112 (0%)	33/112 (29%)	56/112 (50%)	PRKACB,ADCY4,CACNA1H,PLCD3,PLCE1,PLCB1,PLCL1,PRKD3,PRKD1,GNG12,CACNB1,ITPR2,GNG2,CACNA1C,PLCL2,ITPR1,CACNA1A,ADCY9,PRKCD,PLCG2,CACNA2D1,ITPR3,PRKACA,PLCB3,OPN1SW,CACNA1I,PDIA3,GNA11,CACNB3,GNA14,RAPGEF4,PRKAG1,PLCD1,GNG11,PRKAR1B,PRKCE,CACNG8,GNG5,PLCD4,PRKCA,GNG4,GNAS,ADCY3,PRKAR2A,ADCY6,GNAQ,GNAI1,PLCG1,GNAI2,GNAI3,PLCB4,PRKAR2B,PRKCI,PRKAG2,ADCY7,PRKAR1A
Leptin Signaling in Obesity	1,87E-01	4,65E-02	#NUM!	23/86 (27%)	0/86 (0%)	33/86 (38%)	30/86 (35%)	PRKACB,SOCS3,MAPK1,ADCY4,PDE3A,PIK3R1,PIK3R4,PLCD3,PLCE1,MAP2K2,MAPK3,PLCB1,IRS2,PLCL1,FRS2,ATM,PIK3C2B,AKT2,FGFR1,PLCL2,STAT3,PIK3R3,ADCY9,GAB1,PTPN11,PLCG2,IRS1,PRKACA,PLCB3,PIK3CD,PIK3CA,PDIA3,LEPR,JAK2,PRKAG1,PLCD1,AKT1,PIK3C3,PRKAR1B,AKT3,PIK3R2,PLCD4,MAP2K1,PIK3C2A,GRB2,ADCY3,PRKAR2A,ADCY6,PLCG1,PLCB4,PRKAR2B,FOXO1,PRKAG2,PIK3CB,ADCY7,PRKAR1A
Retinoate Biosynthesis I	1,87E-01	5,88E-02	#NUM!	8/34 (24%)	0/34 (0%)	5/34 (15%)	21/34 (62%)	DHRS3,ALDH1A1,AKR1C3,RDH10,ALDH1A3,RDH11,RDH14,BMP2,ALDH1A2,RDH5,RBP5,RDH13,DHRS4
Cardiac β-adrenergic Signaling	1,87E-01	4,26E-02	#NUM!	47/141 (33%)	0/141 (0%)	51/141 (36%)	43/141 (30%)	PRKACB,GRK2,PPP2CA,ADCY4,PDE3A,PDE12,PPP2R5B,AKAP9,RACK1,GNB5,PPP2R3B,AKAP3,PPP1R14B,ATP2A2,AKAP17A,GNB1,GNB4,GNB3,PDE7B,PPP1R7,GDE1,PPM1J,PPM1L,MRAS,TDP2,PKIA,PPP1CA,APEX1,GNG12,FICD,SMPDL3A,GRK3,GNG2,CACNA1C,PPP1R14A,ATP2A3,SLC8A2,PPP1R11,PDE4B,CACNA1A,PDE1C,PDE8A,PPP2CB,ADCY9,AKAP13,PPP2R1A,PTPA,PPP2R3A,PPP2R2B,PRKACA,GNB2,SLC8A1,PDE6D,PKIG,AKAP12,NAPEPLD,AKAP8,PDE7A,GDPD1,PPP2R2A,PPP1R3C,PDE4…
Glucose and Glucose-1-phosphate Degradation	1,87E-01	9,09E-02	#NUM!	5/11 (45%)	0/11 (0%)	3/11 (27%)	3/11 (27%)	HK1,HK2,PGM3,PGM2L1,PGM5,PGM1,RGN,PGM2
UDP-N-acetyl-D-galactosamine Biosynthesis II	1,87E-01	9,09E-02	#NUM!	5/11 (45%)	0/11 (0%)	4/11 (36%)	2/11 (18%)	HK1,GPI,GNPNAT1,GNPDA1,HK2,PGM3,GALE,GNPDA2,UAP1
FLT3 Signaling in Hematopoietic Progenitor Cells	1,86E-01	4,6E-02	2,000	24/87 (28%)	0/87 (0%)	46/87 (53%)	17/87 (20%)	GAB2,RAF1,MAPK1,BAD,PIK3R1,SOS2,HRAS,PDPK1,KRAS,MAPK13,PIK3R4,MAP2K2,MAPK3,MRAS,ATF4,IRS2,FRS2,ATM,PIK3C2B,RPS6KB1,STAT6,STAT5A,AKT2,RRAS,FGFR1,CREB3,CREBBP,STAT3,CREB3L4,MAPK12,CREB5,ATF2,PIK3R3,RPS6KA6,CBL,GAB1,PTPN11,FLT3LG,IRS1,STAT2,PIK3CD,RPS6KA1,PIK3CA,RPS6KA3,MAPK11,EIF4E,EP300,EIF4EBP1,SHC1,MTOR,AKT1,PIK3C3,SOS1,CREB1,AKT3,PIK3R2,RPS6KA2,STAT5B,STAT1,MAP2K1,NRAS,PIK3C2A,GRB2,RPS6KA5,STAT…
Systemic Lupus Erythematosus Signaling	1,86E-01	3,96E-02	#NUM!	55/227 (24%)	0/227 (0%)	62/227 (27%)	110/227 (48%)	PIK3R1,TXNL4A,SOS2,HLA-B,HRAS,KRAS,IL6,SNRNP48,PRPF4B,PRPF40A,IRS2,LSM3,PRPF40B,FRS2,LSM4,ATM,PIK3C2B,AKT2,SNRPA,RRAS,SNRNP35,PPIH,GAB1,PLCG2,IRS1,SNRNP25,CREM,ZCRB1,PIK3CD,CD2BP2,PIK3CA,HLA-A,PRPF3,PRPF8,HNRNPA2B1,SNRPE,PRPF4,SNRPG,BDKRB2,MTOR,JUN,AKT1,EFTUD2,PIK3C3,SOS1,SNRPD3,PIK3R2,PRPF31,SNRNP40,LSM14B,GRB2,PLCG1,PRPF38B,FOS,PRPF18,SNRPC,LSM12,HLA-C,LYN,PRPF19,MAPK1,NFATC3,ZMAT5,SART1,PIK3R4…
Induction of Apoptosis by HIV1	1,8E-01	4,92E-02	#NUM!	28/61 (46%)	0/61 (0%)	26/61 (43%)	7/61 (11%)	MAP2K4,DFFA,IKBKB,SLC25A6,BBC3,CASP9,HTRA2,NFKBIB,BIRC3,TNFRSF11B,TP53,MAP3K14,CASP3,NFKB2,MAPK12,DAXX,BCL2L1,NFKBID,MAPK10,SLC25A10,RELA,NFKBIE,MAP3K5,NFKB1,FAS,BCL2,DIABLO,TRADD,NFKBIA,BID,CHUK,CASP8,TNFRSF1B,TRAF1,NAIP,MAP2K7,SLC25A13,SLC25A4,TNFRSF1A,APAF1,MAPK8,MAPK9,SLC25A3,BAX,XIAP,BAK1,FADD,TRAF2,RIPK1,DFFB,ELP1,CYCS,SLC25A5,BIRC2
Ovarian Cancer Signaling	1,76E-01	4,17E-02	#NUM!	39/144 (27%)	0/144 (0%)	65/144 (45%)	40/144 (28%)	RAF1,AXIN1,SUV39H1,PIK3R1,HRAS,KRAS,CCND1,VEGFA,RB1,IRS2,FRS2,WNT5B,ATM,TP53,PIK3C2B,AKT2,TFDP1,RRAS,MMP2,TCF3,GAB1,IRS1,E2F1,PRKACA,PIK3CD,TCF4,PIK3CA,CDK4,VEGFB,FZD1,MTOR,ARRB1,AKT1,PIK3C3,PIK3R2,CTNNB1,EGFR,PMS2,GRB2,PTGS1,SIN3A,MSH2,CD44,PTGS2,TCF7L2,FZD7,CDKN2A,PRKACB,MAPK1,WNT3,PIK3R4,PTEN,MAP2K2,MAPK3,MRAS,GSK3B,BRCA1,FZD2,RPS6KB1,GJA1,WNT9A,FGFR1,VEGFC,APC,PIK3R3,PTPN11,FZD6,FZD5,PA2G4,AB…
IL-4 Signaling	1,73E-01	4,49E-02	#NUM!	19/89 (21%)	0/89 (0%)	40/89 (45%)	30/89 (34%)	SOCS1,JAK1,NFATC3,PIK3R1,SOS2,HLA-B,HRAS,KRAS,PIK3R4,MRAS,IRS2,FRS2,ATM,PIK3C2B,RPS6KB1,STAT6,AKT2,IL4R,RRAS,FGFR1,TYK2,HMGA1,PIK3R3,SYNJ2,GAB1,PTPN11,INPP5F,IRS1,PIK3CD,INPP5K,PIK3CA,HLA-A,INPPL1,JAK2,NR3C1,OCRL,NFATC1,SHC1,MTOR,AKT1,NFAT5,HLA-DMA,PIK3C3,INPP5B,SOS1,RPS6KB2,AKT3,PIK3R2,NRAS,PIK3C2A,IL13RA1,GRB2,NFATC4,RRAS2,INPP5J,SYNJ1,NFATC2,PIK3CB,JAK3
B Cell Development	1,72E-01	5,56E-02	#NUM!	2/36 (6%)	0/36 (0%)	4/36 (11%)	30/36 (83%)	IL7R,CD40,HLA-DMA,HLA-A,HLA-B,IL7
Epithelial Adherens Junction Signaling	1,67E-01	4,11E-02	#NUM!	58/146 (40%)	0/146 (0%)	51/146 (35%)	37/146 (25%)	MYH10,RAPGEF1,TUBA1B,TGFBR1,MYH9,MYL6,TGFBR3,MYL5,ARPC5,HRAS,AFDN,KRAS,CLIP1,KEAP1,BAIAP2,ACTR2,AKT2,RRAS,TUBB2A,SNAI1,TCF3,RAP1A,MET,MYL9,CDH2,ARPC1A,ACTA2,ARPC2,ZYX,PARD3,NOTCH1,ACTG1,RAP1B,TCF4,SNAI2,ARPC1B,CTNNA1,BMPR2,CRK,TUBB2B,NOTCH2,YES1,ACTR3,AKT1,SORBS1,ARPC3,NECTIN1,VCL,CTNNB1,EGFR,TUBB4B,ACTB,ACTN2,TUBA1A,MAGI1,FER,MAGI2,ARPC4,TCF7L2,ACVR2A,CTNND1,WASL,MYL6B,TUBB,PTEN,TGFBR2,MRAS,TUBA…
Wnt/Ca+ pathway	1,66E-01	4,76E-02	#NUM!	19/63 (30%)	0/63 (0%)	28/63 (44%)	16/63 (25%)	RELA,PDIA3,NFATC3,AXIN1,FZD1,NFKB1,NFATC1,EP300,PLCD1,PLCD3,PLCE1,NFAT5,CREB1,SMO,ATF4,PLCB1,GSK3B,PLCL1,FZD2,PLCD4,PPP3CA,WNT5B,PRKCA,DVL1,CREB3,CREBBP,PLCG1,PLCL2,CREB3L4,NFKB2,NFATC4,CREB5,ROR1,ATF2,FZD8,PLCB4,DVL2,FZD4,PLCG2,FZD6,NFATC2,PLCB3,FZD5,DVL3,FZD7,WNT5A,PDE6D
Dopamine Degradation	1,63E-01	5,41E-02	#NUM!	13/37 (35%)	0/37 (0%)	4/37 (11%)	20/37 (54%)	ALDH1B1,ALDH4A1,ALDH9A1,IL4I1,ALDH2,ALDH1A1,ALDH1L2,ALDH1A3,SMOX,COMT,ALDH3A2,SULT1A3/SULT1A4,ALDH1A2,ALDH3B1,LRTOMT,MAOA,ALDH7A1
CNTF Signaling	1,63E-01	4,69E-02	#NUM!	16/64 (25%)	0/64 (0%)	31/64 (48%)	17/64 (27%)	IL6ST,RAF1,PIK3CA,JAK1,MAPK1,PIK3R1,RPS6KA3,HRAS,KRAS,JAK2,PIK3R4,LIFR,MTOR,AKT1,MAP2K2,PIK3C3,MAPK3,SOS1,MRAS,RPS6KB2,IRS2,RPS6KA2,PIK3R2,STAT1,MAP2K1,FRS2,ATM,PIK3C2B,RPS6KB1,NRAS,PIK3C2A,RRAS,GRB2,FGFR1,TYK2,RPS6KA5,STAT3,PIK3R3,RPS6KA6,RRAS2,GAB1,PTPN11,IRS1,PIK3CB,PIK3CD,RPS6KA4,RPS6KA1
IL-2 Signaling	1,63E-01	4,69E-02	#NUM!	17/64 (27%)	0/64 (0%)	31/64 (48%)	16/64 (25%)	SOCS1,RAF1,CSNK2A1,PIK3CA,JAK1,MAPK1,PTK2B,PIK3R1,SOS2,HRAS,KRAS,PIK3R4,SHC1,AKT1,JUN,MAP2K2,MAPK3,PIK3C3,SOS1,MRAS,AKT3,IRS2,PIK3R2,CSNK2B,STAT5B,MAP2K1,FRS2,ATM,PIK3C2B,STAT5A,AKT2,NRAS,PIK3C2A,RRAS,GRB2,FGFR1,MAPK8,PIK3R3,CSNK2A2,FOS,RRAS2,GAB1,PTPN11,IRS1,PIK3CB,PIK3CD,JAK3,ELK1
Cardiac Hypertrophy Signaling	1,63E-01	3,83E-02	1,414	88/235 (37%)	0/235 (0%)	86/235 (37%)	61/235 (26%)	RAF1,TGFBR1,MYL6,PIK3R1,ADCY4,MYL5,SRF,HRAS,KRAS,MAP3K4,IL6,MAPK13,GNB1,GNB4,MAP3K10,PLCB1,IRS2,GNA13,PLCL1,FRS2,GNG12,MAP3K2,ATM,RND2,PIK3C2B,RRAS,CREBBP,CACNA1C,PLCL2,CACNA1A,ADRA1D,ATF2,MYL9,MAP3K12,GAB1,IRS1,PLCG2,GNB2,PRKACA,PIK3CD,MAP2K3,RPS6KA1,MAP2K6,PIK3CA,EIF2B4,PDIA3,RHOT2,GNA11,GNA14,MAP3K5,EIF2B2,EIF4E,EP300,PLCD1,MTOR,AKT1,JUN,IGF1,RHOD,PIK3C3,CREB1,SOS1,RHOU,IGF1R,PIK3R2,GNG5,GNB1L…
Reelin Signaling in Neurons	1,63E-01	4,35E-02	#NUM!	26/92 (28%)	0/92 (0%)	40/92 (43%)	26/92 (28%)	MAP2K4,MAP3K11,PIK3R1,ARHGEF1,PIK3R4,DAB1,CDK5R1,MAP3K10,ITGA3,IRS2,ARHGEF11,GSK3B,FRS2,ATM,ITGA4,PIK3C2B,ARHGEF4,CRKL,FGFR1,MAPK8IP2,ITGA6,ITGA5,MAPK8IP3,MAPK12,VLDLR,MAPK8IP1,PIK3R3,APBB1,PTPN11,GAB1,IRS1,ARHGEF6,MAPK10,LRP8,PIK3CD,ITGA1,ARHGEF10,ARHGEF9,PAFAH1B2,APOE,FYN,PIK3CA,YES1,AKT1,CDK5,PIK3C3,ARHGEF2,ARHGEF3,PIK3R2,ITGB1,SRC,MAP2K7,ARHGEF12,PIK3C2A,GRB2,ITGA2,MAPK8,MAPK9,RELN,APP,ARHGEF…
Factors Promoting Cardiogenesis in Vertebrates	1,63E-01	4,35E-02	#NUM!	12/92 (13%)	0/92 (0%)	48/92 (52%)	32/92 (35%)	TGFBR1,BMP4,WNT3,AXIN1,TGFBR3,TGFBR2,TGFB1,MAP3K7,GSK3B,PRKD3,SMAD1,FZD2,PRKD1,TBX5,SMAD2,NOX4,CCNE2,SMAD9,TCF3,ACVR1B,APC,ATF2,PRKCD,FZD6,TGFB3,FZD5,CDK2,TCF4,BMP2,LRP6,BMPR2,FZD1,SMAD5,NOG,BMPR1A,TGFB2,SMO,PRKCE,SMAD4,CTNNB1,BMP1,PRKCA,LRP5,DVL1,CDC6,ACVR1,TCF7L1,FZD8,CCNE1,FZD4,MAPK14,PRKCI,MEF2C,DKK1,BMP6,LRP1,WNT11,ACVR2A,TCF7L2,FZD7
Fatty Acid Activation	1,61E-01	7,69E-02	#NUM!	2/13 (15%)	0/13 (0%)	6/13 (46%)	5/13 (38%)	SLC27A5,ACSL3,ACSL5,ACSL4,SLC27A1,SLC27A3,SLC27A4,ACSL1
Glycogen Degradation II	1,61E-01	7,69E-02	#NUM!	5/13 (38%)	0/13 (0%)	5/13 (38%)	3/13 (23%)	PGM3,PGM2L1,PGM5,PGM1,PYGL,TYMP,PYGB,AGL,MTAP,PGM2
Fcγ Receptor-mediated Phagocytosis in Macrophages and Monocytes	1,59E-01	4,3E-02	0,000	34/93 (37%)	0/93 (0%)	33/93 (35%)	26/93 (28%)	GAB2,RAC2,PLD2,MAPK1,PIK3R1,ARPC5,TLN1,NCK1,PTEN,NCK2,PAK1,RAB11B,MAPK3,EZR,VAMP3,ACTG2,PRKD3,PRKD1,RPS6KB1,ACTR2,AKT2,PLD3,RAC1,FYB1,RAC3,PLD1,PIK3R3,PLA2G6,DOCK1,PIP5K1A,ARPC1A,TLN2,CBL,ACTA2,CDC42,ARPC2,PRKCD,RAB11A,ACTG1,FYN,NAPEPLD,ARPC1B,PTK2B,CRK,HMOX1,YES1,ARF6,ACTR3,AKT1,RPS6KB2,ARPC3,PRKCE,AKT3,PIK3R2,VASP,PRKCA,VAV2,SRC,PXN,ARPC5L,ACTB,PLCG1,PLD6,MYO5A,PRKCI,LYN,ARPC4
UVB-Induced MAPK Signaling	1,58E-01	4,55E-02	#NUM!	14/66 (21%)	0/66 (0%)	34/66 (52%)	18/66 (27%)	MAP2K4,PIK3CA,MAPK1,BAD,PIK3R1,RPS6KA3,MAPK13,PIK3R4,MAPK11,EIF4E,EIF4EBP1,MTOR,AKT1,JUN,MAPK3,PIK3C3,PRKCE,IRS2,PIK3R2,PRKD3,MAP2K1,FRS2,PRKD1,PRKCA,ATM,EGFR,TP53,PIK3C2B,RPS6KB1,PIK3C2A,GRB2,FGFR1,MAPK8,MAPK9,RPS6KA5,MAPK12,PIK3R3,FOS,H3F3A/H3F3B,MAPK14,PRKCI,GAB1,PTPN11,PRKCD,IRS1,MAPK10,PIK3CB,PIK3CD
Inhibition of Matrix Metalloproteases	1,58E-01	5,13E-02	#NUM!	14/39 (36%)	0/39 (0%)	10/39 (26%)	15/39 (38%)	HSPG2,TIMP3,ADAM17,SDC1,MMP3,MMP14,MMP16,RECK,MMP15,MMP2,TFPI2,MMP24,ADAM12,TIMP1,SDC2,THBS2,ADAM10,MMP11,A2M,MMP1,LRP1,MMP17,MMP19,TIMP2
CCR5 Signaling in Macrophages	1,58E-01	4,21E-02	#NUM!	21/95 (22%)	0/95 (0%)	28/95 (29%)	46/95 (48%)	MAP2K4,CACNA1I,CAMK4,MAPK1,PTK2B,RACK1,CACNA1H,GNB5,MAPK13,CACNB3,MAPK11,FAS,GNB1,GNB4,GNB3,JUN,GNG11,MRAS,PRKCE,GNG5,CACNG8,GNB1L,PRKD3,PRKD1,GNG12,PRKCA,GNG4,CACNB1,GNAS,GNG2,MAPK8,GNAI1,PLCG1,CACNA1C,MAPK9,MAPK12,CACNA1A,GNAI2,CALM1 (includes others),FOS,GNAI3,PRKCI,MAPK14,PLCG2,PRKCD,CACNA2D1,MAPK10,GNB2,OPN1SW
PPAR Signaling	1,58E-01	4,21E-02	-2,000	26/95 (27%)	0/95 (0%)	45/95 (47%)	24/95 (25%)	PPARA,RAF1,MAPK1,SOS2,HRAS,KRAS,NR2F1,IKBKB,MAP2K2,MAPK3,MAP3K7,MRAS,NFKBIB,IL1RAP,TAB1,PDGFRB,TNFRSF11B,MAP3K14,STAT5A,RRAS,MED1,CREBBP,NR1H3,SNW1,NFKB2,TRAF6,IL33,NFKBID,NCOA1,HSP90AA1,INSR,RXRA,PDGFD,RELA,IL1A,PDGFA,NFKBIE,NFKB1,PDGFC,EP300,SHC1,HSP90B1,NFKBIA,JUN,HSP90AB1,SOS1,PDGFRA,NCOR1,CHUK,TNFRSF1B,STAT5B,MAP2K1,CITED2,PPARG,SRA1,NRAS,TNFRSF1A,PPARD,GRB2,IL1R1,AIP,FOS,TRAF2,RRAS2,IL1B,PT…
Lymphotoxin β Receptor Signaling	1,58E-01	4,48E-02	#NUM!	19/67 (28%)	0/67 (0%)	33/67 (49%)	15/67 (22%)	RELA,PIK3CA,TRAF3,MAPK1,PIK3R1,PDPK1,NFKB1,PIK3R4,EP300,DIABLO,IKBKB,CASP9,AKT1,NFKBIA,MAPK3,PIK3C3,TRAF4,AKT3,IRS2,CXCL1,CHUK,LTBR,TRAF5,PIK3R2,FRS2,ATM,TRAF1,MAP3K14,PIK3C2B,AKT2,VCAM1,PIK3C2A,CASP3,GRB2,RELB,FGFR1,CREBBP,APAF1,NFKB2,TRAF6,PIK3R3,NFKBID,BCL2L1,TRAF2,PTPN11,GAB1,IRS1,PIK3CD,PIK3CB,CYCS,ELP1,BIRC2
RhoA Signaling	1,58E-01	4,03E-02	-0,447	55/124 (44%)	0/124 (0%)	38/124 (31%)	31/124 (25%)	PFN1,MPRIP,SEPT9,MYL6,MYL5,ARPC5,PIKFYVE,ARHGEF1,LIMK2,MYL6B,CDC42EP2,LIMK1,ROCK2,PTK2,PPP1R12B,LPAR2,CFL2,EZR,BAIAP2,ARHGAP12,CDC42EP1,ARHGEF11,ACTG2,GNA13,DLC1,SEPT8,ACTR2,CFL1,ANLN,SEPT7,RDX,WASF1,TTN,PLD1,PKN1,ARHGAP5,MYL9,PIP5K1A,ARPC1A,RAPGEF2,RND3,ACTA2,PIP5K1C,RHOA,ARPC2,SEPT10,ARHGAP35,ACTG1,ARHGAP1,PIP4K2A,PIP4K2C,ARPC1B,PTK2B,CDC42EP5,RAPGEF6,PPP1CB,MYLK,SEPT11,ACTR3,PPP1R12A,IGF1,CIT,…
DNA Double-Strand Break Repair by Non-Homologous End Joining	1,58E-01	7,14E-02	#NUM!	4/14 (29%)	0/14 (0%)	10/14 (71%)	0/14 (0%)	PRKDC,WRN,DCLRE1C,XRCC6,LIG4,MRE11,XRCC4,XRCC5,RAD50,PARP1,LIG3,NBN,ATM,XRCC1
Isoleucine Degradation I	1,58E-01	7,14E-02	#NUM!	10/14 (71%)	0/14 (0%)	3/14 (21%)	1/14 (7%)	HSD17B10,ECHS1,ACAT2,ACADSB,BCAT1,BCAT2,AUH,DLD,HADHB,ACAD8,ACAT1,EHHADH,HADHA
Phenylalanine Degradation IV (Mammalian, via Side Chain)	1,58E-01	7,14E-02	#NUM!	6/14 (43%)	0/14 (0%)	4/14 (29%)	4/14 (29%)	AASDH,ALDH2,SMOX,ALDH3A2,GOT1,SLC27A3,GOT2,ACSF3,MAOA,IL4I1
Thyroid Cancer Signaling	1,58E-01	0.05	#NUM!	10/40 (25%)	0/40 (0%)	21/40 (53%)	9/40 (23%)	TCF4,NTF3,MAPK1,GDNF,BDNF,CXCL12,HRAS,KRAS,NGF,CCND1,BRAF,MYC,SHC1,MAP2K2,MAPK3,MRAS,RET,CTNNB1,RXRB,MAP2K1,TP53,PPARG,CXCL8,NRAS,RRAS,TCF7L1,TCF3,NTRK2,RRAS2,RXRA,TCF7L2
Noradrenaline and Adrenaline Degradation	1,58E-01	0.05	#NUM!	18/40 (45%)	0/40 (0%)	6/40 (15%)	16/40 (40%)	HSD17B10,ALDH1B1,ALDH4A1,ALDH9A1,IL4I1,ADH5,ALDH2,AKR1A1,ALDH1A1,ALDH1L2,ALDH1A3,SMOX,COMT,ALDH3A2,RDH14,ALDH1A2,ADH1B,PECR,ALDH3B1,ADHFE1,LRTOMT,MAOA,ALDH7A1,DHRS4
Sphingosine-1-phosphate Signaling	1,58E-01	0.04	-0,447	39/125 (31%)	0/125 (0%)	52/125 (42%)	34/125 (27%)	MAPK1,DIRAS3,PIK3R1,ADCY4,PIK3R4,PTK2,PLCD3,NAAA,RHOG,CASP9,PLCE1,RHOB,SMPD4,MAPK3,PLCB1,IRS2,GNA13,PLCL1,FRS2,ATM,PDGFRB,CASP10,RND2,PIK3C2B,AKT2,CASP3,FGFR1,RAC1,RHOJ,PLCL2,SMPD2,ASAH1,ASAH2,PIK3R3,S1PR3,ADCY9,RHOQ,ACER3,PTPN11,GAB1,RND3,RHOA,PLCG2,CASP2,IRS1,PLCB3,PIK3CD,PDGFD,FNBP1,OPN1SW,ASAH2B,PIK3CA,PTK2B,PDGFA,PDIA3,ACER2,RHOT2,CASP4,SMPD1,PDGFC,PLCD1,CASP6,AKT1,RHOT1,RHOD,PIK3C3,PDGFRA,S…
EGF Signaling	1,58E-01	4,41E-02	#NUM!	24/68 (35%)	0/68 (0%)	34/68 (50%)	10/68 (15%)	MAP2K4,RAF1,CSNK2A1,JAK1,MAPK1,PIK3R1,SOS2,SRF,HRAS,MAPK13,PIK3R4,MAPK3,IRS2,RASA1,FRS2,ATM,PIK3C2B,RPS6KB1,AKT2,ITPR2,FGFR1,ITPR1,STAT3,MAPK12,PIK3R3,GAB1,PTPN11,IRS1,ITPR3,PIK3CD,PIK3CA,EGF,MAPK11,SHC1,MTOR,JUN,AKT1,PIK3C3,SOS1,AKT3,PIK3R2,CSNK2B,STAT1,MAP2K1,PRKCA,EGFR,SRC,MAP2K7,PIK3C2A,GRB2,MAP3K1,MAPK8,PLCG1,CSNK2A2,FOS,MAPK14,PIK3CB,ELK1
STAT3 Pathway	1,58E-01	4,12E-02	1,000	32/97 (33%)	0/97 (0%)	45/97 (46%)	20/97 (21%)	MAP2K4,SOCS1,RAF1,SOCS3,MAP3K11,TGFBR1,MAPK1,TGFBR3,SOCS6,HRAS,KRAS,MAPK13,VEGFA,TGFBR2,MYC,MAP3K10,MAP2K2,PIM1,TGFB1,MAPK3,CISH,MRAS,PDGFRB,CDC25A,IL4R,RRAS,FGFR1,TYK2,RAC1,STAT3,MAPK12,DDR1,MAP3K12,IL17RB,MAP3K20,MAPK10,INSR,FGFRL1,SOCS5,IFNAR1,IL1A,PTPN2,FGF2,BMPR2,EGF,IL22RA1,JAK2,MAPK11,BCL2,IGF1,BMPR1A,HGF,PDGFRA,TGFB2,IGF1R,SOCS2,IL27RA,MAP2K1,EGFR,SRC,NRAS,FLT1,MAPK8,MAPK9,SOCS4,IGF2R,NDU…
B Cell Activating Factor Signaling	1,58E-01	4,88E-02	#NUM!	17/41 (41%)	0/41 (0%)	19/41 (46%)	5/41 (12%)	MAP2K4,RELA,TRAF3,MAPK1,NFATC3,NFKBIE,MAPK13,NFKB1,MAPK11,NFATC1,IKBKB,NFKBIA,JUN,NFAT5,TRAF5,CHUK,NFKBIB,TNFSF13B,TRAF1,MAP3K14,MAP2K7,MAP3K1,MAPK8,MAPK9,NFKB2,NFATC4,MAPK12,TRAF6,FOS,NFKBID,TRAF2,MAPK14,MAPK10,NFATC2,ELP1,ELK1
Mechanisms of Viral Exit from Host Cells	1,58E-01	4,88E-02	#NUM!	19/41 (46%)	0/41 (0%)	12/41 (29%)	10/41 (24%)	SNF8,VPS28,SH3GLB1,SH3GL2,VPS37C,LMNB1,VPS4A,VPS25,CHMP2B,CHMP2A,PRKCE,XPO1,ACTG2,SH3GLB2,PDCD6IP,PRKD3,PRKD1,CHMP3,PRKCA,NEDD4,ACTB,CHMP4B,TSG101,SH3GL1,CHMP6,PRKCI,ACTA2,PRKCD,VPS36,LMNB2,ACTG1
nNOS Signaling in Skeletal Muscle Cells	1,58E-01	4,88E-02	#NUM!	8/41 (20%)	0/41 (0%)	9/41 (22%)	24/41 (59%)	SNTB2,CACNA1I,CACNB1,CAMK4,SNTA1,SNTB1,CACNA1H,CACNA1C,DMD,CACNB3,CACNA1A,CALM1 (includes others),RYR3,CACNA2D1,DAG1,CACNG8,CAPN3
Estrogen Biosynthesis	1,58E-01	4,88E-02	#NUM!	6/41 (15%)	0/41 (0%)	8/41 (20%)	27/41 (66%)	HSD17B10,AKR1C3,CYP2U1,HSD17B11,HSD17B7,CYP1B1,POR,HSD17B12,CYP2J2,HSD17B4,HSD17B2,HSD17B1,HSD17B14,CYP2S1
Axonal Guidance Signaling	1,58E-01	3,53E-02	#NUM!	162/453 (36%)	0/453 (0%)	156/453 (34%)	135/453 (30%)	SLIT3,DPYSL2,RAC2,RAF1,GLI2,PIK3R1,MYL5,SOS2,KRAS,SEMA4F,NTN1,ADAM8,NCK2,GNB1,EPHB1,BAIAP2,ABLIM3,PLXNB2,GNA13,PLCL1,GNG12,PRKD1,ITGA4,AKT2,STK36,CRKL,SEMA5A,RAP1A,MET,MYL9,ARPC1A,ARPC2,ARHGEF6,PRKACA,PIK3CD,PLXNA3,ARPC1B,BDNF,SEMA6A,GNA11,VEGFB,EPHA4,PLXNA2,SEMA6C,TUBB2B,ACTR3,MYSM1,PIK3C3,SOS1,PFN2,PIK3R2,LNPEP,GNG5,EPHB4,NRP2,TUBB4B,GRB2,GNA12,ITGA2,SEMA3A,WIPF1,KIF7,TUBA1A,EPHA5,SEMA3C,AFG3L2…
IL-10 Signaling	1,58E-01	4,35E-02	#NUM!	17/69 (25%)	0/69 (0%)	27/69 (39%)	25/69 (36%)	MAP2K6,MAP2K4,RELA,SOCS3,IL1A,JAK1,MAPK1,NFKBIE,ARG2,MAPK13,IL6,NFKB1,MAPK11,HMOX1,IKBKB,NFKBIA,JUN,SP1,MAP3K7,CHUK,NFKBIB,IL1RAP,TAB1,MAP3K14,IL4R,BLVRA,TYK2,BLVRB,MAPK8,NFKB2,IL1R1,STAT3,MAPK12,IL33,TRAF6,FOS,NFKBID,MAPK14,IL10RB,CD14,IL1B,MAP2K3,ELK1,MAP4K4
Sperm Motility	1,57E-01	3,94E-02	2,236	33/127 (26%)	0/127 (0%)	36/127 (28%)	58/127 (46%)	PRKACB,MAP3K11,TWF1,PLA2R1,CACNA1H,PRKG2,PTK2,PLCD3,TXK,PLCE1,LCAT,MRAS,PLCB1,PLCL1,PRKD3,PRKD1,GUCY1B1,PLA2G12A,SLC9A5,GUCY1A1,ITPR2,PLCL2,ITPR1,PDE4B,PDE1C,PLA2G6,PLCG2,PRKCD,ITPR3,PRKACA,GUCY1A2,RARRES3,PLCB3,PAFAH1B2,CAMK4,PTK2B,PDIA3,ZP3,PDE4A,PDE1A,PRKAG1,PLCD1,PLB1,PRKAR1B,PRKCE,PNPLA3,PDE4D,LTK,PLCD4,PRKCA,PTK7,PLA2G16,PNPLA8,GNAS,ABHD3,SLC12A2,PLA2G4C,PRKAR2A,PLCG1,PLA2G4A,CALM1 (include…
Telomere Extension by Telomerase	1,57E-01	6,67E-02	#NUM!	4/15 (27%)	0/15 (0%)	11/15 (73%)	0/15 (0%)	TERF2IP,HNRNPA2B1,TNKS2,PINX1,RAD50,NBN,TERF2,TNKS,HNRNPA1,XRCC6,MRE11,TINF2,POT1,TERF1,XRCC5
Glycogen Degradation III	1,57E-01	6,67E-02	#NUM!	5/15 (33%)	0/15 (0%)	6/15 (40%)	4/15 (27%)	PGM3,GAA,PGM2L1,PGM5,PGM1,PYGL,TYMP,PYGB,AGL,MTAP,PGM2
FAK Signaling	1,53E-01	4,04E-02	#NUM!	34/99 (34%)	0/99 (0%)	45/99 (45%)	20/99 (20%)	RAF1,ARHGAP26,MAPK1,HMMR,PIK3R1,SOS2,HRAS,PDPK1,KRAS,TLN1,PIK3R4,PTEN,PTK2,PAK1,ITGA3,MAP2K2,MAPK3,MRAS,IRS2,ACTG2,FRS2,ATM,ITGA4,CAPN5,PIK3C2B,AKT2,RRAS,FGFR1,RAC1,ITGA5,PIK3R3,DOCK1,TLN2,PTPN11,ACTA2,GAB1,PLCG2,CAPN1,IRS1,ARHGEF6,CAPN2,PIK3CD,CAPN7,TNS1,ACTG1,CAPN3,FYN,PIK3CA,ARHGEF7,EGF,CRK,BCAR1,AKT1,PIK3C3,SOS1,AKT3,VCL,PIK3R2,MAP2K1,CAPN10,EGFR,ITGB1,SRC,PAK4,PXN,NRAS,PIK3C2A,GRB2,ASAP1,CSK…
Relaxin Signaling	1,52E-01	3,8E-02	2,236	42/158 (27%)	0/158 (0%)	62/158 (39%)	54/158 (34%)	ADCY4,PIK3R1,GNB1,VEGFA,GNB4,TDP2,IRS2,GNA13,NFKBIB,FRS2,APEX1,GUCY1B1,GNG12,ATM,PIK3C2B,AKT2,GUCY1A1,NFKB2,RAP1A,PDE1C,PDE8A,GAB1,NPR3,IRS1,RXFP1,GNB2,PRKACA,PIK3CD,NPR2,PDE6D,RAP1B,NAPEPLD,PIK3CA,PDE7A,GNA11,GNA14,MPPE1,JUN,AKT1,PIK3C3,CREB1,PDE4D,PIK3R2,GNG5,GNB1L,GNG4,GRB2,GNA12,GNAQ,ADCY6,PLD6,FOS,GNAI3,PRKACB,MAPK1,PDE12,PDE3A,RACK1,GNB5,PIK3R4,GNB3,PDE7B,GDE1,MAPK3,MRAS,FICD,SMPDL3A,FGFR1,…
PKCθ Signaling in T Lymphocytes	1,52E-01	3,77E-02	2,000	28/159 (18%)	0/159 (0%)	60/159 (38%)	71/159 (45%)	MAP2K4,RAC2,MAP3K11,MAPK1,NFATC3,PIK3R1,SOS2,HLA-B,CACNA1H,HRAS,KRAS,MAP3K4,PIK3R4,MAP3K10,IKBKB,CAMK2D,MAPK3,PPP3R1,MAP3K7,MRAS,IRS2,NFKBIB,FRS2,MAP3K2,ATM,MAP3K14,PIK3C2B,CACNB1,RRAS,MAP3K13,FGFR1,RAC1,CACNA1C,MALT1,NFKB2,PPP3CC,RAC3,CACNA1A,PIK3R3,MAP3K12,NFKBID,POU2F1,PTPN11,GAB1,PLCG2,IRS1,LAT,CACNA2D1,PIK3CD,CAMK2G,CACNA1I,RELA,FYN,PIK3CA,HLA-A,NFKBIE,MAP3K5,CACNB3,NFKB1,NFATC1,NFAT5,NFKBIA…
Serotonin Receptor Signaling	1,52E-01	4,65E-02	#NUM!	9/43 (21%)	0/43 (0%)	7/43 (16%)	27/43 (63%)	GCH1,HTR2B,ADCY4,ADCY3,ADCY6,SLC18A2,IL4I1,ADCY9,SMOX,PTS,HTR7,SPR,PCBD1,ADCY7,MAOA,QDPR
CCR3 Signaling in Eosinophils	1,52E-01	3,85E-02	#NUM!	39/130 (30%)	0/130 (0%)	49/130 (38%)	42/130 (32%)	RAF1,MPRIP,MAPK1,PIK3R1,RACK1,GNB5,HRAS,LIMK2,KRAS,MAPK13,PIK3R4,LIMK1,GNB1,ROCK2,GNB4,PAK1,GNB3,PPP1R12B,MAP2K2,CFL2,MAPK3,MRAS,PLCB1,IRS2,PRKD3,FRS2,PRKD1,JMJD7-PLA2G4B,GNG12,PLA2G12A,ATM,PIK3C2B,CFL1,RRAS,ITPR2,FGFR1,GNG2,RAC1,ITPR1,MAPK12,PIK3R3,PLA2G6,PTPN11,GAB1,RHOA,IRS1,PRKCD,ITPR3,GNB2,PLCB3,PIK3CD,OPN1SW,PIK3CA,CAMK4,PPP1CB,MYLK,MAPK11,GNG11,PPP1R12A,PIK3C3,PRKCE,PIK3R2,GNG5,GNB1L,MAP2K…
Extrinsic Prothrombin Activation Pathway	1,52E-01	6,25E-02	#NUM!	1/16 (6%)	0/16 (0%)	4/16 (25%)	11/16 (69%)	F10,PROS1,THBD,TFPI,F3
Mismatch Repair in Eukaryotes	1,52E-01	6,25E-02	#NUM!	4/16 (25%)	0/16 (0%)	12/16 (75%)	0/16 (0%)	PMS2,MSH3,RPA1,RFC1,RFC5,POLD1,MLH1,PCNA,MSH2,RFC4,RFC2,MSH6,SLC19A1,FEN1,EXO1,RFC3
Parkinson's Signaling	1,52E-01	6,25E-02	#NUM!	7/16 (44%)	0/16 (0%)	8/16 (50%)	1/16 (6%)	SEPT5,CASP3,MAPK1,MAPK8,MAPK13,MAPK12,MAPK11,UCHL1,MAPK14,CASP9,PARK7,GPR37,CYCS,SNCAIP,SNCA
Cholecystokinin/Gastrin-mediated Signaling	1,52E-01	3,96E-02	1,000	32/101 (32%)	0/101 (0%)	45/101 (45%)	24/101 (24%)	MAP2K4,RAF1,MAPK1,DIRAS3,SOS2,SRF,HRAS,KRAS,ROCK2,PTK2,RHOG,MAP2K2,RHOB,MAPK3,MRAS,PLCB1,GNA13,PRKD3,PRKD1,RND2,RRAS,ITPR2,RHOJ,ITPR1,MAPK12,ATF2,IL33,RHOQ,RND3,RHOA,PRKCD,ITPR3,CREM,MAPK10,PLCB3,MAP2K3,MAPK7,FNBP1,MAP2K5,MAP2K6,IL1A,PTK2B,RHOT2,EPHA4,BCAR1,SHC1,JUN,RHOT1,RHOD,SOS1,RHOU,PRKCE,SST,MAP2K1,PRKCA,EGFR,SRC,PXN,NRAS,RHOC,GRB2,GNA12,MEF2A,MAPK8,GNAQ,MAPK9,ROCK1,FOS,PLCB4,RRAS2,PRKCI,MAP…
Melatonin Signaling	1,52E-01	4,17E-02	#NUM!	26/72 (36%)	0/72 (0%)	24/72 (33%)	22/72 (31%)	PRKACB,MAP2K4,RAF1,MAPK1,PLCD3,PLCE1,CAMK2D,MAP2K2,RORA,MAPK3,PLCB1,PLCL1,PRKD3,PRKD1,PLCL2,ARAF,PRKCD,PLCG2,GNAO1,PRKACA,GNRH1,PLCB3,MAP2K3,MAP2K5,OPN1SW,CAMK2G,MAP2K6,CAMK4,PDIA3,PRKAG1,BRAF,PLCD1,PRKAR1B,PRKCE,PLCD4,MAP2K1,PRKCA,MAP2K7,GNAQ,PRKAR2A,GNAI1,PLCG1,GNAI2,GNAI3,CALM1 (includes others),PLCB4,PRKAR2B,PRKCI,PRKAG2,PRKAR1A
14-3-3-mediated Signaling	1,51E-01	3,82E-02	1,342	48/131 (37%)	0/131 (0%)	49/131 (37%)	34/131 (26%)	MAP2K4,TUBA1B,RAF1,MAPK1,YWHAH,BAD,PIK3R1,HRAS,KRAS,GSK3A,TUBB,PIK3R4,YWHAQ,SRPK2,PLCD3,PLCE1,MAP2K2,MAPK3,TSC2,MRAS,PLCB1,IRS2,TUBA1C,GSK3B,PLCL1,PRKD3,FRS2,AKT1S1,PRKD1,ATM,PIK3C2B,AKT2,TUBB3,YWHAG,YWHAE,YAP1,YWHAB,RRAS,STK11,FGFR1,EDC3,TUBB2A,YWHAZ,PLCL2,MAPK12,PIK3R3,CBL,GAB1,PTPN11,PRKCD,IRS1,PLCG2,MAPK10,PLCB3,PIK3CD,RPS6KA1,SNCA,TSC1,PIK3CA,PDIA3,MAP3K5,TUBB2B,PLCD1,AKT1,JUN,PIK3C3,AKT3,PR…
RANK Signaling in Osteoclasts	1,5E-01	3,92E-02	2,000	31/102 (30%)	0/102 (0%)	51/102 (50%)	20/102 (20%)	MAP2K4,RAF1,MAP3K11,MAPK1,PIK3R1,TAB2,MAPK13,MAP3K4,PIK3R4,MAP3K10,IKBKB,MAP2K2,MAPK3,PPP3R1,MAP3K7,IRS2,TRAF5,NFKBIB,FRS2,BIRC3,MAP3K2,ATM,MAP3K14,PIK3C2B,AKT2,MITF,MAP3K13,FGFR1,PPP3CC,NFKB2,MAPK12,GSN,TRAF6,PIK3R3,MAP3K12,NFKBID,CBL,PTPN11,GAB1,IRS1,MAPK10,PIK3CD,MAP2K6,RELA,PIK3CA,CAMK4,PTK2B,NFKBIE,MAP3K5,NFKB1,MAPK11,NFATC1,NFKBIA,JUN,AKT1,PPP3CB,PIK3C3,AKT3,CHUK,PIK3R2,MAP2K1,PPP3CA,SRC,MA…
GM-CSF Signaling	1,5E-01	4,11E-02	#NUM!	18/73 (25%)	0/73 (0%)	36/73 (49%)	19/73 (26%)	RAF1,MAPK1,PIK3R1,SOS2,RACK1,HRAS,KRAS,PIK3R4,CCND1,CAMK2D,MAP2K2,PIM1,PPP3R1,MAPK3,CISH,MRAS,IRS2,FRS2,ATM,ETS1,PIK3C2B,AKT2,RRAS,FGFR1,STAT3,PPP3CC,PIK3R3,BCL2L1,GAB1,PTPN11,IRS1,PIK3CD,CAMK2G,RUNX1,PIK3CA,JAK2,SHC1,AKT1,PPP3CB,PIK3C3,SOS1,AKT3,PIK3R2,STAT5B,STAT1,MAP2K1,PPP3CA,NRAS,PIK3C2A,GRB2,RRAS2,LYN,PIK3CB,ELK1
Glioblastoma Multiforme Signaling	1,5E-01	3,7E-02	1,342	52/162 (32%)	0/162 (0%)	72/162 (44%)	38/162 (23%)	RAF1,AXIN1,PIK3R1,SOS2,NF2,HRAS,KRAS,CCND1,RB1,TSC2,PLCB1,IRS2,PLCL1,FRS2,WNT5B,ATM,PDGFRB,TP53,RND2,PIK3C2B,AKT2,RRAS,PLCL2,ITPR1,TCF3,GAB1,PLCG2,IRS1,E2F1,ITPR3,PIK3CD,PDGFD,TSC1,PIK3CA,PDIA3,RHOT2,CDK4,FZD1,PLCD1,MTOR,AKT1,IGF1,RHOD,PIK3C3,SOS1,E2F5,IGF1R,RHOU,PDGFRA,PIK3R2,CTNNB1,EGFR,GRB2,RHOC,PLCG1,MDM2,CCNE1,CDKN1A,FZD7,CDKN2A,MAPK1,WNT3,DIRAS3,PIK3R4,PTEN,MYC,PLCD3,E2F6,RHOG,PLCE1,MAP2K2,…
VEGF Signaling	1,5E-01	3,88E-02	0,000	36/103 (35%)	0/103 (0%)	42/103 (41%)	25/103 (24%)	RAF1,MAPK1,BAD,PIK3R1,SOS2,HRAS,KRAS,PIK3R4,ELAVL1,ARNT,VEGFA,ROCK2,PTK2,EIF1,MAP2K2,MAPK3,MRAS,IRS2,ACTG2,FRS2,EIF1AY,ATM,PIK3C2B,AKT2,YWHAE,RRAS,FGFR1,VEGFC,EIF2B3,EIF2S3,EIF2S2,PIK3R3,BCL2L1,PTPN11,ACTA2,GAB1,PLCG2,IRS1,EIF2B5,PIK3CD,ACTN4,ACTG1,PIK3CA,EIF2B4,PTK2B,VEGFB,HIF1A,EIF2S1,EIF2B2,PDGFC,BCL2,PGF,SHC1,AKT1,PIK3C3,SOS1,FOXO3,AKT3,VCL,PIK3R2,MAP2K1,ACTN1,PRKCA,SRC,PXN,NRAS,FLT1,PIK3C2A,…
IL-9 Signaling	1,5E-01	4,44E-02	#NUM!	7/45 (16%)	0/45 (0%)	24/45 (53%)	14/45 (31%)	RELA,SOCS3,PIK3CA,JAK1,PIK3R1,NFKB1,PIK3R4,PIK3C3,CISH,SOCS2,IRS2,PIK3R2,STAT5B,STAT1,FRS2,ATM,PIK3C2B,STAT5A,PIK3C2A,GRB2,FGFR1,BCL3,NFKB2,STAT3,PIK3R3,GAB1,PTPN11,IRS1,PIK3CD,PIK3CB,JAK3
Pyrimidine Ribonucleotides Interconversion	1,5E-01	4,44E-02	#NUM!	17/45 (38%)	0/45 (0%)	16/45 (36%)	12/45 (27%)	ENTPD4,NME1,NUDT9,CTPS2,NME7,RECQL,NME6,DDX3X,SLC25A42,AK1,ANXA1,ENTPD6,CMPK1,AK9,ZRANB3,BLM,DHX9,NME4,CMPK2,ENTPD1,SMARCAL1,RAD54L,NUDT15,CTPS1,SMARCA1,NME3,NUDT5,AK5,HNRNPA1,NUDT16,AK4,CANT1,ENTPD7
γ-linolenate Biosynthesis II (Animals)	1,5E-01	5,88E-02	#NUM!	4/17 (24%)	0/17 (0%)	8/17 (47%)	5/17 (29%)	SLC27A5,ACSL3,ACSL5,FADS2,ACSL4,SLC27A1,SLC27A3,CYB5A,CYB5R3,SLC27A4,ACSL1,FADS1
Mitochondrial L-carnitine Shuttle Pathway	1,5E-01	5,88E-02	#NUM!	5/17 (29%)	0/17 (0%)	6/17 (35%)	6/17 (35%)	SLC27A5,ACSL3,CPT1A,ACSL5,CPT2,ACSL4,SLC27A1,SLC27A3,CPT1C,SLC27A4,ACSL1
Adrenomedullin signaling pathway	1,5E-01	3,61E-02	1,890	51/194 (26%)	0/194 (0%)	80/194 (41%)	63/194 (32%)	RAF1,PIK3R1,ADCY4,SOS2,HRAS,KRAS,GSK3A,KCNN2,MAPK13,ARNT,GPR37,PLCB1,IRS2,PLCL1,FRS2,GUCY1B1,ATM,PIK3C2B,AKT2,CALCRL,GUCY1A1,RRAS,MMP2,PLCL2,NFKB2,ITPR1,MAX,ARAF,GAB1,NPR3,IRS1,PLCG2,ITPR3,PRKACA,MAP2K3,PIK3CD,MAPK7,RXRA,NPR2,ADM,MAP2K6,PIK3CA,PTK2B,PDIA3,GNA11,GNA14,PLCD1,AKT1,TFAP2A,PIK3C3,SOS1,PIK3R2,RXRB,GRB2,CSK,MAPK8,MAPK6,GNAQ,ADCY6,PLCG1,CALM1 (includes others),FOS,MAP2K4,PRKACB,CRCP,MAPK…
P2Y Purigenic Receptor Signaling Pathway	1,5E-01	3,73E-02	2,000	38/134 (28%)	0/134 (0%)	57/134 (43%)	39/134 (29%)	PRKACB,RAF1,MAPK1,PIK3R1,ADCY4,RACK1,GNB5,HRAS,KRAS,PIK3R4,GNB1,MYC,GNB4,PLCD3,GNB3,PLCE1,MAP2K2,MAPK3,MRAS,ATF4,PLCB1,IRS2,PLCL1,FRS2,PRKD3,PRKD1,GNG12,ATM,PIK3C2B,AKT2,RRAS,FGFR1,GNG2,CREBBP,CREB3,PLCL2,NFKB2,CREB3L4,CREB5,ATF2,PIK3R3,ADCY9,PTPN11,GAB1,PLCG2,IRS1,PRKCD,PRKACA,GNB2,PLCB3,PIK3CD,OPN1SW,RELA,PIK3CA,PDIA3,P2RY11,NFKB1,PRKAG1,EP300,PLCD1,AKT1,JUN,GNG11,PIK3C3,CREB1,PRKAR1B,AKT3,PRKC…
Adipogenesis pathway	1,5E-01	3,73E-02	#NUM!	43/134 (32%)	0/134 (0%)	62/134 (46%)	29/134 (22%)	BMP4,MNAT1,RB1,EGR2,LPIN1,HDAC7,TBL1XR1,KAT2A,TP53,ATG5,ATG7,KAT7,CDK7,RUNX1T1,ERCC3,KAT6A,GTF2H1,RPS6KA1,TCF7,PER2,DDIT3,FGF2,SAP30L,SIN3B,RBBP7,CEBPD,BMPR2,FZD1,KAT2B,AKT1,CTBP2,SETDB1,CTNNB1,GTF2H3,TNFRSF1A,XBP1,SIN3A,NR1D2,KAT6B,SREBF1,SOX9,FZD7,DGKD,SMAD3,NR2F2,FBXW7,HDAC6,CTBP1,FOXC2,TGFB1,HDAC11,EZH2,SMAD1,FZD2,SAP18,RPS6KB1,HDAC4,SMAD9,HDAC2,HDAC8,FGFR1,SAP30,ERCC2,NOCT,HDAC5,HDAC3,KDM1A,…
Heparan Sulfate Biosynthesis (Late Stages)	1,5E-01	0.04	#NUM!	15/75 (20%)	0/75 (0%)	14/75 (19%)	46/75 (61%)	CHST7,HS2ST1,EXT1,LIPE,CES2,CHST15,PRDX6,HS3ST3A1,CHST2,HS6ST1,EXT2,TARS2,UST,SULT1A3/SULT1A4,CHST3,CHST11,CHST10,PPME1,CES3,CHST12,GLCE,PNPLA7,HS3ST3B1,EXTL3,NDST2,AARS,EXTL2,NDST1,EXTL1
CXCR4 Signaling	1,5E-01	3,64E-02	0,000	53/165 (32%)	0/165 (0%)	67/165 (41%)	45/165 (27%)	RAF1,MYL6,PIK3R1,ADCY4,MYL5,HRAS,KRAS,GNB1,GNB4,PAK1,PLCB1,IRS2,GNA13,FRS2,PRKD3,PRKD1,GNG12,ATM,RND2,PIK3C2B,AKT2,RRAS,ITPR1,MYL9,DOCK1,GAB1,IRS1,ITPR3,GNB2,PIK3CD,ELMO2,PIK3CA,RHOT2,GNA11,CRK,GNA14,ELMO3,JUN,AKT1,RHOD,PIK3C3,RHOU,PRKCE,PIK3R2,GNG5,GNB1L,MYL12B,MYL12A,GNG4,GRB2,RHOC,EGR1,GNA12,MAPK8,GNAQ,ADCY6,FOS,GNAI3,PAK3,LYN,MAP2K4,MAPK1,DIRAS3,RACK1,CXCL12,GNB5,MYL6B,PIK3R4,PTK2,ROCK2,GNB3,…
GNRH Signaling	1,5E-01	3,64E-02	2,000	51/165 (31%)	0/165 (0%)	67/165 (41%)	47/165 (28%)	RAF1,ADCY4,SOS2,CACNA1H,HRAS,KRAS,MAP3K4,MAPK13,GNB1,MAP3K10,PAK1,ATF4,PLCB1,PRKD3,PRKD1,MAP3K2,RRAS,CREBBP,CREB3,CACNA1C,HBEGF,MMP2,ITPR1,NFKB2,CREB5,CACNA1A,ATF2,MAP3K12,ITPR3,PRKACA,MAP2K3,MAPK7,CAMK2G,MAP2K6,PTK2B,GNA11,MAP3K5,GNA14,EP300,JUN,CREB1,SOS1,PRKCE,GNG5,EGFR,GRB2,EGR1,MAPK8,GNAQ,ADCY6,CALM1 (includes others),FOS,GNAI3,PAK3,MAP3K8,MAP3K3,MAP2K4,PRKACB,MAP3K11,MAPK1,PTK2,GNB3,CAMK2D,…
Dermatan Sulfate Biosynthesis (Late Stages)	1,5E-01	4,35E-02	#NUM!	9/46 (20%)	0/46 (0%)	9/46 (20%)	28/46 (61%)	CHST7,HS2ST1,CHST12,DSEL,CHST15,HS3ST3A1,DSE,CHST2,HS3ST3B1,HS6ST1,UST,SULT1A3/SULT1A4,CHST3,CHST11,CHST10,NDST2,CHST14,NDST1
GDNF Family Ligand-Receptor Interactions	1,47E-01	3,95E-02	#NUM!	20/76 (26%)	0/76 (0%)	38/76 (50%)	18/76 (24%)	MAP2K4,RAF1,MAPK1,PIK3R1,SOS2,HRAS,KRAS,NCK1,PIK3R4,MAP2K2,MAPK3,MRAS,IRS2,RET,RASA1,FRS2,ATM,PIK3C2B,RRAS,DOK6,ITPR2,FGFR1,RAC1,ITPR1,DOK3,MAPK12,PIK3R3,PDLIM7,GAB1,PTPN11,CDC42,IRS1,PLCG2,ITPR3,MAPK10,PIK3CD,DOK1,DOK5,PIK3CA,GDNF,SHC1,JUN,DOK4,GFRA1,PIK3C3,CREB1,SOS1,PIK3R2,MAP2K1,NRAS,PIK3C2A,GRB2,MAPK8,PLCG1,MAPK9,FOS,RRAS2,PIK3CB
Mouse Embryonic Stem Cell Pluripotency	1,47E-01	3,77E-02	2,000	23/106 (22%)	0/106 (0%)	59/106 (56%)	24/106 (23%)	RAF1,BMP4,LIF,JAK1,MAPK1,AXIN1,PIK3R1,SOS2,HRAS,KRAS,MAPK13,PIK3R4,LIFR,MYC,MAP2K2,MAPK3,MAP3K7,MRAS,IRS2,GSK3B,FRS2,SMAD1,FZD2,TAB1,ATM,TP53,PIK3C2B,AKT2,SMAD9,RRAS,FGFR1,TYK2,CREBBP,STAT3,TCF3,MAPK12,APC,PIK3R3,DVL2,PTPN11,GAB1,IRS1,FZD6,FZD5,PIK3CD,IL6ST,ID2,PIK3CA,TCF4,BMPR2,JAK2,FZD1,SMAD5,MAPK11,ID1,AKT1,BMPR1A,PIK3C3,SOS1,SMO,SMAD4,AKT3,PIK3R2,CTNNB1,MAP2K1,NRAS,PIK3C2A,GRB2,DVL1,TCF7L1,ID…
Valine Degradation I	1,47E-01	5,56E-02	#NUM!	13/18 (72%)	0/18 (0%)	3/18 (17%)	2/18 (11%)	ECHS1,ABAT,ACADSB,BCKDHB,BCAT1,HIBCH,BCAT2,HIBADH,AUH,DLD,HADHB,ACAD8,DBT,EHHADH,ALDH6A1,HADHA
Pyrimidine Ribonucleotides De Novo Biosynthesis	1,45E-01	4,26E-02	#NUM!	19/47 (40%)	0/47 (0%)	16/47 (34%)	12/47 (26%)	ENTPD4,NME1,NUDT9,CTPS2,NME7,RECQL,NME6,DDX3X,SLC25A42,AK1,ENTPD6,ANXA1,CMPK1,AK9,BLM,ZRANB3,DHX9,NME4,CMPK2,ENTPD1,SMARCAL1,RAD54L,UMPS,NUDT15,CTPS1,SMARCA1,NME3,NUDT5,AK5,HNRNPA1,NUDT16,AK4,CAD,CANT1,ENTPD7
Role of Wnt/GSK-3β Signaling in the Pathogenesis of Influenza	1,44E-01	3,9E-02	#NUM!	14/77 (18%)	0/77 (0%)	26/77 (34%)	37/77 (48%)	SIAH1,TCF4,IFNE,WNT3,CSNK1G1,AXIN1,IFNB1,CSNK1A1,FZD1,WNT2,CSNK1E,NCOA2,SMO,GSK3B,CTNNB1,FZD2,WNT5B,CSNK1G2,WNT9A,CSNK1G3,DVL1,WNT2B,CSNK1D,TCF7L1,TCF3,NCOA3,APC,FZD8,DVL2,FZD4,APC2,NCOA1,FZD6,DVL3,FZD5,IFNAR1,WNT11,TCF7L2,FZD7,WNT5A
1D-myo-inositol Hexakisphosphate Biosynthesis II (Mammalian)	1,38E-01	5,26E-02	#NUM!	12/19 (63%)	0/19 (0%)	6/19 (32%)	1/19 (5%)	INPP5E,SEC16A,IPPK,INPPL1,ITPKA,INPP5A,OCRL,SYNJ2,ITPK1,IPMK,SYNJ1,INPP5J,INPP5F,ITPKB,INPP5B,ITPKC,INPP5K,PMPCA
D-myo-inositol (1,3,4)-trisphosphate Biosynthesis	1,38E-01	5,26E-02	#NUM!	10/19 (53%)	0/19 (0%)	8/19 (42%)	1/19 (5%)	MINPP1,INPP5E,SEC16A,INPPL1,ITPKA,INPP5A,OCRL,PTEN,SYNJ2,IPMK,SYNJ1,INPP5J,INPP5F,ITPKB,INPP5B,ITPKC,INPP5K,PMPCA
Histamine Degradation	1,38E-01	5,26E-02	#NUM!	8/19 (42%)	0/19 (0%)	4/19 (21%)	7/19 (37%)	ALDH4A1,ALDH1B1,ALDH2,ALDH1A1,HNMT,ALDH1L2,ALDH1A3,ALDH3A2,ALDH1A2,ALDH3B1,ALDH9A1,ALDH7A1
3-phosphoinositide Biosynthesis	1,37E-01	3,48E-02	1,134	66/201 (33%)	0/201 (0%)	76/201 (38%)	59/201 (29%)	MINPP1,DUSP8,MTMR9,PIK3R1,PPFIA3,ACP1,NUDT14,ACP5,PPP4C,PPP1R14B,ATP1A1,DUSP11,PRUNE1,IRS2,DUSP12,RNGTT,FRS2,ATM,PDGFRB,PIK3C2B,PPTC7,PLPP6,MET,PTPRH,MTMR4,PI4K2A,GAB1,INPP5F,PPP2R3A,PTPA,PIP5K1C,IRS1,PPM1H,DUSP23,PIK3CD,PIP4K2A,PIP4K2C,NUDT1,FYN,PIK3CA,PPP1R12C,PTPN2,PTPN13,NUDT9,NT5C,STYX,PPM1K,PTPN12,OCRL,UBLCP1,DUSP2,MTMR6,DUSP5,PTPRJ,INPP5B,PIK3C3,PDGFRA,PIK3R2,PI4K2B,PI4KA,PPP3CA,EGFR,WBP11…
FcγRIIB Signaling in B Lymphocytes	1,37E-01	3,8E-02	#NUM!	12/79 (15%)	0/79 (0%)	32/79 (41%)	35/79 (44%)	MAP2K4,CACNA1I,PIK3CA,PIK3R1,CACNA1H,HRAS,PDPK1,KRAS,CACNB3,PIK3R4,SHC1,AKT1,PIK3C3,SOS1,MRAS,IRS2,PIK3R2,CACNG8,FRS2,ATM,PIK3C2B,CACNB1,NRAS,PIK3C2A,RRAS,GRB2,FGFR1,MAPK8,CACNA1C,MAPK9,MAPK12,CACNA1A,PIK3R3,RRAS2,GAB1,PTPN11,PLCG2,IRS1,CACNA2D1,LYN,MAPK10,PIK3CD,PIK3CB,DOK1
Primary Immunodeficiency Signaling	1,37E-01	4,08E-02	#NUM!	5/49 (10%)	0/49 (0%)	6/49 (12%)	38/49 (78%)	RFXANK,IL7R,RFX5,RFXAP,DCLRE1C,CD40,ADA,JAK3,TAP1,TAP2,UNG
Chondroitin Sulfate Biosynthesis (Late Stages)	1,37E-01	4,08E-02	#NUM!	8/49 (16%)	0/49 (0%)	12/49 (24%)	29/49 (59%)	CHST7,CHSY3,CHPF,CHSY1,HS2ST1,CHST12,CSGALNACT1,CHST15,HS3ST3A1,CHST2,HS6ST1,HS3ST3B1,CSGALNACT2,UST,SULT1A3/SULT1A4,CHST3,CHST11,CHST10,NDST2,NDST1
Insulin Receptor Signaling	1,35E-01	3,55E-02	0,000	55/141 (39%)	0/141 (0%)	53/141 (38%)	33/141 (23%)	RAPGEF1,RAF1,SGK1,PIK3R1,SOS2,HRAS,GSK3A,KRAS,NCK1,PPP1R14B,GYS1,TSC2,IRS2,FRS2,ATM,PIK3C2B,AKT2,RRAS,CRKL,VAMP2,SYNJ2,INPP5F,GAB1,IRS1,PRKACA,PIK3CD,TSC1,FYN,PIK3CA,EIF2B4,TRIP10,PPP1R3C,CRK,JAK2,OCRL,EIF2B2,EIF4E,EIF4EBP1,MTOR,AKT1,INPP5B,PIK3C3,SOS1,PIK3R2,GRB2,MAPK8,ACLY,EIF2B1,PRKACB,FOXO4,SOCS3,JAK1,MAPK1,BAD,PDPK1,LIPE,PIK3R4,PTEN,MAP2K2,PPP1R7,MAPK3,MRAS,GSK3B,PPP1CA,RPS6KB1,FGFR1,EIF2B3,…
Estrogen-Dependent Breast Cancer Signaling	1,35E-01	3,75E-02	#NUM!	20/80 (25%)	0/80 (0%)	40/80 (50%)	20/80 (25%)	MAPK1,PIK3R1,HRAS,KRAS,PIK3R4,CCND1,MAPK3,MRAS,ATF4,IRS2,FRS2,HSD17B1,ATM,PIK3C2B,STAT5A,AKT2,RRAS,FGFR1,CREB3,CREBBP,CREB3L4,NFKB2,CREB5,ATF2,PIK3R3,GAB1,PTPN11,IRS1,PIK3CD,ESR1,HSD17B2,HSD17B10,RELA,PIK3CA,HSD17B11,NFKB1,EP300,JUN,AKT1,SP1,IGF1,PIK3C3,CREB1,IGF1R,AKT3,HSD17B12,PIK3R2,STAT5B,HSD17B4,EGFR,SRC,NRAS,PIK3C2A,GRB2,HSD17B7,FOS,RRAS2,PIK3CB,ELK1,HSD17B14
p53 Signaling	1,34E-01	3,6E-02	0,000	25/111 (23%)	0/111 (0%)	65/111 (59%)	21/111 (19%)	CDKN2A,JMY,PIK3R1,RRM2B,PIK3R4,CCND1,PTEN,SCO2,CCNG1,RB1,BBC3,STAG1,PPP1R13B,CCNK,IRS2,GSK3B,HIPK2,BRCA1,FRS2,ATM,TP53,PIK3C2B,AKT2,TP53INP1,TOPBP1,MED1,FGFR1,TNFRSF10B,TIGAR,CSNK1D,TP53BP2,PIK3R3,BCL2L1,PCNA,MDM4,CCND2,PTPN11,GAB1,IRS1,SIRT1,E2F1,GNL3,PIK3CD,PIDD1,PML,CDK2,DRAM1,PIK3CA,SNAI2,GADD45B,PLAGL1,PIAS1,CDK4,HIF1A,ST13,FAS,CHEK1,BCL2,EP300,CASP6,KAT2B,JUN,AKT1,GADD45A,THBS1,PIK3C3,COQ8A…
Macropinocytosis Signaling	1,34E-01	3,7E-02	#NUM!	20/81 (25%)	0/81 (0%)	38/81 (47%)	23/81 (28%)	PIK3R1,HRAS,KRAS,PIK3R4,PAK1,MRAS,IRS2,ITGB4,PRKD3,FRS2,PRKD1,ITGB5,ATM,PIK3C2B,RRAS,FGFR1,RAC1,ITGA5,RAB34,PIK3R3,MET,GAB1,PTPN11,CDC42,RHOA,PLCG2,PRKCD,IRS1,CD14,PIK3CD,ACTN4,PDGFD,PIK3CA,PDGFA,USP6NL,EGF,ITGB8,NGF,PDGFC,ARF6,RAB5A,PIK3C3,HGF,PRKCE,PIK3R2,PRKCA,ITGB1,SRC,NRAS,PIK3C2A,GRB2,ANKFY1,PLCG1,PRKCI,RRAS2,ABI1,CSF1,PIK3CB
D-myo-inositol (1,4,5,6)-Tetrakisphosphate Biosynthesis	1,34E-01	3,5E-02	0,447	53/143 (37%)	0/143 (0%)	53/143 (37%)	37/143 (26%)	MINPP1,DUSP8,MTMR9,PPFIA3,ACP1,NUDT14,ACP5,PPP4C,PPP1R14B,ATP1A1,IPMK,DUSP11,PRUNE1,DUSP12,RNGTT,PPTC7,PLPP6,PTPRH,MTMR4,INPP5F,PPP2R3A,PTPA,PPM1H,DUSP23,NUDT1,PPP1R12C,PTPN2,PTPN13,NUDT9,NT5C,STYX,PPM1K,OCRL,PTPN12,DUSP2,UBLCP1,MTMR6,DUSP5,PTPRJ,INPP5B,PPP3CA,PPFIA1,WBP11,PLPP7,PPP1R8,PPP2R5D,DOT1L,PPP4R1,PPP2R5A,NUDT5,TNS3,NUDT16,PPP2R5E,PPFIA4,SOCS3,PTPN23,EPHX2,PPFIBP2,PPP2R5B,PIKFYVE,IGBP1,S…
D-myo-inositol (3,4,5,6)-tetrakisphosphate Biosynthesis	1,34E-01	3,5E-02	0,447	53/143 (37%)	0/143 (0%)	53/143 (37%)	37/143 (26%)	MINPP1,DUSP8,MTMR9,PPFIA3,ACP1,NUDT14,ACP5,PPP4C,PPP1R14B,ATP1A1,IPMK,DUSP11,PRUNE1,DUSP12,RNGTT,PPTC7,PLPP6,PTPRH,MTMR4,INPP5F,PPP2R3A,PTPA,PPM1H,DUSP23,NUDT1,PPP1R12C,PTPN2,PTPN13,NUDT9,NT5C,STYX,PPM1K,OCRL,PTPN12,DUSP2,UBLCP1,MTMR6,DUSP5,PTPRJ,INPP5B,PPP3CA,PPFIA1,WBP11,PLPP7,PPP1R8,PPP2R5D,DOT1L,PPP4R1,PPP2R5A,NUDT5,TNS3,NUDT16,PPP2R5E,PPFIA4,SOCS3,PTPN23,EPHX2,PPFIBP2,PPP2R5B,PIKFYVE,IGBP1,S…
Synaptic Long Term Depression	1,34E-01	3,45E-02	2,449	44/174 (25%)	0/174 (0%)	51/174 (29%)	79/174 (45%)	RAF1,MAPK1,PPP2CA,PLA2R1,PPP2R5B,CACNA1H,HRAS,PPP2R3B,KRAS,PRKG2,PLCD3,PLCE1,MAP2K2,LCAT,PPM1J,MAPK3,PPM1L,RYR3,MRAS,PLCB1,GNA13,PLCL1,PRKD3,PRKD1,GUCY1B1,PLA2G12A,CACNB1,GUCY1A1,RRAS,ITPR2,CACNA1C,PLCL2,ITPR1,GNAZ,CACNA1A,PLA2G6,PPP2CB,PPP2R1A,NPR3,PPP2R3A,PTPA,PLCG2,PRKCD,PPP2R2B,ITPR3,GNAO1,CACNA2D1,GUCY1A2,RARRES3,PLCB3,NPR2,PAFAH1B2,CACNA1I,PPP2R2A,PDIA3,GRIA1,GNA11,GNA14,CACNB3,PLCD1,IGF1,P…
Superpathway of Inositol Phosphate Compounds	1,34E-01	3,39E-02	1,414	84/236 (36%)	0/236 (0%)	85/236 (36%)	67/236 (28%)	MINPP1,DUSP8,MTMR9,PIK3R1,PPFIA3,ACP1,NUDT14,ACP5,PPP4C,PPP1R14B,ATP1A1,IPMK,ITPKB,PLCB1,DUSP11,PRUNE1,IRS2,DUSP12,RNGTT,FRS2,ATM,PDGFRB,PIK3C2B,PIP4P1,PPTC7,PLPP6,MET,SYNJ2,PTPRH,MTMR4,PI4K2A,GAB1,INPP5F,PIP4P2,PTPA,PIP5K1C,PPP2R3A,IRS1,PLCG2,PPM1H,ITPKC,DUSP23,PIK3CD,PIP4K2A,PIP4K2C,NUDT1,FYN,PIK3CA,PPP1R12C,PTPN2,PTPN13,NUDT9,NT5C,STYX,INPP5A,PPM1K,PTPN12,OCRL,UBLCP1,DUSP2,PLCD1,MTMR6,DUSP5,PT…
Heparan Sulfate Biosynthesis	1,33E-01	3,66E-02	#NUM!	20/82 (24%)	0/82 (0%)	14/82 (17%)	48/82 (59%)	B3GALT6,CHST7,HS2ST1,LIPE,EXT1,CES2,CHST15,PRDX6,HS3ST3A1,CHST2,HS6ST1,B4GALT7,EXT2,TARS2,UST,SULT1A3/SULT1A4,CHST3,CHST11,CHST10,PPME1,CES3,XYLT1,CHST12,GLCE,PNPLA7,HS3ST3B1,XYLT2,EXTL3,B3GAT3,NDST2,AARS,EXTL2,NDST1,EXTL1
Hereditary Breast Cancer Signaling	1,33E-01	3,47E-02	#NUM!	55/144 (38%)	0/144 (0%)	70/144 (49%)	19/144 (13%)	NPM1,POLR2F,PIK3R1,FANCF,SMARCD2,HRAS,ARID2,KRAS,DDB2,CCND1,RB1,FANCB,HDAC7,SMARCB1,IRS2,SMARCC2,FRS2,ATM,TP53,POLR2I,PIK3C2B,AKT2,RRAS,FANCG,CREBBP,RFC1,RPA1,FANCC,GAB1,RFC4,IRS1,H2AFX,E2F1,PIK3CD,FANCA,PHF10,FANCM,PIK3CA,GADD45B,CDK4,POLR2J,SMARCA4,CHEK1,EP300,FANCE,AKT1,GADD45A,PIK3C3,RFC2,SLC19A1,PIK3R2,POLR2J2/POLR2J3,PMS2,GRB2,ACTB,CDK1,BRD7,MSH2,CDKN1A,RPS27A,POLR2D,PIK3R4,PTEN,HDAC6,HDAC1…
Oxidative Ethanol Degradation III	1,33E-01	4,76E-02	#NUM!	11/21 (52%)	0/21 (0%)	4/21 (19%)	6/21 (29%)	ALDH1B1,ALDH4A1,ACSS1,ALDH9A1,ALDH2,ACSS3,ALDH1A1,ALDH1L2,ALDH1A3,ALDH3A2,ACSS2,ALDH1A2,ALDH3B1,ACSL1,ALDH7A1
Endoplasmic Reticulum Stress Pathway	1,33E-01	4,76E-02	#NUM!	8/21 (38%)	0/21 (0%)	12/21 (57%)	1/21 (5%)	CALR,DDIT3,CASP3,ERN1,MAPK8,XBP1,DNAJC3,ATF6,MAP3K5,HSPA5,EIF2S1,TAOK3,MBTPS2,TRAF2,HSP90B1,CASP9,MBTPS1,ATF4,EIF2AK3,CASP7
Clathrin-mediated Endocytosis Signaling	1,33E-01	3,38E-02	#NUM!	66/207 (32%)	0/207 (0%)	74/207 (36%)	67/207 (32%)	RAB5C,F2R,PIK3R1,AP2B1,ARPC5,SH3GLB1,VEGFA,CD2AP,SNX9,IRS2,STAM,ITGB4,FRS2,DNM2,ITGB5,ATM,ACTR2,PIK3C2B,USP9X,ITGA5,PCYOX1,AP2S1,MET,HSPA8,AP1S1,SH3GL1,ARPC1A,GAB1,ACTA2,PIP5K1C,IRS1,ARPC2,RAB11A,TFRC,PIK3CD,PDGFD,ACTG1,APOD,AP3S1,APOE,PIK3CA,AP2A1,ARPC1B,FGF2,GAK,VEGFB,ITGB8,ARF6,ACTR3,ARRB1,IGF1,PIK3C3,AAK1,DAB2,ARPC3,CSNK2B,SH3GLB2,LDLRAP1,PIK3R2,HGS,FGF7,PPP3CA,RAB4B,ITGB1,GRB2,ACTB,MDM2,HIP1…
G Beta Gamma Signaling	1,33E-01	3,51E-02	#NUM!	33/114 (29%)	0/114 (0%)	41/114 (36%)	40/114 (35%)	PRKACB,RAF1,MAPK1,CAV2,RACK1,SOS2,CACNA1H,GNB5,HRAS,PDPK1,KRAS,GNB1,GNB4,PAK1,GNB3,MAPK3,CAV1,MRAS,GNA13,PRKD3,PRKD1,DNM2,GNG12,AKT2,CACNB1,RRAS,GNG2,CACNA1C,HBEGF,GNAZ,CACNA1A,CDC42,PLCG2,PRKCD,ARHGEF6,CACNA2D1,GNAO1,PRKACA,GNB2,CACNA1I,GNA11,CACNB3,GNA14,PRKAG1,SHC1,GNG11,AKT1,SOS1,PRKAR1B,PRKCE,AKT3,GNG5,CACNG8,GNB1L,PRKCA,EGFR,GNG4,SRC,GNAS,NRAS,GRB2,GNA12,PRKAR2A,GNAQ,GNAI1,PLCG1,KCNJ3,GNAI2…
Renal Cell Carcinoma Signaling	1,33E-01	3,61E-02	#NUM!	24/83 (29%)	0/83 (0%)	42/83 (51%)	17/83 (20%)	RAF1,RAPGEF1,MAPK1,PIK3R1,SOS2,HRAS,KRAS,PIK3R4,ELOB,ELOC,ARNT,VEGFA,PAK1,MAP2K2,TGFB1,MAPK3,MRAS,IRS2,FRS2,ATM,ETS1,PIK3C2B,AKT2,SLC2A1,RRAS,FGFR1,CREBBP,RAC1,RAP1A,PIK3R3,MET,GAB1,PTPN11,CDC42,RBX1,IRS1,PIK3CD,FH,VHL,PIK3CA,CRK,HIF1A,EP300,JUN,AKT1,UBA52,PIK3C3,HGF,SOS1,AKT3,PIK3R2,MAP2K1,PAK4,UBB,NRAS,PIK3C2A,GRB2,FOS,RRAS2,PAK3,CUL2,PAK2,TGFA,RPS27A,PIK3CB,UBC
Neuropathic Pain Signaling In Dorsal Horn Neurons	1,29E-01	3,48E-02	2,000	28/115 (24%)	0/115 (0%)	40/115 (35%)	47/115 (41%)	PRKACB,GRIN2A,CAMK1,MAPK1,CAMK1D,PIK3R1,KCNN2,PIK3R4,PLCD3,PLCE1,CAMK2D,GPR37,MAPK3,PLCB1,IRS2,PLCL1,PRKD3,FRS2,PRKD1,ATM,PIK3C2B,ITPR2,FGFR1,PLCL2,ITPR1,PIK3R3,GAB1,PTPN11,PLCG2,PRKCD,IRS1,ITPR3,PRKACA,PLCB3,PIK3CD,CAMK2G,PIK3CA,CAMK4,BDNF,PDIA3,GRIA1,GRIN2D,PRKAG1,GRINA,PLCD1,PIK3C3,CREB1,CAMK1G,PRKAR1B,PRKCE,PIK3R2,PLCD4,PRKCA,SRC,PIK3C2A,GRB2,PRKAR2A,PLCG1,FOS,PLCB4,PRKCI,NTRK2,PRKAR2B,PRKAG2…
CD27 Signaling in Lymphocytes	1,28E-01	3,77E-02	#NUM!	23/53 (43%)	0/53 (0%)	23/53 (43%)	7/53 (13%)	MAP2K6,MAP2K4,RELA,MAP3K11,NFKBIE,MAP3K4,MAP3K5,NFKB1,IKBKB,MAP3K10,SIVA1,CASP9,NFKBIA,JUN,MAP2K2,MAP3K7,BID,TRAF5,CHUK,CASP8,NFKBIB,MAP2K1,MAP3K2,MAP3K14,MAP2K7,CASP3,MAP3K6,MAP3K13,MAP3K1,APAF1,MAPK8,MAPK9,NFKB2,MAPK12,BCL2L1,MAP3K12,NFKBID,FOS,TRAF2,MAPK10,ELP1,CYCS,MAP3K8,MAP2K3,MAP3K3,MAP2K5
Phototransduction Pathway	1,28E-01	3,77E-02	#NUM!	11/53 (21%)	0/53 (0%)	6/53 (11%)	36/53 (68%)	PRKACB,GUCY1A1,PRKAR2A,GNB5,OPN3,PRKAG1,GNB1,GNB3,PRKAR2B,PRKACA,PRKAR1B,GUCY1A2,PRKAG2,OPN1SW,GUCY1B1,PRKAR1A,PDE6D
Polyamine Regulation in Colon Cancer	1,28E-01	4,55E-02	#NUM!	5/22 (23%)	0/22 (0%)	14/22 (64%)	3/22 (14%)	PPARG,TCF4,AZIN1,PSMF1,SAT1,PSME2,SAT2,OAZ2,KRAS,PSME3,APC,ODC1,MYC,PSME1,MAX,MXD1,PSME4,OAZ1,CTNNB1
Phospholipase C Signaling	1,27E-01	3,31E-02	0,378	80/242 (33%)	0/242 (0%)	79/242 (33%)	83/242 (34%)	RAF1,PLD2,MYL6,ADCY4,MYL5,SOS2,HRAS,KRAS,ARHGEF1,GNB1,GNB4,ITGA3,PPP1R12B,HDAC7,ATF4,PLCB1,GNA13,PRKD3,GNG12,PRKD1,ITGA4,PLA2G12A,RND2,ARHGEF4,PLD3,RRAS,CREBBP,CREB3,RALB,ITGA5,ARHGEF17,ITPR1,NFKB2,CREB5,RAP1A,PLD1,ATF2,MYL9,PLA2G6,PLCG2,ITPR3,ARHGEF6,GNB2,ARHGEF18,ARHGEF10,ARHGEF9,RAP1B,FYN,NAPEPLD,RALA,ARHGEF7,RHOT2,EP300,PLCD1,TGM2,ARHGEF19,RHOD,CREB1,SOS1,RHOU,PRKCE,ARHGEF3,GNG5,GNB1L,MYL12B,…
Transcriptional Regulatory Network in Embryonic Stem Cells	1,24E-01	3,7E-02	#NUM!	5/54 (9%)	0/54 (0%)	14/54 (26%)	35/54 (65%)	REST,L1CAM,STAT3,TCF7L1,FOXC1,SET,TRIM24,H3F3A/H3F3B,RIF1,ISL1,HIST4H4,CDYL,KAT6A,MEIS1,GATA6,SKIL,HIST1H4H,ZFHX3,SMARCAD1
Th2 Pathway	1,23E-01	3,33E-02	1,000	25/150 (17%)	0/150 (0%)	45/150 (30%)	80/150 (53%)	SOCS3,JAK1,TGFBR1,TGFBR3,PIK3R1,MAF,HLA-B,NCSTN,PIK3R4,TGFBR2,TGFB1,IRS2,FRS2,ICOSLG/LOC102723996,HLA-DPA1,ATM,PIK3C2B,STAT6,STAT5A,DLL1,IL4R,JAG2,NOTCH3,FGFR1,TYK2,IL24,ACVR1B,IL33,PIK3R3,IL17RB,GAB1,CD40,PTPN11,IRS1,APH1A,APH1B,PIK3CD,JAG1,NOTCH1,TNFSF4,PIK3CA,ICAM1,IL12A,PSENEN,HLA-A,CHD4,BMPR2,PSEN2,JAK2,NFKB1,NOTCH2,JUN,HLA-DMA,PIK3C3,PIK3R2,STAT5B,HLA-DPB1,RUNX3,PIK3C2A,GRB2,BHLHE41,ACVR1,S…
Unfolded protein response	1,23E-01	3,64E-02	#NUM!	17/55 (31%)	0/55 (0%)	33/55 (60%)	5/55 (9%)	SCAP,DDIT3,HSPA14,ERN1,INSIG1,HSPA1A/HSPA1B,CEBPD,DNAJC3,OS9,ATF6,MAP3K5,HSPA5,HSPA1L,EIF2A,CEBPG,BCL2,SYVN1,HSPA4,HSP90B1,UBXN4,VCP,ATF4,DNAJA2,NFE2L2,AMFR,PPARG,CALR,MAP2K7,P4HB,HSPH1,HSPA9,XBP1,MAPK8,CANX,CEBPB,DNAJB9,HSPA2,MBTPS2,HSPA8,SEL1L,TRAF2,PDIA6,SREBF1,SREBF2,MBTPS1,EDEM1,PPP1R15A,ERO1B,CD82,EIF2AK3
α-Adrenergic Signaling	1,23E-01	3,45E-02	#NUM!	33/87 (38%)	0/87 (0%)	31/87 (36%)	23/87 (26%)	PRKACB,RAF1,PHKG2,MAPK1,ADCY4,RACK1,GNB5,HRAS,KRAS,GNB1,GNB4,GYS1,PHKB,GNB3,MAP2K2,MAPK3,MRAS,PRKD3,PRKD1,GNG12,RRAS,ITPR2,GNG2,SLC8A2,ITPR1,ADCY9,ADRA2A,PLCG2,PRKCD,ITPR3,PRKACA,GNB2,SLC8A1,OPN1SW,CAMK4,PRKAG1,PHKA2,GNG11,PRKAR1B,PRKCE,GNG5,GNB1L,MAP2K1,PRKCA,GNG4,GNAS,NRAS,ADCY3,PRKAR2A,ADCY6,GNAQ,GNAI1,PLCG1,PYGB,PYGL,GNAI2,GNAI3,CALM1 (includes others),PRKAR2B,PRKCI,RRAS2,PRKAG2,ADCY7,PRKAR1A
LPS-stimulated MAPK Signaling	1,23E-01	3,45E-02	#NUM!	24/87 (28%)	0/87 (0%)	45/87 (52%)	18/87 (21%)	MAP2K4,RAF1,MAPK1,PIK3R1,SRF,HRAS,KRAS,MAPK13,PIK3R4,IKBKB,PAK1,MAP2K2,MAPK3,MAP3K7,MRAS,IRS2,NFKBIB,PRKD3,FRS2,PRKD1,ATM,MAP3K14,PIK3C2B,RRAS,FGFR1,RAC1,NFKB2,MAPK12,ATF2,PIK3R3,NFKBID,GAB1,PTPN11,CDC42,PRKCD,IRS1,MAPK10,CD14,PIK3CD,MAP2K3,MAP2K6,RELA,PIK3CA,NFKBIE,MAP3K5,NFKB1,MAPK11,NFKBIA,JUN,PIK3C3,CREB1,PRKCE,CHUK,PIK3R2,MAP2K1,PRKCA,NRAS,ATF1,PIK3C2A,GRB2,MAPK8,MAPK9,TLR4,FOS,RRAS2,MAPK14,…
NF-κB Activation by Viruses	1,23E-01	3,45E-02	#NUM!	23/87 (26%)	0/87 (0%)	39/87 (45%)	25/87 (29%)	RAF1,MAPK1,PIK3R1,HRAS,KRAS,PIK3R4,IKBKB,ITGA3,MAPK3,ITGAV,MRAS,IRS2,NFKBIB,PRKD3,FRS2,PRKD1,ITGB5,ATM,ITGA4,MAP3K14,PIK3C2B,AKT2,RRAS,FGFR1,ITGA6,TBP,ITGA5,NFKB2,PIK3R3,NFKBID,GAB1,PTPN11,PRKCD,IRS1,PIK3CD,ITGA1,RELA,PIK3CA,NFKBIE,NFKB1,NFKBIA,AKT1,PIK3C3,PRKCE,AKT3,CHUK,PIK3R2,PRKCA,ITGB1,NRAS,PIK3C2A,GRB2,MAP3K1,ITGA2,TNFRSF14,TRAF2,RRAS2,RIPK1,PRKCI,ELP1,PIK3CB,EIF2AK2
TGF-β Signaling	1,23E-01	3,45E-02	#NUM!	24/87 (28%)	0/87 (0%)	47/87 (54%)	16/87 (18%)	MAP2K4,RAF1,TGFBR1,BMP4,MAPK1,SMAD3,SOS2,SKI,HRAS,KRAS,MAPK13,TGFBR2,MAP2K2,TGFB1,RUNX2,MAPK3,MAP3K7,MRAS,TFE3,SERPINE1,SMAD1,TAB1,ZFYVE9,SMAD2,SMAD9,RRAS,CREBBP,MAPK12,PITX2,INHBB,INHBA,ACVR1B,TRAF6,IRF7,PIAS4,CDC42,TGFB3,SMURF2,MAP2K3,PMEPA1,MAP2K6,BMP2,BMPR2,HOXC9,SMAD5,MAPK11,TGIF1,BCL2,EP300,SMURF1,JUN,BMPR1A,SOS1,TGFB2,SMAD4,VDR,MAP2K1,RUNX3,NRAS,GRB2,HDAC1,SMAD6,ACVR1,SMAD7,MAPK8,MAPK9,FOS…
HER-2 Signaling in Breast Cancer	1,21E-01	3,41E-02	#NUM!	25/88 (28%)	0/88 (0%)	41/88 (47%)	22/88 (25%)	BAD,PIK3R1,SOS2,HRAS,KRAS,PARD6G,GSK3A,PIK3R4,CCND1,CASP9,TSC2,MRAS,IRS2,ITGB4,GSK3B,PRKD3,FRS2,PRKD1,ITGB5,ATM,TP53,PIK3C2B,AKT2,CCNE2,RRAS,FGFR1,CDK6,MMP2,AREG,PIK3R3,GAB1,PTPN11,CDC42,PRKCD,IRS1,PIK3CD,PARD3,TSC1,PIK3CA,EGF,MAP3K5,ITGB8,NRG1,AKT1,PIK3C3,SOS1,PRKCE,AKT3,ERBB2,PIK3R2,PRKCA,EGFR,ITGB1,NRAS,PIK3C2A,GRB2,PLCG1,MDM2,ERBB3,CCNE1,RRAS2,PRKCI,FOXO1,CDKN1A,PIK3CB,CDKN1B
VEGF Family Ligand-Receptor Interactions	1,21E-01	3,41E-02	#NUM!	20/88 (23%)	0/88 (0%)	36/88 (41%)	32/88 (36%)	RAF1,MAPK1,PIK3R1,SOS2,HRAS,KRAS,PIK3R4,VEGFA,MAP2K2,MAPK3,MRAS,IRS2,PRKD3,FRS2,PRKD1,JMJD7-PLA2G4B,PLA2G12A,ATM,PIK3C2B,AKT2,RRAS,FGFR1,VEGFC,PIK3R3,PLA2G6,GAB1,PTPN11,PRKCD,IRS1,PLCG2,PIK3CD,NRP1,PIK3CA,VEGFB,PGF,SHC1,AKT1,PIK3C3,SOS1,PRKCE,AKT3,PIK3R2,MAP2K1,PRKCA,NRAS,PIK3C2A,FLT1,NRP2,GRB2,PLA2G4C,PLCG1,FOS,PLA2G4A,PRKCI,RRAS2,PIK3CB
Glutathione Redox Reactions I	1,21E-01	4,17E-02	#NUM!	12/24 (50%)	0/24 (0%)	5/24 (21%)	7/24 (29%)	GSTM1,MGST1,GPX1,GPX7,PRDX6,GSTZ1,GSR,GSTT2/GSTT2B,GPX3,CLIC2,GSTM2,MGST2,GPX8,GPX4,MGST3,GSTP1,GSTK1
Superpathway of D-myo-inositol (1,4,5)-trisphosphate Metabolism	1,21E-01	4,17E-02	#NUM!	13/24 (54%)	0/24 (0%)	10/24 (42%)	1/24 (4%)	MINPP1,IMPA1,INPP1,IMPAD1,INPP5E,SEC16A,INPPL1,ITPKA,INPP5A,OCRL,PTEN,SYNJ2,IPMK,SYNJ1,INPP5J,INPP5F,ITPKB,INPP5B,ITPKC,BPNT1,IMPA2,INPP5K,PMPCA
TCA Cycle II (Eukaryotic)	1,21E-01	4,17E-02	#NUM!	16/24 (67%)	0/24 (0%)	4/24 (17%)	4/24 (17%)	SDHA,SDHB,IDH3G,ACO2,SDHC,MDH1,SUCLA2,CS,DHTKD1,SUCLG1,DLST,DLD,SDHD,IDH3A,ACO1,MDH2,FH,OGDH,IDH3B,SDHAF4
Chondroitin Sulfate Biosynthesis	1,18E-01	3,51E-02	#NUM!	13/57 (23%)	0/57 (0%)	13/57 (23%)	31/57 (54%)	B3GALT6,CHST7,CHPF,HS2ST1,CHSY1,CHST15,HS3ST3A1,CHST2,HS6ST1,B4GALT7,CSGALNACT2,UST,SULT1A3/SULT1A4,CHST3,CHST11,CHST10,CHPF2,CHSY3,XYLT1,CHST12,CSGALNACT1,HS3ST3B1,XYLT2,B3GAT3,NDST2,NDST1
Regulation of Cellular Mechanics by Calpain Protease	1,18E-01	3,51E-02	#NUM!	22/57 (39%)	0/57 (0%)	21/57 (37%)	14/57 (25%)	MAPK1,CDK4,HRAS,EGF,KRAS,TLN1,CCND1,PTK2,RB1,CCNA2,ITGA3,EZR,MAPK3,MRAS,CAST,VCL,CAPN10,ACTN1,ITGA4,EGFR,CAPN5,ITGB1,SRC,PXN,NRAS,RRAS,GRB2,ACTN2,ITGA2,CDK6,ITGA5,CDK1,CCNE1,TLN2,CAPNS1,RRAS2,CAPN1,CAPN2,CDKN1B,ACTN4,CAPN7,CDK2,CAPN3
Bupropion Degradation	1,16E-01	0.04	#NUM!	1/25 (4%)	0/25 (0%)	4/25 (16%)	20/25 (80%)	POR,CYP2U1,CYP2J2,CYP1B1,CYP2S1
Tryptophan Degradation III (Eukaryotic)	1,16E-01	0.04	#NUM!	13/25 (52%)	0/25 (0%)	5/25 (20%)	7/25 (28%)	HSD17B10,AFMID,L3HYPDH,ACAT2,HACD1,HAAO,HACD2,GCDH,PARK7,CDYL,ACAT1,HADHB,IDO1,EHHADH,HSD17B4,KYNU,HADHA,HADH
Ethanol Degradation IV	1,16E-01	0.04	#NUM!	14/25 (56%)	0/25 (0%)	4/25 (16%)	7/25 (28%)	ALDH1B1,ALDH4A1,ACSS1,GPX7,ALDH9A1,ALDH2,ACSS3,ALDH1A1,ALDH1L2,ALDH1A3,ALDH3A2,ACSS2,ALDH1A2,CAT,CYGB,ALDH3B1,ACSL1,ALDH7A1
FGF Signaling	1,14E-01	3,3E-02	#NUM!	20/91 (22%)	0/91 (0%)	42/91 (46%)	29/91 (32%)	RAF1,MAPK1,PIK3R1,SOS2,HRAS,MAPK13,PIK3R4,MAPK3,ATF4,IRS2,FRS2,ATM,PIK3C2B,AKT2,CRKL,FGFR1,CREB3,CREBBP,RAC1,CREB3L4,STAT3,ITPR1,CREB5,MAPK12,ATF2,PIK3R3,MET,GAB1,PTPN11,IRS1,PIK3CD,MAP2K3,FGFRL1,FGF5,MAP2K6,PIK3CA,FGF2,CRK,MAP3K5,MAPK11,EP300,AKT1,PIK3C3,HGF,SOS1,CREB1,AKT3,PIK3R2,MAPKAPK2,FGF7,MAP2K1,PRKCA,PIK3C2A,GRB2,MAP3K1,MAPK8,PLCG1,RPS6KA5,FGF1,MAPK14,FGF11,PIK3CB
Dermatan Sulfate Biosynthesis	1,11E-01	3,39E-02	#NUM!	15/59 (25%)	0/59 (0%)	14/59 (24%)	30/59 (51%)	B3GALT6,CHST7,CHPF,HS2ST1,CHSY1,CHST15,HS3ST3A1,DSE,CHST2,HS6ST1,B4GALT7,CSGALNACT2,UST,SULT1A3/SULT1A4,CHST3,CHST11,CHST10,CHPF2,CHSY3,XYLT1,DSEL,CHST12,CSGALNACT1,HS3ST3B1,XYLT2,B3GAT3,NDST2,NDST1,CHST14
Lipid Antigen Presentation by CD1	1,11E-01	3,85E-02	#NUM!	7/26 (27%)	0/26 (0%)	6/26 (23%)	13/26 (50%)	B2M,CALR,AP2A1,AP2M1,PDIA3,AP2B1,CANX,AP1B1,AP2A2,AP2S1,ARF6,AP1G2,PSAP
Estrogen-mediated S-phase Entry	1,11E-01	3,85E-02	#NUM!	6/26 (23%)	0/26 (0%)	16/26 (62%)	4/26 (15%)	CCNE2,E2F4,TFDP1,CDK4,RBL1,E2F3,CCND1,CDK1,SKP2,MYC,RB1,CCNA2,E2F6,CCNE1,CDKN1A,E2F1,E2F7,E2F5,CDKN1B,ESR1,CDK2,CDC25A
Ceramide Signaling	1,1E-01	3,23E-02	#NUM!	25/93 (27%)	0/93 (0%)	48/93 (52%)	20/93 (22%)	MAP2K4,RAF1,BAD,PPP2CA,PIK3R1,PPP2R5B,SPHK2,HRAS,PPP2R3B,KRAS,PIK3R4,CTSD,SMPD4,PPM1J,MAPK3,PPM1L,MRAS,IRS2,FRS2,NSMAF,ATM,TNFRSF11B,PIK3C2B,AKT2,RRAS,FGFR1,NFKB2,SMPD2,PIK3R3,S1PR3,PPP2CB,PPP2R1A,GAB1,PTPN11,PTPA,PPP2R3A,IRS1,PPP2R2B,PIK3CD,RELA,PIK3CA,PPP2R2A,SMPD1,NFKB1,BCL2,KSR1,DIABLO,JUN,AKT1,PIK3C3,SPHK1,AKT3,PPP2R5C,PIK3R2,TNFRSF1B,SMPD3,MAP2K1,NRAS,PIK3C2A,GRB2,TNFRSF1A,PPP2R5D,MAP3K1,MA…
Acute Myeloid Leukemia Signaling	1,1E-01	3,23E-02	#NUM!	27/93 (29%)	0/93 (0%)	44/93 (47%)	22/93 (24%)	MAP2K4,RAF1,MAPK1,BAD,PIK3R1,SOS2,HRAS,KRAS,PIK3R4,CCND1,MYC,MAP2K2,PIM1,MAPK3,RARA,MRAS,IRS2,JUP,FRS2,ATM,PIK3C2B,RPS6KB1,STAT5A,AKT2,RRAS,FGFR1,NFKB2,STAT3,TCF3,PIK3R3,ARAF,GAB1,PTPN11,FLT3LG,IRS1,PIK3CD,IDH2,MAP2K3,PML,MAP2K5,RUNX1,MAP2K6,RELA,TCF4,PIK3CA,IDH3G,NFKB1,IDH1,EIF4EBP1,BRAF,MTOR,AKT1,PIK3C3,SOS1,RPS6KB2,KIT,AKT3,PIK3R2,STAT5B,MAP2K1,IDH3B,MAP2K7,NRAS,PIK3C2A,GRB2,TCF7L1,KITLG,RRAS2…
D-myo-inositol (1,4,5)-Trisphosphate Biosynthesis	1,05E-01	3,7E-02	#NUM!	11/27 (41%)	0/27 (0%)	8/27 (30%)	8/27 (30%)	PIKFYVE,PLCG1,PLCD1,PLCD3,PIP5K1A,PLCB4,PLCE1,PI4K2A,PIP5K1C,CDIPT,PLCG2,PLCB3,PLCB1,PI4K2B,PLCD4,PIP4K2A,PI4KB,PIP4K2C,PI4KA
Acetone Degradation I (to Methylglyoxal)	7,81E-02	3,33E-02	#NUM!	2/30 (7%)	0/30 (0%)	5/30 (17%)	23/30 (77%)	POR,FAM213B,CYP2U1,ZADH2,CYP2J2,CYP1B1,CYP2S1
Natural Killer Cell Signaling	0	8,2E-03	#NUM!	22/122 (18%)	0/122 (0%)	41/122 (34%)	59/122 (48%)	RAF1,RAC2,MAPK1,PIK3R1,SOS2,HRAS,KRAS,NCK1,PIK3R4,PAK1,MAP2K2,MAPK3,MRAS,IRS2,PRKD3,FRS2,PRKD1,ATM,PIK3C2B,AKT2,RRAS,FGFR1,RAC1,SH3BP2,RAC3,PIK3R3,SYNJ2,GAB1,PTPN11,INPP5F,PLCG2,PRKCD,IRS1,LAT,PIK3CD,INPP5K,FYN,PIK3CA,INPPL1,OCRL,SHC1,AKT1,PIK3C3,INPP5B,SOS1,PRKCE,AKT3,PIK3R2,MAP2K1,PRKCA,VAV2,PAK4,NRAS,PIK3C2A,GRB2,PLCG1,PRKCI,RRAS2,INPP5J,PAK3,SYNJ1,PAK2,PIK3CB
Synaptic Long Term Potentiation	0	2,46E-02	#NUM!	40/122 (33%)	0/122 (0%)	41/122 (34%)	41/122 (34%)	PRKACB,RAF1,GRIN2A,MAPK1,HRAS,KRAS,PPP1R14B,PLCD3,PLCE1,CAMK2D,MAP2K2,PPP1R7,MAPK3,PPP3R1,MRAS,ATF4,PLCB1,PPP1CA,PLCL1,PRKD3,PRKD1,RRAS,ITPR2,CREBBP,CREB3,CACNA1C,PPP1R14A,PPP1R11,RAPGEF3,PLCL2,ITPR1,CREB3L4,PPP3CC,CREB5,RAP1A,ATF2,PLCG2,PRKCD,ITPR3,PRKACA,PLCB3,RPS6KA1,CAMK2G,RAP1B,CAMK4,PDIA3,GRIA1,GRIN2D,PPP1R3C,GNA11,PPP1CB,GNA14,PRKAG1,EP300,GRINA,PLCD1,PPP1CC,PPP3CB,PPP1R12A,PPP1R10,CREB1,P…
Amyotrophic Lateral Sclerosis Signaling	0	2,7E-02	#NUM!	34/111 (31%)	0/111 (0%)	40/111 (36%)	37/111 (33%)	GRIN2A,RAB5C,PIK3R1,PIK3R4,VEGFA,PAK1,CASP9,IRS2,BIRC3,FRS2,ATM,CAPN5,TP53,PIK3C2B,CASP3,FGFR1,RAC1,CACNA1C,NEFH,VEGFC,CACNA1A,PIK3R3,CCS,BCL2L1,PTPN11,GAB1,CAPN1,IRS1,GLUL,CAPN2,PIK3CD,CAPN7,SSR4,CAPN3,PIK3CA,GDNF,GRIA1,GRIN2D,GPX1,VEGFB,RAB5B,PDGFC,BCL2,GRINA,PGF,RAB5A,IGF1,HECW1,PIK3C3,CASP1,BID,AKT3,GRIK2,PIK3R2,RNF19A,PPP3CA,CAPN10,NAIP,PIK3C2A,GRB2,NEFM,APAF1,SOD1,BAX,ALS2,XIAP,CAPNS1,CAT,S…
Fc Epsilon RI Signaling	0	1,68E-02	#NUM!	30/119 (25%)	0/119 (0%)	44/119 (37%)	45/119 (38%)	MAP2K4,RAF1,RAC2,MAPK1,PIK3R1,SOS2,HRAS,PDPK1,KRAS,MAPK13,PIK3R4,MAP2K2,MAPK3,MRAS,IRS2,PRKD3,FRS2,PRKD1,JMJD7-PLA2G4B,PLA2G12A,ATM,PIK3C2B,AKT2,RRAS,FGFR1,RAC1,MAPK12,RAC3,PIK3R3,SYNJ2,PLA2G6,INPP5F,GAB1,PTPN11,PLCG2,PRKCD,IRS1,LAT,MAPK10,MAP2K3,PIK3CD,INPP5K,MAP2K6,FYN,PIK3CA,INPPL1,MAPK11,OCRL,AKT1,PIK3C3,INPP5B,SOS1,PRKCE,AKT3,PIK3R2,MAP2K1,PRKCA,VAV2,MAP2K7,NRAS,PIK3C2A,GRB2,PLA2G4C,MAPK8,PL…
Actin Cytoskeleton Signaling	0	3,08E-02	0,378	78/227 (34%)	0/227 (0%)	74/227 (33%)	75/227 (33%)	MYH10,RAC2,RAF1,MYH9,F2R,MYL6,PIK3R1,MYL5,ARPC5,SOS2,HRAS,KRAS,ARHGEF1,SLC9A1,ITGA3,PAK1,DIAPH2,PPP1R12B,EZR,BAIAP2,IRS2,GNA13,TMSB10/TMSB4X,SSH2,FRS2,GNG12,ATM,ITGA4,IQGAP3,ACTR2,PIK3C2B,ARHGEF4,CFL1,RRAS,CRKL,ITGA5,FGD1,MYL9,DOCK1,TIAM2,ARPC1A,GAB1,ACTA2,PIP5K1C,IRS1,ARPC2,ARHGEF6,ARHGAP35,PIK3CD,PDGFD,PIP4K2A,ACTG1,PIP4K2C,PIK3CA,FN1,ARPC1B,FGF2,ARHGEF7,TRIO,CRK,ACTR3,PIK3C3,SOS1,ARPC3,PFN2,PI…
Huntington's Disease Signaling	0	2,8E-02	-1,000	96/250 (38%)	0/250 (0%)	104/250 (42%)	50/250 (20%)	PIK3R1,SOS2,UBE2S,GNB1,NSF,MAP3K10,VAMP3,TCERG1,DLG4,ATF4,ATP5PB,DNM2,PRKD1,GNG12,TP53,ATP5PF,AKT2,ATF2,HSPA8,PIK3CD,CAPN7,BDNF,GNA11,HSPA1L,TGM2,CASP6,PIK3C3,SOS1,NCOR1,PIK3R2,CASP8,GNG5,SDHA,YKT6,GRB2,HIP1,HSPA2,RPS27A,GOSR2,CASP7,POLR2D,HSPA14,HSPA1A/HSPA1B,RACK1,PDPK1,HSPA5,PIK3R4,AP2A2,HDAC6,CTSD,HSPA4,CASP9,HDAC11,MAPK3,RASA1,POLR2L,HDAC4,HDAC8,HDAC2,PSME2,POLR2H,POLR2K,CREB3L4,STX1A,HDAC5,…
Coagulation System	0	2,86E-02	#NUM!	5/35 (14%)	0/35 (0%)	9/35 (26%)	21/35 (60%)	F2R,PLAUR,THBD,F3,BDKRB2,F10,F8,PROS1,PLAU,SERPINE1,TFPI,A2M,BDKRB1,PLAT
Mitochondrial Dysfunction	0	2,34E-02	#NUM!	114/171 (67%)	0/171 (0%)	41/171 (24%)	16/171 (9%)	FURIN,NDUFA9,XDH,COX8A,NDUFB5,NCSTN,NDUFB8,MT-CO2,NDUFA4L2,CYB5R3,NDUFA1,NDUFB3,NDUFS1,SOD2,GPD2,ATP5PB,ATP5MC3,ATP5PF,NDUFS7,ATP5PO,SURF1,COX7A1,GPX7,NDUFS5,NDUFB11,APH1A,UQCRC2,NDUFB7,APH1B,MT-ND3,BACE2,SNCA,NDUFB2,HSD17B10,NDUFA4,ATP5MC1,ATP5PD,COX6A1,PSENEN,UQCRH,COX6C,COX5B,RHOT2,PSEN2,ATP5S,NDUFB9,MT-CYB,ATP5MF,MT-CO3,ATPAF1,CASP8,NDUFAB1,COX4I1,AIFM1,NDUFS4,SDHA,NDUFAF1,UCP2,GLRX2,MAPK8,MT…
TR/RXR Activation	0	1,02E-02	#NUM!	25/98 (26%)	0/98 (0%)	39/98 (40%)	34/98 (35%)	AKR1C3,PIK3R1,PIK3R4,DIO2,SCARB1,FASN,SLC16A2,IRS2,TBL1XR1,FRS2,ATM,PIK3C2B,AKT2,SLC2A1,GPS2,MED1,FGFR1,NCOA6,THRA,NCOA3,PIK3R3,F10,HDAC3,COL6A3,GAB1,PTPN11,IRS1,NCOA1,PIK3CD,RXRA,THRB,RAB3B,PIK3CA,CAMK4,ME1,HIF1A,EP300,KLF9,MTOR,SLC16A3,AKT1,NCOA2,PIK3C3,AKT3,NCOR1,PIK3R2,RXRB,UCP2,AKR1C1/AKR1C2,PIK3C2A,GRB2,MDM2,BCL3,PFKP,ENO1,UCP3,LDLR,SREBF1,SREBF2,PIK3CB,STRBP,NCOR2,RCAN2,PPARGC1A
Role of NFAT in Regulation of the Immune Response	0	2,69E-02	2,000	42/186 (23%)	0/186 (0%)	71/186 (38%)	73/186 (39%)	RAF1,PIK3R1,SOS2,HLA-B,HRAS,KRAS,GSK3A,CABIN1,GNB1,GNB4,PLCB1,IRS2,GNA13,NFKBIB,FRS2,GNG12,ATM,PIK3C2B,AKT2,RRAS,CSNK1D,ITPR1,NFKB2,ATF2,GAB1,PLCG2,IRS1,ITPR3,GNB2,RCAN3,PIK3CD,FYN,PIK3CA,HLA-A,GNA11,GNA14,JUN,AKT1,PIK3C3,SOS1,PIK3R2,GNG5,GNB1L,PPP3CA,GNG4,AKAP5,GRB2,CSNK1G3,GNA12,GNAQ,PLCG1,CALM1 (includes others),FOS,GNAI3,MEF2D,LYN,MAPK1,CSNK1G1,NFATC3,RACK1,GNB5,CSNK1A1,PIK3R4,IKBKB,GNB3,MAP2…
Calcium-induced T Lymphocyte Apoptosis	0	1,52E-02	#NUM!	13/66 (20%)	0/66 (0%)	17/66 (26%)	36/66 (55%)	CAMK4,HLA-A,HLA-B,ATP2A2,CABIN1,EP300,PPP3CB,HLA-DMA,PPP3R1,PRKCE,PRKD3,PRKD1,PPP3CA,PRKCA,HDAC2,ITPR2,HDAC1,CHP1,PLCG1,ATP2A3,ITPR1,PPP3CC,CALM1 (includes others),PRKCI,MEF2D,PRKCD,ITPR3,NR4A1,NFATC2,CAPN2
fMLP Signaling in Neutrophils	0	2,44E-02	#NUM!	37/123 (30%)	0/123 (0%)	54/123 (44%)	32/123 (26%)	RAF1,MAPK1,NFATC3,PIK3R1,RACK1,ARPC5,GNB5,HRAS,KRAS,PIK3R4,GNB1,GNB4,GNB3,MAP2K2,MAPK3,PPP3R1,MRAS,PLCB1,IRS2,NFKBIB,FRS2,PRKD3,PRKD1,GNG12,ATM,PIK3C2B,ACTR2,NOX4,RRAS,ITPR2,FGFR1,GNG2,RAC1,PPP3CC,ITPR1,NFKB2,PIK3R3,NFKBID,ARPC1A,PTPN11,GAB1,CDC42,IRS1,ARPC2,PRKCD,ITPR3,NCF2,GNB2,PLCB3,PIK3CD,OPN1SW,RELA,PIK3CA,CAMK4,ARPC1B,NFKBIE,NFKB1,NFATC1,ACTR3,NFAT5,NFKBIA,GNG11,PPP3CB,PIK3C3,PRKCE,ARPC3,PI…
4-1BB Signaling in T Lymphocytes	0	3,12E-02	#NUM!	13/32 (41%)	0/32 (0%)	16/32 (50%)	3/32 (9%)	MAP2K4,RELA,MAPK1,NFKBIE,MAPK13,MAP3K5,NFKB1,MAPK11,IKBKB,NFKBIA,JUN,MAP2K2,MAPK3,TNFSF9,CHUK,NFKBIB,MAP2K1,TRAF1,MAP3K14,MAPK8,MAPK9,NFKB2,MAPK12,ATF2,NFKBID,TRAF2,MAPK14,MAPK10,ELP1
CD28 Signaling in T Helper Cells	0	2,27E-02	#NUM!	28/132 (21%)	0/132 (0%)	49/132 (37%)	55/132 (42%)	MAP2K4,NFATC3,PIK3R1,ARPC5,HLA-B,PDPK1,PIK3R4,IKBKB,PAK1,MAP2K2,PPP3R1,IRS2,NFKBIB,FRS2,ATM,PIK3C2B,ACTR2,AKT2,ITPR2,FGFR1,RAC1,ITPR1,MALT1,NFKB2,PPP3CC,MAPK12,PIK3R3,NFKBID,ARPC1A,PTPN11,GAB1,CDC42,ARPC2,IRS1,ITPR3,LAT,MAPK10,PIK3CD,RELA,FYN,PIK3CA,CAMK4,ARPC1B,HLA-A,NFKBIE,NFKB1,NFATC1,ACTR3,NFAT5,NFKBIA,JUN,AKT1,PPP3CB,HLA-DMA,PIK3C3,ARPC3,AKT3,CHUK,PIK3R2,MAP2K1,PPP3CA,PIK3C2A,GRB2,ARPC5L,CSK…
HIF1α Signaling	0	2,54E-02	#NUM!	32/118 (27%)	0/118 (0%)	47/118 (40%)	39/118 (33%)	MAPK1,MMP3,MMP16,PIK3R1,HRAS,KRAS,MAPK13,ELOB,PIK3R4,ELOC,LDHB,MMP24,ARNT,VEGFA,MAPK3,MRAS,IRS2,APEX1,FRS2,ATM,SLC2A5,TP53,PIK3C2B,AKT2,SLC2A1,RRAS,FGFR1,COPS5,CREBBP,VEGFC,MMP2,MAPK12,PIK3R3,EGLN1,GAB1,PTPN11,RBX1,IRS1,NCOA1,MAPK10,HSP90AA1,PIK3CD,MAPK7,VHL,PIK3CA,MMP14,MMP15,VEGFB,HIF1A,NAA10,MAPK11,PDGFC,SLC2A3,EP300,PGF,JUN,AKT1,EDN1,PIK3C3,AKT3,MMP11,PIK3R2,MMP17,MMP1,MMP19,NRAS,PIK3C2A,GRB2…
Angiopoietin Signaling	0	2,56E-02	#NUM!	16/78 (21%)	0/78 (0%)	40/78 (51%)	22/78 (28%)	BAD,PIK3R1,HRAS,KRAS,NCK1,PIK3R4,PTK2,IKBKB,TNIP1,PAK1,CASP9,MRAS,IRS2,NFKBIB,RASA1,FRS2,TEK,ATM,PIK3C2B,STAT5A,AKT2,RRAS,FGFR1,NFKB2,PIK3R3,ANGPTL1,NFKBID,GAB1,PTPN11,IRS1,PIK3CD,RELA,PIK3CA,NFKBIE,CRK,NFKB1,NFKBIA,AKT1,PIK3C3,SOS1,AKT3,PIK3R2,CHUK,STAT5B,PAK4,NRAS,PIK3C2A,ANGPT1,GRB2,BIRC5,RRAS2,PAK3,FOXO1,PAK2,ELP1,PIK3CB
Docosahexaenoic Acid (DHA) Signaling	0	1,92E-02	#NUM!	13/52 (25%)	0/52 (0%)	25/52 (48%)	14/52 (27%)	PIK3CA,BAD,PIK3R1,PDPK1,GSK3A,PIK3R4,BCL2,CASP9,AKT1,PIK3C3,BID,AKT3,IRS2,PIK3R2,GSK3B,FRS2,ATM,PIK3C2B,AKT2,CASP3,PIK3C2A,GRB2,FGFR1,SERPINF1,APAF1,BAX,PNPLA2,APP,PIK3R3,BCL2L1,GAB1,PTPN11,FOXO1,IRS1,IL1B,CYCS,PIK3CB,PIK3CD
Semaphorin Signaling in Neurons	0	1,89E-02	#NUM!	24/53 (45%)	0/53 (0%)	21/53 (40%)	8/53 (15%)	DPYSL2,FYN,MAPK1,DPYSL3,DIRAS3,DPYSL4,RHOT2,LIMK2,LIMK1,PTK2,ROCK2,PAK1,RHOG,RHOB,CFL2,CDK5,RHOD,RHOT1,MAPK3,RHOU,PLXNB1,RND2,ITGB1,PLXNA1,PAK4,ARHGEF12,CFL1,FES,RHOC,RAC1,RHOJ,MET,ROCK1,SEMA3A,CRMP1,RHOQ,SEMA4D,PAK3,RND3,RHOA,PAK2,ARHGAP1,FNBP1,NRP1,SEMA7A
Thrombin Signaling	0	2,94E-02	#NUM!	71/204 (35%)	0/204 (0%)	78/204 (38%)	55/204 (27%)	RAF1,CAMK1,F2R,MYL6,PIK3R1,ADCY4,MYL5,HRAS,KRAS,ARHGEF1,MAPK13,GNB1,GNB4,PPP1R12B,PLCB1,IRS2,GNA13,PLCL1,PRKD3,FRS2,GNG12,PRKD1,ATM,RND2,PIK3C2B,AKT2,ARHGEF4,RRAS,PLCL2,NFKB2,ITPR1,MYL9,GAB1,IRS1,PLCG2,ITPR3,ARHGEF6,GNB2,PIK3CD,ARHGEF10,ARHGEF9,CAMK2G,PIK3CA,F2RL2,PDIA3,RHOT2,GNA11,GNA14,PLCD1,AKT1,RHOD,PIK3C3,CREB1,SOS1,CAMK1G,RHOU,PRKCE,PIK3R2,ARHGEF3,GNG5,GNB1L,MYL12B,MYL12A,EGFR,GNG4,GRB2,RHO…
iCOS-iCOSL Signaling in T Helper Cells	0	2,44E-02	#NUM!	21/123 (17%)	0/123 (0%)	44/123 (36%)	58/123 (47%)	GAB2,BAD,NFATC3,PIK3R1,HLA-B,PDPK1,PLEKHA4,PIK3R4,PLEKHA3,PTEN,IKBKB,CAMK2D,PPP3R1,IRS2,NFKBIB,FRS2,ICOSLG/LOC102723996,ATM,PIK3C2B,AKT2,ITPR2,FGFR1,RAC1,NFKB2,ITPR1,PPP3CC,PIK3R3,NFKBID,GAB1,CD40,PTPN11,IRS1,ITPR3,LAT,PIK3CD,CAMK2G,RELA,PIK3CA,CAMK4,HLA-A,NFKBIE,NFKB1,NFATC1,SHC1,NFKBIA,AKT1,NFAT5,PPP3CB,HLA-DMA,PIK3C3,AKT3,PIK3R2,CHUK,PPP3CA,PIK3C2A,GRB2,CSK,CHP1,PLCG1,NFATC4,CALM1 (includes ot…
Cell Cycle Regulation by BTG Family Proteins	0	2,7E-02	#NUM!	13/37 (35%)	0/37 (0%)	20/37 (54%)	4/37 (11%)	PPP2R2A,PPP2CA,PPP2R5B,CDK4,PPP2R3B,E2F3,CCND1,RB1,E2F6,PPM1J,PPM1L,E2F5,PPP2R5C,E2F4,CCNE2,PPP2R5D,BTG1,NOCT,PPP2R5A,PRMT1,PPP2CB,CCNE1,PPP2R1A,CNOT7,PPP2R3A,PTPA,PPP2R2B,E2F7,BTG2,E2F1,PPP2R5E,PPP2R1B,CDK2
Mitotic Roles of Polo-Like Kinase	0	3,03E-02	#NUM!	19/66 (29%)	0/66 (0%)	41/66 (62%)	6/66 (9%)	FZR1,KIF23,PPP2CA,PLK3,PTTG1,PPP2R5B,CDC7,CCNB2,PPP2R3B,SMC1A,PLK4,TGFB1,PPM1J,PPM1L,CDC16,ANAPC11,CDC25A,SMC3,ESPL1,WEE1,ANAPC7,CCNB1,PPP2CB,ANAPC4,PPP2R1A,PTPA,PPP2R3A,CAPN1,PPP2R2B,ANAPC5,PKMYT1,HSP90AA1,KIF11,ANAPC2,CDC20,PPP2R2A,ANAPC10,CDC23,ANAPC1,CDC25B,HSP90B1,HSP90AB1,PLK2,PPP2R5C,RAD21,CHEK2,CDC25C,PPP2R5D,PRC1,PLK1,ANAPC13,CDK1,PPP2R5A,SLK,FBXO5,PPP2R5E,CDC26,PPP2R1B,CDC27,STAG2
Human Embryonic Stem Cell Pluripotency	0	2,8E-02	#NUM!	25/143 (17%)	0/143 (0%)	60/143 (42%)	58/143 (41%)	TGFBR1,BMP4,WNT3,AXIN1,PIK3R1,SMAD3,PDPK1,GSK3A,PIK3R4,TGFBR2,TGFB1,MRAS,IRS2,GSK3B,FZD2,FRS2,SMAD1,WNT5B,ATM,PDGFRB,SMAD2,PIK3C2B,AKT2,WNT9A,FGFR1,TCF3,APC,INHBA,S1PR3,PIK3R3,PTPN11,GAB1,IRS1,TGFB3,FZD6,PIK3CD,FZD5,FGFRL1,PDGFD,NTF3,PIK3CA,TCF4,PDGFA,BDNF,FGF2,BMP2,BMPR2,FZD1,SMAD5,NGF,PDGFC,WNT2,NOG,AKT1,BMPR1A,PIK3C3,SMO,SPHK1,PDGFRA,TGFB2,SMAD4,AKT3,PIK3R2,CTNNB1,BMP1,GNAS,PIK3C2A,GRB2,DVL1,W…
Melanocyte Development and Pigmentation Signaling	0	2,04E-02	#NUM!	27/98 (28%)	0/98 (0%)	45/98 (46%)	26/98 (27%)	PRKACB,RAF1,MAPK1,ADCY4,PIK3R1,SOS2,HRAS,KRAS,PIK3R4,MAP2K2,MAPK3,MRAS,ATF4,IRS2,FRS2,ATM,RPS6KB1,PIK3C2B,RRAS,MITF,FGFR1,CREB3,CREBBP,CREB3L4,CREB5,ATF2,PIK3R3,ADCY9,RPS6KA6,GAB1,PTPN11,PLCG2,IRS1,PAX3,PRKACA,PIK3CD,RPS6KA1,PIK3CA,RPS6KA3,CRK,PRKAG1,BCL2,EP300,SHC1,PIK3C3,SOS1,CREB1,RPS6KB2,PRKAR1B,KIT,PIK3R2,RPS6KA2,MAP2K1,SRC,GNAS,NRAS,PIK3C2A,GRB2,ADCY3,PRKAR2A,ADCY6,PLCG1,RPS6KA5,KITLG,RRAS2…
DNA Methylation and Transcriptional Repression Signaling	0	2,94E-02	#NUM!	11/34 (32%)	0/34 (0%)	12/34 (35%)	11/34 (32%)	CHD3,SAP18,HDAC2,MECP2,DNMT3A,CHD4,HDAC1,RBBP7,MTA2,SAP130,SAP30,MBD2,SIN3A,DNMT3B,H3F3A/H3F3B,HIST4H4,MTA1,MBD3,ARID4B,SUDS3,HIST1H4H,DNMT1,RBBP4
ATM Signaling	0	1,02E-02	#NUM!	28/98 (29%)	0/98 (0%)	62/98 (63%)	8/98 (8%)	MAP2K4,HP1BP3,RNF8,PPP2CA,SUV39H1,PPP2R5B,PPP2R3B,CCNB2,MAPK13,TDP1,CBX5,SMC1A,PPM1D,USP7,PPM1J,PPM1L,ATF4,BRCA1,ATM,CDC25A,TP53,SMC3,TOPBP1,CREBBP,CREB3,MDC1,ZEB1,CREB3L4,MAPK12,CREB5,CCNB1,ATF2,HERC2,PPP2CB,PPP2R1A,MDM4,RNF168,CBX1,BRAT1,SMC2,PPP2R3A,PTPA,H2AFX,PPP2R2B,MRE11,MAPK10,TLK1,TLK2,CBX3,CDK2,GADD45B,PPP2R2A,RBBP8,ABL1,ZNF420,MAPK11,RAD50,CHEK1,EP300,RAD51,PPP1CC,NFKBIA,JUN,FANCD2,GADD…
Androgen Signaling	0	2,92E-02	#NUM!	48/137 (35%)	0/137 (0%)	50/137 (36%)	39/137 (28%)	POLR2F,CACNA1H,GTF2E2,MNAT1,CCND1,GNB1,GNB4,GNA13,PRKD3,PRKD1,GNG12,POLR2I,KAT7,CDK7,CREBBP,CACNA1C,GTF2F1,NFKB2,CACNA1A,ERCC3,GNB2,PRKACA,GTF2H1,GNA11,POLR2J,GNA14,EP300,JUN,AR,KAT2B,NCOA2,PRKCE,GNB1L,GNG5,GTF2H3,GNG4,POLR2J2/POLR2J3,GNA12,GNAQ,CALM1 (includes others),GNAI3,GTF2E1,PRKACB,POLR2D,MAPK1,SMAD3,RACK1,GNB5,HSPA4,GNB3,MAPK3,MRAS,POLR2L,CACNB1,GNG2,TBP,POLR2H,POLR2K,GNAZ,ERCC2,POLR2E,PR…
Role of Oct4 in Mammalian Embryonic Stem Cell Pluripotency	0	2,17E-02	#NUM!	15/46 (33%)	0/46 (0%)	16/46 (35%)	15/46 (33%)	KDM5B,NR6A1,REST,BMI1,NR2F2,PHC3,SH3GLB1,IGF2BP1,NR2F1,FAM208A,RB1,AQR,CASP6,PHB,ETS2,RARA,JARID2,NR2F6,BRCA1,RXRB,TP53,SPP1,PCGF6,PPP1R8,PHC1,MEF2A,TDRD7,WWP2,PARP1,CCNF,ASH2L
Aldosterone Signaling in Epithelial Cells	0	2,98E-02	#NUM!	54/168 (32%)	0/168 (0%)	69/168 (41%)	45/168 (27%)	RAF1,CRYAB,DNAJB4,SGK1,PIK3R1,SOS2,TRAP1,DNAJC3,KRAS,SLC9A1,PLCB1,IRS2,DNAJC22,PLCL1,DNAJC30,DNAJC16,FRS2,PRKD3,PRKD1,ATM,AHCY,PIK3C2B,DNAJB12,DNAJC9,DNAJC27,PLCL2,ITPR1,HSPA8,GAB1,PIP5K1C,IRS1,PLCG2,ITPR3,HSPB11,DNAJC14,HSPB7,PIK3CD,PIP4K2A,PIP4K2C,PIK3CA,PDIA3,HSPB8,DNAJC13,DNAJA1,HSPA1L,PLCD1,HSP90AB1,PIK3C3,SOS1,PRKCE,PIK3R2,PI4KA,GRB2,PLCG1,HSPA2,DNAJC11,DNAJC24,ICMT,MAPK1,HSPA14,HSPA1A/HSPA…
CREB Signaling in Neurons	0	2,83E-02	#NUM!	65/212 (31%)	0/212 (0%)	70/212 (33%)	77/212 (36%)	RAF1,POLR2F,PIK3R1,ADCY4,SOS2,CACNA1H,HRAS,KRAS,GNB1,GNB4,ATF4,PLCB1,IRS2,GNA13,PLCL1,FRS2,PRKD3,GNG12,PRKD1,ATM,POLR2I,PIK3C2B,AKT2,RRAS,CREBBP,CREB3,CACNA1C,PLCL2,ITPR1,CREB5,CACNA1A,ATF2,GAB1,IRS1,PLCG2,ITPR3,GNB2,PRKACA,PIK3CD,RPS6KA1,CAMK2G,PIK3CA,PDIA3,GRIA1,GRIN2D,GNA11,POLR2J,GNA14,EP300,PLCD1,AKT1,PIK3C3,CREB1,SOS1,PRKCE,PIK3R2,GRIK2,GNG5,GNB1L,GNG4,POLR2J2/POLR2J3,GRB2,GNA12,GNAQ,ADCY6,…
Melanoma Signaling	0	1,82E-02	#NUM!	13/55 (24%)	0/55 (0%)	31/55 (56%)	11/55 (20%)	CDKN2A,RAF1,PIK3CA,MAPK1,BAD,PIK3R1,CDK4,HRAS,KRAS,PIK3R4,CCND1,PTEN,BRAF,RB1,AKT1,MAP2K2,PIK3C3,MAPK3,MRAS,AKT3,IRS2,PIK3R2,MAP2K1,FRS2,ATM,TP53,PIK3C2B,AKT2,NRAS,PIK3C2A,RRAS,MITF,GRB2,FGFR1,MDM2,PIK3R3,RRAS2,GAB1,PTPN11,IRS1,E2F1,CDKN1A,PIK3CB,PIK3CD
Prostate Cancer Signaling	0	2,06E-02	#NUM!	26/97 (27%)	0/97 (0%)	55/97 (57%)	16/97 (16%)	RAF1,MAPK1,BAD,PIK3R1,SUV39H1,SOS2,HRAS,PDPK1,KRAS,PIK3R4,CCND1,PTEN,RB1,CASP9,MAP2K2,MAPK3,MRAS,ATF4,IRS2,GSK3B,NFKBIB,FRS2,ATM,TP53,PIK3C2B,AKT2,CCNE2,TFDP1,RRAS,FGFR1,CREBBP,CREB3,NFKB2,CREB3L4,CREB5,ATF2,PIK3R3,NFKBID,GAB1,PTPN11,IRS1,E2F1,NKX3-1,HSP90AA1,PIK3CD,CDK2,GSTP1,RELA,PIK3CA,PA2G4,SRD5A1,NFKBIE,ABL1,NFKB1,BCL2,EP300,MTOR,HSP90B1,NFKBIA,AR,AKT1,HSP90AB1,PIK3C3,SOS1,CREB1,AKT3,CHUK,PI…
Small Cell Lung Cancer Signaling	0	2,35E-02	#NUM!	25/85 (29%)	0/85 (0%)	45/85 (53%)	15/85 (18%)	TRAF3,SUV39H1,PIK3R1,PIK3R4,CCND1,PTEN,PTK2,MYC,RB1,IKBKB,CASP9,TRAF4,IRS2,TRAF5,NFKBIB,FRS2,ATM,TP53,PIK3C2B,AKT2,CCNE2,TFDP1,FGFR1,CDK6,NFKB2,SKP2,PIK3R3,TRAF6,BCL2L1,NFKBID,MAX,PTPN11,GAB1,IRS1,E2F1,PIK3CD,RXRA,CDK2,RELA,PIK3CA,PA2G4,NFKBIE,CDK4,ABL1,NFKB1,CDKN2B,BCL2,NFKBIA,AKT1,PIK3C3,RARB,BID,AKT3,CHUK,PIK3R2,RXRB,TRAF1,PIK3C2A,GRB2,APAF1,SIN3A,PIAS3,CCNE1,TRAF2,CKS1B,CYCS,PIK3CB,PTGS2,CDKN…
Endometrial Cancer Signaling	0	1,56E-02	#NUM!	19/64 (30%)	0/64 (0%)	32/64 (50%)	13/64 (20%)	RAF1,BAD,MAPK1,AXIN1,PIK3R1,SOS2,HRAS,PDPK1,KRAS,PIK3R4,CCND1,PTEN,MYC,CASP9,MAP2K2,MAPK3,MRAS,IRS2,GSK3B,FRS2,ATM,TP53,PIK3C2B,AKT2,RRAS,FGFR1,PIK3R3,GAB1,PTPN11,IRS1,PIK3CD,PIK3CA,ILK,CTNNA1,MLH1,AKT1,PIK3C3,FOXO3,SOS1,AKT3,PIK3R2,ERBB2,CTNNB1,MAP2K1,NRAS,PIK3C2A,GRB2,RRAS2,APC2,PIK3CB,ELK1
Glioma Signaling	0	1,75E-02	#NUM!	35/114 (31%)	0/114 (0%)	57/114 (50%)	22/114 (19%)	CDKN2A,RAF1,CAMK1,MAPK1,CAMK1D,SUV39H1,PIK3R1,SOS2,HRAS,CDKN2C,KRAS,RBL1,PIK3R4,CCND1,PTEN,RB1,E2F6,CAMK2D,MAP2K2,MAPK3,MRAS,IRS2,PRKD3,FRS2,PRKD1,ATM,PDGFRB,TP53,PIK3C2B,AKT2,E2F4,RBL2,TFDP1,RRAS,FGFR1,CDK6,PIK3R3,IGF2,PTPN11,GAB1,PLCG2,PRKCD,IRS1,E2F1,PIK3CD,IDH2,PDGFD,CAMK2G,PIK3CA,CAMK4,PA2G4,PDGFA,IDH3G,CDK4,ABL1,EGF,E2F3,PDGFC,CDKN2B,IDH1,SHC1,MTOR,AKT1,IGF1,PIK3C3,SOS1,CAMK1G,PDGFRA,E2F5,I…
Bladder Cancer Signaling	0	2,27E-02	#NUM!	22/88 (25%)	0/88 (0%)	31/88 (35%)	35/88 (40%)	CDKN2A,RAF1,MMP3,MAPK1,MMP16,SUV39H1,HRAS,KRAS,CCND1,MMP24,MYC,VEGFA,RB1,MAP2K2,MAPK3,MRAS,TP53,CXCL8,DAPK1,TFDP1,RRAS,VEGFC,MMP2,E2F1,FGF5,PA2G4,FGF2,MMP14,MMP15,ABL1,CDK4,EGF,VEGFB,PDGFC,PGF,THBS1,MMP11,ERBB2,MAP2K1,FGF7,MMP1,MMP17,RASSF1,EGFR,MMP19,NRAS,RPS6KA5,MDM2,SIN3A,FGF1,RRAS2,CDKN1A,FGF11
Chronic Myeloid Leukemia Signaling	0	1,89E-02	#NUM!	29/106 (27%)	0/106 (0%)	60/106 (57%)	17/106 (16%)	CDKN2A,GAB2,RAF1,TGFBR1,MAPK1,BAD,SUV39H1,PIK3R1,SMAD3,SOS2,HRAS,KRAS,RBL1,PIK3R4,CCND1,HDAC6,CTBP1,TGFBR2,MYC,RB1,E2F6,IKBKB,MAP2K2,TGFB1,MAPK3,HDAC11,HDAC7,MRAS,IRS2,FRS2,ATM,TP53,STAT5A,PIK3C2B,AKT2,E2F4,RBL2,HDAC4,TFDP1,HDAC2,HDAC8,RRAS,FGFR1,CRKL,CDK6,NFKB2,HDAC5,PIK3R3,BCL2L1,HDAC3,PTPN11,GAB1,IRS1,E2F1,TGFB3,PIK3CD,RELA,PIK3CA,PA2G4,CDK4,ABL1,CRK,NFKB1,E2F3,AKT1,PIK3C3,CTBP2,SOS1,E2F5,TGFB…
Non-Small Cell Lung Cancer Signaling	0	1,3E-02	#NUM!	23/77 (30%)	0/77 (0%)	41/77 (53%)	13/77 (17%)	CDKN2A,RAF1,MAPK1,BAD,PIK3R1,SUV39H1,SOS2,HRAS,PDPK1,KRAS,PIK3R4,CCND1,RB1,STK4,CASP9,MAP2K2,MAPK3,MRAS,IRS2,FRS2,ATM,TP53,PIK3C2B,AKT2,TFDP1,RRAS,ITPR2,FGFR1,CDK6,ITPR1,PIK3R3,GAB1,PTPN11,IRS1,ITPR3,E2F1,PIK3CD,RXRA,PIK3CA,PA2G4,ABL1,CDK4,EGF,AKT1,PIK3C3,RARB,SOS1,FOXO3,AKT3,ERBB2,PIK3R2,RXRB,MAP2K1,PRKCA,EGFR,RASSF1,NRAS,PIK3C2A,GRB2,PLCG1,SIN3A,RRAS2,TGFA,PIK3CB
p70S6K Signaling	0	1,52E-02	#NUM!	41/132 (31%)	0/132 (0%)	57/132 (43%)	34/132 (26%)	RAF1,JAK1,MAPK1,YWHAH,BAD,F2R,PPP2CA,PIK3R1,PPP2R5B,SOS2,PDPK1,PPP2R3B,HRAS,KRAS,PIK3R4,YWHAQ,PLCD3,PLCE1,MAP2K2,PPM1J,MAPK3,PPM1L,MRAS,PLCB1,IRS2,PLCL1,PRKD3,FRS2,PRKD1,ATM,PIK3C2B,RPS6KB1,AKT2,IL4R,YWHAG,YWHAE,YWHAB,EEF2,RRAS,FGFR1,YWHAZ,PLCL2,PLD1,PIK3R3,RPS6,PPP2CB,PPP2R1A,GAB1,PTPN11,PTPA,PPP2R3A,PRKCD,IRS1,PLCG2,PPP2R2B,PLCB3,PIK3CD,OPN1SW,AGTR1,PIK3CA,F2RL2,PDIA3,PPP2R2A,PLCD1,SHC1,MTOR,AK…
ERK5 Signaling	0	3,03E-02	#NUM!	20/66 (30%)	0/66 (0%)	38/66 (58%)	8/66 (12%)	LIF,BAD,YWHAH,SGK1,HRAS,KRAS,MYC,YWHAQ,MRAS,ATF4,FOSL1,GNA13,MAP3K2,RPS6KB1,YWHAG,YWHAE,RRAS,YWHAB,CREB3,CREBBP,YWHAZ,CREB3L4,CREB5,ATF2,RPS6KA6,GAB1,PTPN11,RPS6KA1,MAPK7,MAP2K5,ELK4,IL6ST,RPS6KA3,EGF,NGF,EP300,AKT1,FOXO3,CREB1,RPS6KB2,RPS6KA2,EGFR,SRC,NRAS,GNA12,MEF2A,GNAQ,RPS6KA5,CTF1,FOS,RRAS2,MEF2D,MEF2C,MAP3K8,RPS6KA4,WNK1,MAP3K3,RPS6KC1
mTOR Signaling	0	1,99E-02	0,000	106/201 (53%)	0/201 (0%)	63/201 (31%)	32/201 (16%)	EIF3C,PLD2,PRKAB1,PRKAB2,RPS27,PPP2CA,PIK3R1,PPP2R3B,HRAS,KRAS,EIF4A2,RICTOR,RPS11,VEGFA,EIF4G2,EIF3B,PPM1J,TSC2,IRS2,RPS2,PRKD3,FRS2,PRKD1,ATM,RND2,PIK3C2B,AKT2,RHEB,PLD3,DDIT4,RRAS,PLD1,RPS6,GAB1,PPP2R3A,PTPA,IRS1,PPP2R2B,PIK3CD,RPS25,RPS6KA1,EIF3K,TSC1,NAPEPLD,PIK3CA,ULK1,RPS3A,PPP2R2A,RHOT2,RPS18,FKBP1A,VEGFB,EIF4G1,EIF4E,EIF4EBP1,MTOR,AKT1,RHOD,PIK3C3,RPS9,EIF3A,RHOU,PRKCE,RPS6KA2,PIK3R2,GNB…
Myc Mediated Apoptosis Signaling	0	1,43E-02	#NUM!	17/70 (24%)	0/70 (0%)	40/70 (57%)	13/70 (19%)	MAP2K4,CDKN2A,BAD,YWHAH,PIK3R1,SOS2,HRAS,KRAS,PIK3R4,MYC,YWHAQ,CASP9,MRAS,IRS2,FRS2,ATM,TP53,PIK3C2B,AKT2,YWHAG,YWHAE,CASP3,RRAS,YWHAB,FGFR1,YWHAZ,MAPK12,PIK3R3,GAB1,PTPN11,IRS1,MAPK10,PIK3CD,PIK3CA,FAS,BCL2,SHC1,AKT1,IGF1,PIK3C3,SOS1,IGF1R,BID,AKT3,PIK3R2,CASP8,NRAS,PIK3C2A,GRB2,APAF1,MAPK8,MAPK9,BAX,FADD,RRAS2,CYCS,PIK3CB
EIF2 Signaling	0	2,71E-02	0,000	133/221 (60%)	0/221 (0%)	59/221 (27%)	29/221 (13%)	RAF1,EIF3C,RPS27,PIK3R1,SOS2,RPL39,RPLP2,HRAS,KRAS,RPL35A,EIF4A2,CCND1,EIF2A,RPS11,VEGFA,EIF1,EIF4G2,EIF3B,ATF4,IRS2,RPS2,RPL36,FRS2,EIF1AY,ATM,PABPC1,PIK3C2B,AKT2,RRAS,EIF5B,RPL7L1,RPL10A,RPS6,PTBP1,GAB1,ACTA2,IRS1,PPP1R15A,RPL10,PIK3CD,RPL6,RPS25,RPL41,EIF3K,RPL24,EIF2AK4,PIK3CA,EIF2B4,RPL36A,DDIT3,RPS3A,RPL22L1,RPS18,RPL26,EIF4G1,EIF2B2,RPL7,EIF4E,RPL35,AKT1,PIK3C3,RPS9,SOS1,EIF3A,IGF1R,PIK3R2…
April Mediated Signaling	0	2,56E-02	#NUM!	17/39 (44%)	0/39 (0%)	18/39 (46%)	4/39 (10%)	MAP2K4,RELA,TRAF3,MAPK1,NFATC3,NFKBIE,MAPK13,NFKB1,MAPK11,NFATC1,IKBKB,NFKBIA,JUN,NFAT5,TRAF5,CHUK,NFKBIB,TRAF1,MAP3K14,MAP2K7,MAP3K1,MAPK8,MAPK9,NFKB2,NFATC4,MAPK12,TRAF6,FOS,NFKBID,TRAF2,MAPK14,TNFSF13,MAPK10,NFATC2,ELK1
AMPK Signaling	0	2,78E-02	2,000	76/216 (35%)	0/216 (0%)	83/216 (38%)	57/216 (26%)	CAB39,PRKAB1,PRKAB2,RAB2A,PPP2CA,PIK3R1,CHRNB1,SMARCD2,PPP2R3B,ARID2,MAPK13,CCND1,ELAVL1,CHRM2,GYS1,PPM1J,TSC2,SMARCB1,ATF4,IRS2,SMARCC2,PPM1A,FRS2,ATM,PIK3C2B,AKT2,RAB27A,ACACB,SLC2A1,EEF2,CREB3,CREBBP,CREB5,ATF2,ADRA1D,GAB1,PTPA,PPP2R3A,IRS1,PPP2R2B,PRKACA,RAB11A,AK4,PIK3CD,MAP2K3,PHF10,TSC1,PIK3CA,ULK1,PPP2R2A,PFKL,SMARCA4,RAB22A,EIF4EBP1,EP300,MTOR,AKT1,KAT2B,CRTC2,PIK3C3,CREB1,AK9,PIK3R2,EEF…
PAK Signaling	0	2,97E-02	#NUM!	35/101 (35%)	0/101 (0%)	42/101 (42%)	24/101 (24%)	MAP2K4,RAF1,MAPK1,MYL6,PAK1IP1,PIK3R1,MYL5,SOS2,WASL,HRAS,LIMK2,KRAS,MYL6B,NCK1,PIK3R4,LIMK1,PTK2,NCK2,PAK1,ITGA3,MAP2K2,CFL2,MAPK3,MRAS,IRS2,FRS2,ATM,PDGFRB,ITGA4,PIK3C2B,ARHGAP10,CASP3,CFL1,RRAS,FGFR1,RAC1,ITGA5,MAPK12,PIK3R3,MYL9,PTPN11,GAB1,CDC42,IRS1,ARHGEF6,MAPK10,PIK3CD,PDGFD,PIK3CA,PTK2B,PDGFA,ARHGEF7,MYLK,PDGFC,SHC1,PIK3C3,SOS1,PDGFRA,PIK3R2,MAP2K1,MYL12B,MYL12A,ITGB1,PAK4,PXN,NRAS,PIK3C…
Rac Signaling	0	2,56E-02	#NUM!	38/117 (32%)	0/117 (0%)	54/117 (46%)	25/117 (21%)	MAP2K4,RAF1,MAP3K11,MAPK1,PIK3R1,ARPC5,PIKFYVE,HRAS,LIMK2,KRAS,PIK3R4,CDK5R1,ANK1,LIMK1,PTK2,PAK1,ITGA3,CYFIP2,MAP2K2,CFL2,MAPK3,BAIAP2,MRAS,IRS2,FRS2,ATM,IQGAP3,ITGA4,RPS6KB1,PIK3C2B,ACTR2,NOX4,CFL1,RRAS,FGFR1,RAC1,ITGA5,WASF1,NFKB2,PLD1,PIK3R3,PIP5K1A,ARPC1A,PTPN11,GAB1,PIP5K1C,CDC42,RHOA,ARPC2,IRS1,NCF2,PIK3CD,PARD3,PIP4K2A,PIP4K2C,ELK4,RELA,ABI2,PIK3CA,ARPC1B,PTK2B,NFKB1,IQGAP1,ARFIP2,ACTR3,J…
Protein Kinase A Signaling	0	2,49E-02	2,449	136/401 (34%)	0/401 (0%)	137/401 (34%)	128/401 (32%)	MYH10,RAF1,DUSP8,TGFBR1,PHKG2,ADCY4,MYL5,GSK3A,PPP1R14B,NTN1,GNB1,GYS1,ATF4,DUSP11,DUSP7,GNA13,CDC16,PLCL1,GNG12,PRKD1,YWHAG,PTPN18,PTPN3,NFKB2,TCF3,PTP4A1,RAP1A,ATF2,MYL9,ITPR3,EYA3,PRKACA,ANAPC5,DUSP4,PTPRA,PDE6D,ANAPC2,FLNB,NAPEPLD,PTPN2,AKAP8,PTPN9,DUSP22,DUSP2,MPPE1,CDKN3,DUSP5,PTPN4,PTPRJ,PDE4D,GNG5,MTMR3,AKAP5,ADCY6,FLNC,DUSP18,EYA1,CDC27,TCF7L2,AKAP1,PRKACB,BAD,YWHAH,PTPN14,SMAD3,PDE12,RA…
Regulation of eIF4 and p70S6K Signaling	0	1,91E-02	#NUM!	82/157 (52%)	0/157 (0%)	57/157 (36%)	18/157 (11%)	RAF1,EIF3C,RPS27,PPP2CA,PIK3R1,SOS2,PPP2R3B,HRAS,KRAS,EIF4A2,PAIP2,MAPK13,EIF2A,RPS11,ITGA3,EIF1,EIF3B,EIF4G2,PPM1J,IRS2,RPS2,FRS2,EIF1AY,ATM,ITGA4,PABPC1,PIK3C2B,AKT2,RRAS,ITGA5,RPS6,GAB1,PPP2R3A,PTPA,IRS1,PPP2R2B,PIK3CD,RPS25,EIF3K,PIK3CA,EIF2B4,EIF4EBP2,RPS3A,PPP2R2A,RPS18,EIF4G1,EIF2B2,EIF4E,EIF4EBP1,MTOR,AKT1,PIK3C3,RPS9,SOS1,EIF3A,PIK3R2,RPS5,RPS12,RPS24,ITGB1,RPS19,EIF3H,GRB2,PPP2R5D,ITGA2…
Glioma Invasiveness Signaling	0	2,86E-02	#NUM!	22/70 (31%)	0/70 (0%)	30/70 (43%)	18/70 (26%)	F2R,MAPK1,HMMR,PIK3R1,DIRAS3,HRAS,KRAS,PIK3R4,PTK2,RHOG,RHOB,MAPK3,ITGAV,MRAS,IRS2,FRS2,ITGB5,TIMP2,ATM,RND2,PIK3C2B,RRAS,FGFR1,RHOJ,MMP2,PIK3R3,RHOQ,RND3,GAB1,PTPN11,IRS1,RHOA,PIK3CD,FNBP1,PIK3CA,RHOT2,TIMP1,RHOT1,RHOD,PIK3C3,RHOU,PIK3R2,TIMP3,NRAS,PIK3C2A,RHOC,GRB2,PLAUR,RRAS2,CD44,PIK3CB,PLAU
Breast Cancer Regulation by Stathmin1	0	2,44E-02	#NUM!	77/205 (38%)	0/205 (0%)	83/205 (40%)	45/205 (22%)	TUBA1B,RAF1,CAMK1,PPP2CA,PIK3R1,ADCY4,SOS2,PPP2R3B,HRAS,KRAS,ARHGEF1,PPP1R14B,GNB1,GNB4,PAK1,PPM1J,PLCB1,IRS2,GNA13,PRKD3,FRS2,GNG12,PRKD1,ATM,TP53,PIK3C2B,CCNE2,ARHGEF4,RRAS,TUBB2A,ARHGEF17,ITPR1,GAB1,PPP2R3A,PTPA,IRS1,PPP2R2B,ARHGEF6,E2F1,ITPR3,GNB2,PRKACA,ARHGEF18,PIK3CD,ARHGEF10,ARHGEF9,CAMK2G,PIK3CA,PPP2R2A,ARHGEF7,PPP1R3C,TUBB2B,ARHGEF19,PIK3C3,SOS1,CAMK1G,RB1CC1,E2F5,PRKCE,PIK3R2,ARHGEF3,G…
Regulation of IL-2 Expression in Activated and Anergic T Lymphocytes	0	1,25E-02	#NUM!	19/80 (24%)	0/80 (0%)	43/80 (54%)	18/80 (23%)	MAP2K4,RAF1,TGFBR1,MAPK1,NFATC3,SMAD3,SOS2,HRAS,KRAS,TGFBR2,IKBKB,MAP2K2,TGFB1,PPP3R1,MAPK3,MRAS,NFKBIB,SMAD2,RRAS,RAC1,MALT1,NFKB2,PPP3CC,MAPK12,NFKBID,PLCG2,LAT,MAPK10,TGFB3,RELA,FYN,CAMK4,NFKBIE,NFKB1,NFATC1,NFKBIA,JUN,NFAT5,PPP3CB,SOS1,TGFB2,SMAD4,CHUK,MAP2K1,PPP3CA,VAV2,MAP2K7,NRAS,GRB2,CHP1,MAP3K1,MAPK8,PLCG1,MAPK9,TOB1,NFATC4,FOS,CALM1 (includes others),RRAS2,BCL10,NFATC2,ELK1
TWEAK Signaling	0	2,86E-02	#NUM!	13/35 (37%)	0/35 (0%)	19/35 (54%)	3/35 (9%)	RELA,TRAF3,NFKBIE,NFKB1,TNFRSF12A,CASP6,IKBKB,TRADD,NFKBIA,CASP9,TNFSF12,BID,CHUK,CASP8,NFKBIB,BIRC3,TRAF1,NAIP,MAP3K14,CASP3,APAF1,NFKB2,BAG4,XIAP,FADD,NFKBID,TRAF2,RIPK1,TNFRSF25,CYCS,CASP7,BIRC2
Nur77 Signaling in T Lymphocytes	0	1,69E-02	#NUM!	11/59 (19%)	0/59 (0%)	19/59 (32%)	29/59 (49%)	CAMK4,HLA-A,HLA-B,SIN3B,NFATC1,BCL2,CABIN1,EP300,CASP9,PPP3CB,HLA-DMA,PPP3R1,PPP3CA,MAP3K2,HDAC9,CASP3,HDAC2,CHP1,HDAC1,APAF1,PPP3CC,SIN3A,CALM1 (includes others),MEF2D,NR4A1,CYCS,MAPK7,RXRA,MAP3K3,MAP2K5
Role of PI3K/AKT Signaling in the Pathogenesis of Influenza	0	2,53E-02	#NUM!	16/79 (20%)	0/79 (0%)	32/79 (41%)	31/79 (39%)	RELA,PIK3CA,IFNE,MAPK1,PIK3R1,NFKBIE,IFNB1,CRK,IRF3,PIK3R4,NFKB1,MLH1,CASP9,AKT1,NFKBIA,MAP2K2,MAPK3,PIK3C3,AKT3,IRS2,PIK3R2,GSK3B,NFKBIB,PLAC8,MAP2K1,FRS2,ATM,KPNA3,PIK3C2B,AKT2,PIK3C2A,GRB2,CRKL,FGFR1,GNAI1,NFKB2,PIK3R3,GNAI2,GNAI3,NFKBID,GAB1,PTPN11,IRS1,ZNF346,PIK3CB,PIK3CD,OPN1SW,IFNAR1
Inhibition of Angiogenesis by TSP1	0	2,94E-02	#NUM!	12/34 (35%)	0/34 (0%)	17/34 (50%)	5/34 (15%)	MAP2K4,FYN,TGFBR1,MAPK1,CD36,MAPK13,MAPK11,VEGFA,TGFBR2,CD47,AKT1,JUN,THBS1,TGFB1,SDC2,AKT3,GUCY1B1,HSPG2,TP53,AKT2,SDC1,CASP3,GUCY1A1,MAPK8,MAPK9,MAPK12,MAPK14,MAPK10,GUCY1A2
Intrinsic Prothrombin Activation Pathway	0	2,38E-02	#NUM!	6/42 (14%)	0/42 (0%)	4/42 (10%)	32/42 (76%)	COL1A2,COL1A1,F10,COL5A3,F8,PROS1,COL18A1,COL11A2,THBD,COL3A1
Cyclins and Cell Cycle Regulation	0	1,23E-02	#NUM!	31/81 (38%)	0/81 (0%)	42/81 (52%)	8/81 (10%)	CDKN2A,RAF1,PPP2CA,SUV39H1,PPP2R5B,CDKN2C,CCNB2,PPP2R3B,SKP1,CCND1,HDAC6,RB1,E2F6,CCND3,TGFB1,PPM1J,HDAC11,HDAC7,PPM1L,GSK3B,ATM,CDC25A,TP53,CCNE2,E2F4,HDAC4,TFDP1,HDAC2,HDAC8,WEE1,CDK7,CDK6,CCNB1,HDAC5,SKP2,PPP2CB,PPP2R1A,CCND2,HDAC3,PTPA,PPP2R3A,PPP2R2B,E2F1,TGFB3,CDK2,PA2G4,PPP2R2A,CUL1,CDK4,ABL1,E2F3,CDKN2B,CCNA2,E2F5,TGFB2,PPP2R5C,FBXL5,HDAC9,CCNH,PPP2R5D,HDAC1,CDK1,PPP2R5A,SIN3A,CDKN2D,CCNE…
Dopamine-DARPP32 Feedback in cAMP Signaling	0	2,44E-02	2,000	50/164 (30%)	0/164 (0%)	59/164 (36%)	55/164 (34%)	KCNJ2,PPP2CA,ADCY4,PPP2R3B,ATP2A2,PPP1R14B,PPM1J,ATF4,PLCB1,PLCL1,PRKD3,GUCY1B1,PRKD1,GUCY1A1,CREBBP,CREB3,CSNK1D,CACNA1C,PLCL2,ITPR1,CREB5,CACNA1A,ATF2,PPP2R3A,PTPA,PLCG2,PPP2R2B,ITPR3,CREM,PRKACA,PPP2R2A,PDIA3,PPP1R3C,GRIN2D,EP300,GRINA,PLCD1,CREB1,PRKCE,PPP3CA,CSNK1G3,PPP2R5D,GNAQ,ADCY6,PLCG1,PPP2R5A,CALM1 (includes others),GNAI3,CAMKK1,PPP2R5E,PRKACB,GRIN2A,CSNK1G1,PPP2R5B,CSNK1A1,PRKG2,PLCD3…
NGF Signaling	0	1,65E-02	#NUM!	42/121 (35%)	0/121 (0%)	58/121 (48%)	21/121 (17%)	RAF1,PIK3R1,SOS2,HRAS,KRAS,MAP3K4,MAP3K10,TRAF4,ATF4,IRS2,FRS2,MAP3K2,ATM,TP53,PIK3C2B,AKT2,RRAS,CREBBP,CREB3,NFKB2,CREB5,RAP1A,ATF2,TRAF6,MAP3K12,GAB1,PLCG2,IRS1,PIK3CD,RPS6KA1,MAPK7,RAP1B,PIK3CA,TRIO,CRK,MAP3K5,EP300,AKT1,PIK3C3,SOS1,CREB1,PIK3R2,RPS6KA2,SMPD3,GRB2,MAPK8,PLCG1,MAP3K8,MAP3K3,MAP2K4,MAP3K11,MAPK1,PDPK1,PIK3R4,ROCK2,IKBKB,RHOG,MAP2K2,SMPD4,MAPK3,MRAS,MAP3K7,MAP3K14,RPS6KB1,FGFR1,M…
Gap Junction Signaling	0	3,08E-02	#NUM!	55/195 (28%)	0/195 (0%)	73/195 (37%)	67/195 (34%)	RAF1,DBN1,TUBA1B,HTR2B,PIK3R1,ADCY4,SOS2,HRAS,KRAS,CAV1,PLCB1,IRS2,PLCL1,FRS2,PRKD3,GUCY1B1,PRKD1,MAP3K2,ATM,PIK3C2B,AKT2,GUCY1A1,RRAS,TUBB2A,CSNK1D,PLCL2,ITPR1,GAB1,ACTA2,NPR3,PLCG2,IRS1,ITPR3,PRKACA,PIK3CD,MAPK7,NPR2,ACTG1,PIK3CA,PDIA3,GRIA1,TUBB2B,PLCD1,AKT1,PIK3C3,SOS1,PRKCE,GRIK2,PIK3R2,CTNNB1,PPP3CA,EGFR,GRB2,TJP1,TUBB4B,CSNK1G3,ACTB,GNAQ,ADCY6,PLCG1,GJC1,GNAI3,NOV,TUBA1A,PRKACB,MAPK1,CSNK1…
Telomerase Signaling	0	9,01E-03	#NUM!	29/111 (26%)	0/111 (0%)	60/111 (54%)	22/111 (20%)	RAF1,MAPK1,PPP2CA,PIK3R1,PPP2R5B,SOS2,HRAS,PDPK1,PPP2R3B,KRAS,PIK3R4,HDAC6,MYC,RB1,MAP2K2,ETS2,PPM1J,MAPK3,HDAC11,HDAC7,PPM1L,MRAS,IRS2,FRS2,ATM,ETS1,TP53,PIK3C2B,AKT2,HDAC4,HDAC2,HDAC8,RRAS,FGFR1,DKC1,HDAC5,ELF1,TERF2,PIK3R3,PPP2CB,PPP2R1A,HDAC3,PTPN11,GAB1,PTPA,PPP2R3A,IRS1,PPP2R2B,E2F1,HSP90AA1,TINF2,PIK3CD,ELK3,PIK3CA,PPP2R2A,TERF2IP,ABL1,EGF,PTGES3,SHC1,ELF4,HSP90B1,AKT1,HSP90AB1,SP1,PIK3C3,…
eNOS Signaling	0	2,91E-02	2,236	34/172 (20%)	0/172 (0%)	62/172 (36%)	76/172 (44%)	PRKACB,HSPA14,PRKAB1,PRKAB2,PIK3R1,ADCY4,CHRNB1,HSPA1A/HSPA1B,PDPK1,HSPA5,PIK3R4,VEGFA,HSPA4,CHRM2,NOSIP,CASP9,LPAR2,CAV1,PRKAA1,IRS2,FRS2,PRKD3,PRKD1,GUCY1B1,DNM2,ATM,PIK3C2B,AKT2,GUCY1A1,CASP3,ITPR2,FGFR1,HSPA9,VEGFC,ITPR1,HSPA8,PIK3R3,ADCY9,PTPN11,GAB1,PLCG2,IRS1,PRKCD,ITPR3,PRKACA,GUCY1A2,HSP90AA1,PIK3CD,ESR1,PIK3CA,CAMK4,VEGFB,SLC7A1,CHRM3,PDGFC,HSPA1L,PRKAG1,PGF,BDKRB2,CCNA2,AQP3,HSP90B1,AK…
Ephrin A Signaling	0	1,67E-02	#NUM!	12/60 (20%)	0/60 (0%)	26/60 (43%)	22/60 (37%)	FYN,PIK3CA,PIK3R1,EPHA4,PIK3R4,BCAR1,LIMK1,PTK2,ROCK2,PAK1,CFL2,EFNA5,PIK3C3,IRS2,PIK3R2,FRS2,ATM,VAV2,EPHA7,PIK3C2B,PIK3C2A,CFL1,GRB2,FGFR1,RAC1,EFNA4,ROCK1,PIK3R3,GAB1,PTPN11,CDC42,RHOA,IRS1,ADAM10,EPHA5,PIK3CB,PIK3CD,EPHA2
Ephrin B Signaling	0	1,37E-02	#NUM!	34/73 (47%)	0/73 (0%)	28/73 (38%)	11/73 (15%)	RAC2,MAPK1,ITSN1,EPHB2,AXIN1,RACK1,GNB5,CXCL12,HRAS,ACP1,LIMK1,PTK2,GNB1,ROCK2,NCK2,GNB4,PAK1,EPHB1,GNB3,CFL2,MAPK3,MRAS,GNA13,EFNB3,GNG12,CFL1,KALRN,GNG2,RAC1,GNAZ,RAC3,CBL,CDC42,RHOA,GNAO1,GNB2,RGS3,GNA11,GNA14,HNRNPK,EPHB6,EFNB2,GNG11,EFNB1,ITSN2,GNG5,CTNNB1,GNB1L,VAV2,GNG4,PXN,EPHB4,GNAS,GNA12,GNAQ,GNAI1,GNAI2,ROCK1,GNAI3,ABI1,CAP1,EPHB3
ErbB2-ErbB3 Signaling	0	1,45E-02	#NUM!	18/69 (26%)	0/69 (0%)	37/69 (54%)	14/69 (20%)	RAF1,MAPK1,BAD,PIK3R1,SOS2,HRAS,PDPK1,GSK3A,KRAS,PIK3R4,CCND1,PTEN,MYC,MAP2K2,MAPK3,MRAS,IRS2,GSK3B,FRS2,ATM,PIK3C2B,STAT5A,RRAS,FGFR1,TYK2,NRG4,STAT3,PIK3R3,GAB1,PTPN11,IRS1,ETV4,PIK3CD,PIK3CA,NRG1,SHC1,JUN,AKT1,SP1,PIK3C3,SOS1,ERBB2,PIK3R2,STAT5B,MAP2K1,NRAS,PIK3C2A,GRB2,ERBB3,RRAS2,FOXO1,PIK3CB,CDKN1B,JAK3,ELK1
ErbB4 Signaling	0	1,39E-02	#NUM!	16/72 (22%)	0/72 (0%)	36/72 (50%)	20/72 (28%)	RAF1,MAPK1,PIK3R1,SOS2,HRAS,NCSTN,PDPK1,KRAS,PIK3R4,MAP2K2,MAPK3,MRAS,IRS2,PRKD3,FRS2,PRKD1,ATM,PIK3C2B,YAP1,RRAS,FGFR1,NRG4,PIK3R3,GAB1,PTPN11,PRKCD,IRS1,APH1A,PLCG2,APH1B,PIK3CD,ADAM17,PIK3CA,PSENEN,PSEN2,NRG1,SHC1,AKT1,PIK3C3,SOS1,PRKCE,PIK3R2,MAP2K1,PRKCA,NRAS,PIK3C2A,GRB2,PLCG1,PRKCI,RRAS2,PIK3CB,PSEN1
Nicotine Degradation III	0	1,79E-02	#NUM!	3/56 (5%)	0/56 (0%)	8/56 (14%)	45/56 (80%)	LARGE1,POR,EXT2,CYP2U1,CYP2J2,CSGALNACT1,B3GAT3,AOX1,CYP1B1,B4GAT1,CYP2S1
D-myo-inositol-5-phosphate Metabolism	0	2,48E-02	0,000	62/161 (39%)	0/161 (0%)	56/161 (35%)	43/161 (27%)	MINPP1,DUSP8,MTMR9,PPFIA3,ACP1,NUDT14,ACP5,PPP4C,PPP1R14B,ATP1A1,PLCB1,DUSP11,PRUNE1,DUSP12,RNGTT,PIP4P1,PPTC7,PLPP6,PTPRH,MTMR4,INPP5F,PIP4P2,PPP2R3A,PTPA,PLCG2,PPM1H,DUSP23,PIP4K2A,PIP4K2C,NUDT1,PPP1R12C,PTPN2,PTPN13,NUDT9,NT5C,STYX,PPM1K,OCRL,PTPN12,DUSP2,UBLCP1,PLCD1,MTMR6,DUSP5,PTPRJ,INPP5B,PPP3CA,WBP11,PPFIA1,PLPP7,PPP1R8,PPP2R5D,DOT1L,PLCG1,PPP4R1,PPP2R5A,NUDT5,TNS3,NUDT16,PPP2R5E,PPFIA4,S…
Melatonin Degradation I	0	1,54E-02	#NUM!	4/65 (6%)	0/65 (0%)	7/65 (11%)	54/65 (83%)	LARGE1,POR,EXT2,CYP2U1,SULT1A3/SULT1A4,CYP2J2,CSGALNACT1,B3GAT3,CYP1B1,B4GAT1,CYP2S1
Pyridoxal 5'-phosphate Salvage Pathway	0	3,08E-02	#NUM!	19/65 (29%)	0/65 (0%)	38/65 (58%)	8/65 (12%)	MAP2K4,MAPK1,SGK1,CSNK1A1,LIMK2,LIMK1,PAK1,CDK8,MAP2K2,PIM1,MAPK3,PRPF4B,PRKAA1,HIPK1,CDK18,GRK4,DAPK1,AKT2,CDK7,CSNK1D,CDK6,GRK5,PKN1,ARAF,PRKCD,GRK6,MAP2K3,MAPK7,NEK2,ADPGK,CDK2,MAP2K6,DMPK,FAM20B,CDK4,TTK,IRAK1,BRAF,PRKX,PNPO,CDK5,PRKAA2,PRKCE,MAP2K1,MAP3K6,MAPK6,MAPK8,MAPK9,PLK1,CDK1,PAK3,PAK2,POMK,MAP3K8,EIF2AK2,ACVR2A,DYRK1A
tRNA Charging	0	2,56E-02	#NUM!	29/39 (74%)	0/39 (0%)	9/39 (23%)	1/39 (3%)	CARS,GARS,HARS,DARS2,NARS2,QARS,FARSB,NARS,LARS,PARS2,TARS2,FARS2,KARS,DARS,EARS2,SARS2,VARS,SARS,IARS,RARS2,IARS2,TARSL2,CARS2,MARS2,LARS2,TARS,HARS2,MARS,EPRS,FARSA,WARS2,WARS,YARS2,RARS,YARS,VARS2,AARS2,AARS
Nicotine Degradation II	0	1,54E-02	#NUM!	4/65 (6%)	0/65 (0%)	10/65 (15%)	51/65 (78%)	CYP2U1,CSGALNACT1,FMO5,CYP1B1,B4GAT1,LARGE1,POR,EXT2,CYP2J2,FMO1,AOX1,B3GAT3,FMO4,CYP2S1
Serotonin Degradation	0	2,6E-02	#NUM!	19/77 (25%)	0/77 (0%)	9/77 (12%)	49/77 (64%)	HSD17B10,ALDH4A1,B4GAT1,ADH5,ALDH2,EXT2,AKR1A1,ALDH1A1,ALDH1A3,RDH14,ALDH3A2,SULT1A3/SULT1A4,ALDH7A1,ALDH1B1,CSGALNACT1,ALDH9A1,IL4I1,LARGE1,ALDH1L2,SMOX,ALDH1A2,ADH1B,PECR,ALDH3B1,B3GAT3,ADHFE1,DHRS4,MAOA
3-phosphoinositide Degradation	0	2,55E-02	0,000	62/157 (39%)	0/157 (0%)	57/157 (36%)	38/157 (24%)	MINPP1,DUSP8,MTMR9,PPFIA3,ACP1,NUDT14,ACP5,PPP4C,PPP1R14B,ATP1A1,DUSP11,PRUNE1,DUSP12,RNGTT,PIP4P1,PPTC7,PLPP6,SYNJ2,PTPRH,MTMR4,INPP4B,INPP5F,PIP4P2,PPP2R3A,PTPA,PPM1H,DUSP23,NUDT1,PPP1R12C,PTPN2,PTPN13,NUDT9,MTMR1,NT5C,STYX,PPM1K,PTPN12,OCRL,DUSP2,UBLCP1,MTMR6,DUSP5,PTPRJ,INPP5B,MTM1,PPP3CA,MTMR3,WBP11,PPFIA1,PLPP7,PPP1R8,INPP5E,PPP2R5D,DOT1L,PPP4R1,PPP2R5A,NUDT5,TNS3,NUDT16,PPP2R5E,PPFIA4,SOCS…
Superpathway of Melatonin Degradation	0	2,86E-02	#NUM!	6/70 (9%)	0/70 (0%)	8/70 (11%)	56/70 (80%)	CYP2U1,CSGALNACT1,B4GAT1,CYP1B1,IL4I1,LARGE1,POR,EXT2,SMOX,SULT1A3/SULT1A4,CYP2J2,B3GAT3,MAOA,CYP2S1
Stearate Biosynthesis I (Animals)	0	2,27E-02	#NUM!	14/44 (32%)	0/44 (0%)	15/44 (34%)	15/44 (34%)	PORCN,GNPAT,ACOT7,SLC27A4,SLC27A5,FASN,ACSL5,ZADH2,ACOT1,ACSL4,ACOT8,MBOAT7,THEM4,BDH2,ACSL3,LPCAT4,ELOVL1,ELOVL6,ACOT2,FAM213B,SRD5A3,DHCR24,PPT1,DBT,ELOVL2,SLC27A1,SLC27A3,ACOT9,ACSL1
Ethanol Degradation II	0	2,7E-02	#NUM!	17/37 (46%)	0/37 (0%)	6/37 (16%)	14/37 (38%)	HSD17B10,ALDH1B1,ALDH4A1,ACSS1,ALDH9A1,ADH5,ALDH2,AKR1A1,ALDH1A1,ACSS3,ALDH1L2,ALDH1A3,RDH14,ALDH3A2,ACSS2,ALDH1A2,ADH1B,PECR,ALDH3B1,ADHFE1,ACSL1,ALDH7A1,DHRS4
Fatty Acid β-oxidation I	0	3,12E-02	#NUM!	14/32 (44%)	0/32 (0%)	9/32 (28%)	9/32 (28%)	HSD17B10,ACSL3,ECHS1,ACAA1,ACAA2,SLC27A4,ECI1,SLC27A5,SCP2,ECI2,ACSL5,AUH,HADHB,ACSL4,SLC27A1,SLC27A3,IVD,EHHADH,HSD17B4,ACADM,ACSL1,HADHA,HADH
Gαi Signaling	0	2,5E-02	#NUM!	35/120 (29%)	0/120 (0%)	33/120 (28%)	52/120 (43%)	PRKACB,RAF1,MAPK1,ADCY4,RACK1,SOS2,GNB5,HRAS,KRAS,GNB1,CHRM2,GNB4,LTB4R,GNB3,MAPK3,RGS10,CAV1,MRAS,RGS14,RALGDS,GNG12,RRAS,GNG2,RALB,RGS4,STAT3,RAP1A,S1PR3,ADCY9,ADRA2A,NPR3,PRKACA,GNB2,AGTR1,OPN1SW,GPR17,RALA,PTGER3,RGS12,PRKAG1,OPRL1,SHC1,GNG11,SOS1,PRKAR1B,ADORA1,GNG5,GNB1L,GNG4,SRC,GNAS,NRAS,GRB2,ADCY3,PRKAR2A,ADCY6,GNAI1,GABBR1,GNAI2,GNAI3,GABBR2,PRKAR2B,RRAS2,LPAR1,S1PR1,PRKAG2,ADCY7,PRKAR1A
Gαq Signaling	0	1,86E-02	#NUM!	51/161 (32%)	0/161 (0%)	63/161 (39%)	47/161 (29%)	RAF1,PLD2,HTR2B,PIK3R1,GNB1,GNB4,HRH1,GYS1,PLCB1,IRS2,NFKBIB,FRS2,PRKD3,PRKD1,GNG12,ATM,RND2,PIK3C2B,AKT2,PLD3,ITPR1,NFKB2,PLD1,ADRA1D,GAB1,PLCG2,IRS1,ITPR3,GNB2,PIK3CD,NAPEPLD,PIK3CA,PTK2B,RHOT2,GNA11,GNA14,AKT1,RHOD,PIK3C3,RHOU,PRKCE,PIK3R2,GNG5,GNB1L,PPP3CA,GNG4,RGS2,RHOC,GRB2,CSK,GNAQ,PLCG1,PLD6,CALM1 (includes others),MAPK1,GRK2,NFATC3,DIRAS3,RACK1,GNB5,PIK3R4,ROCK2,IKBKB,RHOG,GNB3,MAP2K2,RH…
PEDF Signaling	0	2,3E-02	#NUM!	26/87 (30%)	0/87 (0%)	45/87 (52%)	16/87 (18%)	RAF1,MAPK1,PIK3R1,SRF,HRAS,KRAS,MAPK13,PIK3R4,ROCK2,IKBKB,SOD2,MAPK3,MRAS,IRS2,NFKBIB,FRS2,ATM,TP53,PIK3C2B,AKT2,RRAS,FGFR1,RAC1,ZEB1,NFKB2,MAPK12,PIK3R3,BCL2L1,NFKBID,GAB1,PTPN11,RHOA,IRS1,PIK3CD,CFLAR,TCF7,RELA,TCF4,PIK3CA,GDNF,BDNF,NFKBIE,NFKB1,NGF,MAPK11,FAS,BCL2,TCF12,NFKBIA,AKT1,PIK3C3,AKT3,CHUK,PIK3R2,CASP8,PPARG,ARHGAP22,NRAS,WASF2,PIK3C2A,GRB2,SERPINF1,TCF7L1,PNPLA2,ROCK1,RRAS2,MAPK14,PI…
Regulation of the Epithelial-Mesenchymal Transition Pathway	0	3,17E-02	#NUM!	43/189 (23%)	0/189 (0%)	87/189 (46%)	59/189 (31%)	RAF1,TGFBR1,AXIN1,PIK3R1,SOS2,NCSTN,HRAS,KRAS,PARD6G,BCL9,MAML1,PYGO1,IRS2,FRS2,WNT5B,ATM,PDGFRB,ETS1,SMAD2,PIK3C2B,AKT2,JAG2,TWIST2,RRAS,SNAI1,MMP2,NFKB2,STAT3,ZEB1,TCF3,MET,PYGO2,CDH2,DVL2,ARAF,GAB1,APH1A,IRS1,APH1B,MAP2K3,PIK3CD,PDGFD,NOTCH1,MAP2K6,PIK3CA,ADAM17,TCF4,SNAI2,PSENEN,FGF2,TWIST1,PSEN2,FZD1,JAK2,SMURF1,NOTCH2,AKT1,PIK3C3,SOS1,PIK3R2,CTNNB1,FGF7,EGFR,GRB2,EGR1,ZEB2,RBPJ,FGF11,DVL3,J…
Role of p14/p19ARF in Tumor Suppression	0	2,33E-02	#NUM!	10/43 (23%)	0/43 (0%)	21/43 (49%)	12/43 (28%)	CDKN2A,NPM1,PIK3CA,PIK3R1,TTF1,PIK3R4,RB1,PIK3C3,SENP3,IRS2,PIK3R2,FRS2,POLR3D,ATM,TP53,PIK3C2B,PIK3C2A,NPM3,GRB2,FGFR1,RAC1,SF3A1,MDM2,PIK3R3,GAB1,PTPN11,IRS1,E2F1,PIK3CD,PIK3CB,UBTF
UVC-Induced MAPK Signaling	0	2,33E-02	#NUM!	18/43 (42%)	0/43 (0%)	19/43 (44%)	6/43 (14%)	MAP2K4,RAF1,MAPK1,HRAS,KRAS,SMPD1,MAPK13,MAPK11,BRAF,JUN,SMPD4,MAP2K2,MAPK3,MRAS,PRKCE,MAP2K1,PRKD3,SMPD3,PRKD1,PRKCA,EGFR,TP53,SRC,NRAS,RRAS,MAPK8,MAPK9,MAPK12,SMPD2,FOS,PRKCI,MAPK14,RRAS2,ARAF,PRKCD,MAPK10,ATR
HIPPO signaling	0	2,3E-02	#NUM!	36/87 (41%)	0/87 (0%)	41/87 (47%)	10/87 (11%)	SAV1,YWHAH,PPP2CA,SMAD3,PPP2R5B,NF2,MST1,PPP2R3B,FRMD6,SKP1,LATS2,PPP1R14B,YWHAQ,STK4,AJUBA,PPP1R7,PPM1J,PPM1L,DLG4,MOB1A,PPP1CA,TEAD2,SMAD1,LATS1,DLG1,SMAD2,TJP2,YWHAG,YAP1,YWHAE,YWHAB,CSNK1D,YWHAZ,PPP1R14A,PPP1R11,TP53BP2,SKP2,ITCH,PPP2CB,PPP2R1A,DLG5,PTPA,PPP2R3A,PPP2R2B,SCRIB,PARD3,TEAD4,FAT4,PPP2R2A,WWTR1,PPP1R3C,CUL1,PPP1CB,SMAD5,CSNK1E,TEAD1,PPP1CC,PPP1R12A,PPP1R10,LLGL1,SMAD4,PPP2R5C,AMOT…
Estrogen Receptor Signaling	0	7,81E-03	#NUM!	49/128 (38%)	0/128 (0%)	61/128 (48%)	18/128 (14%)	MED13,RAF1,TAF11,POLR2F,SOS2,HRAS,KRAS,MNAT1,THRAP3,MED21,MED16,POLR2I,RRAS,MED1,CDK7,CREBBP,GTF2F1,MED12,TAF9B,TAF4B,TAF5,ERCC3,SPEN,MED31,GTF2H1,MED13L,POLR2J,SMARCA4,G6PC3,EP300,KAT2B,NCOA2,CTBP2,SOS1,NCOR1,TAF3,GTF2H3,POLR2J2/POLR2J3,PRKDC,SRA1,MED20,GRB2,MED30,HNRNPD,MED27,GTF2E1,TRRAP,NRIP1,NCOR2,MED4,PPARGC1A,POLR2D,MAPK1,TAF10,TAF13,CTBP1,DDX5,CDK8,MED17,MAP2K2,RUNX2,MAPK3,MRAS,POLR2L,PEL…
Cell Cycle: G1/S Checkpoint Regulation	0	1,49E-02	#NUM!	26/67 (39%)	0/67 (0%)	37/67 (55%)	4/67 (6%)	RPL11,CDKN2A,BMI1,SMAD3,PAK1IP1,SUV39H1,CDKN2C,RBL1,SKP1,CCND1,HDAC6,MYC,RB1,E2F6,CCND3,TGFB1,HDAC11,HDAC7,GSK3B,ATM,CDC25A,TP53,CCNE2,RBL2,E2F4,HDAC4,TFDP1,HDAC2,HDAC8,CDK6,HDAC5,SKP2,CCND2,HDAC3,MAX,E2F1,TGFB3,GNL3,CDK2,PA2G4,CUL1,CDK4,ABL1,E2F3,CDKN2B,NRG1,TGFB2,E2F5,SMAD4,FBXL5,HDAC9,HDAC1,MDM2,SIN3A,CDKN2D,CCNE1,FOXO1,E2F7,CDKN1A,RPL5,BTRC,ATR,CDKN1B
SAPK/JNK Signaling	0	2,88E-02	#NUM!	33/104 (32%)	0/104 (0%)	49/104 (47%)	22/104 (21%)	MAP2K4,RAC2,MAP3K11,DUSP8,NFATC3,PIK3R1,SOS2,HRAS,KRAS,MAP3K4,PIK3R4,GNB1,MAP3K10,GNB3,MAP3K7,MRAS,IRS2,GNA13,FRS2,TAB1,MAP3K2,ATM,TP53,PIK3C2B,RRAS,MAP3K13,FGFR1,CRKL,GNG2,MAPK8IP2,RAC1,MAPK12,MAPK8IP3,RAC3,MAPK8IP1,ATF2,PIK3R3,MAP4K3,DAXX,MAP3K12,PTPN11,GAB1,CDC42,IRS1,MAP3K20,MAPK10,PIK3CD,DUSP4,MAP4K5,PIK3CA,CRK,MAP3K5,NFATC1,HNRNPK,SHC1,TRADD,GNG11,JUN,GADD45A,PIK3C3,DUSP10,SOS1,PIK3R2,GNG5,…
PTEN Signaling	0	2,52E-02	#NUM!	45/119 (38%)	0/119 (0%)	52/119 (44%)	22/119 (18%)	RAC2,RAF1,FOXO4,CSNK2A1,TGFBR1,MAPK1,YWHAH,BAD,PIK3R1,TGFBR3,SOS2,PDPK1,HRAS,KRAS,GSK3A,CCND1,PTEN,TGFBR2,PTK2,IKBKB,ITGA3,CASP9,MAP2K2,MAPK3,MRAS,GSK3B,ITGA4,PDGFRB,RPS6KB1,AKT2,CASP3,SHARPIN,RRAS,FGFR1,RAC1,ITGA5,PREX2,NFKB2,RAC3,DDR1,PIK3R3,SYNJ2,BCL2L1,CBL,INPP5F,CDC42,PIK3CD,INSR,INPP5K,FGFRL1,MAGI3,MAST2,RELA,PIK3CA,ILK,BMPR2,INPPL1,NFKB1,BCAR1,OCRL,BCL2,SHC1,AKT1,BMPR1A,INPP5B,FOXO3,SOS1,P…
Nitric Oxide Signaling in the Cardiovascular System	0	2,65E-02	#NUM!	26/113 (23%)	0/113 (0%)	44/113 (39%)	43/113 (38%)	PRKACB,MAPK1,PIK3R1,ARG2,PRKG2,PIK3R4,ATP2A2,VEGFA,MAP2K2,MAPK3,CAV1,PRKAA1,IRS2,FRS2,PRKD3,PRKD1,GUCY1B1,ATM,PIK3C2B,AKT2,GUCY1A1,ITPR2,FGFR1,CACNA1C,VEGFC,ATP2A3,ITPR1,CACNA1A,PDE1C,PIK3R3,PTPN11,GAB1,PRKCD,IRS1,ITPR3,PRKACA,GUCY1A2,HSP90AA1,PIK3CD,PIK3CA,CAMK4,VEGFB,SLC7A1,PDE1A,PDGFC,PRKAG1,PGF,BDKRB2,HSP90B1,AKT1,HSP90AB1,PIK3C3,PRKAR1B,PRKCE,AKT3,PIK3R2,MAP2K1,PRKCA,FLT1,PIK3C2A,GRB2,PRKAR2…
Amyloid Processing	0	1,96E-02	#NUM!	28/51 (55%)	0/51 (0%)	16/51 (31%)	7/51 (14%)	PRKACB,CSNK2A1,MAPK1,PSENEN,MARK1,CSNK1A1,NCSTN,PSEN2,MAPK13,MAPK11,PRKAG1,CDK5R1,CSNK1E,AKT1,CDK5,MAPK3,PRKAR1B,AKT3,PRKCE,CSNK2B,GSK3B,CAPN10,CAPN5,AKT2,CSNK1D,PRKAR2A,BACE1,MAPK12,APP,CSNK2A2,PRKAR2B,MAPK14,CAPNS1,CAPN1,APH1A,PRKACA,PRKAG2,APH1B,CAPN2,BACE2,CAPN7,PRKAR1A,CAPN3,PSEN1
Cell Cycle: G2/M DNA Damage Checkpoint Regulation	0	0.02	#NUM!	13/50 (26%)	0/50 (0%)	33/50 (66%)	4/50 (8%)	CDKN2A,YWHAH,PTPMT1,CUL1,ABL1,CCNB2,SKP1,CHEK1,EP300,PPM1D,CDC25B,YWHAQ,TOP2B,KAT2B,GADD45A,TRIP12,TOP2A,FBXL5,HIPK2,BRCA1,CHEK2,ATM,TP53,PRKDC,CDC25C,YWHAG,CKS2,YWHAE,YWHAB,WEE1,CDK7,YWHAZ,PLK1,MDM2,AURKA,CDK1,CCNB1,SKP2,MDM4,CDKN1A,CKS1B,PKMYT1,BTRC,BORA,ATR,RPS6KA1
GABA Receptor Signaling	0	2,11E-02	#NUM!	23/95 (24%)	0/95 (0%)	16/95 (17%)	56/95 (59%)	CACNA1I,AP2A1,UBQLN1,ABAT,ADCY4,AP2B1,CACNA1H,CACNB3,AP1B1,GPHN,KCNN2,AP2A2,NSF,AP1G2,GPR37,UBA52,MRAS,CACNG8,ALDH5A1,AP2M1,UBB,CACNB1,GNAS,ADCY3,ADCY6,CACNA1C,GABBR1,AP2S1,ALDH9A1,GABRE,CACNA1A,DNM1,ADCY9,GABBR2,CACNA2D1,RPS27A,GABARAP,UBC,ADCY7
Xenobiotic Metabolism Signaling	0	3,1E-02	#NUM!	83/290 (29%)	0/290 (0%)	103/290 (36%)	104/290 (36%)	RAF1,CAMK1,PPP2CA,PIK3R1,MAF,GCLC,PPP2R3B,HRAS,KRAS,MAP3K4,IL6,MAPK13,ARNT,CHST2,MAP3K10,KEAP1,PPM1J,SUMO1,IRS2,PRKD3,FRS2,ALDH6A1,AHR,PRKD1,MAP3K2,GSTK1,ATM,ALDH7A1,PIK3C2B,ALDH1B1,MED1,RRAS,GSTM3,CREBBP,NFKB2,HS3ST3B1,MAP3K12,GAB1,PTPA,PPP2R3A,IRS1,PPP2R2B,PIK3CD,MAP2K3,MAPK7,ALDH16A1,RXRA,NDST1,GSTP1,CAMK2G,MAP2K6,ALDH4A1,PIK3CA,GSTM5,PPP2R2A,ABCC2,NQO2,HS2ST1,MAP3K5,HS3ST3A1,SOD3,EP300,UST,HS…
B Cell Receptor Signaling	0	2,6E-02	2,236	56/192 (29%)	0/192 (0%)	82/192 (43%)	54/192 (28%)	RAP2B,RAC2,RAF1,PIK3R1,SOS2,HRAS,KRAS,GSK3A,MAP3K4,MAPK13,MAP3K10,ATF4,IRS2,NFKBIB,FRS2,MAP3K2,ATM,ETS1,PIK3C2B,AKT2,CFL1,RRAS,CREBBP,CREB3,NFKB2,TCF3,CREB5,RAP1A,ATF2,SYNJ2,MAP3K12,GAB1,INPP5F,IRS1,PLCG2,MAP2K3,PIK3CD,CAMK2G,MAP2K6,RAP1B,RAP2A,PIK3CA,PTK2B,POU2F2,MAP3K5,OCRL,EP300,MTOR,AKT1,JUN,CARD10,INPP5B,PIK3C3,CREB1,SOS1,PIK3R2,PPP3CA,GRB2,EGR1,CSK,MAPK8,CALM1 (includes others),BCL10,LYN,MA…
cAMP-mediated signaling	0	3,07E-02	0,447	55/228 (24%)	0/228 (0%)	61/228 (27%)	112/228 (49%)	RAF1,CAMK1,ADCY4,AKAP9,CHRM2,LAMTOR3,LTB4R,RGS10,HTR7,ATF4,TDP2,ADORA2B,PKIA,APEX1,GRK4,CREBBP,CREB3,STAT3,CREB5,RAP1A,ATF2,PDE1C,S1PR3,PDE8A,AKAP13,NPR3,CREM,PRKACA,DUSP4,RPS6KA1,PDE6D,PKIG,CAMK2G,AKAP12,NAPEPLD,AKAP8,PDE7A,DUSP6,AKAP7,AKAP11,MPPE1,EP300,CREB1,CAMK1G,PDE4D,ADORA1,PPP3CA,AKAP5,RGS2,PTGIR,ADCY6,PLD6,CALM1 (includes others),GNAI3,S1PR1,AKAP1,PRKACB,MAPK1,GRK2,CAMK1D,PDE12,PDE3A,AKA…
Glutamate Receptor Signaling	0	1,75E-02	#NUM!	12/57 (21%)	0/57 (0%)	14/57 (25%)	31/57 (54%)	GRIN2A,CAMK4,SLC1A4,GRIN2D,GRIA1,SLC1A3,SLC38A1,HOMER3,GRINA,GNB1,GNG11,GNB3,HOMER1,DLG4,GRIK2,GNG5,GLS,GNG2,GRIP1,SLC1A1,CALM1 (includes others),PICK1,GLUL,SLC1A2,SLC1A7,GRIA3
Hypoxia Signaling in the Cardiovascular System	0	1,33E-02	#NUM!	28/75 (37%)	0/75 (0%)	39/75 (52%)	8/75 (11%)	UBE2A,UBE2V2,UBE2S,ARNT,PTEN,VEGFA,UBE2D4,UBE2B,SUMO1,ATF4,UBE2E3,NFKBIB,UBE2Q2,ATM,TP53,P4HB,UBE2Q1,COPS5,CREB3,CREBBP,CSNK1D,BIRC6,CREB3L4,CREB5,ATF2,UBE2G2,NFKBID,UBE2L3,UBE2D2,UBE2H,UBE2G1,HIF1AN,HSP90AA1,UBE2E1,VHL,UBE2I,UBE2J2,UBE2C,UBE2N,NFKBIE,UBE2Z,UBE2W,HIF1A,UBE2O,EP300,UBE2F,HSP90B1,NFKBIA,JUN,AKT1,HSP90AB1,EDN1,UBE2V1,CREB1,UBE2K,UBE2M,NQO1,UBE2R2,MDM2,UBE2D1,UBE2L6,UBE2T,UBE2J1,UBE2…
T Cell Receptor Signaling	0	2,75E-02	#NUM!	21/109 (19%)	0/109 (0%)	49/109 (45%)	39/109 (36%)	MAP2K4,RAF1,MAPK1,NFATC3,PIK3R1,SOS2,HRAS,KRAS,PIK3R4,IKBKB,TXK,MAP2K2,PPP3R1,MAPK3,MRAS,IRS2,RASA1,FRS2,ATM,PIK3C2B,RRAS,FGFR1,RAC1,MALT1,NFKB2,PPP3CC,PIK3R3,PTPRH,CBL,GAB1,PTPN11,IRS1,LAT,PIK3CD,RELA,FYN,PIK3CA,CAMK4,NFKB1,NFATC1,NFKBIA,JUN,NFAT5,PPP3CB,PIK3C3,SOS1,CHUK,PIK3R2,MAP2K1,PPP3CA,VAV2,NRAS,PIK3C2A,GRB2,CSK,MAP3K1,MAPK8,PLCG1,NFATC4,TEC,FOS,CALM1 (includes others),SHB,RRAS2,BCL10,PAG1…
G-Protein Coupled Receptor Signaling	0	2,17E-02	#NUM!	68/277 (25%)	0/277 (0%)	85/277 (31%)	124/277 (45%)	RAF1,HTR2B,PIK3R1,ADCY4,SOS2,HRAS,KRAS,HRH1,LAMTOR3,CHRM2,LTB4R,RGS10,HTR7,ATF4,PLCB1,TDP2,ADORA2B,IRS2,NFKBIB,FRS2,APEX1,ATM,PIK3C2B,GRK4,AKT2,RRAS,CREB3,CREBBP,NFKB2,STAT3,CREB5,RAP1A,PDE1C,ATF2,ADRA1D,S1PR3,PDE8A,GAB1,NPR3,IRS1,PRKACA,DUSP4,PIK3CD,RPS6KA1,PDE6D,CAMK2G,FYN,NAPEPLD,PIK3CA,PTK2B,PDE7A,DUSP6,GNA11,GNA14,MPPE1,EP300,SYNGAP1,AKT1,PIK3C3,CREB1,SOS1,PRKCE,PDE4D,PIK3R2,ADORA1,RGS2,PTGI…
BMP signaling pathway	0	2,63E-02	#NUM!	21/76 (28%)	0/76 (0%)	40/76 (53%)	15/76 (20%)	MAP2K4,PRKACB,RAF1,MAGED1,BMP4,MAPK1,HRAS,KRAS,MAPK13,MAP2K2,RUNX2,MAPK3,MRAS,MAP3K7,SMAD1,TAB1,FST,SMAD9,RRAS,CREBBP,NFKB2,MAPK12,PITX2,ATF2,PRKACA,MAPK10,RELA,CAMK4,BMP2,BMPR2,HOXC9,SMAD5,NFKB1,MAPK11,NOG,PRKAG1,CHRD,SMURF1,JUN,BMPR1A,SOS1,CREB1,PRKAR1B,SMAD4,MAP2K1,BMP1,NRAS,GRB2,PRKAR2A,SMAD6,SMAD7,MAPK8,GREM1,MAPK9,XIAP,PRKAR2B,MAPK14,RRAS2,PRKAG2,BMP6,PRKAR1A
GPCR-Mediated Integration of Enteroendocrine Signaling Exemplified by an L Cell	0	2,74E-02	#NUM!	20/73 (27%)	0/73 (0%)	22/73 (30%)	31/73 (42%)	PRKACB,PDIA3,NMB,ADCY4,GNA11,GNA14,PRKAG1,PLCD1,PLCD3,CHRM2,PLCE1,GAL,PRKAR1B,SST,PLCB1,PLCL1,PLCD4,ADRB2,GNAS,ITPR2,ADCY3,GNAQ,ADCY6,GNAI1,PRKAR2A,PLCG1,PLCL2,ITPR1,GNAI2,ADCY9,GNAI3,PLCB4,GIPR,PRKAR2B,PLCG2,ITPR3,PRKACA,PRKAG2,PLCB3,ADCY7,OPN1SW,PRKAR1A
Gustation Pathway	0	2,6E-02	#NUM!	28/154 (18%)	0/154 (0%)	31/154 (20%)	95/154 (62%)	PRKACB,ADCY4,PDE12,PDE3A,CACNA1H,PANX1,GNB1,GNB3,PDE7B,GDE1,TDP2,APEX1,FICD,SMPDL3A,CACNB1,ITPR2,GNG2,CACNA1C,P2RX5,ITPR1,PDE4B,CACNA1A,PDE1C,PDE8A,ADCY9,ITPR3,CACNA2D1,PRKACA,ASIC1,P2RX6,PDE6D,CACNA1I,NAPEPLD,PDE7A,GDPD1,P2RY11,PDE4A,CACNB3,PDE1A,PRKAG1,MPPE1,GNG11,PRKAR1B,PDE4D,GNG5,CACNG8,P2RX4,ADCY3,PRKAR2A,ADCY6,PLD6,LPAR6,PRKAR2B,PRKAG2,PDE5A,PDE8B,ADCY7,P2RX7,PRKAR1A
autophagy	0	1,61E-02	#NUM!	24/62 (39%)	0/62 (0%)	22/62 (35%)	16/62 (26%)	STX17,ULK1,VPS39,VPS33B,BECN1,PIK3R4,BCL2,CTSF,CTSZ,ATG4C,CTSD,MTOR,WDFY3,ATG9A,CTSH,CTSS,PIK3C3,LAMP1,ATG4A,RB1CC1,MAP1LC3B,MAP1LC3A,NBR1,ACE,ATG16L1,VPS11,ATG12,ATG5,VPS18,CTSK,ATG7,VPS16,ATG10,VPS41,ATG4B,ATG3,VPS33A,ATG13,LAMP2,CTSA,CTSL,ATG4D,WIPI1,CTSB,SQSTM1,CTSC
GP6 Signaling Pathway	0	2,99E-02	0,000	43/134 (32%)	0/134 (0%)	42/134 (31%)	49/134 (37%)	PIK3R1,PDPK1,COL8A1,GSK3A,TLN1,PIK3R4,LAMC1,PTK2,RHOG,LAMA1,LAMB1,IRS2,GSK3B,COL11A2,KLF12,PRKD3,FRS2,COL27A1,PRKD1,ATM,RASGRP2,PIK3C2B,AKT2,COL4A1,FGFR1,LAMA2,RAC1,ITPR1,PIK3R3,COL21A1,COL6A3,PTPN11,GAB1,COL13A1,PLCG2,IRS1,PRKCD,LAT,LAMA3,PIK3CD,COL3A1,COL7A1,RAP1B,FYN,COL8A2,PIK3CA,COL4A5,CAMK4,COL4A2,COL15A1,COL26A1,COL1A2,COL5A1,COL16A1,AKT1,COL6A1,SCHIP1,PIK3C3,PRKCE,AKT3,PIK3R2,COL18A1,PRKC…
Sirtuin Signaling Pathway	0	2,4E-02	1,342	151/292 (52%)	0/292 (0%)	89/292 (30%)	52/292 (18%)	TIMM13,TOMM40L,NDUFA9,NDUFB8,NDUFA4L2,TOMM70,NDUFA1,NDUFB3,SOD2,ATG9A,KAT2A,ATP5PB,ATP5PF,TP53,ATG5,SLC2A1,TIMM44,NDUFS7,HSF1,TIMM8B,STAT3,NFKB2,OGG1,NDUFS5,TOMM22,UQCRC2,NDUFB7,ATG101,XRCC5,TOMM40,GADD45B,TIMM10,BECN1,GADD45A,NFE2L2,SDHA,POLR1D,PRKDC,NDUFAF1,UCP2,SIRT5,POLR1E,MAPK6,SF3A1,VDAC3,MT-ND1,TUBA1A,TP53BP1,LDHA,PPARGC1A,PPARA,FOXO4,GABARAPL2,TIMM50,BPGM,MYC,NDUFA5,TOMM7,MAPK3,XPC,NDUFS6…
Opioid Signaling Pathway	0	2,47E-02	0,816	74/243 (30%)	0/243 (0%)	82/243 (34%)	87/243 (36%)	RAC2,RAF1,PLD2,CAMK1,ADCY4,AP2B1,SOS2,CACNA1H,SRF,HRAS,KRAS,GNB1,RGS10,ATF4,PLCB1,PRKD3,PRKD1,GRK4,AKT2,RGS19,RRAS,GRK3,CREB3,CREBBP,CACNA1C,GRK5,NFKB2,ITPR1,CREB5,RAP1A,AP2S1,CACNA1A,PDE1C,ATF2,ITPR3,PRKACA,MAP2K3,MAPK7,RPS6KA1,CAMK2G,MAP2K6,RAP1B,FYN,AP2A1,RGS3,GRIN2D,GRINA,EP300,YES1,AKT1,ARRB1,CREB1,SOS1,CAMK1G,PRKCE,RPS6KA2,GNG5,CTNNB1,PPP3CA,SIGMAR1,MAPK6,ADCY6,CALM1 (includes others),FOS,G…
Iron homeostasis signaling pathway	0	3,01E-02	#NUM!	51/133 (38%)	0/133 (0%)	39/133 (29%)	43/133 (32%)	BMP4,ABCB10,JAK1,MAPK1,PCBP1,ATP6V1C1,TCIRG1,ACO2,CYBRD1,NARFL,HEPH,IL6,SKP1,FAM96A,ARNT,FLVCR1,CIAO1,ATP6AP1L,MAPK3,PDGFRB,STAT5A,HSPA9,TYK2,IL6R,NUBP1,SLC25A37,STAT3,ATP6V1A,HMOX2,SKP2,ATP6V1H,ATP6V0D1,TFRC,HFE,STEAP3,ATP6V0E1,FTH1,ATP6V0C,ATP6V1D,ATP6V0B,SLC46A1,PDGFA,BMP2,GDF15,CUL1,BMPR2,EGF,HIF1A,JAK2,SLC39A14,ATP6AP1,HMOX1,MCOLN1,FXN,BMPR1A,SLC11A2,PDGFRA,SMAD4,SLC40A1,FBXL5,ATP6V1G1,ISCU,…
Ephrin Receptor Signaling	0	1,71E-02	#NUM!	64/175 (37%)	0/175 (0%)	75/175 (43%)	36/175 (21%)	RAC2,RAPGEF1,RAF1,ITSN1,AXIN1,ARPC5,SOS2,ACP1,HRAS,KRAS,NCK1,NCK2,GNB1,VEGFA,GNB4,ITGA3,EPHB1,PAK1,ATF4,GNA13,GNG12,ITGA4,ACTR2,AKT2,KALRN,CFL1,RRAS,CRKL,CREB3,CREBBP,ITGA5,STAT3,CREB5,RAP1A,ATF2,ARPC1A,ARPC2,GNB2,DOK1,PDGFD,EPHA2,RAP1B,FYN,RGS3,ARPC1B,PTPN13,GRIN2D,GNA11,VEGFB,CRK,EPHA4,GNA14,JAK2,EP300,GRINA,EFNB2,ACTR3,AKT1,SORBS1,EFNA5,CREB1,SOS1,ARPC3,GNG5,GNB1L,ITGB1,GNG4,EPHB4,ANGPT1,GRB2,…

## Sheet: Pathway_Comp2_CL14_60hpi_vs_Unif
Ingenuity Canonical Pathways	-log(B-H p-value)	Ratio	z-score	Downregulated	No change	Upregulated	No overlap with dataset	Molecules
Interferon Signaling	1,58E01	5,28E-01	3,771	6/36 (17%)	0/36 (0%)	26/36 (72%)	4/36 (11%)	SOCS1,RELA,JAK1,PTPN2,MX1,PIAS1,IFNB1,IFI35,PSMB8,JAK2,TAP1,BCL2,IFIT1,IFI6,STAT1,IFIT3,OAS1,TYK2,IFNGR2,IFNGR1,IRF9,BAX,IFNAR2,IFITM2,IRF1,MED14,BAK1,ISG15,IFITM3,STAT2,IFNAR1,IFITM1
Antigen Presentation Pathway	7,49E00	3,42E-01	#N/A	2/38 (5%)	0/38 (0%)	21/38 (55%)	15/38 (39%)	B2M,PSMB9,CALR,PSMB5,PDIA3,HLA-A,HLA-B,CANX,PSMB8,CD74,PSMB6,TAP1,MR1,HLA-G,NLRC5,HLA-C,HLA-DMA,HLA-F,TAP2,HLA-DPB1,TAPBP,HLA-DPA1,HLA-E
Role of Pattern Recognition Receptors in Recognition of Bacteria and Viruses	5,33E00	1,46E-01	3,464	22/137 (16%)	0/137 (0%)	52/137 (38%)	63/137 (46%)	MAP2K4,LIF,MAPK1,PIK3R1,IL6,PIK3R4,IFIH1,TGFB1,MAPK3,NOD1,IRS2,RIPK2,FRS2,PRKD3,PRKD1,ATM,PTX3,PIK3C2B,CXCL8,C3,FGFR1,NFKB2,MAPK12,C5,PIK3R3,TRAF6,TLR2,IRF7,NOD2,PTPN11,GAB1,PLCG2,PRKCD,IRS1,DDX58,TGFB3,MAPK10,PIK3CD,C3AR1,RELA,PIK3CA,IL1A,IL12A,IFNB1,IRF3,NFKB1,EIF2S1,RNASEL,TICAM1,PIK3C3,CREB1,TGFB2,CASP1,PRKCE,TLR3,PIK3R2,PRKCA,OAS1,OAS2,PIK3C2A,GRB2,MYD88,MAPK8,MAPK9,OAS3,TLR4,CLEC7A,PRKCI,TL…
Activation of IRF by Cytosolic Pattern Recognition Receptors	3,96E00	1,9E-01	1,732	10/63 (16%)	0/63 (0%)	33/63 (52%)	20/63 (32%)	MAP2K4,RELA,TRAF3,PPIB,NFKBIE,IFNB1,IRF3,IL6,NFKB1,IFIH1,TANK,IKBKB,NFKBIA,JUN,SIKE1,CHUK,STAT1,NFKBIB,DHX58,CREBBP,MAPK8,MAPK9,TBK1,IRF9,NFKB2,ADAR,MAPK12,ATF2,ISG15,FADD,TRAF6,NFKBID,IRF7,RIPK1,CD40,DDX58,MAPK10,MAVS,ELP1,STAT2,PIN1,IFIT2,IFNAR1
Cell Cycle Control of Chromosomal Replication	3,75E00	1,96E-01	#N/A	11/56 (20%)	0/56 (0%)	42/56 (75%)	3/56 (5%)	LIG1,MCM6,ORC2,MCM8,POLA1,CDC7,CDK9,CDK8,PRIM2,MCM5,CDK18,CDK13,CDK7,DNA2,ORC6,CDK6,CDK14,RPA1,CDK15,RPA3,PCNA,CDK11A,ORC5,CDK19,ORC4,CDK2,CDK12,CDT1,CDK16,CDK4,CDK10,MCM4,TOP2B,PRIM1,CDK5,CDK17,TOP2A,MCM9,DBF4,CHEK2,ORC1,CDC45,POLE,CDC6,POLD1,CDK1,RPA2,MCM3,MCM2,CDK20,ORC3,POLA2,MCM7
Communication between Innate and Adaptive Immune Cells	3,63E00	1,47E-01	#N/A	5/95 (5%)	0/95 (0%)	19/95 (20%)	71/95 (75%)	B2M,CXCL8,IL1A,IL12A,HLA-A,HLA-B,IL15,IFNB1,CD83,IL6,IL33,TLR2,CXCL10,HLA-G,TLR4,CD40,HLA-C,TNFSF13,TLR6,IL1B,TLR3,HLA-F,TNFSF13B,HLA-E
Crosstalk between Dendritic Cells and Natural Killer Cells	3,3E00	1,46E-01	#N/A	10/89 (11%)	0/89 (0%)	26/89 (29%)	53/89 (60%)	RELA,IL15RA,IL12A,HLA-A,HLA-B,IFNB1,TNFSF10,CD83,TLN1,IL6,NFKB1,FAS,HLA-G,CAMK2D,MICB,TLR3,ACTG2,LTBR,HLA-F,TNFRSF1B,MICA,IL3RA,ACTB,IL15,NFKB2,TLR4,TLN2,CD40,ACTA2,HLA-C,ICAM3,FSCN1,ACTG1,HLA-E,CAMK2G,NECTIN2
Death Receptor Signaling	3,15E00	1,4E-01	2,496	31/93 (33%)	0/93 (0%)	51/93 (55%)	11/93 (12%)	MAP2K4,PARP6,PARP2,PARP12,DFFA,LIMK1,ACIN1,IKBKB,CASP9,CRADD,PARP15,HTRA2,ACTG2,NFKBIB,BIRC3,CASP10,TNFRSF21,MAP3K14,CASP3,TNFRSF10B,ZC3HAV1,LMNA,TBK1,NFKB2,PARP3,ARHGDIB,DAXX,NFKBID,ACTA2,CASP2,TNFRSF25,HSPB7,CFLAR,SPTAN1,ACTG1,HSPB1,HSPB3,RELA,NFKBIE,TNFSF10,MAP3K5,NFKB1,PARP9,FAS,BCL2,DIABLO,TANK,CASP6,TRADD,TNKS,NFKBIA,TIPARP,TNFSF12,BID,PARP11,CHUK,CASP8,TNFRSF1B,TNFRSF10A,PARP14,NAIP,PARP16…
Retinoic acid Mediated Apoptosis Signaling	2,78E00	1,61E-01	2,530	16/62 (26%)	0/62 (0%)	25/62 (40%)	21/62 (34%)	PARP6,IFNE,PARP2,IFNB1,TNFSF10,PARP12,RARG,PARP9,TNKS,CASP9,PARP15,TIPARP,RARA,RARB,DAP3,BID,PARP11,TNFRSF10C,CASP8,RXRB,TNFRSF10A,PARP14,PARP16,CASP3,PARP10,PARP4,TNFRSF10B,ZC3HAV1,APAF1,PARP8,TNFRSF10D,TNKS2,PARP3,IRF1,PARP1,FADD,CYCS,CFLAR,CRABP2,RXRA,IFNAR1
TREM1 Signaling	2,78E00	1,47E-01	3,317	8/75 (11%)	0/75 (0%)	30/75 (40%)	37/75 (49%)	SIGIRR,RELA,ICAM1,MAPK1,CD83,IL6,JAK2,NFKB1,IRAK1,CXCL3,AKT1,CCL2,MAPK3,CASP1,NOD1,AKT3,TLR3,STAT5B,ITGB1,CXCL8,STAT5A,AKT2,MYD88,GRB2,NLRP10,ITGA5,PLCG1,NFKB2,STAT3,TLR2,TLR4,NLRC5,NOD2,CD40,PLCG2,TLR6,IL1B,CCL7
Neuroinflammation Signaling Pathway	2,68E00	8,04E-02	3,674	67/311 (22%)	0/311 (0%)	104/311 (33%)	140/311 (45%)	TGFBR1,AGER,PIK3R1,TGFBR3,HLA-B,NCSTN,IDE,IL6,MAPK13,CXCL10,SOD2,ATF4,IRS2,FRS2,ATM,PLA2G12A,PIK3C2B,AKT2,CREB3,CREBBP,TBK1,NFKB2,CREB5,ATF2,TRAF6,PLA2G6,GAB1,ZBTB12,IRS1,APH1A,PLCG2,NCF2,GLUL,APH1B,PIK3CD,CFLAR,BACE2,MAPK7,SNCA,PIK3CA,ICAM1,PSENEN,BDNF,HLA-A,GRIA1,GRIN2D,SLC1A3,IFNB1,BMPR2,PSEN2,MFGE8,JAK2,FZD1,GRINA,EP300,AKT1,JUN,CCL2,PIK3C3,CREB1,PIK3R2,TLR3,CASP8,CTNNB1,NFE2L2,PPP3CA,GRB2,MY…
Mitotic Roles of Polo-Like Kinase	2,64E00	1,52E-01	1,134	17/66 (26%)	0/66 (0%)	43/66 (65%)	6/66 (9%)	FZR1,KIF23,PPP2CA,PLK3,PTTG1,PPP2R5B,CDC7,CCNB2,PPP2R3B,SMC1A,PLK4,TGFB1,PPM1J,PPM1L,CDC16,ANAPC11,CDC25A,SMC3,ESPL1,WEE1,ANAPC7,CCNB1,PPP2CB,ANAPC4,PPP2R1A,PTPA,PPP2R3A,CAPN1,PPP2R2B,ANAPC5,PKMYT1,HSP90AA1,KIF11,ANAPC2,CDC20,PPP2R2A,ANAPC10,CDC23,ANAPC1,CDC25B,HSP90B1,HSP90AB1,PLK2,PPP2R5C,RAD21,CHEK2,CDC25C,PPP2R5D,PRC1,PLK1,ANAPC13,CDK1,PPP2R5A,SLK,FBXO5,PPP2R5E,CDC26,PPP2R1B,CDC27,STAG2
Type I Diabetes Mellitus Signaling	2,53E00	1,17E-01	1,890	21/111 (19%)	0/111 (0%)	48/111 (43%)	42/111 (38%)	MAP2K4,SOCS1,SOCS3,JAK1,MAPK1,HLA-B,SOCS6,MAPK13,IKBKB,CASP9,MAP3K7,NFKBIB,HLA-F,IL1RAP,TNFRSF11B,MAP3K14,CASP3,IFNGR1,NFKB2,MAPK12,IRF1,TRAF6,NFKBID,MAPK10,MAP2K3,SOCS5,CPE,HLA-E,MAP2K6,RELA,IL12A,HLA-A,NFKBIE,PIAS1,MAP3K5,JAK2,NFKB1,MAPK11,FAS,BCL2,IRAK1,HLA-G,TRADD,NFKBIA,HLA-DMA,SOCS2,BID,CHUK,CASP8,TNFRSF1B,STAT1,PTPRN,MAP2K7,TNFRSF1A,MYD88,MAPK8,IFNGR2,APAF1,MAPK9,SOCS4,HSPD1,IL1R1,FADD,TRA…
Osteoarthritis Pathway	2,51E00	8,96E-02	2,828	60/212 (28%)	0/212 (0%)	83/212 (39%)	69/212 (33%)	SIK3,GLI2,TGFBR1,PRKAB1,PRKAB2,AGER,HES1,SLC39A8,VEGFA,ITGA3,MTF1,ATF4,MYBBP1A,PTCH2,ITGA4,CASP10,SMAD2,DDIT4,DCN,CREBBP,PTCH1,CREB3,ITGA5,ANXA2,NFKB2,TCF3,ACAN,CREB5,ATF2,S1PR3,ANKH,NOTCH1,TCF4,FN1,FGF2,CTNNA1,VEGFB,BMPR2,CASP4,FZD1,OCRL,EP300,CASP6,MTOR,ANXA5,CREB1,CASP8,CTNNB1,TNFRSF1B,MMP1,ITGB1,TNFRSF1A,ITGA2,GREM1,FADD,GLIS2,RBPJ,SOX9,PTGS2,CASP7,TCF7L2,LRP1,FZD7,PPARGC1A,MATN3,RARRES2,MMP3…
Granulocyte Adhesion and Diapedesis	2,43E00	9,39E-02	#N/A	26/181 (14%)	0/181 (0%)	44/181 (24%)	111/181 (61%)	MMP3,MMP16,CXCL12,CCL20,SDC4,CLDN7,MMP24,CXCL10,CXCL3,HRH1,ITGA3,EZR,CXCL1,IL1RAP,TNFRSF11B,ITGA4,CXCL8,CLDN18,RDX,ITGA6,ITGA5,THY1,MMP2,CSF3,C5,IL33,CLDN12,JAM3,ITGA1,OPN1SW,HSPB1,CD99,CLDN11,IL1A,ICAM1,CLDN15,MMP14,MMP15,SDC3,CXCL5,CCL2,CCL8,SDC2,MMP11,TNFRSF1B,MMP17,MMP1,MMP19,ITGB1,CXCL11,VCAM1,SDC1,TNFRSF1A,ITGA2,CKLF,GNAI1,IL1R1,CCL11,CXCL6,SELPLG,GLG1,GNAI2,GNAI3,CXCL16,CLDN1,IL1B,CCL26,CX…
Th1 Pathway	2,32E00	1,04E-01	1,387	24/135 (18%)	0/135 (0%)	43/135 (32%)	68/135 (50%)	SOCS1,SOCS3,JAK1,NFATC3,PIK3R1,HLA-B,NCSTN,IL6,PIK3R4,IL18R1,IRS2,CD274,FRS2,ICOSLG/LOC102723996,HLA-DPA1,ATM,PIK3C2B,DLL1,NOTCH3,FGFR1,TYK2,IL6R,IFNGR1,STAT3,IRF1,PIK3R3,CD40,GAB1,PTPN11,IRS1,APH1A,APH1B,PIK3CD,NOTCH1,IFNAR1,MAP2K6,PIK3CA,ICAM1,IL12A,PSENEN,HLA-A,LGALS9,PSEN2,JAK2,NFKB1,NFATC1,NOTCH2,NFIL3,HLA-DMA,PIK3C3,IL27RA,PIK3R2,STAT1,HLA-DPB1,RUNX3,PIK3C2A,GRB2,IFNGR2,NFATC4,STAT4,IL10RB,…
Differential Regulation of Cytokine Production in Macrophages and T Helper Cells by IL-17A and IL-17F	2,21E00	2,78E-01	#N/A	0/18 (0%)	0/18 (0%)	6/18 (33%)	12/18 (67%)	IL12A,CCL2,IL1B,CXCL1,IL6,CSF3
Agranulocyte Adhesion and Diapedesis	2,17E00	8,81E-02	#N/A	35/193 (18%)	0/193 (0%)	41/193 (21%)	117/193 (61%)	MYH10,MYH9,MYL6,MMP3,MMP16,MYL5,CXCL12,CCL20,MYL6B,SDC4,CLDN7,MMP24,CXCL10,CXCL3,HRH1,ITGA3,EZR,CXCL1,ACTG2,ITGA4,CXCL8,CLDN18,RDX,ITGA6,ITGA5,MMP2,C5,IL33,MYL9,PODXL2,CLDN12,ACTA2,JAM3,MYH3,ITGA1,ACTG1,CD34,OPN1SW,CD99,CLDN11,IL1A,ICAM1,FN1,CLDN15,MMP14,MMP15,CXCL5,CCL2,CCL8,PODXL,MMP11,MMP17,MMP1,MMP19,ITGB1,CXCL11,VCAM1,TNFRSF1A,ACTB,ITGA2,CKLF,GNAI1,IL1R1,CCL11,CXCL6,GLG1,SELPLG,GNAI2,CXCL16,…
Salvage Pathways of Pyrimidine Ribonucleotides	2,04E00	1,13E-01	3,317	31/97 (32%)	0/97 (0%)	47/97 (48%)	19/97 (20%)	MAP2K4,MAPK1,SGK1,CSNK1A1,LIMK2,CDA,NME6,LIMK1,PAK1,AK1,CDK8,MAP2K2,PIM1,PRPF4B,MAPK3,PRKAA1,HIPK1,PYCR3,CDK18,GRK4,APOBEC3B,AKT2,DAPK1,NME4,CMPK2,CDK7,CSNK1D,CDK6,GRK5,APOBEC3G,PKN1,NME3,ARAF,PRKCD,GRK6,AK4,UCK1,MAP2K3,MAPK7,NEK2,ADPGK,CDK2,UPRT,MAP2K6,NME1,DMPK,FAM20B,CDADC1,CDK4,TTK,NME7,IRAK1,BRAF,PRKX,APOBEC3F,CDK5,PRKAA2,PRKCE,CMPK1,AK9,MAP2K1,MAP3K6,UPP1,MAPK6,MAPK8,MAPK9,PLK1,CDK1,AK5,PAK…
Role of CHK Proteins in Cell Cycle Checkpoint Control	1,91E00	1,4E-01	-0,816	18/57 (32%)	0/57 (0%)	36/57 (63%)	3/57 (5%)	PPP2CA,PPP2R5B,PPP2R3B,E2F6,PPM1J,PPM1L,BRCA1,CDC25A,ATM,TP53,E2F4,MDC1,RFC1,RPA1,RAD1,PPP2CB,PCNA,PPP2R1A,RFC4,PTPA,PPP2R3A,PPP2R2B,E2F1,MRE11,ATMIN,CLSPN,TLK1,TLK2,CDK2,RFC3,PPP2R2A,E2F3,RAD50,CHEK1,RAD17,HUS1,E2F5,RFC2,SLC19A1,PPP2R5C,CHEK2,CDC25C,PPP2R5D,PLK1,RFC5,CDK1,PPP2R5A,NBN,RAD9A,CDKN1A,E2F7,ATR,PPP2R5E,PPP2R1B
Role of RIG1-like Receptors in Antiviral Innate Immunity	1,91E00	1,59E-01	1,890	4/44 (9%)	0/44 (0%)	24/44 (55%)	16/44 (36%)	RELA,TRAF3,NFKBIE,IFNB1,IRF3,NFKB1,EP300,IFIH1,TANK,IKBKB,NFKBIA,CHUK,CASP8,NFKBIB,CASP10,DHX58,CREBBP,TBK1,NFKB2,TRAF6,FADD,NFKBID,IRF7,TRAF2,RIPK1,DDX58,MAVS,TRIM25
Role of IL-17F in Allergic Inflammatory Airway Diseases	1,81E00	1,52E-01	2,236	11/46 (24%)	0/46 (0%)	26/46 (57%)	9/46 (20%)	RELA,RAF1,MAPK1,RPS6KA3,IL17RC,CXCL5,IL6,IL17RA,NFKB1,EP300,CXCL10,TRAF3IP2,MAP2K2,CCL2,IGF1,MAPK3,CREB1,ATF4,CXCL1,RPS6KA2,MAP2K1,CXCL8,CREBBP,CREB3,RPS6KA5,CREB3L4,NFKB2,CREB5,CXCL6,ATF2,TRAF6,RPS6KA6,IL1B,RPS6KA4,RPS6KA1,IL11,CCL7
Role of JAK1, JAK2 and TYK2 in Interferon Signaling	1,71E00	2,08E-01	#N/A	4/24 (17%)	0/24 (0%)	13/24 (54%)	7/24 (29%)	SOCS1,RAF1,RELA,JAK1,PTPN2,TYK2,IFNB1,IFNGR2,IFNGR1,STAT3,JAK2,NFKB2,NFKB1,IFNAR2,STAT2,STAT1,IFNAR1
IL-17A Signaling in Gastric Cells	1,66E00	0.2	#N/A	9/25 (36%)	0/25 (0%)	13/25 (52%)	3/25 (12%)	MAP2K4,CXCL8,RELA,CXCL11,MAPK1,MAPK8,IL17RC,MAPK9,CCL20,MAPK13,IL17RA,NFKB1,MAPK12,MAPK11,CXCL10,FOS,JUN,MAPK14,MAPK3,MAPK10,CXCL1,EGFR
Role of JAK family kinases in IL-6-type Cytokine Signaling	1,66E00	0.2	#N/A	14/25 (56%)	0/25 (0%)	10/25 (40%)	1/25 (4%)	MAP2K4,IL6ST,SOCS1,STAT5A,SOCS3,JAK1,MAPK1,IL6R,TYK2,MAPK8,MAPK9,MAPK13,JAK2,IL6,STAT3,MAPK12,MAPK11,MAPK14,PTPN11,MAPK3,MAPK10,OSMR,STAT5B,STAT1
Complement System	1,66E00	1,62E-01	-0,447	6/37 (16%)	0/37 (0%)	12/37 (32%)	19/37 (51%)	CFD,SERPING1,CD59,MASP2,C3,C1S,MASP1,CD46,C5,C1R,C4A/C4B,CD55,CFB,CFI,C1QBP,CFH,C3AR1,C2
Role of BRCA1 in DNA Damage Response	1,65E00	1,12E-01	0,378	25/80 (31%)	0/80 (0%)	50/80 (63%)	5/80 (6%)	FANCF,ATRIP,SMARCD2,ARID2,UIMC1,RBL1,BRCC3,RB1,E2F6,FANCB,SMARCB1,SMARCC2,BRCA1,BRIP1,ATM,TP53,E2F4,RBL2,TOPBP1,FANCG,MDC1,RPA1,RFC1,FANCC,SMARCD3,POU2F1,RFC4,SMARCA2,MRE11,E2F1,FAAP24,BABAM2,FANCA,PHF10,RFC3,FANCM,PBRM1,ABRAXAS1,ARID1A,BARD1,RBBP8,E2F3,RAD50,SMARCA4,MLH1,CHEK1,RAD51,FANCE,FANCD2,GADD45A,RFC2,E2F5,SLC19A1,STAT1,BLM,CHEK2,FAAP100,ATF1,ACTB,SMARCE1,PLK1,SMARCD1,RFC5,FANCL,NBN,BRD7,…
Estrogen-mediated S-phase Entry	1,64E00	1,92E-01	2,236	7/26 (27%)	0/26 (0%)	15/26 (58%)	4/26 (15%)	CCNE2,E2F4,TFDP1,CDK4,RBL1,E2F3,CCND1,CDK1,SKP2,MYC,RB1,CCNA2,E2F6,CCNE1,CDKN1A,E2F1,E2F7,E2F5,CDKN1B,ESR1,CDK2,CDC25A
Cyclins and Cell Cycle Regulation	1,64E00	1,11E-01	1,667	29/81 (36%)	0/81 (0%)	44/81 (54%)	8/81 (10%)	CDKN2A,RAF1,PPP2CA,SUV39H1,PPP2R5B,CDKN2C,CCNB2,PPP2R3B,SKP1,CCND1,HDAC6,RB1,E2F6,CCND3,TGFB1,PPM1J,HDAC11,HDAC7,PPM1L,GSK3B,ATM,CDC25A,TP53,CCNE2,E2F4,HDAC4,TFDP1,HDAC2,HDAC8,WEE1,CDK7,CDK6,CCNB1,HDAC5,SKP2,PPP2CB,PPP2R1A,CCND2,HDAC3,PTPA,PPP2R3A,PPP2R2B,E2F1,TGFB3,CDK2,PA2G4,PPP2R2A,CUL1,CDK4,ABL1,E2F3,CDKN2B,CCNA2,E2F5,TGFB2,PPP2R5C,FBXL5,HDAC9,CCNH,PPP2R5D,HDAC1,CDK1,PPP2R5A,SIN3A,CDKN2D,CCNE…
Protein Ubiquitination Pathway	1,64E00	7,17E-02	#N/A	89/265 (34%)	0/265 (0%)	150/265 (57%)	26/265 (10%)	CRYAB,USP45,USP20,DNAJC3,UBE2S,PAN2,DNAJC22,DNAJC16,UBE2Q1,DNAJC9,DNAJC27,USP19,THOP1,USP6,SKP2,HSPA8,USP31,PSMB7,ZBTB12,PSMA5,PSMD12,PSMB1,ANAPC5,PSMA4,PSMD1,UBE2C,ANAPC2,USP18,PSMD7,HSPB8,DNAJC13,UBE2Z,TAP1,USP39,HSPA1L,UBE4A,HSP90AB1,PSMC6,UBE2K,MED20,PSMD13,PSMB6,HSPA2,HLA-C,RPS27A,USP37,USP46,HSPA14,USP5,UBE3B,HSPA1A/HSPA1B,DNAJC15,HSPA5,ELOC,UBE2D4,USP8,HSPA4,SACS,UBE2B,SUGT1,NEDD4L,BIRC3,U…
Salvage Pathways of Pyrimidine Deoxyribonucleotides	1,59E00	3,75E-01	#N/A	1/8 (13%)	0/8 (0%)	5/8 (63%)	2/8 (25%)	APOBEC3B,TYMP,TK2,CDA,APOBEC3G,TK1
Role of IL-17A in Arthritis	1,57E00	1,16E-01	#N/A	19/69 (28%)	0/69 (0%)	35/69 (51%)	15/69 (22%)	MAP2K4,MAPK1,PIK3R1,IL17RC,CCL20,MAPK13,PIK3R4,CXCL3,MAP2K2,MAPK3,CXCL1,IRS2,NFKBIB,FRS2,ATM,CXCL8,PIK3C2B,FGFR1,NFKB2,MAPK12,ATF2,PIK3R3,NFKBID,GAB1,PTPN11,IRS1,MAPK10,PIK3CD,MAP2K3,RPS6KA1,MAP2K6,RELA,PIK3CA,NFKBIE,CXCL5,IL17RA,NFKB1,MAPK11,NFKBIA,CCL2,PIK3C3,PIK3R2,MAPKAPK2,MAP2K1,MMP1,PIK3C2A,GRB2,MAPK8,MAPK9,CXCL6,MAPK14,PIK3CB,PTGS2,CCL7
IL-15 Production	1,57E00	1,79E-01	#N/A	3/28 (11%)	0/28 (0%)	18/28 (64%)	7/28 (25%)	RELA,TWF1,MAP3K11,JAK1,PTK2B,IL15,TYK2,IFNB1,NFKB2,JAK2,IRF3,IL6,NFKB1,IRF1,PTK2,PRKCI,TXK,LTK,STAT1,JAK3,PTK7
IL-17 Signaling	1,57E00	1,06E-01	#N/A	28/85 (33%)	0/85 (0%)	40/85 (47%)	17/85 (20%)	MAP2K4,JAK1,MAPK1,MMP3,PIK3R1,IL17RC,HRAS,KRAS,MAPK13,IL6,PIK3R4,CXCL10,TRAF3IP2,MAP2K2,MAPK3,MAP3K7,MRAS,IRS2,CXCL1,GSK3B,FRS2,ATM,MAP3K14,PIK3C2B,CXCL8,AKT2,RRAS,FGFR1,MAPK12,ATF2,PIK3R3,TRAF6,GAB1,PTPN11,IRS1,MAPK10,PIK3CD,MAP2K3,MAP2K6,RELA,PIK3CA,JAK2,CXCL5,NFKB1,IL17RA,MAPK11,JUN,AKT1,CCL2,TIMP1,PIK3C3,AKT3,PIK3R2,MAPKAPK2,MAP2K1,CXCL11,NRAS,PIK3C2A,GRB2,MAPK8,MAPK9,CEBPB,CCL11,RRAS2,MAPK14…
Dendritic Cell Maturation	1,54E00	7,73E-02	3,873	46/194 (24%)	0/194 (0%)	60/194 (31%)	88/194 (45%)	PIK3R1,HLA-B,IL6,MAPK13,ATF4,PLCB1,IRS2,PLCL1,NFKBIB,FRS2,ATM,PIK3C2B,AKT2,CREBBP,CREB3,PLCL2,NFKB2,CREB5,ATF2,TRAF6,GAB1,ZBTB12,IRS1,PLCG2,FSCN1,PIK3CD,IFNAR1,COL3A1,PIK3CA,ICAM1,LEPR,HLA-A,PDIA3,IFNB1,JAK2,EP300,PLCD1,AKT1,PIK3C3,CREB1,LY75,TLR3,PIK3R2,COL18A1,TNFRSF1B,TNFRSF1A,MYD88,GRB2,IL15,MAPK8,CD58,PLCG1,STAT4,COL5A3,HLA-C,MAP2K4,MAPK1,IL32,PIK3R4,PLCD3,IKBKB,PLCE1,MAPK3,LTBR,COL11A2,IL23…
Role of Hypercytokinemia/hyperchemokinemia in the Pathogenesis of Influenza	1,46E00	1,4E-01	#N/A	2/43 (5%)	0/43 (0%)	8/43 (19%)	33/43 (77%)	IL33,CXCL10,CXCL8,IL1A,IL12A,CCL2,IL15,IFNB1,IL1B,IL6
T Helper Cell Differentiation	1,46E00	1,1E-01	#N/A	8/73 (11%)	0/73 (0%)	19/73 (26%)	46/73 (63%)	IL6ST,IL12A,TGFBR1,HLA-A,IL21R,HLA-B,IL6,BCL6,IL18R1,TGFBR2,HLA-DMA,TGFB1,STAT1,TNFRSF1B,ICOSLG/LOC102723996,TNFRSF11B,STAT6,IL4R,TNFRSF1A,IL6R,IFNGR2,IFNGR1,STAT3,STAT4,CD40,IL10RB,GATA3
Th1 and Th2 Activation Pathway	1,37E00	7,57E-02	#N/A	35/185 (19%)	0/185 (0%)	55/185 (30%)	95/185 (51%)	SOCS1,SOCS3,TGFBR1,JAK1,NFATC3,TGFBR3,PIK3R1,MAF,HLA-B,NCSTN,IL6,PIK3R4,IL18R1,TGFBR2,TGFB1,IRS2,CD274,FRS2,ICOSLG/LOC102723996,HLA-DPA1,ATM,STAT5A,PIK3C2B,STAT6,DLL1,IL4R,JAG2,NOTCH3,FGFR1,TYK2,IL6R,IFNGR1,STAT3,IL24,IRF1,ACVR1B,IL33,PIK3R3,IL17RB,PTPN11,GAB1,CD40,APH1A,IRS1,APH1B,PIK3CD,JAG1,NOTCH1,IFNAR1,MAP2K6,TNFSF4,PIK3CA,ICAM1,IL12A,PSENEN,HLA-A,CHD4,BMPR2,LGALS9,PSEN2,JAK2,NFKB1,NFATC1,NF…
Inflammasome pathway	1,37E00	0.2	2,000	2/20 (10%)	0/20 (0%)	14/20 (70%)	4/20 (20%)	NAIP,NLRP1,AIM2,MYD88,PYCARD,NFKB2,PANX1,NFKB1,TLR4,NOD2,CTSB,CASP1,IL1B,NEK7,CASP8,P2RX7
Graft-versus-Host Disease Signaling	1,27E00	1,25E-01	#N/A	3/48 (6%)	0/48 (0%)	9/48 (19%)	36/48 (75%)	IL33,HLA-G,IL1A,HLA-C,HLA-DMA,HLA-A,HLA-B,IL1B,IL6,HLA-F,FAS,HLA-E
Hematopoiesis from Pluripotent Stem Cells	1,27E00	1,25E-01	#N/A	1/48 (2%)	0/48 (0%)	9/48 (19%)	38/48 (79%)	KITLG,CXCL8,IL1A,LIF,IL12A,CSF1,IL6,CSF3,IL7,IL11
Arsenate Detoxification I (Glutaredoxin)	1,19E00	0.5	#N/A	1/4 (25%)	0/4 (0%)	3/4 (75%)	0/4 (0%)	GLRX2,AS3MT,PNP,GSTO1
Differential Regulation of Cytokine Production in Intestinal Epithelial Cells by IL-17A and IL-17F	1,19E00	1,74E-01	#N/A	1/23 (4%)	0/23 (0%)	5/23 (22%)	17/23 (74%)	IL1A,IL12A,CCL2,IL1B,CXCL1,CSF3
Pyrimidine Deoxyribonucleotides De Novo Biosynthesis I	1,19E00	1,74E-01	2,000	6/23 (26%)	0/23 (0%)	12/23 (52%)	5/23 (22%)	TYMS,DUT,NME1,NME4,CMPK2,RRM2B,RRM2,DTYMK,NME7,APOBEC3G,NME6,RRM1,NME3,AK1,AK5,AK4,CMPK1,AK9
Role of IL-17A in Psoriasis	1,1E00	2,31E-01	#N/A	0/13 (0%)	0/13 (0%)	8/13 (62%)	5/13 (38%)	CXCL8,CXCL3,IL17RC,CCL20,CXCL1,CXCL5,IL17RA,CXCL6
Role of Cytokines in Mediating Communication between Immune Cells	1,08E00	1,11E-01	#N/A	2/54 (4%)	0/54 (0%)	11/54 (20%)	41/54 (76%)	IL33,CXCL8,IL1A,IL12A,TGFB1,IL32,IL15,IFNB1,IL1B,IL6,CSF3,IL23A,IL24
Neuregulin Signaling	1,08E00	9,09E-02	1,890	35/88 (40%)	0/88 (0%)	39/88 (44%)	14/88 (16%)	RAF1,MAPK1,BAD,BTC,PIK3R1,SOS2,HRAS,PDPK1,KRAS,CDK5R1,PTEN,MYC,ITGA3,MAP2K2,MAPK3,MRAS,DLG4,PRKD3,PRKD1,RNF41,ITGA4,RPS6KB1,STAT5A,AKT2,RRAS,DCN,CRKL,HBEGF,NRG4,ITGA5,AREG,PIK3R3,RPS6,PTPN11,PLCG2,PRKCD,HSP90AA1,EREG,ADAM17,EGF,CRK,NRG1,SHC1,MTOR,HSP90B1,AKT1,HSP90AB1,CDK5,SOS1,RPS6KB2,PRKCE,AKT3,ERRFI1,ERBB2,PIK3R2,STAT5B,MAP2K1,PRKCA,EGFR,ITGB1,SRC,NRAS,GRB2,ERBIN,ITGA2,PLCG1,ERBB3,RRAS2,PRKCI,…
Caveolar-mediated Endocytosis Signaling	1,08E00	9,86E-02	#N/A	32/71 (45%)	0/71 (0%)	24/71 (34%)	15/71 (21%)	ARCN1,RAB5C,ITSN1,HLA-B,ITGA8,COPB2,DYRK3,ITGAE,ITGA3,ITGA11,CAV1,ITGAV,ITGB4,ACTG2,DNM2,ITGB5,MAP3K2,ITGA4,ITGA6,ITGA5,FLOT1,COPG2,COPB1,FLOT2,ACTA2,ZBTB12,ITGA1,INSR,ITGA7,ACTG1,B2M,FLNB,FYN,COPZ1,HLA-A,COPA,COPE,ABL1,EGF,RAB5B,ITGB8,ITGA10,CD55,RAB5A,FLNA,PTPN1,PRKCA,EGFR,ITGB1,SRC,ACTB,ITGA2,COPG1,FLNC,HLA-C,CAVIN1
Role of JAK1 and JAK3 in γc Cytokine Signaling	1,08E00	9,86E-02	#N/A	19/71 (27%)	0/71 (0%)	26/71 (37%)	26/71 (37%)	SOCS1,SOCS3,IL15RA,PIK3CA,JAK1,MAPK1,PTK2B,PIK3R1,IL21R,HRAS,KRAS,JAK2,PIK3R4,IL7R,SHC1,PIK3C3,MAPK3,MRAS,IRS2,PIK3R2,STAT5B,STAT1,FRS2,ATM,STAT6,PIK3C2B,STAT5A,IL4R,NRAS,PIK3C2A,FES,RRAS,GRB2,FGFR1,IL15,STAT3,IL7,PIK3R3,RRAS2,GAB1,PTPN11,IRS1,PIK3CB,PIK3CD,JAK3
Role of Macrophages, Fibroblasts and Endothelial Cells in Rheumatoid Arthritis	1,08E00	6,07E-02	#N/A	101/313 (32%)	0/313 (0%)	105/313 (34%)	107/313 (34%)	RAF1,AXIN1,PIK3R1,KRAS,IL6,CCND1,TRAF4,ATF4,PLCL1,PRKD1,AKT2,STAT3,TCF3,IL7,ATF2,PIK3CD,ICAM1,FGF2,CEBPD,VEGFB,JAK2,CCL2,PIK3C3,TLR3,PIK3R2,MMP1,TRAF1,GRB2,TNFRSF1A,MYD88,IL15,IRAK3,FOS,CSF1,TCF7L2,IRAK2,RYK,SOCS3,TRAF3,WNT3,MMP3,CSNK1A1,PIK3R4,CEBPG,IL18R1,MYC,PLCD3,TRAF3IP2,MAP2K2,TGFB1,PPP3R1,MAPK3,IL1RAP,PRSS3,TNFRSF11B,CXCL8,MAP3K14,IL6R,VEGFC,CREB3L4,APC,C5,TLR2,PIK3R3,PTPN11,FZD6,PLCB3,FZD…
Altered T Cell and B Cell Signaling in Rheumatoid Arthritis	1,05E00	8,89E-02	#N/A	6/90 (7%)	0/90 (0%)	22/90 (24%)	62/90 (69%)	RELA,IL1A,TRAF3,IL12A,HLA-A,HLA-B,IL6,NFKB1,FAS,HLA-DMA,TGFB1,CHUK,TLR3,IL23A,TNFSF13B,MAP3K14,SPP1,RELB,IL15,NFKB2,TLR2,IL33,TLR4,CD40,CSF1,TNFSF13,TLR6,IL1B
Role of PKR in Interferon Induction and Antiviral Response	1,02E00	1,22E-01	#N/A	8/41 (20%)	0/41 (0%)	28/41 (68%)	5/41 (12%)	MAP2K6,RELA,TRAF3,NFKBIE,TAB2,IFNB1,EIF2S1,NFKB1,RNASEL,IKBKB,CASP9,AKT1,NFKBIA,MAP3K7,BID,TLR3,TRAF5,CHUK,CASP8,STAT1,NFKBIB,TP53,CASP3,TNFRSF1A,APAF1,NFKB2,IRF1,ATF2,FADD,TRAF6,NFKBID,TRAF2,MAPK14,CYCS,MAP2K3,EIF2AK2
Acute Phase Response Signaling	1,01E00	7,06E-02	1,000	45/170 (26%)	0/170 (0%)	61/170 (36%)	64/170 (38%)	SOCS1,RAF1,PIK3R1,SOS2,HRAS,KRAS,MAPK13,IL6,SOD2,OSMR,NFKBIB,SERPINE1,AKT2,RRAS,NFKB2,STAT3,TCF3,HMOX2,TRAF6,MAP2K3,PIK3CD,ECSIT,MAP2K6,SERPING1,TCF4,PIK3CA,FN1,MAP3K5,JAK2,C1R,TRADD,MTOR,JUN,AKT1,SOS1,SOCS2,PIK3R2,TNFRSF1B,TNFRSF1A,MYD88,GRB2,SERPINF1,MAPK8,FOS,FTL,TRAF2,RBP5,MAP2K4,SOCS3,MAPK1,SOCS6,PDPK1,IKBKB,MAP2K2,MAPK3,MRAS,MAP3K7,NOLC1,IL1RAP,TAB1,TNFRSF11B,MAP3K14,C3,C1S,IL6R,MAPK12,C5,P…
Adenosine Nucleotides Degradation II	9,23E-01	1,88E-01	#N/A	6/16 (38%)	0/16 (0%)	6/16 (38%)	4/16 (25%)	ADA2,NT5C3B,NT5C3A,NT5E,ADAL,XDH,PNP,ADA,ADAT3,NT5C2,NT5C,ACPP
ErbB Signaling	8,76E-01	8,16E-02	2,121	40/98 (41%)	0/98 (0%)	37/98 (38%)	21/98 (21%)	MAP2K4,RAF1,MAPK1,BTC,PIK3R1,SOS2,HRAS,PDPK1,KRAS,MAPK13,NCK1,PIK3R4,NCK2,PAK1,MAP2K2,MAPK3,MRAS,IRS2,GSK3B,FRS2,PRKD3,PRKD1,ATM,RPS6KB1,PIK3C2B,RRAS,FGFR1,HBEGF,NRG4,MAPK12,AREG,PIK3R3,PTPN11,GAB1,CDC42,PLCG2,PRKCD,IRS1,MAPK10,MAP2K3,PIK3CD,EREG,MAP2K6,PIK3CA,EGF,MAPK11,NRG1,SHC1,MTOR,JUN,AKT1,PIK3C3,SOS1,PRKCE,ERBB2,PIK3R2,MAP2K1,PRKCA,EGFR,PAK4,NRAS,PIK3C2A,GRB2,MAPK8,PLCG1,MAPK9,ERBB3,FOS,RRA…
Pancreatic Adenocarcinoma Signaling	8,24E-01	7,5E-02	2,449	43/120 (36%)	0/120 (0%)	59/120 (49%)	18/120 (15%)	RAF1,PLD2,TGFBR1,SUV39H1,PIK3R1,KRAS,CCND1,VEGFA,RB1,IRS2,FRS2,ATM,TP53,SMAD2,PIK3C2B,AKT2,PLD3,TFDP1,HBEGF,NFKB2,STAT3,PLD1,GAB1,IRS1,E2F1,PIK3CD,NOTCH1,NAPEPLD,PIK3CA,RALA,CDK4,VEGFB,JAK2,AKT1,PIK3C3,E2F5,PIK3R2,EGFR,GRB2,MAPK8,MDM2,PLD6,SIN3A,CCNE1,CDKN1A,PTGS2,JAK3,MAP2K4,CDKN2A,JAK1,MAPK1,BAD,SMAD3,PIK3R4,TGFBR2,E2F6,CASP9,MAP2K2,TGFB1,MAPK3,RALGDS,E2F4,FGFR1,TYK2,RAC1,VEGFC,MAPK12,RALBP1,PI…
Adenine and Adenosine Salvage III	8,18E-01	2,86E-01	#N/A	3/7 (43%)	0/7 (0%)	3/7 (43%)	1/7 (14%)	ADA2,ADAL,PNP,ADA,HPRT1,ADAT3
Prolactin Signaling	8,18E-01	8,43E-02	1,633	31/83 (37%)	0/83 (0%)	34/83 (41%)	18/83 (22%)	SOCS1,RAF1,SOCS3,MAPK1,PIK3R1,SOS2,SOCS6,HRAS,PDPK1,KRAS,PIK3R4,MYC,MAP2K2,MAPK3,MRAS,IRS2,PRLR,PRKD3,FRS2,PRKD1,ATM,PIK3C2B,STAT5A,RRAS,FGFR1,CREBBP,STAT3,IRF1,PIK3R3,GAB1,PTPN11,PLCG2,PRKCD,IRS1,PIK3CD,TCF7,SOCS5,FYN,PIK3CA,JAK2,NR3C1,EP300,SHC1,JUN,SP1,PIK3C3,SOS1,SOCS2,PRKCE,PIK3R2,STAT5B,STAT1,MAP2K1,PRKCA,NRAS,PIK3C2A,GRB2,PLCG1,SOCS4,CEBPB,FOS,PRKCI,RRAS2,PIK3CB,NMI
JAK/Stat Signaling	8,18E-01	8,43E-02	1,890	30/83 (36%)	0/83 (0%)	39/83 (47%)	14/83 (17%)	SOCS1,RAF1,SOCS3,JAK1,PIAS2,MAPK1,PIK3R1,SOS2,SOCS6,HRAS,KRAS,IL6,PIK3R4,MAP2K2,MAPK3,CISH,MRAS,IRS2,FRS2,ATM,PIK3C2B,STAT6,STAT5A,AKT2,RRAS,FGFR1,TYK2,STAT3,NFKB2,PIK3R3,BCL2L1,PIAS4,GAB1,PTPN11,IRS1,STAT2,PIK3CD,SOCS5,RELA,PIK3CA,PIAS1,JAK2,NFKB1,SHC1,MTOR,JUN,AKT1,PIK3C3,SOS1,PTPN1,SOCS2,AKT3,PIK3R2,STAT5B,STAT1,MAP2K1,NRAS,PIK3C2A,GRB2,GNAQ,SOCS4,CEBPB,STAT4,PIAS3,FOS,RRAS2,CDKN1A,PIK3CB,JAK3
Pyridoxal 5'-phosphate Salvage Pathway	8,18E-01	9,23E-02	2,449	22/65 (34%)	0/65 (0%)	35/65 (54%)	8/65 (12%)	MAP2K4,MAPK1,SGK1,CSNK1A1,LIMK2,LIMK1,PAK1,CDK8,MAP2K2,PIM1,MAPK3,PRPF4B,PRKAA1,HIPK1,CDK18,GRK4,DAPK1,AKT2,CDK7,CSNK1D,CDK6,GRK5,PKN1,ARAF,PRKCD,GRK6,MAP2K3,MAPK7,NEK2,ADPGK,CDK2,MAP2K6,DMPK,FAM20B,CDK4,TTK,IRAK1,BRAF,PRKX,PNPO,CDK5,PRKAA2,PRKCE,MAP2K1,MAP3K6,MAPK6,MAPK8,MAPK9,PLK1,CDK1,PAK3,PAK2,POMK,MAP3K8,EIF2AK2,ACVR2A,DYRK1A
Autoimmune Thyroid Disease Signaling	8,18E-01	1,04E-01	#N/A	2/48 (4%)	0/48 (0%)	8/48 (17%)	38/48 (79%)	HLA-G,CD40,HLA-C,HLA-DMA,HLA-A,HLA-B,HLA-F,FAS,HLA-E,TG
GADD45 Signaling	7,91E-01	1,58E-01	#N/A	4/19 (21%)	0/19 (0%)	14/19 (74%)	1/19 (5%)	TP53,CCNE2,GADD45B,CDK4,MAP3K4,CCND1,CDK1,CCNB1,PCNA,CCNE1,CCND2,GADD45A,CCND3,CDKN1A,ATR,BRCA1,CDK2,ATM
Purine Nucleotides Degradation II (Aerobic)	7,91E-01	1,58E-01	#N/A	8/19 (42%)	0/19 (0%)	6/19 (32%)	5/19 (26%)	IMPDH2,XDH,ADAT3,NT5C,NT5C3B,ADA2,NT5C3A,ADAL,NT5E,IMPDH1,ADA,PNP,NT5C2,ACPP
DNA damage-induced 14-3-3σ Signaling	7,91E-01	1,58E-01	#N/A	4/19 (21%)	0/19 (0%)	13/19 (68%)	2/19 (11%)	TP53,CCNE2,AKT2,CCNB2,CDK1,CCNB1,RAD1,CCNE1,AKT1,RAD9A,RAD17,HUS1,AKT3,ATR,BRCA1,CDK2,ATM
Cell Cycle: G2/M DNA Damage Checkpoint Regulation	7,85E-01	0.1	-1,342	9/50 (18%)	0/50 (0%)	37/50 (74%)	4/50 (8%)	CDKN2A,YWHAH,PTPMT1,CUL1,ABL1,CCNB2,SKP1,CHEK1,EP300,PPM1D,CDC25B,YWHAQ,TOP2B,KAT2B,GADD45A,TRIP12,TOP2A,FBXL5,HIPK2,BRCA1,CHEK2,ATM,TP53,PRKDC,CDC25C,YWHAG,CKS2,YWHAE,YWHAB,WEE1,CDK7,YWHAZ,PLK1,MDM2,AURKA,CDK1,CCNB1,SKP2,MDM4,CDKN1A,CKS1B,PKMYT1,BTRC,BORA,ATR,RPS6KA1
Oncostatin M Signaling	7,85E-01	1,18E-01	2,000	15/34 (44%)	0/34 (0%)	17/34 (50%)	2/34 (6%)	MT2A,IL6ST,RAF1,JAK1,MAPK1,MMP3,HRAS,KRAS,JAK2,SHC1,MAP2K2,MAPK3,SOS1,MRAS,OSMR,STAT5B,STAT1,MAP2K1,MMP1,TIMP3,STAT5A,EPAS1,NRAS,RRAS,GRB2,TYK2,STAT3,RRAS2,PLAU,CHI3L1,ELK1,JAK3
Role of JAK2 in Hormone-like Cytokine Signaling	7,85E-01	1,18E-01	#N/A	11/34 (32%)	0/34 (0%)	14/34 (41%)	9/34 (26%)	SOCS1,SOCS3,STAT5A,JAK1,EPOR,SOCS6,TYK2,SOCS4,STAT3,JAK2,SHC1,GHR,PTPN11,SH2B3,IRS1,PTPN1,SOCS2,IRS2,PRLR,STAT5B,STAT1,HLTF,SOCS5,SIRPA,SH2B1
UVA-Induced MAPK Signaling	7,85E-01	7,55E-02	#N/A	44/106 (42%)	0/106 (0%)	43/106 (41%)	19/106 (18%)	MAP2K4,PARP6,MAPK1,PIK3R1,PARP2,HRAS,KRAS,PARP12,MAPK13,PIK3R4,PLCD3,CASP9,PLCE1,SMPD4,PARP15,MAPK3,MRAS,PLCB1,IRS2,PLCL1,FRS2,ATM,TP53,RPS6KB1,PIK3C2B,CASP3,RRAS,FGFR1,ZC3HAV1,PLCL2,PARP3,MAPK12,SMPD2,PIK3R3,BCL2L1,RPS6KA6,PTPN11,GAB1,PLCG2,IRS1,MAPK10,PLCB3,PIK3CD,RPS6KA1,PIK3CA,PDIA3,RPS6KA3,SMPD1,MAPK11,PARP9,PLCD1,MTOR,TNKS,JUN,TIPARP,PIK3C3,RPS6KB2,PARP11,PIK3R2,RPS6KA2,STAT1,SMPD3,PLCD4,PR…
Airway Pathology in Chronic Obstructive Pulmonary Disease	7,81E-01	2,5E-01	#N/A	1/8 (13%)	0/8 (0%)	3/8 (38%)	4/8 (50%)	CXCL8,CXCL3,MMP2,MMP1
Purine Ribonucleosides Degradation to Ribose-1-phosphate	7,81E-01	2,5E-01	#N/A	3/8 (38%)	0/8 (0%)	3/8 (38%)	2/8 (25%)	ADA2,ADAL,PNP,ADA,ADAT3,PGM2
Phagosome Maturation	7,81E-01	6,76E-02	#N/A	39/148 (26%)	0/148 (0%)	66/148 (45%)	43/148 (29%)	TUBA1B,RAB5C,TCIRG1,HLA-B,NAPG,NSF,DYNLL1,CTSH,CTSS,VAMP3,DYNC2H1,NAPA,TUBB2A,CTSA,CTSL,DYNC1LI2,ZBTB12,NCF2,CTSB,VPS37B,ATP6V0E1,PRDX2,ATP6V0B,ATP6V1D,HLA-A,PRDX1,VPS33B,TAP1,VTI1B,ATP6AP1,TUBB2B,PIK3C3,LAMP1,ATP6V1G1,GOSR1,ATP6V1G2,NAPB,CTSK,VPS18,VPS16,YKT6,TUBB4B,ATP6V1E2,TSG101,LAMP2,TUBA1A,ATP6V1F,HLA-C,ATP6V0A2,STX16,GOSR2,VTI1A,VPS28,ATP6V1C1,PIKFYVE,DYNLT1,TUBB,CTSZ,CTSD,ATP6AP1L,TUBA1C,…
IL-17A Signaling in Fibroblasts	7,69E-01	1,14E-01	#N/A	9/35 (26%)	0/35 (0%)	22/35 (63%)	4/35 (11%)	RELA,MAPK1,NFKBIE,CEBPD,IL17RC,MAPK13,CXCL5,IL6,IL17RA,NFKB1,MAPK11,IKBKB,NFKBIA,JUN,TRAF3IP2,CCL2,MAPK3,MAP3K7,GSK3B,CHUK,NFKBIB,MMP1,CEBPB,NFKB2,NFKBIZ,MAPK12,TRAF6,FOS,NFKBID,MAPK14,CCL7
Xanthine and Xanthosine Salvage	7,14E-01	1	#N/A	0/1 (0%)	0/1 (0%)	1/1 (100%)	0/1 (0%)	PNP
MSP-RON Signaling Pathway	7,14E-01	8,33E-02	#N/A	15/72 (21%)	0/72 (0%)	16/72 (22%)	41/72 (57%)	PIK3CA,IL12A,PIK3R1,MST1,JAK2,PIK3R4,CCL2,PIK3C3,IRS2,RPS6KA2,PIK3R2,ACTG2,FRS2,ATM,PIK3C2B,IL3RA,PIK3C2A,GRB2,FGFR1,ACTB,TLR2,PIK3R3,TLR4,GAB1,ACTA2,PTPN11,CSF1,IRS1,PIK3CD,PIK3CB,ACTG1
Pathogenesis of Multiple Sclerosis	7,08E-01	2,22E-01	#N/A	0/9 (0%)	0/9 (0%)	2/9 (22%)	7/9 (78%)	CXCL10,CXCL11
Notch Signaling	6,77E-01	1,05E-01	#N/A	10/38 (26%)	0/38 (0%)	18/38 (47%)	10/38 (26%)	FURIN,ADAM17,PSENEN,NUMB,NCSTN,PSEN2,HES1,MAML1,NOTCH2,MAML3,RFNG,DLL1,NOTCH3,DTX3,JAG2,DTX4,NUMBL,DTX2,APH1A,APH1B,LFNG,MAML2,RBPJ,HES7,JAG1,NOTCH1,DLL4,PSEN1
IL-15 Signaling	6,39E-01	7,89E-02	#N/A	25/76 (33%)	0/76 (0%)	32/76 (42%)	19/76 (25%)	RAF1,IL15RA,JAK1,MAPK1,PIK3R1,HRAS,KRAS,MAPK13,IL6,PIK3R4,PTK2,MAP2K2,MAPK3,MRAS,IRS2,FRS2,ATM,CXCL8,PIK3C2B,STAT6,STAT5A,AKT2,RRAS,FGFR1,TYK2,NFKB2,STAT3,MAPK12,RAC3,PIK3R3,BCL2L1,GAB1,PTPN11,IRS1,PIK3CD,RELA,PIK3CA,JAK2,NFKB1,MAPK11,SHC1,AKT1,PIK3C3,AKT3,PIK3R2,STAT5B,MAP2K1,VCAM1,NRAS,PIK3C2A,GRB2,IL15,PLCG1,MAPK14,RRAS2,PIK3CB,JAK3
Toll-like Receptor Signaling	6,39E-01	7,89E-02	1,342	21/76 (28%)	0/76 (0%)	33/76 (43%)	22/76 (29%)	MAP2K4,PPARA,MAPK1,TAB2,MAPK13,IKBKB,TRAF4,MAP3K7,TAB1,MAP3K14,NFKB2,MAPK12,TRAF6,TLR2,IL33,CD14,MAP2K3,MAP2K6,ECSIT,SIGIRR,RELA,IL1A,IL12A,TOLLIP,TNFAIP3,NFKB1,MAPK11,IRAK1,JUN,NFKBIA,TICAM1,UBA52,TLR3,CHUK,TRAF1,UBB,MYD88,MAP3K1,MAPK8,IRAK3,TLR4,FOS,LY96,MAPK14,TLR6,RPS27A,IL1B,EIF2AK2,TIRAP,ELK1,UBC,MAP4K4,IRAK4,IRAK2
STAT3 Pathway	6,2E-01	7,22E-02	1,134	43/97 (44%)	0/97 (0%)	34/97 (35%)	20/97 (21%)	MAP2K4,SOCS1,RAF1,SOCS3,MAP3K11,TGFBR1,MAPK1,TGFBR3,SOCS6,HRAS,KRAS,MAPK13,VEGFA,TGFBR2,MYC,MAP3K10,MAP2K2,PIM1,TGFB1,MAPK3,CISH,MRAS,PDGFRB,CDC25A,IL4R,RRAS,FGFR1,TYK2,RAC1,STAT3,MAPK12,DDR1,MAP3K12,IL17RB,MAP3K20,MAPK10,INSR,FGFRL1,SOCS5,IFNAR1,IL1A,PTPN2,FGF2,BMPR2,EGF,IL22RA1,JAK2,MAPK11,BCL2,IGF1,BMPR1A,HGF,PDGFRA,TGFB2,IGF1R,SOCS2,IL27RA,MAP2K1,EGFR,SRC,NRAS,FLT1,MAPK8,MAPK9,SOCS4,IGF2R,NDU…
ATM Signaling	6,06E-01	7,14E-02	-0,816	34/98 (35%)	0/98 (0%)	56/98 (57%)	8/98 (8%)	MAP2K4,HP1BP3,RNF8,PPP2CA,SUV39H1,PPP2R5B,PPP2R3B,CCNB2,MAPK13,TDP1,CBX5,SMC1A,PPM1D,USP7,PPM1J,PPM1L,ATF4,BRCA1,ATM,CDC25A,TP53,SMC3,TOPBP1,CREBBP,CREB3,MDC1,ZEB1,CREB3L4,MAPK12,CREB5,CCNB1,ATF2,HERC2,PPP2CB,PPP2R1A,MDM4,RNF168,CBX1,BRAT1,SMC2,PPP2R3A,PTPA,H2AFX,PPP2R2B,MRE11,MAPK10,TLK1,TLK2,CBX3,CDK2,GADD45B,PPP2R2A,RBBP8,ABL1,ZNF420,MAPK11,RAD50,CHEK1,EP300,RAD51,PPP1CC,NFKBIA,JUN,FANCD2,GADD…
Estrogen Biosynthesis	6,01E-01	9,76E-02	-1,000	9/41 (22%)	0/41 (0%)	5/41 (12%)	27/41 (66%)	HSD17B10,AKR1C3,CYP2U1,HSD17B11,HSD17B7,CYP1B1,POR,HSD17B12,CYP2J2,HSD17B4,HSD17B2,HSD17B1,HSD17B14,CYP2S1
Hepatic Fibrosis / Hepatic Stellate Cell Activation	5,87E-01	5,88E-02	#N/A	59/187 (32%)	0/187 (0%)	58/187 (31%)	70/187 (37%)	MYH10,TGFBR1,CTGF,MYH9,MYL6,MYL5,COL8A1,IL6,VEGFA,KLF12,SERPINE1,PDGFRB,TIMP2,SMAD2,IL4R,MMP2,IGFBP5,NFKB2,IFNAR2,MET,MYL9,ACTA2,PDGFD,IFNAR1,COL3A1,ICAM1,COL4A5,FN1,LEPR,FGF2,VEGFB,COL4A2,COL15A1,COL16A1,COL5A1,CCL2,IGF1,IGF1R,PDGFRA,COL18A1,TNFRSF1B,MMP1,EGFR,FLT1,TNFRSF1A,COL12A1,IFNGR2,COL4A3BP,LY96,COL5A3,CSF1,COL4A4,SMAD3,KLF6,MYL6B,TGFBR2,CXCL3,TGFB1,LAMA1,COL11A2,IL1RAP,COL27A1,TNFRSF11B,…
LXR/RXR Activation	5,87E-01	6,61E-02	-1,414	18/121 (15%)	0/121 (0%)	32/121 (26%)	71/121 (59%)	CD36,ARG2,IL6,ABCA1,FDFT1,LCAT,FASN,IL1RAP,TNFRSF11B,C3,NR1H3,NFKB2,PCYOX1,IL33,CD14,PLTP,RXRA,APOD,APOE,SCD,RELA,IL1A,IRF3,NFKB1,C4A/C4B,CCL2,NCOR1,TLR3,TNFRSF1B,RXRB,ECHS1,TNFRSF1A,SERPINF1,IL1R1,A1BG,APOL1,TLR4,LY96,LDLR,NR1H2,SREBF1,MYLIP,APOC1,IL1B,NCOR2,PTGS2,HMGCR,CLU,HADH,CCL7
Role of Osteoblasts, Osteoclasts and Chondrocytes in Rheumatoid Arthritis	5,87E-01	5,58E-02	#N/A	72/233 (31%)	0/233 (0%)	81/233 (35%)	80/233 (34%)	BMP4,AXIN1,PIK3R1,TAB2,IL6,ACP5,ITGA3,IRS2,TRAF5,NFKBIB,FRS2,WNT5B,ATM,SFRP4,PIK3C2B,AKT2,ITGA5,TCF3,IL7,TRAF6,GAB1,IRS1,PIK3CD,MAP2K3,SFRP1,MAP2K6,PIK3CA,ADAM17,TCF4,PTK2B,LRP6,BMPR2,FZD1,MAP3K5,SMURF1,TRADD,AKT1,JUN,IGF1,PIK3C3,PIK3R2,CTNNB1,TNFRSF1B,MMP1,PPP3CA,BMP1,ITGB1,CTSK,GRB2,TNFRSF1A,ITGA2,MAPK8,CALM1 (includes others),FOS,TRAF2,CSF1,BMP6,LRP1,TCF7L2,FZD7,BIRC2,MAP2K4,MAPK1,WNT3,MMP3,BA…
Hematopoiesis from Multipotent Stem Cells	5,33E-01	1,67E-01	#N/A	0/12 (0%)	0/12 (0%)	5/12 (42%)	7/12 (58%)	KITLG,CSF1,IL15,CSF3,IL7
Guanosine Nucleotides Degradation III	5,33E-01	1,67E-01	#N/A	3/12 (25%)	0/12 (0%)	5/12 (42%)	4/12 (33%)	NT5C3B,NT5C3A,NT5E,XDH,PNP,NT5C2,NT5C,ACPP
Tec Kinase Signaling	5,27E-01	5,88E-02	2,121	54/170 (32%)	0/170 (0%)	61/170 (36%)	55/170 (32%)	PIK3R1,GNB1,GNB4,PAK1,ITGA3,TXK,IRS2,GNA13,FRS2,PRKD3,PRKD1,GNG12,ATM,ITGA4,TNFRSF21,RND2,STAT5A,STAT6,PIK3C2B,TNFRSF10B,ITGA5,NFKB2,STAT3,GAB1,ACTA2,IRS1,PLCG2,TNFRSF25,GNB2,PIK3CD,ACTG1,FYN,PIK3CA,PTK2B,RHOT2,GNA11,TNFSF10,GNA14,JAK2,YES1,RHOD,TNFSF12,PIK3C3,RHOU,PRKCE,PIK3R2,GNG5,GNB1L,ITGB1,GNG4,GRB2,RHOC,ACTB,GNA12,ITGA2,MAPK8,GNAQ,PLCG1,FADD,STAT4,FOS,GNAI3,PAK3,LYN,JAK3,MAP2K4,JAK1,DIRAS3,…
iNOS Signaling	5,19E-01	8,89E-02	#N/A	10/45 (22%)	0/45 (0%)	28/45 (62%)	7/45 (16%)	RELA,JAK1,CAMK4,MAPK1,NFKBIE,MAPK13,JAK2,NFKB1,MAPK11,IRAK1,IKBKB,NFKBIA,JUN,CHUK,STAT1,NFKBIB,TAB1,MYD88,TYK2,CREBBP,IFNGR2,IFNGR1,NFKB2,IRAK3,HMGA1,MAPK12,IRF1,TRAF6,TLR4,NFKBID,CALM1 (includes others),FOS,LY96,MAPK14,CD14,JAK3,IRAK4,IRAK2
Pyrimidine Ribonucleotides Interconversion	5,19E-01	8,89E-02	2,000	15/45 (33%)	0/45 (0%)	18/45 (40%)	12/45 (27%)	ENTPD4,NME1,NUDT9,CTPS2,NME7,RECQL,NME6,DDX3X,SLC25A42,AK1,ENTPD6,ANXA1,CMPK1,AK9,ZRANB3,BLM,DHX9,NME4,CMPK2,ENTPD1,SMARCAL1,RAD54L,NUDT15,CTPS1,SMARCA1,NME3,NUDT5,AK5,HNRNPA1,NUDT16,AK4,CANT1,ENTPD7
Allograft Rejection Signaling	5,17E-01	7,06E-02	#N/A	2/85 (2%)	0/85 (0%)	10/85 (12%)	73/85 (86%)	B2M,HLA-G,CD40,HLA-C,HLA-DMA,HLA-A,HLA-B,HLA-F,HLA-DPB1,FAS,HLA-DPA1,HLA-E
Guanine and Guanosine Salvage I	5,17E-01	0.5	#N/A	0/2 (0%)	0/2 (0%)	2/2 (100%)	0/2 (0%)	PNP,HPRT1
Adenine and Adenosine Salvage I	5,17E-01	0.5	#N/A	1/2 (50%)	0/2 (0%)	1/2 (50%)	0/2 (0%)	PNP,APRT
IL-6 Signaling	5,17E-01	6,25E-02	1,414	46/128 (36%)	0/128 (0%)	50/128 (39%)	32/128 (25%)	MAP2K4,SOCS1,SOCS3,RAF1,CSNK2A1,MAPK1,PIK3R1,SOS2,SRF,HRAS,KRAS,MAPK13,IL6,PIK3R4,VEGFA,IKBKB,MAP2K2,MAPK3,MAP3K7,MRAS,IRS2,NFKBIB,IL1RAP,FRS2,TAB1,ATM,MCL1,TNFRSF11B,MAP3K14,PIK3C2B,CXCL8,AKT2,TNFAIP6,RRAS,FGFR1,IL6R,STAT3,NFKB2,MAPK12,IL33,TRAF6,PIK3R3,NFKBID,PTPN11,GAB1,IRS1,MAPK10,CD14,MAP2K3,HSPB7,PIK3CD,HSPB1,IL6ST,HSPB3,MAP2K6,RELA,PIK3CA,IL1A,NFKBIE,JAK2,NFKB1,MAPK11,SHC1,AKT1,NFKBIA,JUN,…
Urate Biosynthesis/Inosine 5'-phosphate Degradation	5,13E-01	1,54E-01	#N/A	5/13 (38%)	0/13 (0%)	5/13 (38%)	3/13 (23%)	NT5C3B,NT5C3A,NT5E,IMPDH2,XDH,IMPDH1,PNP,NT5C2,NT5C,ACPP
Bile Acid Biosynthesis, Neutral Pathway	5,13E-01	1,54E-01	#N/A	5/13 (38%)	0/13 (0%)	1/13 (8%)	7/13 (54%)	SLC27A5,AKR1C1/AKR1C2,CYP27A1,AKR1C3,SCP2,HSD3B7
Pyrimidine Ribonucleotides De Novo Biosynthesis	4,96E-01	8,51E-02	2,000	15/47 (32%)	0/47 (0%)	20/47 (43%)	12/47 (26%)	ENTPD4,NME1,NUDT9,CTPS2,NME7,RECQL,NME6,DDX3X,SLC25A42,AK1,ANXA1,ENTPD6,CMPK1,AK9,BLM,ZRANB3,DHX9,NME4,CMPK2,ENTPD1,SMARCAL1,RAD54L,UMPS,NUDT15,CTPS1,SMARCA1,NME3,NUDT5,AK5,HNRNPA1,NUDT16,AK4,CAD,CANT1,ENTPD7
Cell Cycle: G1/S Checkpoint Regulation	4,94E-01	7,46E-02	-1,342	25/67 (37%)	0/67 (0%)	38/67 (57%)	4/67 (6%)	RPL11,CDKN2A,BMI1,SMAD3,PAK1IP1,SUV39H1,CDKN2C,RBL1,SKP1,CCND1,HDAC6,MYC,RB1,E2F6,CCND3,TGFB1,HDAC11,HDAC7,GSK3B,ATM,CDC25A,TP53,CCNE2,RBL2,E2F4,HDAC4,TFDP1,HDAC2,HDAC8,CDK6,HDAC5,SKP2,CCND2,HDAC3,MAX,E2F1,TGFB3,GNL3,CDK2,PA2G4,CUL1,CDK4,ABL1,E2F3,CDKN2B,NRG1,TGFB2,E2F5,SMAD4,FBXL5,HDAC9,HDAC1,MDM2,SIN3A,CDKN2D,CCNE1,FOXO1,E2F7,CDKN1A,RPL5,BTRC,ATR,CDKN1B
Eicosanoid Signaling	4,94E-01	7,46E-02	#N/A	16/67 (24%)	0/67 (0%)	13/67 (19%)	38/67 (57%)	PAFAH1B2,LTA4H,PTGFR,AKR1C3,PTGER3,PLA2R1,ALOX12,LTB4R,PTGES2,LCAT,PLB1,PNPLA3,PTGER4,PLA2G12A,PNPLA8,PLA2G16,PTGIS,PTGIR,ABHD3,PTGS1,PLA2G4C,PTGDS,PTGES,PLA2G6,PLA2G4A,RARRES3,PTGS2,PAFAH1B1,PAFAH1B3
Colorectal Cancer Metastasis Signaling	4,89E-01	5,24E-02	2,887	92/248 (37%)	0/248 (0%)	84/248 (34%)	72/248 (29%)	TGFBR1,AXIN1,PIK3R1,ADCY4,SOS2,HRAS,KRAS,IL6,CCND1,MMP24,VEGFA,GNB1,GNB4,IRS2,FRS2,WNT5B,GNG12,ATM,TP53,RND2,PIK3C2B,SMAD2,AKT2,RRAS,GRK3,MMP2,STAT3,NFKB2,TCF3,GAB1,IRS1,GNB2,PRKACA,PIK3CD,SIAH1,PIK3CA,TCF4,RHOT2,LRP6,VEGFB,JAK2,FZD1,APPL1,AKT1,JUN,ARRB1,RHOD,PIK3C3,SOS1,RHOU,PIK3R2,TLR3,GNG5,GNB1L,CTNNB1,MMP1,MMP17,EGFR,GNG4,GRB2,TNFRSF1A,RHOC,MAPK8,ADCY6,FOS,MSH2,PTGS2,JAK3,LRP1,TCF7L2,FZD7,MAP…
TNFR2 Signaling	4,82E-01	0.1	#N/A	5/30 (17%)	0/30 (0%)	20/30 (67%)	5/30 (17%)	MAP2K4,NAIP,RELA,MAP3K14,NFKBIE,MAP3K1,MAPK8,TNFAIP3,TBK1,NFKB2,NFKB1,XIAP,TANK,IKBKB,NFKBID,FOS,TRAF2,JUN,NFKBIA,CHUK,TNFRSF1B,NFKBIB,BIRC3,BIRC2,TRAF1
Androgen Biosynthesis	4,82E-01	1,43E-01	#N/A	4/14 (29%)	0/14 (0%)	2/14 (14%)	8/14 (57%)	EBP,SRD5A3,AKR1C3,SRD5A1,HSD3B7,HSD17B14
HMGB1 Signaling	4,81E-01	6,02E-02	2,828	44/133 (33%)	0/133 (0%)	53/133 (40%)	36/133 (27%)	AGER,PIK3R1,HRAS,KRAS,MAPK13,IL6,IRS2,SERPINE1,KAT2A,FRS2,ATM,RND2,PIK3C2B,AKT2,KAT7,RRAS,NFKB2,GAB1,IRS1,KAT6A,MAP2K3,PIK3CD,MAP2K6,PIK3CA,ICAM1,RHOT2,RBBP7,KAT2B,JUN,AKT1,CCL2,RHOD,PIK3C3,RHOU,PIK3R2,TNFRSF1B,PLAT,RHOC,TNFRSF1A,GRB2,IFNGR2,MAPK8,FOS,KAT6B,MAP2K4,LIF,MAPK1,DIRAS3,PIK3R4,HMGB1,RHOG,MAP2K2,RHOB,TGFB1,MAPK3,MRAS,TNFRSF11B,CXCL8,FGFR1,RAC1,IFNGR1,RHOJ,MAPK12,PIK3R3,RHOQ,PTPN11,RND3,…
Agrin Interactions at Neuromuscular Junction	4,72E-01	7,25E-02	0,447	35/69 (51%)	0/69 (0%)	18/69 (26%)	16/69 (23%)	MAP2K4,RAC2,MAPK1,HRAS,KRAS,PTK2,LAMC1,ITGA3,PAK1,MAPK3,MRAS,LAMB1,DAG1,ACTG2,ITGA4,RRAS,LAMA2,RAC1,ITGA6,ITGA5,NRG4,MAPK12,RAC3,ACTA2,CDC42,ARHGEF6,MAPK10,ITGA1,AGRN,ACTG1,CTTN,GABPB1,ARHGEF7,NRG1,JUN,UTRN,ERBB2,EGFR,ITGB1,SRC,PAK4,PXN,NRAS,ACTB,ITGA2,DVL1,MAPK8,MAPK9,ERBB3,RRAS2,PAK3,PAK2,GABPA
NF-κB Signaling	4,7E-01	5,52E-02	2,530	53/181 (29%)	0/181 (0%)	73/181 (40%)	55/181 (30%)	RAF1,BMP4,TGFBR1,PIK3R1,TGFBR3,TAB2,HRAS,KRAS,TDP2,IRS2,TRAF5,NFKBIB,FRS2,ATM,PDGFRB,PIK3C2B,AKT2,RRAS,CREBBP,TBK1,NFKB2,DDR1,TRAF6,ARAF,GAB1,PLCG2,IRS1,PRKACA,PIK3CD,SIGIRR,MAP2K6,AZI2,PIK3CA,BMPR2,EP300,TANK,TRADD,AKT1,CARD10,PIK3C3,IGF1R,PDGFRA,CSNK2B,TLR3,PIK3R2,CASP8,TNFRSF1B,EGFR,FLT1,GRB2,TNFRSF1A,MYD88,MAPK8,IRAK3,IGF2R,FADD,TRAF2,BCL10,PELI1,BTRC,MAP3K8,TIRAP,MAP3K3,IRAK4,PRKACB,CSNK2A1,…
OX40 Signaling Pathway	4,7E-01	6,59E-02	#N/A	10/91 (11%)	0/91 (0%)	19/91 (21%)	62/91 (68%)	MAP2K4,B2M,RELA,TRAF3,TNFSF4,HLA-A,NFKBIE,HLA-B,NFKB1,BCL2,HLA-G,NFKBIA,JUN,HLA-DMA,TRAF5,NFKBIB,HLA-F,HLA-DPB1,HLA-DPA1,MAPK8,MAPK9,NFKB2,MAPK12,BCL2L1,NFKBID,TRAF2,HLA-C,MAPK10,HLA-E
IL-7 Signaling Pathway	4,7E-01	6,59E-02	1,342	32/91 (35%)	0/91 (0%)	33/91 (36%)	26/91 (29%)	SOCS1,FOXO4,JAK1,MAPK1,BAD,PIK3R1,SOS2,PDPK1,GSK3A,MAPK13,BCL6,PIK3R4,CCND1,MYC,PTK2,IL7R,CCND3,MAPK3,IRS2,GSK3B,FRS2,ATM,CDC25A,MCL1,PIK3C2B,STAT5A,AKT2,SLC2A1,FGFR1,MAPK12,IL7,PIK3R3,MET,GAB1,PTPN11,IRS1,PIK3CD,CDK2,FYN,PIK3CA,MAPK11,NFATC1,BCL2,SHC1,JUN,AKT1,PIK3C3,HGF,SOS1,FOXO3,AKT3,PIK3R2,STAT5B,STAT1,PIK3C2A,GRB2,BAX,BAK1,EBF1,MAPK14,FOXO1,LYN,PIK3CB,CDKN1B,JAK3
Paxillin Signaling	4,7E-01	6,19E-02	1,342	51/113 (45%)	0/113 (0%)	34/113 (30%)	28/113 (25%)	MAP2K4,MAPK1,ARF1,PIK3R1,ITGA8,SOS2,HRAS,KRAS,TLN1,MAPK13,NCK1,PIK3R4,ITGAE,PTK2,NCK2,PAK1,ITGA3,ITGA11,ITGAV,MRAS,IRS2,ACTG2,ITGB4,FRS2,ITGB5,ATM,ITGA4,PIK3C2B,RRAS,FGFR1,RAC1,ITGA6,ITGA5,MAPK12,PIK3R3,DOCK1,TLN2,PTPN11,GAB1,ACTA2,CDC42,IRS1,ARHGEF6,MAPK10,ITGA1,PIK3CD,ACTN4,ACTG1,ITGA7,PIK3CA,PTK2B,ARHGEF7,CRK,ITGA10,ITGB8,MAPK11,PTPN12,BCAR1,ARF6,ARFIP2,PIK3C3,SOS1,VCL,PIK3R2,ACTN1,ITGB1,SRC,P…
TNFR1 Signaling	4,7E-01	0.08	#N/A	12/50 (24%)	0/50 (0%)	31/50 (62%)	7/50 (14%)	MAP2K4,RELA,NFKBIE,TNFAIP3,NFKB1,TANK,CASP6,TRADD,IKBKB,PAK1,MADD,CASP9,NFKBIA,JUN,CRADD,BID,CHUK,CASP8,NFKBIB,BIRC3,MAP4K2,NAIP,MAP3K14,PAK4,CASP3,TNFRSF1A,MAP3K1,APAF1,MAPK8,NFKB2,XIAP,FADD,NFKBID,FOS,TRAF2,RIPK1,PAK3,CDC42,CASP2,PAK2,CYCS,CASP7,BIRC2
Cytotoxic T Lymphocyte-mediated Apoptosis of Target Cells	4,5E-01	9,38E-02	#N/A	6/32 (19%)	0/32 (0%)	12/32 (38%)	14/32 (44%)	B2M,CASP3,HLA-A,HLA-B,APAF1,FAS,DFFA,BCL2,FADD,CASP6,CASP9,ZBTB12,HLA-C,BID,DFFB,CYCS,CASP8,CASP7
Role of MAPK Signaling in the Pathogenesis of Influenza	4,4E-01	6,94E-02	#N/A	28/72 (39%)	0/72 (0%)	22/72 (31%)	22/72 (31%)	MAP2K4,RAF1,MAPK1,PLA2R1,HRAS,KRAS,MAPK13,CXCL10,LCAT,MAP2K2,MAPK3,MRAS,PLA2G12A,AKT2,CASP3,RRAS,MAPK12,ATF2,PLA2G6,MAPK10,RARRES3,MAP2K3,MAP2K6,PAFAH1B2,IFNB1,MAP3K5,MAPK11,BCL2,AKT1,CCL2,PLB1,AKT3,PNPLA3,MAP2K1,PRKCA,PLA2G16,PNPLA8,MAP2K7,NRAS,ABHD3,PLA2G4C,MAPK8,MAPK9,BAX,PLA2G4A,MAPK14,RRAS2,PTGS2,PAFAH1B1,PAFAH1B3
Tetrahydrobiopterin Biosynthesis I	4,33E-01	3,33E-01	#N/A	1/3 (33%)	0/3 (0%)	2/3 (67%)	0/3 (0%)	GCH1,PTS,SPR
Tetrahydrobiopterin Biosynthesis II	4,33E-01	3,33E-01	#N/A	1/3 (33%)	0/3 (0%)	2/3 (67%)	0/3 (0%)	GCH1,PTS,SPR
Aryl Hydrocarbon Receptor Signaling	4,15E-01	5,67E-02	1,633	50/141 (35%)	0/141 (0%)	64/141 (45%)	27/141 (19%)	POLA1,IL6,RBL1,CCND1,ARNT,RB1,NCOA7,CCND3,RARA,AHR,ALDH6A1,GSTK1,ATM,ALDH7A1,TP53,ALDH1B1,CCNE2,TFDP1,MED1,GSTM3,NFKB2,CCND2,E2F1,HSPB7,DHFR,RXRA,ALDH16A1,GSTP1,ALDH4A1,GSTM5,NQO2,CDK4,SMARCA4,CHEK1,EP300,TGM2,JUN,HSP90AB1,NCOA2,ALDH1A3,RARB,RXRB,NFE2L2,ALDH5A1,GSTM1,NFIC,GSTA4,MAPK8,SLC35A2,MDM2,CYP1B1,AIP,FOS,CCNE1,ALDH1L2,NFIA,CDKN1A,NRIP1,NCOR2,CDKN2A,TRIP11,MAPK1,RARG,NR2F1,MYC,CTSD,GSTM2,AL…
Cdc42 Signaling	3,87E-01	5,39E-02	#N/A	48/167 (29%)	0/167 (0%)	44/167 (26%)	75/167 (45%)	MAP2K4,RAF1,MAP3K11,MPRIP,MAPK1,MYL6,DIAPH3,MYL5,ARPC5,WASL,HLA-B,LIMK2,MYL6B,CDC42EP2,MAPK13,EXOC6,EXOC7,CLIP1,LIMK1,PAK1,ITGA3,PPP1R12B,CFL2,BAIAP2,EXOC2,EXOC5,GSK3B,HLA-F,EXOC3,RASA1,HLA-DPA1,IQGAP3,ITGA4,ACTR2,CFL1,ITGA5,FGD1,TNK2,MAPK12,APC,ATF2,MYL9,ARPC1A,CDC42,ARPC2,ARHGEF6,MAPK10,CDC42SE1,PARD3,HLA-E,FNBP1L,B2M,RALA,ARPC1B,HLA-A,CDC42EP5,PPP1CB,MYLK,IQGAP1,MAPK11,HLA-G,DIAPH1,ACTR3,JUN,P…
MIF-mediated Glucocorticoid Regulation	3,87E-01	8,57E-02	#N/A	8/35 (23%)	0/35 (0%)	12/35 (34%)	15/35 (43%)	RELA,MAPK1,NFKBIE,PLA2G4C,CD74,NFKB2,NFKB1,NR3C1,PLA2G4A,PLA2G6,NFKBID,TLR4,LY96,NFKBIA,MAPK3,CD14,PTGS2,NFKBIB,JMJD7-PLA2G4B,PLA2G12A
Hereditary Breast Cancer Signaling	3,87E-01	5,56E-02	#N/A	57/144 (40%)	0/144 (0%)	68/144 (47%)	19/144 (13%)	NPM1,POLR2F,PIK3R1,FANCF,SMARCD2,HRAS,ARID2,KRAS,DDB2,CCND1,RB1,FANCB,HDAC7,SMARCB1,IRS2,SMARCC2,FRS2,ATM,TP53,POLR2I,PIK3C2B,AKT2,RRAS,FANCG,CREBBP,RFC1,RPA1,FANCC,GAB1,RFC4,IRS1,H2AFX,E2F1,PIK3CD,FANCA,PHF10,FANCM,PIK3CA,GADD45B,CDK4,POLR2J,SMARCA4,CHEK1,EP300,FANCE,AKT1,GADD45A,PIK3C3,RFC2,SLC19A1,PIK3R2,POLR2J2/POLR2J3,PMS2,GRB2,ACTB,CDK1,BRD7,MSH2,CDKN1A,RPS27A,POLR2D,PIK3R4,PTEN,HDAC6,HDAC1…
CTLA4 Signaling in Cytotoxic T Lymphocytes	3,8E-01	6,06E-02	#N/A	29/99 (29%)	0/99 (0%)	33/99 (33%)	37/99 (37%)	PPP2CA,AP2B1,PIK3R1,HLA-B,CLTB,PPP2R5B,PPP2R3B,AP1B1,PIK3R4,AP2A2,PPM1J,PPM1L,IRS2,FRS2,ATM,PIK3C2B,AKT2,FGFR1,CLTC,AP2S1,PIK3R3,AP1S1,PPP2CB,PPP2R1A,GAB1,PTPN11,PTPA,PPP2R3A,ZBTB12,CLTA,IRS1,PPP2R2B,LAT,CLTCL1,PIK3CD,B2M,FYN,AP2A1,PIK3CA,HLA-A,PPP2R2A,JAK2,AP1G2,AKT1,PIK3C3,AKT3,PPP2R5C,PIK3R2,AP2M1,PIK3C2A,GRB2,AP1M1,PPP2R5D,AP1S2,AP1S3,PLCG1,PPP2R5A,HLA-C,PIK3CB,PPP2R5E,PPP2R1B,AP1G1
Molecular Mechanisms of Cancer	3,8E-01	4,57E-02	#N/A	148/394 (38%)	0/394 (0%)	168/394 (43%)	78/394 (20%)	RAC2,RAF1,RAPGEF1,TGFBR1,AXIN1,PIK3R1,ADCY4,TAB2,SOS2,KRAS,GSK3A,CCND1,RB1,LAMTOR3,CCND3,GNA13,HIPK2,PRKD1,ITGA4,TP53,SMAD2,AKT2,CCNE2,STK36,CDK7,NFKB2,TCF3,RAP1A,DAXX,RASGRF2,APH1A,ARHGEF6,PRKACA,ARHGEF18,PIK3CD,CFLAR,ARHGEF9,RAP2A,RHOT2,GNA11,CDK4,PSEN2,JAK2,CDK10,DIABLO,CASP6,PIK3C3,CDK17,SOS1,PIK3R2,CASP8,PRKDC,PMAIP1,RHOC,GRB2,GNA12,ITGA2,ADCY6,BAK1,ARHGEF5,FOS,CCNE1,CDKN2D,CDKN1A,BMP6,CASP7…
IL-12 Signaling and Production in Macrophages	3,77E-01	5,48E-02	#N/A	33/146 (23%)	0/146 (0%)	48/146 (33%)	65/146 (45%)	MAP2K4,MAPK1,PIK3R1,MAF,MST1,MAPK13,PIK3R4,JMJD6,IKBKB,MAP2K2,TGFB1,MAPK3,IRS2,NFKBIB,IL23A,FRS2,PRKD3,PRKD1,ATM,PIK3C2B,STAT6,AKT2,FGFR1,IFNGR1,PCYOX1,NFKB2,MAPK12,IRF1,TRAF6,TLR2,PIK3R3,PTPN11,GAB1,CD40,IRS1,PRKCD,TGFB3,MAPK10,NCOA1,PIK3CD,RXRA,REL,APOD,APOE,RELA,PIK3CA,IL12A,ALOX12,NFKB1,MAPK11,EP300,JUN,AKT1,PIK3C3,TGFB2,PRKCE,AKT3,CHUK,PIK3R2,STAT1,MAP2K1,PRKCA,PPARG,PIK3C2A,GRB2,MYD88,MAPK8…
Production of Nitric Oxide and Reactive Oxygen Species in Macrophages	3,77E-01	5,15E-02	2,530	65/194 (34%)	0/194 (0%)	71/194 (37%)	58/194 (30%)	PPP2CA,PIK3R1,PPP2R3B,MAP3K4,MAPK13,PPP1R14B,MAP3K10,PPM1J,CYBA,IRS2,NFKBIB,FRS2,PRKD3,PRKD1,MAP3K2,ATM,RND2,PIK3C2B,AKT2,CREBBP,PCYOX1,NFKB2,RAP1A,IRF1,MAP3K12,GAB1,PPP2R3A,PTPA,IRS1,PLCG2,PPP2R2B,NCF2,PIK3CD,APOD,RAP1B,APOE,PIK3CA,PPP2R2A,PPP1R3C,RHOT2,MAP3K5,JAK2,AKT1,JUN,RHOD,PIK3C3,RHOU,PRKCE,PIK3R2,TNFRSF1B,GRB2,RHOC,TNFRSF1A,PPP2R5D,MAPK8,IFNGR2,PLCG1,PPP2R5A,FOS,MAP3K8,PPP2R5E,JAK3,MAP3K3…
IL-17A Signaling in Airway Cells	3,71E-01	6,41E-02	#N/A	23/78 (29%)	0/78 (0%)	38/78 (49%)	17/78 (22%)	MAP2K4,JAK1,MAPK1,PIK3R1,IL17RC,CCL20,MAPK13,IL6,PIK3R4,PTEN,IKBKB,CXCL3,TRAF3IP2,MAP2K2,MAPK3,MAP3K7,IRS2,CXCL1,GSK3B,NFKBIB,FRS2,ATM,PIK3C2B,AKT2,FGFR1,TYK2,STAT3,NFKB2,MAPK12,PIK3R3,TRAF6,NFKBID,GAB1,PTPN11,IRS1,MAPK10,PIK3CD,RELA,PIK3CA,NFKBIE,JAK2,CXCL5,NFKB1,IL17RA,MAPK11,NFKBIA,AKT1,PIK3C3,AKT3,CHUK,PIK3R2,MAP2K1,PIK3C2A,GRB2,MAPK8,MAPK9,CCL11,CXCL6,MAPK14,PIK3CB,JAK3
Regulation of Cellular Mechanics by Calpain Protease	3,66E-01	7,02E-02	#N/A	24/57 (42%)	0/57 (0%)	19/57 (33%)	14/57 (25%)	MAPK1,CDK4,HRAS,EGF,KRAS,TLN1,CCND1,PTK2,RB1,CCNA2,ITGA3,MAPK3,EZR,MRAS,CAST,VCL,CAPN10,ACTN1,ITGA4,EGFR,CAPN5,ITGB1,SRC,PXN,NRAS,RRAS,GRB2,ACTN2,ITGA2,CDK6,ITGA5,CDK1,CCNE1,TLN2,CAPNS1,RRAS2,CAPN1,CAPN2,CDKN1B,ACTN4,CAPN7,CDK2,CAPN3
Cell Cycle Regulation by BTG Family Proteins	3,66E-01	8,11E-02	#N/A	13/37 (35%)	0/37 (0%)	20/37 (54%)	4/37 (11%)	PPP2R2A,PPP2CA,PPP2R5B,CDK4,PPP2R3B,E2F3,CCND1,RB1,E2F6,PPM1J,PPM1L,E2F5,PPP2R5C,E2F4,CCNE2,PPP2R5D,BTG1,NOCT,PPP2R5A,PRMT1,PPP2CB,CCNE1,PPP2R1A,CNOT7,PPP2R3A,PTPA,PPP2R2B,E2F7,BTG2,E2F1,PPP2R5E,PPP2R1B,CDK2
IL-8 Signaling	3,66E-01	5,08E-02	3,000	76/197 (39%)	0/197 (0%)	70/197 (36%)	51/197 (26%)	RAC2,RAF1,PLD2,PIK3R1,HRAS,KRAS,CCND1,GNB1,VEGFA,GNB4,CCND3,IRS2,CXCL1,GNA13,NFKBIB,FRS2,PRKD3,GNG12,ITGB5,PRKD1,ATM,RND2,PIK3C2B,AKT2,PLD3,RRAS,HBEGF,MMP2,PLD1,TRAF6,MYL9,CCND2,ARAF,GAB1,IRS1,NCF2,GNB2,PIK3CD,NAPEPLD,PIK3CA,ICAM1,PTK2B,RHOT2,VEGFB,EIF4EBP1,MTOR,AKT1,JUN,RHOD,PIK3C3,RHOU,PRKCE,PIK3R2,GNG5,GNB1L,MYL12B,EGFR,GNG4,FLT1,ANGPT1,GRB2,RHOC,GNA12,MAPK8,IRAK3,PLD6,CSTB,FOS,GNAI3,PTGS2,IRA…
Glycerol-3-phosphate Shuttle	3,66E-01	2,5E-01	#N/A	1/4 (25%)	0/4 (0%)	1/4 (25%)	2/4 (50%)	GPD2,GPD1L
Melatonin Degradation II	3,66E-01	2,5E-01	#N/A	1/4 (25%)	0/4 (0%)	2/4 (50%)	1/4 (25%)	SMOX,MAOA,IL4I1
Methylglyoxal Degradation III	3,55E-01	1,05E-01	#N/A	5/19 (26%)	0/19 (0%)	2/19 (11%)	12/19 (63%)	AKR7A2,AKR1A1,AKR1C1/AKR1C2,FAM213B,AKR1C3,ZADH2,AKR1B1
Atherosclerosis Signaling	3,48E-01	5,51E-02	#N/A	25/127 (20%)	0/127 (0%)	32/127 (25%)	70/127 (55%)	MMP3,CD36,PLA2R1,CXCL12,IL6,LCAT,TGFB1,COL11A2,PLA2G12A,ITGA4,CXCL8,NFKB2,PCYOX1,IL33,PLA2G6,CD40,RARRES3,PDGFD,APOD,COL3A1,PAFAH1B2,APOE,RELA,IL1A,ICAM1,PDGFA,ALOX12,NFKB1,PDGFC,TNFRSF12A,COL1A2,CCL2,TNFSF12,PLB1,PNPLA3,COL18A1,MMP1,PLA2G16,PNPLA8,VCAM1,ABHD3,PLA2G4C,CCL11,F3,TNFRSF14,SELPLG,GLG1,APOL1,COL1A1,PLA2G4A,COL5A3,CSF1,APOC1,IL1B,PAFAH1B1,CLU,PAFAH1B3
Huntington's Disease Signaling	3,46E-01	4,8E-02	-1,134	96/250 (38%)	0/250 (0%)	104/250 (42%)	50/250 (20%)	PIK3R1,SOS2,UBE2S,GNB1,NSF,MAP3K10,VAMP3,TCERG1,DLG4,ATF4,ATP5PB,DNM2,PRKD1,GNG12,TP53,ATP5PF,AKT2,ATF2,HSPA8,PIK3CD,CAPN7,BDNF,GNA11,HSPA1L,TGM2,CASP6,PIK3C3,SOS1,NCOR1,PIK3R2,CASP8,GNG5,SDHA,YKT6,GRB2,HIP1,HSPA2,RPS27A,GOSR2,CASP7,POLR2D,HSPA14,HSPA1A/HSPA1B,RACK1,PDPK1,HSPA5,PIK3R4,AP2A2,HDAC6,CTSD,HSPA4,CASP9,HDAC11,MAPK3,RASA1,POLR2L,HDAC4,HDAC8,HDAC2,PSME2,POLR2H,POLR2K,CREB3L4,STX1A,HDAC5,…
PCP pathway	3,16E-01	6,56E-02	2,000	27/61 (44%)	0/61 (0%)	15/61 (25%)	19/61 (31%)	MAP2K4,PFN1,WNT3,CTHRC1,FZD1,WNT2,ROCK2,ROR2,RSPO3,JUN,EFNB1,SMO,PFN2,JUND,FZD2,WNT5B,CELSR1,WNT9A,VANGL1,DVL1,DAAM1,WNT2B,RAC1,MAPK8,MAPK9,JUNB,MAPK12,ATF2,ROCK1,FZD8,DVL2,FZD4,RHOA,MAPK10,FZD6,FZD5,DVL3,PRICKLE1,LGR4,WNT11,FZD7,WNT5A
Noradrenaline and Adrenaline Degradation	3,14E-01	7,5E-02	#N/A	17/40 (43%)	0/40 (0%)	7/40 (18%)	16/40 (40%)	HSD17B10,ALDH1B1,ALDH4A1,ALDH9A1,IL4I1,ADH5,ALDH2,AKR1A1,ALDH1A1,ALDH1L2,ALDH1A3,SMOX,COMT,ALDH3A2,RDH14,ALDH1A2,ADH1B,PECR,ALDH3B1,ADHFE1,LRTOMT,MAOA,ALDH7A1,DHRS4
Growth Hormone Signaling	0.3	5,88E-02	1,000	30/85 (35%)	0/85 (0%)	28/85 (33%)	27/85 (32%)	SOCS1,SOCS3,MAPK1,PIK3R1,SOCS6,SRF,PDPK1,PIK3R4,MAPK3,IRS2,PRKD3,FRS2,PRKD1,ATM,PIK3C2B,RPS6KB1,STAT5A,FGFR1,STAT3,PIK3R3,IGF2,RPS6KA6,GAB1,PTPN11,PLCG2,PRKCD,IRS1,IGFBP3,PIK3CD,RPS6KA1,SOCS5,PIK3CA,RPS6KA3,JAK2,IGF1,PIK3C3,IGF1R,RPS6KB2,SOCS2,PRKCE,PIK3R2,RPS6KA2,STAT5B,STAT1,PRKCA,PIK3C2A,GRB2,PLCG1,SOCS4,RPS6KA5,FOS,GHR,PRKCI,RPS6KA4,PIK3CB,ELK1,A2M,RPS6KC1
Trehalose Degradation II (Trehalase)	0.3	0.2	#N/A	0/5 (0%)	0/5 (0%)	2/5 (40%)	3/5 (60%)	HK1,HK2
Virus Entry via Endocytic Pathways	2,82E-01	5,45E-02	#N/A	49/110 (45%)	0/110 (0%)	36/110 (33%)	25/110 (23%)	RAC2,ITSN1,AP2B1,PIK3R1,HLA-B,CLTB,HRAS,KRAS,AP1B1,PIK3R4,AP2A2,ITGA3,CAV1,MRAS,IRS2,ACTG2,ITGB4,PRKD3,FRS2,PRKD1,ITGB5,DNM2,ATM,ITGA4,PIK3C2B,RRAS,FGFR1,CLTC,RAC1,ITGA6,ITGA5,RAC3,AP2S1,PIK3R3,AP1S1,PTPN11,ACTA2,GAB1,ZBTB12,CDC42,PLCG2,PRKCD,CLTA,IRS1,CLTCL1,TFRC,ITGA1,PIK3CD,ACTG1,AP3S1,B2M,FYN,FLNB,AP2A1,PIK3CA,HLA-A,ABL1,ITGB8,CD55,AP1G2,FLNA,PIK3C3,PRKCE,PIK3R2,PRKCA,ITGB1,SRC,AP2M1,AP3M1,NR…
Retinol Biosynthesis	2,82E-01	7,14E-02	#N/A	12/42 (29%)	0/42 (0%)	7/42 (17%)	23/42 (55%)	DDHD2,DHRS3,LIPC,AKR1C3,RDH10,RDH11,CES3,LIPE,CES2,PNPLA2,ESD,CES4A,RDH14,LIPG,PNPLA3,RBP5,RDH13,PNPLA4,DHRS4
Fatty Acid α-oxidation	2,82E-01	9,09E-02	#N/A	10/22 (45%)	0/22 (0%)	3/22 (14%)	9/22 (41%)	TMLHE,ALDH1B1,ALDH2,ALDH4A1,ALDH1A1,ALDH1L2,ALDH1A3,ALDH3A2,ALDH1A2,ALDH3B1,PTGS2,ALDH9A1,ALDH7A1
MIF Regulation of Innate Immunity	2,67E-01	6,98E-02	#N/A	11/43 (26%)	0/43 (0%)	16/43 (37%)	16/43 (37%)	MAP2K4,TP53,RELA,MAPK1,NFKBIE,PLA2G4C,MAPK8,MAPK9,NFKB2,CD74,MAPK12,NFKB1,PLA2G4A,PLA2G6,NFKBID,TLR4,FOS,LY96,JUN,NFKBIA,MAPK3,MAPK10,CD14,PTGS2,NFKBIB,JMJD7-PLA2G4B,PLA2G12A
Role of Lipids/Lipid Rafts in the Pathogenesis of Influenza	2,61E-01	8,7E-02	#N/A	2/23 (9%)	0/23 (0%)	3/23 (13%)	18/23 (78%)	FDPS,IFNE,RSAD2,IFNB1,IFNAR1
Putrescine Degradation III	2,61E-01	8,7E-02	#N/A	11/23 (48%)	0/23 (0%)	5/23 (22%)	7/23 (30%)	ALDH1B1,ALDH4A1,SAT1,SAT2,ALDH9A1,IL4I1,ALDH2,ALDH1A1,ALDH1L2,ALDH1A3,SMOX,ALDH3A2,ALDH1A2,ALDH3B1,MAOA,ALDH7A1
Glioma Signaling	2,56E-01	5,26E-02	#N/A	44/114 (39%)	0/114 (0%)	48/114 (42%)	22/114 (19%)	CDKN2A,RAF1,CAMK1,MAPK1,CAMK1D,SUV39H1,PIK3R1,SOS2,HRAS,CDKN2C,KRAS,RBL1,PIK3R4,CCND1,PTEN,RB1,E2F6,CAMK2D,MAP2K2,MAPK3,MRAS,IRS2,PRKD3,FRS2,PRKD1,ATM,PDGFRB,TP53,PIK3C2B,AKT2,E2F4,RBL2,TFDP1,RRAS,FGFR1,CDK6,PIK3R3,IGF2,PTPN11,GAB1,PLCG2,PRKCD,IRS1,E2F1,PIK3CD,IDH2,PDGFD,CAMK2G,PIK3CA,CAMK4,PA2G4,PDGFA,IDH3G,CDK4,ABL1,EGF,E2F3,PDGFC,CDKN2B,IDH1,SHC1,MTOR,AKT1,IGF1,PIK3C3,SOS1,CAMK1G,PDGFRA,E2F5,I…
Glycerol Degradation I	2,56E-01	1,67E-01	#N/A	2/6 (33%)	0/6 (0%)	1/6 (17%)	3/6 (50%)	GK5,GK,GPD2
NAD Biosynthesis III	2,56E-01	1,67E-01	#N/A	1/6 (17%)	0/6 (0%)	2/6 (33%)	3/6 (50%)	NMNAT1,NMNAT2,NAMPT
IL-9 Signaling	2,47E-01	6,67E-02	#N/A	13/45 (29%)	0/45 (0%)	18/45 (40%)	14/45 (31%)	RELA,SOCS3,PIK3CA,JAK1,PIK3R1,NFKB1,PIK3R4,PIK3C3,CISH,SOCS2,IRS2,PIK3R2,STAT5B,STAT1,FRS2,ATM,PIK3C2B,STAT5A,PIK3C2A,GRB2,FGFR1,BCL3,NFKB2,STAT3,PIK3R3,GAB1,PTPN11,IRS1,PIK3CD,PIK3CB,JAK3
IL-22 Signaling	2,47E-01	8,33E-02	#N/A	13/24 (54%)	0/24 (0%)	9/24 (38%)	2/24 (8%)	MAP2K4,STAT5A,SOCS3,AKT2,JAK1,MAPK1,TYK2,MAPK8,MAPK9,IL22RA1,MAPK13,STAT3,MAPK12,MAPK11,MAPK14,AKT1,MAPK3,MAPK10,IL10RB,AKT3,STAT5B,STAT1
Cardiac β-adrenergic Signaling	2,43E-01	4,96E-02	#N/A	53/141 (38%)	0/141 (0%)	45/141 (32%)	43/141 (30%)	PRKACB,GRK2,PPP2CA,ADCY4,PDE3A,PDE12,PPP2R5B,AKAP9,RACK1,GNB5,PPP2R3B,AKAP3,PPP1R14B,ATP2A2,AKAP17A,GNB1,GNB4,GNB3,PDE7B,PPP1R7,GDE1,PPM1J,PPM1L,MRAS,TDP2,PKIA,PPP1CA,APEX1,GNG12,FICD,SMPDL3A,GRK3,GNG2,CACNA1C,PPP1R14A,ATP2A3,SLC8A2,PPP1R11,PDE4B,CACNA1A,PDE1C,PDE8A,PPP2CB,ADCY9,AKAP13,PPP2R1A,PTPA,PPP2R3A,PPP2R2B,PRKACA,GNB2,SLC8A1,PDE6D,PKIG,AKAP12,NAPEPLD,AKAP8,PDE7A,GDPD1,PPP2R2A,PPP1R3C,PDE4…
Reelin Signaling in Neurons	2,43E-01	5,43E-02	#N/A	34/92 (37%)	0/92 (0%)	32/92 (35%)	26/92 (28%)	MAP2K4,MAP3K11,PIK3R1,ARHGEF1,PIK3R4,DAB1,CDK5R1,MAP3K10,ITGA3,IRS2,ARHGEF11,GSK3B,FRS2,ATM,ITGA4,PIK3C2B,ARHGEF4,CRKL,FGFR1,MAPK8IP2,ITGA6,ITGA5,MAPK8IP3,MAPK12,VLDLR,MAPK8IP1,PIK3R3,APBB1,PTPN11,GAB1,IRS1,ARHGEF6,MAPK10,LRP8,PIK3CD,ITGA1,ARHGEF10,ARHGEF9,PAFAH1B2,APOE,FYN,PIK3CA,YES1,AKT1,CDK5,PIK3C3,ARHGEF2,ARHGEF3,PIK3R2,ITGB1,SRC,MAP2K7,ARHGEF12,PIK3C2A,GRB2,ITGA2,MAPK8,MAPK9,RELN,APP,ARHGEF…
Bupropion Degradation	2,32E-01	0.08	#N/A	3/25 (12%)	0/25 (0%)	2/25 (8%)	20/25 (80%)	POR,CYP2U1,CYP2J2,CYP1B1,CYP2S1
Tryptophan Degradation X (Mammalian, via Tryptamine)	2,32E-01	0.08	#N/A	10/25 (40%)	0/25 (0%)	6/25 (24%)	9/25 (36%)	ALDH1B1,ALDH4A1,ALDH9A1,IL4I1,ALDH2,AKR1A1,ALDH1A1,ALDH1L2,ALDH1A3,SMOX,ALDH3A2,RDH14,ALDH1A2,ALDH3B1,MAOA,ALDH7A1
Cancer Drug Resistance By Drug Efflux	1,93E-01	6,12E-02	#N/A	17/49 (35%)	0/49 (0%)	20/49 (41%)	12/49 (24%)	FOXO4,RAF1,PIK3CA,MAPK1,PIK3R1,ABCC2,HRAS,ABCC10,KRAS,NFKB1,PTEN,BRAF,AKT1,MAP2K2,MAPK3,ABCC1,FOXO3,YBX1,MRAS,AKT3,PIK3R2,PDK1,MAP2K1,TP53,ABCB1,AKT2,NRAS,RRAS,ABCG2,MDM2,PIK3R3,RRAS2,ARAF,FOXO1,PIK3CB,PIK3CD,PTGS2
Renin-Angiotensin Signaling	1,93E-01	4,92E-02	2,236	46/122 (38%)	0/122 (0%)	43/122 (35%)	33/122 (27%)	MAP2K4,PRKACB,RAF1,MAPK1,PIK3R1,ADCY4,SOS2,HRAS,SHC3,KRAS,MAPK13,PIK3R4,PTK2,PAK1,MAP2K2,MAPK3,MRAS,IRS2,SHF,FRS2,PRKD3,PRKD1,ATM,PIK3C2B,RRAS,ITPR2,FGFR1,RAC1,ITPR1,STAT3,NFKB2,MAPK12,ATF2,PIK3R3,ADCY9,PTPN11,GAB1,PLCG2,IRS1,PRKCD,ITPR3,SHC2,PRKACA,MAPK10,PIK3CD,AGTR1,RELA,PIK3CA,PTK2B,JAK2,NFKB1,MAPK11,PRKAG1,SHC1,JUN,CCL2,PIK3C3,SOS1,PRKAR1B,PRKCE,PIK3R2,STAT1,MAP2K1,ACE,PRKCA,PAK4,NRAS,PIK3C2…
GM-CSF Signaling	1,9E-01	5,48E-02	2,000	29/73 (40%)	0/73 (0%)	25/73 (34%)	19/73 (26%)	RAF1,MAPK1,PIK3R1,SOS2,RACK1,HRAS,KRAS,PIK3R4,CCND1,CAMK2D,MAP2K2,PIM1,PPP3R1,MAPK3,CISH,MRAS,IRS2,FRS2,ATM,ETS1,PIK3C2B,AKT2,RRAS,FGFR1,STAT3,PPP3CC,PIK3R3,BCL2L1,GAB1,PTPN11,IRS1,PIK3CD,CAMK2G,RUNX1,PIK3CA,JAK2,SHC1,AKT1,PPP3CB,PIK3C3,SOS1,AKT3,PIK3R2,STAT5B,STAT1,MAP2K1,PPP3CA,NRAS,PIK3C2A,GRB2,RRAS2,LYN,PIK3CB,ELK1
Role of Tissue Factor in Cancer	1,8E-01	4,84E-02	#N/A	46/124 (37%)	0/124 (0%)	48/124 (39%)	30/124 (24%)	CTGF,MAPK1,PIK3R1,HRAS,LIMK2,KRAS,MAPK13,PIK3R4,PTEN,LIMK1,VEGFA,PAK1,ITGA3,CFL2,MAPK3,ITGAV,MRAS,PLCB1,IRS2,CXCL1,GNA13,FRS2,ITGB5,ATM,TP53,STAT5A,RPS6KB1,PIK3C2B,CXCL8,AKT2,P4HB,CFL1,CASP3,RRAS,FGFR1,RAC1,ITGA6,HBEGF,VEGFC,MAPK12,PIK3R3,F10,BCL2L1,RPS6KA6,ARRB2,PTPN11,GAB1,CDC42,IRS1,PIK3CD,RPS6KA1,CYR61,FGF5,FYN,PIK3CA,PTK2B,GNA11,RPS6KA3,GNA14,JAK2,MAPK11,EIF4E,MTOR,YES1,ARRB1,AKT1,F2RL1,PIK3…
Tryptophan Degradation to 2-amino-3-carboxymuconate Semialdehyde	1,8E-01	1,25E-01	#N/A	2/8 (25%)	0/8 (0%)	2/8 (25%)	4/8 (50%)	AFMID,HAAO,IDO1,KYNU
Th2 Pathway	1,8E-01	4,67E-02	0,816	27/150 (18%)	0/150 (0%)	43/150 (29%)	80/150 (53%)	SOCS3,JAK1,TGFBR1,TGFBR3,PIK3R1,MAF,HLA-B,NCSTN,PIK3R4,TGFBR2,TGFB1,IRS2,FRS2,ICOSLG/LOC102723996,HLA-DPA1,ATM,PIK3C2B,STAT6,STAT5A,DLL1,IL4R,JAG2,NOTCH3,FGFR1,TYK2,IL24,ACVR1B,IL33,PIK3R3,IL17RB,CD40,GAB1,PTPN11,IRS1,APH1A,APH1B,PIK3CD,JAG1,NOTCH1,TNFSF4,PIK3CA,ICAM1,IL12A,PSENEN,HLA-A,CHD4,BMPR2,PSEN2,JAK2,NFKB1,NOTCH2,JUN,HLA-DMA,PIK3C3,PIK3R2,STAT5B,HLA-DPB1,RUNX3,PIK3C2A,GRB2,BHLHE41,ACVR1,S…
GDNF Family Ligand-Receptor Interactions	1,64E-01	5,26E-02	#N/A	32/76 (42%)	0/76 (0%)	26/76 (34%)	18/76 (24%)	MAP2K4,RAF1,MAPK1,PIK3R1,SOS2,HRAS,KRAS,NCK1,PIK3R4,MAP2K2,MAPK3,MRAS,IRS2,RET,RASA1,FRS2,ATM,PIK3C2B,RRAS,DOK6,ITPR2,FGFR1,RAC1,ITPR1,DOK3,MAPK12,PIK3R3,PDLIM7,GAB1,PTPN11,CDC42,IRS1,PLCG2,ITPR3,MAPK10,PIK3CD,DOK1,DOK5,PIK3CA,GDNF,SHC1,JUN,DOK4,GFRA1,PIK3C3,CREB1,SOS1,PIK3R2,MAP2K1,NRAS,PIK3C2A,GRB2,MAPK8,PLCG1,MAPK9,FOS,RRAS2,PIK3CB
Breast Cancer Regulation by Stathmin1	1,64E-01	4,39E-02	#N/A	85/205 (41%)	0/205 (0%)	75/205 (37%)	45/205 (22%)	TUBA1B,RAF1,CAMK1,PPP2CA,PIK3R1,ADCY4,SOS2,PPP2R3B,HRAS,KRAS,ARHGEF1,PPP1R14B,GNB1,GNB4,PAK1,PPM1J,PLCB1,IRS2,GNA13,PRKD3,FRS2,GNG12,PRKD1,ATM,TP53,PIK3C2B,CCNE2,ARHGEF4,RRAS,TUBB2A,ARHGEF17,ITPR1,GAB1,PPP2R3A,PTPA,IRS1,PPP2R2B,ARHGEF6,E2F1,ITPR3,GNB2,PRKACA,ARHGEF18,PIK3CD,ARHGEF10,ARHGEF9,CAMK2G,PIK3CA,PPP2R2A,PPP1R3C,ARHGEF7,TUBB2B,ARHGEF19,PIK3C3,SOS1,CAMK1G,RB1CC1,E2F5,PRKCE,PIK3R2,ARHGEF3,G…
Non-Small Cell Lung Cancer Signaling	1,63E-01	5,19E-02	2,000	32/77 (42%)	0/77 (0%)	32/77 (42%)	13/77 (17%)	CDKN2A,RAF1,MAPK1,BAD,PIK3R1,SUV39H1,SOS2,HRAS,PDPK1,KRAS,PIK3R4,CCND1,RB1,STK4,CASP9,MAP2K2,MAPK3,MRAS,IRS2,FRS2,ATM,TP53,PIK3C2B,AKT2,TFDP1,RRAS,ITPR2,FGFR1,CDK6,ITPR1,PIK3R3,GAB1,PTPN11,IRS1,ITPR3,E2F1,PIK3CD,RXRA,PIK3CA,PA2G4,ABL1,CDK4,EGF,AKT1,PIK3C3,RARB,SOS1,FOXO3,AKT3,ERBB2,PIK3R2,RXRB,MAP2K1,PRKCA,EGFR,RASSF1,NRAS,PIK3C2A,GRB2,PLCG1,SIN3A,RRAS2,TGFA,PIK3CB
Dopamine Receptor Signaling	1,63E-01	5,19E-02	#N/A	30/77 (39%)	0/77 (0%)	21/77 (27%)	26/77 (34%)	PRKACB,PPP2CA,ADCY4,PPP2R5B,PPP2R3B,PPP1R14B,PPP1R7,COMT,PPM1J,PPM1L,PPP1CA,GCH1,PPP1R14A,PPP1R11,ADCY9,PPP2CB,PPP2R1A,SMOX,PTPA,PPP2R3A,PPP2R2B,PRKACA,PCBD1,PPP2R2A,PPP1R3C,PPP1CB,PRKAG1,PPP1CC,PPP1R10,PPP1R12A,PTS,PRKAR1B,NCS1,PPP2R5C,QDPR,PPP2R5D,ADCY3,PRKAR2A,ADCY6,SLC18A2,PPP2R5A,IL4I1,PPP1R3D,PRKAR2B,PRKAG2,SPR,PPP2R5E,PPP2R1B,ADCY7,PRKAR1A,MAOA
Type II Diabetes Mellitus Signaling	1,63E-01	4,55E-02	#N/A	43/154 (28%)	0/154 (0%)	52/154 (34%)	59/154 (38%)	MAP2K4,SOCS1,SOCS3,MAPK1,PRKAB1,PRKAB2,PIK3R1,CD36,SOCS6,CACNA1H,PDPK1,PIK3R4,ADIPOR1,SLC27A4,IKBKB,SMPD4,MAPK3,ACSL5,MAP3K7,PRKAA1,IRS2,NFKBIB,FRS2,NSMAF,PRKD3,PRKD1,ATM,TNFRSF11B,MAP3K14,PIK3C2B,ACSL3,AKT2,CACNB1,FGFR1,CACNA1C,NFKB2,MAPK12,SMPD2,CACNA1A,PIK3R3,NFKBID,PTPN11,GAB1,IRS1,PRKCD,CACNA2D1,MAPK10,PIK3CD,SLC27A1,INSR,ADIPOR2,SOCS5,CACNA1I,RELA,PIK3CA,NFKBIE,PKM,SMPD1,MAP3K5,CACNB3,NFKB1…
Prostanoid Biosynthesis	1,63E-01	1,11E-01	#N/A	4/9 (44%)	0/9 (0%)	3/9 (33%)	2/9 (22%)	PTGIS,PTGES,PTGES2,PTGS1,PTGS2,PTGDS,PTGES3
Leucine Degradation I	1,63E-01	1,11E-01	#N/A	5/9 (56%)	0/9 (0%)	3/9 (33%)	1/9 (11%)	BCAT1,BCAT2,AUH,MCCC1,IVD,HMGCL,ACADM,MCCC2
VDR/RXR Activation	1,63E-01	5,13E-02	#N/A	21/78 (27%)	0/78 (0%)	29/78 (37%)	28/78 (36%)	CSNK2A1,HES1,PSMC5,CXCL10,RUNX2,HOXA10,CYP27B1,PRKD3,PRKD1,IGFBP6,SPP1,MED1,IGFBP5,HR,THBD,KLF4,NCOA3,COL13A1,PRKCD,NCOA1,IGFBP3,CD14,RXRA,HSD17B2,SERPINB1,IL12A,CCNC,PDGFA,EP300,YY1,GTF2B,NCOA2,GADD45A,SP1,MXD1,TGFB2,PRKCE,NCOR1,SEMA3B,VDR,RXRB,PRKCA,LRP5,PPARD,CEBPB,PRKCI,FOXO1,CDKN1A,CDKN1B,NCOR2
Angiopoietin Signaling	1,63E-01	5,13E-02	#N/A	25/78 (32%)	0/78 (0%)	31/78 (40%)	22/78 (28%)	BAD,PIK3R1,HRAS,KRAS,NCK1,PIK3R4,PTK2,IKBKB,TNIP1,PAK1,CASP9,MRAS,IRS2,NFKBIB,RASA1,FRS2,TEK,ATM,PIK3C2B,STAT5A,AKT2,RRAS,FGFR1,NFKB2,PIK3R3,ANGPTL1,NFKBID,GAB1,PTPN11,IRS1,PIK3CD,RELA,PIK3CA,NFKBIE,CRK,NFKB1,NFKBIA,AKT1,PIK3C3,SOS1,AKT3,PIK3R2,CHUK,STAT5B,PAK4,NRAS,PIK3C2A,ANGPT1,GRB2,BIRC5,RRAS2,PAK3,FOXO1,PAK2,ELP1,PIK3CB
Acetone Degradation I (to Methylglyoxal)	1,63E-01	6,67E-02	#N/A	5/30 (17%)	0/30 (0%)	2/30 (7%)	23/30 (77%)	POR,FAM213B,CYP2U1,ZADH2,CYP2J2,CYP1B1,CYP2S1
Sonic Hedgehog Signaling	1,63E-01	6,67E-02	#N/A	19/30 (63%)	0/30 (0%)	7/30 (23%)	4/30 (13%)	PRKACB,DYRK1B,GLI2,GRK2,PRKAG1,GLI3,GLIS1,SUFU,SMO,PRKAR1B,GSK3B,PTCH2,STK36,PTCH1,PRKAR2A,CDK1,HKR1,CCNB1,ARRB2,PRKAR2B,GLIS2,PRKAG2,PRKACA,GLI1,DYRK1A,PRKAR1A
CCR3 Signaling in Eosinophils	1,59E-01	4,62E-02	1,000	49/130 (38%)	0/130 (0%)	39/130 (30%)	42/130 (32%)	RAF1,MPRIP,MAPK1,PIK3R1,RACK1,GNB5,HRAS,LIMK2,KRAS,MAPK13,PIK3R4,LIMK1,GNB1,ROCK2,GNB4,PAK1,GNB3,PPP1R12B,MAP2K2,CFL2,MAPK3,MRAS,PLCB1,IRS2,PRKD3,FRS2,PRKD1,JMJD7-PLA2G4B,GNG12,PLA2G12A,ATM,PIK3C2B,CFL1,RRAS,ITPR2,FGFR1,GNG2,RAC1,ITPR1,MAPK12,PIK3R3,PLA2G6,PTPN11,GAB1,RHOA,IRS1,PRKCD,ITPR3,GNB2,PLCB3,PIK3CD,OPN1SW,PIK3CA,CAMK4,PPP1CB,MYLK,MAPK11,GNG11,PPP1R12A,PIK3C3,PRKCE,PIK3R2,GNG5,GNB1L,MAP2K…
Cellular Effects of Sildenafil (Viagra)	1,55E-01	4,58E-02	#N/A	44/131 (34%)	0/131 (0%)	24/131 (18%)	63/131 (48%)	PRKACB,MYH10,MYH9,MPRIP,MYL6,PDE3A,ADCY4,MYL5,MYL6B,PRKG2,KCNN2,PLCD3,PLCE1,PPP1R12B,GPR37,PABPC4,PLCB1,ACTG2,PLCL1,GUCY1B1,GUCY1A1,ITPR2,CACNA1C,PLCL2,ITPR1,PDE4B,CACNA1A,PDE1C,MYL9,ADCY9,ACTA2,PLCG2,ITPR3,PRKACA,MYH3,GUCY1A2,PLCB3,ACTG1,CAMK4,PDIA3,SLC4A11,PDE4A,PPP1CB,MYLK,PDE1A,PRKAG1,PLCD1,PPP1R12A,PRKAR1B,PDE4D,CACNG8,PLCD4,MYL12B,MYL12A,GNAS,ACTB,ADCY3,ADCY6,PRKAR2A,PLCG1,CALM1 (includes o…
Phagosome Formation	1,55E-01	4,58E-02	#N/A	38/131 (29%)	0/131 (0%)	28/131 (21%)	65/131 (50%)	PIK3R1,DIRAS3,PLA2R1,PIK3R4,PLCD3,ITGA3,RHOG,PLCE1,RHOB,PLCB1,IRS2,PLCL1,PRKD3,FRS2,PRKD1,ATM,ITGA4,RND2,PIK3C2B,FGFR1,ITGA5,RHOJ,PLCL2,PIK3R3,TLR2,RHOQ,RND3,GAB1,PTPN11,RHOA,PLCG2,PRKCD,IRS1,PLCB3,PIK3CD,C3AR1,FNBP1,PIK3CA,FN1,PDIA3,RHOT2,INPPL1,PLCD1,RHOT1,RHOD,PIK3C3,RHOU,PRKCE,TLR3,PIK3R2,PLCD4,PRKCA,ITGB1,PIK3C2A,MRC2,RHOC,GRB2,ITGA2,PLCG1,TLR4,PLCB4,CLEC7A,PRKCI,SCARA3,TLR6,PIK3CB
Leukocyte Extravasation Signaling	1,55E-01	4,27E-02	2,121	71/211 (34%)	0/211 (0%)	59/211 (28%)	81/211 (38%)	RAC2,MYL6,PIK3R1,AFDN,MAP3K4,MAPK13,MMP24,ITGA3,TXK,CYBA,EZR,ARHGAP12,IRS2,FRS2,PRKD3,PRKD1,ATM,TIMP2,ITGA4,PIK3C2B,CRKL,ITGA6,THY1,ITGA5,MMP2,RAP1A,ARHGAP5,GAB1,ACTA2,CLDN12,ICAM3,IRS1,PLCG2,NCF2,ARHGAP35,ITGA1,PIK3CD,ARHGAP1,ACTG1,RAP1B,CD99,PIK3CA,CLDN11,ICAM1,PTK2B,CTNNA1,CRK,PIK3C3,PRKCE,VCL,PIK3R2,CTNNB1,MMP1,MMP17,ITGB1,ARHGAP6,GRB2,ACTB,ACTN2,ITGA2,MAPK8,PLCG1,SELPLG,GNAI3,WIPF1,EDIL3,RAS…
Mouse Embryonic Stem Cell Pluripotency	1,5E-01	4,72E-02	2,236	40/106 (38%)	0/106 (0%)	42/106 (40%)	24/106 (23%)	RAF1,BMP4,LIF,JAK1,MAPK1,AXIN1,PIK3R1,SOS2,HRAS,KRAS,MAPK13,PIK3R4,LIFR,MYC,MAP2K2,MAPK3,MAP3K7,MRAS,IRS2,GSK3B,FRS2,SMAD1,FZD2,TAB1,ATM,TP53,PIK3C2B,AKT2,SMAD9,RRAS,FGFR1,TYK2,CREBBP,STAT3,TCF3,MAPK12,APC,PIK3R3,DVL2,PTPN11,GAB1,IRS1,FZD6,FZD5,PIK3CD,IL6ST,ID2,PIK3CA,TCF4,BMPR2,JAK2,FZD1,SMAD5,MAPK11,ID1,AKT1,BMPR1A,PIK3C3,SOS1,SMO,SMAD4,AKT3,PIK3R2,CTNNB1,MAP2K1,NRAS,PIK3C2A,GRB2,DVL1,TCF7L1,ID…
Iron homeostasis signaling pathway	1,46E-01	4,51E-02	#N/A	49/133 (37%)	0/133 (0%)	41/133 (31%)	43/133 (32%)	BMP4,ABCB10,JAK1,MAPK1,PCBP1,ATP6V1C1,TCIRG1,ACO2,CYBRD1,NARFL,HEPH,IL6,SKP1,FAM96A,ARNT,FLVCR1,CIAO1,ATP6AP1L,MAPK3,PDGFRB,STAT5A,HSPA9,TYK2,IL6R,NUBP1,SLC25A37,STAT3,ATP6V1A,HMOX2,SKP2,ATP6V1H,ATP6V0D1,TFRC,HFE,STEAP3,ATP6V0E1,FTH1,ATP6V0C,ATP6V1D,ATP6V0B,SLC46A1,PDGFA,BMP2,GDF15,CUL1,BMPR2,EGF,HIF1A,JAK2,SLC39A14,ATP6AP1,HMOX1,MCOLN1,FXN,BMPR1A,SLC11A2,PDGFRA,SMAD4,SLC40A1,FBXL5,ATP6V1G1,ISCU,…
GDP-glucose Biosynthesis	1,46E-01	0.1	#N/A	3/10 (30%)	0/10 (0%)	4/10 (40%)	3/10 (30%)	HK1,HK2,PGM3,PGM2L1,PGM5,PGM1,PGM2
G Protein Signaling Mediated by Tubby	1,45E-01	6,25E-02	#N/A	14/32 (44%)	0/32 (0%)	10/32 (31%)	8/32 (25%)	GNG4,GNAS,GNG2,RACK1,GNB5,GNAQ,ABL1,PLCG1,JAK2,GNB1,GNB4,PLCB4,GNB3,GNG11,PLCG2,GNB2,MRAS,PLCB3,PLCB1,TUB,INSR,GNG5,GNB1L,GNG12
Glioblastoma Multiforme Signaling	1,33E-01	4,32E-02	1,342	70/162 (43%)	0/162 (0%)	54/162 (33%)	38/162 (23%)	RAF1,AXIN1,PIK3R1,SOS2,NF2,HRAS,KRAS,CCND1,RB1,TSC2,PLCB1,IRS2,PLCL1,FRS2,WNT5B,ATM,PDGFRB,TP53,RND2,PIK3C2B,AKT2,RRAS,PLCL2,ITPR1,TCF3,GAB1,PLCG2,IRS1,E2F1,ITPR3,PIK3CD,PDGFD,TSC1,PIK3CA,PDIA3,RHOT2,CDK4,FZD1,PLCD1,MTOR,AKT1,IGF1,RHOD,PIK3C3,SOS1,E2F5,IGF1R,RHOU,PDGFRA,PIK3R2,CTNNB1,EGFR,GRB2,RHOC,PLCG1,MDM2,CCNE1,CDKN1A,FZD7,CDKN2A,MAPK1,WNT3,DIRAS3,PIK3R4,PTEN,MYC,PLCD3,E2F6,RHOG,PLCE1,MAP2K2,…
Glucose and Glucose-1-phosphate Degradation	1,26E-01	9,09E-02	#N/A	4/11 (36%)	0/11 (0%)	4/11 (36%)	3/11 (27%)	HK1,HK2,PGM3,PGM2L1,PGM5,PGM1,RGN,PGM2
UDP-N-acetyl-D-galactosamine Biosynthesis II	1,26E-01	9,09E-02	#N/A	3/11 (27%)	0/11 (0%)	6/11 (55%)	2/11 (18%)	HK1,GPI,GNPNAT1,GNPDA1,HK2,PGM3,GALE,GNPDA2,UAP1
Role of NFAT in Cardiac Hypertrophy	1,26E-01	4,11E-02	2,121	86/219 (39%)	0/219 (0%)	71/219 (32%)	62/219 (28%)	RAF1,TGFBR1,CAMK1,PIK3R1,ADCY4,SOS2,CACNA1H,HRAS,KRAS,IL6,MAPK13,CABIN1,GNB1,GNB4,HDAC7,PLCB1,IRS2,PLCL1,PRKD3,FRS2,GNG12,PRKD1,ATM,PIK3C2B,AKT2,RRAS,CACNA1C,SLC8A2,PLCL2,ITPR1,CACNA1A,GAB1,IRS1,PLCG2,ITPR3,GNB2,PRKACA,RCAN3,MAP2K3,PIK3CD,SLC8A1,CAMK2G,MAP2K6,PIK3CA,PDIA3,EP300,PLCD1,AKT1,IGF1,PIK3C3,SOS1,CAMK1G,IGF1R,PRKCE,PIK3R2,GNG5,GNB1L,PPP3CA,GNG4,AKAP5,GRB2,MAPK8,GNAQ,ADCY6,PLCG1,CALM1 (in…
Amyotrophic Lateral Sclerosis Signaling	1,26E-01	4,5E-02	1,342	37/111 (33%)	0/111 (0%)	37/111 (33%)	37/111 (33%)	GRIN2A,RAB5C,PIK3R1,PIK3R4,VEGFA,PAK1,CASP9,IRS2,BIRC3,FRS2,ATM,CAPN5,TP53,PIK3C2B,CASP3,FGFR1,RAC1,CACNA1C,NEFH,VEGFC,CACNA1A,PIK3R3,CCS,BCL2L1,PTPN11,GAB1,CAPN1,IRS1,GLUL,CAPN2,PIK3CD,CAPN7,SSR4,CAPN3,PIK3CA,GDNF,GRIA1,GRIN2D,GPX1,VEGFB,RAB5B,PDGFC,BCL2,GRINA,PGF,RAB5A,IGF1,HECW1,PIK3C3,CASP1,BID,AKT3,GRIK2,PIK3R2,RNF19A,PPP3CA,CAPN10,NAIP,PIK3C2A,GRB2,NEFM,APAF1,SOD1,BAX,ALS2,XIAP,CAPNS1,CAT,S…
p53 Signaling	1,26E-01	4,5E-02	-0,447	35/111 (32%)	0/111 (0%)	55/111 (50%)	21/111 (19%)	CDKN2A,JMY,PIK3R1,RRM2B,PIK3R4,CCND1,PTEN,SCO2,CCNG1,RB1,BBC3,STAG1,PPP1R13B,CCNK,IRS2,GSK3B,HIPK2,BRCA1,FRS2,ATM,TP53,PIK3C2B,AKT2,TP53INP1,TOPBP1,MED1,FGFR1,TNFRSF10B,TIGAR,CSNK1D,TP53BP2,PIK3R3,BCL2L1,PCNA,MDM4,CCND2,PTPN11,GAB1,IRS1,SIRT1,E2F1,GNL3,PIK3CD,PIDD1,PML,CDK2,DRAM1,PIK3CA,SNAI2,GADD45B,PLAGL1,PIAS1,CDK4,HIF1A,ST13,FAS,CHEK1,BCL2,EP300,CASP6,KAT2B,JUN,AKT1,GADD45A,THBS1,PIK3C3,COQ8A…
Retinoate Biosynthesis I	1,26E-01	5,88E-02	#N/A	8/34 (24%)	0/34 (0%)	5/34 (15%)	21/34 (62%)	DHRS3,ALDH1A1,AKR1C3,RDH10,ALDH1A3,RDH11,RDH14,BMP2,ALDH1A2,RDH5,RBP5,RDH13,DHRS4
Small Cell Lung Cancer Signaling	1,26E-01	4,71E-02	#N/A	24/85 (28%)	0/85 (0%)	46/85 (54%)	15/85 (18%)	TRAF3,SUV39H1,PIK3R1,PIK3R4,CCND1,PTEN,PTK2,MYC,RB1,IKBKB,CASP9,TRAF4,IRS2,TRAF5,NFKBIB,FRS2,ATM,TP53,PIK3C2B,AKT2,CCNE2,TFDP1,FGFR1,CDK6,NFKB2,SKP2,PIK3R3,TRAF6,BCL2L1,NFKBID,MAX,PTPN11,GAB1,IRS1,E2F1,PIK3CD,RXRA,CDK2,RELA,PIK3CA,PA2G4,NFKBIE,CDK4,ABL1,NFKB1,CDKN2B,BCL2,NFKBIA,AKT1,PIK3C3,RARB,BID,AKT3,CHUK,PIK3R2,RXRB,TRAF1,PIK3C2A,GRB2,APAF1,SIN3A,PIAS3,CCNE1,TRAF2,CKS1B,CYCS,PIK3CB,PTGS2,CDKN…
LPS/IL-1 Mediated Inhibition of RXR Function	1,17E-01	4,05E-02	#N/A	64/222 (29%)	0/222 (0%)	52/222 (23%)	106/222 (48%)	LIPC,CHST2,RARA,ALDH6A1,GSTK1,ALDH7A1,ALDH1B1,GSTM3,NR1H3,TRAF6,HS3ST3B1,SLC27A1,PLTP,ACOX3,RXRA,ALDH16A1,NDST1,GSTP1,ECSIT,APOE,ALDH4A1,GSTM5,ABCC2,HS2ST1,SOD3,HS3ST3A1,SLC27A5,JUN,UST,ALDH1A3,CHST3,ACSL4,CHST10,FABP5,FABP3,TNFRSF1B,ALDH5A1,GSTM1,ABCB1,TNFRSF1A,MYD88,ACOX1,MGMT,GSTA4,MAPK8,SLC35A2,IL4I1,LY96,TRAF2,ALDH1L2,SREBF1,NDST2,ABCC3,MAOA,PPARGC1A,MAP2K4,PPARA,CES2,ABCA1,CHST15,SLC27A4,HS…
TWEAK Signaling	1,17E-01	5,71E-02	#N/A	8/35 (23%)	0/35 (0%)	24/35 (69%)	3/35 (9%)	RELA,TRAF3,NFKBIE,NFKB1,TNFRSF12A,CASP6,IKBKB,TRADD,NFKBIA,CASP9,TNFSF12,BID,CHUK,CASP8,NFKBIB,BIRC3,TRAF1,NAIP,MAP3K14,CASP3,APAF1,NFKB2,BAG4,XIAP,FADD,NFKBID,TRAF2,RIPK1,TNFRSF25,CYCS,CASP7,BIRC2
Induction of Apoptosis by HIV1	1,16E-01	4,92E-02	#N/A	18/61 (30%)	0/61 (0%)	36/61 (59%)	7/61 (11%)	MAP2K4,DFFA,IKBKB,SLC25A6,BBC3,CASP9,HTRA2,NFKBIB,BIRC3,TNFRSF11B,TP53,MAP3K14,CASP3,NFKB2,MAPK12,DAXX,BCL2L1,NFKBID,MAPK10,SLC25A10,RELA,NFKBIE,MAP3K5,NFKB1,FAS,BCL2,DIABLO,TRADD,NFKBIA,BID,CHUK,CASP8,TNFRSF1B,TRAF1,NAIP,MAP2K7,SLC25A13,SLC25A4,TNFRSF1A,APAF1,MAPK8,MAPK9,SLC25A3,BAX,XIAP,BAK1,FADD,TRAF2,RIPK1,DFFB,ELP1,CYCS,SLC25A5,BIRC2
B Cell Development	1,16E-01	5,56E-02	#N/A	1/36 (3%)	0/36 (0%)	5/36 (14%)	30/36 (83%)	IL7R,CD40,HLA-DMA,HLA-A,HLA-B,IL7
HER-2 Signaling in Breast Cancer	1,16E-01	4,55E-02	#N/A	38/88 (43%)	0/88 (0%)	28/88 (32%)	22/88 (25%)	BAD,PIK3R1,SOS2,HRAS,KRAS,PARD6G,GSK3A,PIK3R4,CCND1,CASP9,TSC2,MRAS,IRS2,ITGB4,GSK3B,PRKD3,FRS2,PRKD1,ITGB5,ATM,TP53,PIK3C2B,AKT2,CCNE2,RRAS,FGFR1,CDK6,MMP2,AREG,PIK3R3,GAB1,PTPN11,CDC42,PRKCD,IRS1,PIK3CD,PARD3,TSC1,PIK3CA,EGF,MAP3K5,ITGB8,NRG1,AKT1,PIK3C3,SOS1,PRKCE,AKT3,ERBB2,PIK3R2,PRKCA,EGFR,ITGB1,NRAS,PIK3C2A,GRB2,PLCG1,MDM2,ERBB3,CCNE1,RRAS2,PRKCI,FOXO1,CDKN1A,PIK3CB,CDKN1B
IL-4 Signaling	1,16E-01	4,49E-02	#N/A	30/89 (34%)	0/89 (0%)	29/89 (33%)	30/89 (34%)	SOCS1,JAK1,NFATC3,PIK3R1,SOS2,HLA-B,HRAS,KRAS,PIK3R4,MRAS,IRS2,FRS2,ATM,PIK3C2B,RPS6KB1,STAT6,AKT2,IL4R,RRAS,FGFR1,TYK2,HMGA1,PIK3R3,SYNJ2,GAB1,PTPN11,INPP5F,IRS1,PIK3CD,INPP5K,PIK3CA,HLA-A,INPPL1,JAK2,NR3C1,OCRL,NFATC1,SHC1,MTOR,AKT1,NFAT5,HLA-DMA,PIK3C3,INPP5B,SOS1,RPS6KB2,AKT3,PIK3R2,NRAS,PIK3C2A,IL13RA1,GRB2,NFATC4,RRAS2,INPP5J,SYNJ1,NFATC2,PIK3CB,JAK3
Glucocorticoid Receptor Signaling	1,16E-01	3,83E-02	#N/A	104/339 (31%)	0/339 (0%)	126/339 (37%)	109/339 (32%)	RAF1,TGFBR1,PRKAB1,PRKAB2,PIK3R1,SOS2,SMARCD2,KRAS,IL6,MNAT1,SUMO1,SMARCB1,SERPINE1,SMAD2,AKT2,MED1,CDK7,STAT3,KRT81,HSPA8,ERCC3,PRKACA,GTF2H1,PIK3CD,PHF10,ICAM1,JAK2,HSPA1L,SMARCA4,KRT33B,AR,CCL2,HSP90AB1,PIK3C3,SOS1,NCOR1,PIK3R2,MMP1,KRT10,GTF2H3,SRA1,GRB2,KRT17,CCL11,HSPA2,FOS,BRD7,GTF2E1,CDKN1A,NRIP1,PRKACB,JAK1,POLR2D,YWHAH,HSPA14,SMAD3,HSPA1A/HSPA1B,HSPA5,PIK3R4,TSC22D3,TGFBR2,HMGB1,CXCL3,H…
Systemic Lupus Erythematosus Signaling	1,16E-01	3,96E-02	#N/A	52/227 (23%)	0/227 (0%)	65/227 (29%)	110/227 (48%)	PIK3R1,TXNL4A,SOS2,HLA-B,HRAS,KRAS,IL6,SNRNP48,PRPF4B,PRPF40A,IRS2,LSM3,PRPF40B,FRS2,LSM4,ATM,PIK3C2B,AKT2,SNRPA,RRAS,SNRNP35,PPIH,GAB1,PLCG2,IRS1,SNRNP25,CREM,ZCRB1,PIK3CD,CD2BP2,PIK3CA,HLA-A,PRPF3,PRPF8,HNRNPA2B1,SNRPE,PRPF4,SNRPG,BDKRB2,MTOR,JUN,AKT1,EFTUD2,PIK3C3,SOS1,SNRPD3,PIK3R2,PRPF31,SNRNP40,LSM14B,GRB2,PLCG1,PRPF38B,FOS,PRPF18,SNRPC,LSM12,HLA-C,LYN,PRPF19,MAPK1,NFATC3,ZMAT5,SART1,PIK3R4…
Ovarian Cancer Signaling	1,16E-01	4,17E-02	#N/A	51/144 (35%)	0/144 (0%)	53/144 (37%)	40/144 (28%)	RAF1,AXIN1,SUV39H1,PIK3R1,HRAS,KRAS,CCND1,VEGFA,RB1,IRS2,FRS2,WNT5B,ATM,TP53,PIK3C2B,AKT2,TFDP1,RRAS,MMP2,TCF3,GAB1,IRS1,E2F1,PRKACA,PIK3CD,TCF4,PIK3CA,CDK4,VEGFB,FZD1,MTOR,ARRB1,AKT1,PIK3C3,PIK3R2,CTNNB1,EGFR,PMS2,GRB2,PTGS1,SIN3A,MSH2,CD44,PTGS2,TCF7L2,FZD7,CDKN2A,PRKACB,MAPK1,WNT3,PIK3R4,PTEN,MAP2K2,MAPK3,MRAS,GSK3B,BRCA1,FZD2,RPS6KB1,GJA1,WNT9A,FGFR1,VEGFC,APC,PIK3R3,PTPN11,FZD6,FZD5,PA2G4,AB…
Dopamine Degradation	1,16E-01	5,41E-02	#N/A	12/37 (32%)	0/37 (0%)	5/37 (14%)	20/37 (54%)	ALDH1B1,ALDH4A1,ALDH9A1,IL4I1,ALDH2,ALDH1A1,ALDH1L2,ALDH1A3,SMOX,COMT,ALDH3A2,SULT1A3/SULT1A4,ALDH1A2,ALDH3B1,LRTOMT,MAOA,ALDH7A1
Ethanol Degradation II	1,16E-01	5,41E-02	#N/A	18/37 (49%)	0/37 (0%)	5/37 (14%)	14/37 (38%)	HSD17B10,ALDH1B1,ALDH4A1,ACSS1,ALDH9A1,ADH5,ALDH2,AKR1A1,ALDH1A1,ACSS3,ALDH1L2,ALDH1A3,ALDH3A2,RDH14,ACSS2,ALDH1A2,ADH1B,PECR,ALDH3B1,ADHFE1,ACSL1,ALDH7A1,DHRS4
Rac Signaling	1,16E-01	4,27E-02	2,000	43/117 (37%)	0/117 (0%)	49/117 (42%)	25/117 (21%)	MAP2K4,RAF1,MAP3K11,MAPK1,PIK3R1,ARPC5,PIKFYVE,HRAS,LIMK2,KRAS,PIK3R4,CDK5R1,ANK1,LIMK1,PTK2,PAK1,ITGA3,CYFIP2,MAP2K2,CFL2,MAPK3,BAIAP2,MRAS,IRS2,FRS2,ATM,IQGAP3,ITGA4,RPS6KB1,PIK3C2B,ACTR2,NOX4,CFL1,RRAS,FGFR1,RAC1,ITGA5,WASF1,NFKB2,PLD1,PIK3R3,PIP5K1A,ARPC1A,PTPN11,GAB1,PIP5K1C,CDC42,RHOA,ARPC2,IRS1,NCF2,PIK3CD,PARD3,PIP4K2A,PIP4K2C,ELK4,RELA,ABI2,PIK3CA,ARPC1B,PTK2B,NFKB1,IQGAP1,ARFIP2,ACTR3,J…
ERK/MAPK Signaling	1,16E-01	0.04	1,414	77/200 (39%)	0/200 (0%)	80/200 (40%)	43/200 (22%)	RAC2,RAF1,RAPGEF1,PPP2CA,PIK3R1,SOS2,SRF,PPP2R3B,HRAS,KRAS,PPP1R14B,LAMTOR3,ITGA3,PAK1,PPM1J,ATF4,IRS2,FRS2,ATM,ITGA4,PLA2G12A,ETS1,PIK3C2B,YWHAG,RRAS,CRKL,VRK2,CREB3,CREBBP,YWHAZ,ITGA5,STAT3,CREB5,RAP1A,ATF2,PLA2G6,DOCK1,ARAF,GAB1,PPP2R3A,PTPA,IRS1,PLCG2,PPP2R2B,PRKACA,DUSP4,PIK3CD,HSPB7,RPS6KA1,RAP1B,FYN,PIK3CA,PTK2B,PPP2R2A,DUSP6,PPP1R3C,CRK,DUSP2,EIF4E,KSR1,EIF4EBP1,EP300,ELF4,PIK3C3,CREB1,SO…
Apoptosis Signaling	1,16E-01	4,44E-02	1,000	33/90 (37%)	0/90 (0%)	42/90 (47%)	15/90 (17%)	MAP2K4,RAF1,MAPK1,BAD,HRAS,KRAS,DFFA,ACIN1,IKBKB,CASP9,MAP2K2,MAPK3,MRAS,HTRA2,NFKBIB,BIRC3,MCL1,CASP10,CAPN5,TP53,MAP3K14,CASP3,RRAS,BIRC6,LMNA,NFKB2,BCL2L1,NFKBID,PLCG2,CAPN1,CASP2,CAPN2,RPS6KA1,SPTAN1,CAPN7,CAPN3,RELA,NFKBIE,MAP3K5,NFKB1,FAS,BCL2,DIABLO,CASP6,NFKBIA,PRKCE,BID,CHUK,CASP8,TNFRSF1B,MAP2K1,CAPN10,PRKCA,AIFM1,NAIP,MAP2K7,NRAS,TNFRSF1A,APAF1,MAPK8,PLCG1,BAX,CDK1,BAK1,XIAP,PARP1,ROCK…
PDGF Signaling	1,16E-01	4,44E-02	2,000	45/90 (50%)	0/90 (0%)	31/90 (34%)	14/90 (16%)	MAP2K4,RAF1,CSNK2A1,JAK1,MAPK1,PIK3R1,SOS2,SPHK2,SRF,HRAS,ACP1,KRAS,PIK3R4,MYC,MAP2K2,MAPK3,CAV1,MRAS,IRS2,RASA1,FRS2,ATM,PDGFRB,PIK3C2B,RRAS,FGFR1,CRKL,TYK2,STAT3,PIK3R3,SYNJ2,INPP5F,GAB1,PTPN11,PLCG2,IRS1,PIK3CD,INPP5K,PDGFD,PIK3CA,PDGFA,ABL1,CRK,INPPL1,JAK2,OCRL,PDGFC,SHC1,JUN,PIK3C3,INPP5B,SOS1,SPHK1,PDGFRA,CSNK2B,PIK3R2,STAT1,MAP2K1,PRKCA,SRC,NRAS,PIK3C2A,GRB2,MAP3K1,MAPK8,PLCG1,FOS,CSNK2A2,…
Fatty Acid Activation	1,16E-01	7,69E-02	#N/A	4/13 (31%)	0/13 (0%)	4/13 (31%)	5/13 (38%)	SLC27A5,ACSL3,ACSL5,ACSL4,SLC27A1,SLC27A3,SLC27A4,ACSL1
Leukotriene Biosynthesis	1,16E-01	7,69E-02	#N/A	3/13 (23%)	0/13 (0%)	2/13 (15%)	8/13 (62%)	LTA4H,MGST2,GGT5,MGST3,GGT7
Glycogen Degradation II	1,16E-01	7,69E-02	#N/A	6/13 (46%)	0/13 (0%)	4/13 (31%)	3/13 (23%)	PGM3,PGM2L1,PGM5,PGM1,PYGL,TYMP,PYGB,AGL,MTAP,PGM2
CNTF Signaling	1,14E-01	4,69E-02	#N/A	24/64 (38%)	0/64 (0%)	23/64 (36%)	17/64 (27%)	IL6ST,RAF1,PIK3CA,JAK1,MAPK1,PIK3R1,RPS6KA3,HRAS,KRAS,JAK2,PIK3R4,LIFR,MTOR,AKT1,MAP2K2,PIK3C3,MAPK3,SOS1,MRAS,RPS6KB2,IRS2,RPS6KA2,PIK3R2,STAT1,MAP2K1,FRS2,ATM,PIK3C2B,RPS6KB1,NRAS,PIK3C2A,RRAS,GRB2,FGFR1,TYK2,RPS6KA5,STAT3,PIK3R3,RPS6KA6,RRAS2,GAB1,PTPN11,IRS1,PIK3CB,PIK3CD,RPS6KA4,RPS6KA1
Synaptic Long Term Depression	1,14E-01	4,02E-02	0,378	56/174 (32%)	0/174 (0%)	39/174 (22%)	79/174 (45%)	RAF1,MAPK1,PPP2CA,PLA2R1,PPP2R5B,CACNA1H,HRAS,PPP2R3B,KRAS,PRKG2,PLCD3,PLCE1,MAP2K2,LCAT,PPM1J,MAPK3,PPM1L,RYR3,MRAS,PLCB1,GNA13,PLCL1,PRKD3,PRKD1,GUCY1B1,PLA2G12A,CACNB1,GUCY1A1,RRAS,ITPR2,CACNA1C,PLCL2,ITPR1,GNAZ,CACNA1A,PLA2G6,PPP2CB,PPP2R1A,NPR3,PPP2R3A,PTPA,PLCG2,PRKCD,PPP2R2B,ITPR3,GNAO1,CACNA2D1,GUCY1A2,RARRES3,PLCB3,NPR2,PAFAH1B2,CACNA1I,PPP2R2A,PDIA3,GRIA1,GNA11,GNA14,CACNB3,PLCD1,IGF1,P…
Neuroprotective Role of THOP1 in Alzheimer's Disease	1,14E-01	4,2E-02	#N/A	19/119 (16%)	0/119 (0%)	22/119 (18%)	78/119 (66%)	PRKACB,MME,CFD,HLA-A,HLA-B,PRSS12,HTRA3,IDE,PRKAG1,HLA-G,C1R,NFYA,CREB1,PRKAR1B,SST,HTRA2,ECE1,PRSS53,HLA-F,FAP,LONP1,ACE,PRSS3,DPP4,YWHAE,PRKAR2A,MASP1,CTRL,THOP1,APP,PREP,PRKAR2B,PRSS23,HLA-C,PRKACA,GNRH1,PRKAG2,TPP1,HTRA1,HLA-E,PRKAR1A
PXR/RXR Activation	1,14E-01	4,62E-02	#N/A	20/65 (31%)	0/65 (0%)	15/65 (23%)	30/65 (46%)	PRKACB,PPARA,RELA,SCD,ABCC2,CES2,IL6,ALAS1,NR3C1,PRKAG1,AKT1,ALDH1A1,GSTM2,PCK2,ALDH3A2,FOXO3,PRKAR1B,AKT3,ABCB1,GSTM1,AKT2,CPT1A,CES3,PRKAR2A,PAPSS2,PRKAR2B,FOXO1,PRKACA,NCOA1,PRKAG2,INSR,RXRA,ABCC3,PRKAR1A,PPARGC1A
Thrombopoietin Signaling	1,14E-01	4,62E-02	#N/A	24/65 (37%)	0/65 (0%)	24/65 (37%)	17/65 (26%)	GAB2,RAF1,PIK3CA,MAPK1,PIK3R1,HRAS,KRAS,JAK2,PIK3R4,MYC,SHC1,JUN,MAP2K2,PIK3C3,MAPK3,SOS1,MRAS,PRKCE,IRS2,PIK3R2,STAT5B,STAT1,PRKD3,MAP2K1,FRS2,PRKD1,PRKCA,ATM,PIK3C2B,STAT5A,NRAS,PIK3C2A,RRAS,GRB2,FGFR1,PLCG1,STAT3,PIK3R3,FOS,RRAS2,PRKCI,GAB1,PTPN11,PRKCD,PLCG2,IRS1,PIK3CD,PIK3CB
Inhibition of Matrix Metalloproteases	1,14E-01	5,13E-02	#N/A	15/39 (38%)	0/39 (0%)	9/39 (23%)	15/39 (38%)	HSPG2,TIMP3,ADAM17,SDC1,MMP3,MMP14,MMP16,RECK,MMP15,MMP2,TFPI2,MMP24,ADAM12,TIMP1,SDC2,THBS2,ADAM10,MMP11,A2M,MMP1,LRP1,MMP17,MMP19,TIMP2
DNA Double-Strand Break Repair by Homologous Recombination	1,14E-01	7,14E-02	#N/A	6/14 (43%)	0/14 (0%)	8/14 (57%)	0/14 (0%)	LIG1,POLA1,ATRX,ABL1,RPA1,RAD50,NBN,RAD51,GEN1,MRE11,RAD52,BRCA2,BRCA1,ATM
Isoleucine Degradation I	1,14E-01	7,14E-02	#N/A	10/14 (71%)	0/14 (0%)	3/14 (21%)	1/14 (7%)	HSD17B10,ECHS1,ACAT2,ACADSB,BCAT1,BCAT2,AUH,DLD,HADHB,ACAD8,ACAT1,EHHADH,HADHA
Phenylalanine Degradation IV (Mammalian, via Side Chain)	1,14E-01	7,14E-02	#N/A	5/14 (36%)	0/14 (0%)	5/14 (36%)	4/14 (29%)	AASDH,ALDH2,SMOX,ALDH3A2,GOT1,SLC27A3,GOT2,ACSF3,MAOA,IL4I1
γ-glutamyl Cycle	1,14E-01	7,14E-02	#N/A	7/14 (50%)	0/14 (0%)	4/14 (29%)	3/14 (21%)	OPLAH,CHAC1,GGCT,GGT5,GCLC,GCLM,GSS,ANPEP,CHAC2,GGACT,GGT7
Ceramide Signaling	1,14E-01	4,3E-02	0,000	37/93 (40%)	0/93 (0%)	36/93 (39%)	20/93 (22%)	MAP2K4,RAF1,BAD,PPP2CA,PIK3R1,PPP2R5B,SPHK2,HRAS,PPP2R3B,KRAS,PIK3R4,CTSD,SMPD4,PPM1J,MAPK3,PPM1L,MRAS,IRS2,FRS2,NSMAF,ATM,TNFRSF11B,PIK3C2B,AKT2,RRAS,FGFR1,NFKB2,SMPD2,PIK3R3,S1PR3,PPP2CB,PPP2R1A,GAB1,PTPN11,PTPA,PPP2R3A,IRS1,PPP2R2B,PIK3CD,RELA,PIK3CA,PPP2R2A,SMPD1,NFKB1,BCL2,KSR1,DIABLO,JUN,AKT1,PIK3C3,SPHK1,AKT3,PPP2R5C,PIK3R2,TNFRSF1B,SMPD3,MAP2K1,NRAS,PIK3C2A,GRB2,TNFRSF1A,PPP2R5D,MAP3K1,MA…
Sertoli Cell-Sertoli Cell Junction Signaling	1,1E-01	3,93E-02	#N/A	64/178 (36%)	0/178 (0%)	63/178 (35%)	51/178 (29%)	RAF1,TUBA1B,AXIN1,TGFBR3,HRAS,AFDN,KRAS,GSK3A,MAP3K4,MAPK13,OCLN,MAP3K10,ITGA3,KEAP1,GUCY1B1,MAP3K2,ITGA4,AKT2,GUCY1A1,RRAS,TUBB2A,ITGA5,ATF2,MAP3K12,ACTA2,CLDN12,MAP3K20,PRKACA,MAP2K3,ACTG1,SPTBN1,CLDN11,ILK,CTNNA1,SYMPK,MAP3K5,TUBB2B,AKT1,JUN,SORBS1,NECTIN1,VCL,CTNNB1,ITGB1,TJP1,TNFRSF1A,TUBB4B,ACTB,ACTN2,ITGA2,MAPK8,TUBA1A,MAP3K8,MAGI2,MAP3K3,MAP2K4,PRKACB,MAP3K11,MAPK1,JAM2,CLDN7,PRKG2,TUBB,P…
Role of NANOG in Mammalian Embryonic Stem Cell Pluripotency	1,1E-01	4,1E-02	#N/A	39/122 (32%)	0/122 (0%)	38/122 (31%)	45/122 (37%)	RAF1,BMP4,LIF,JAK1,MAPK1,WNT3,AXIN1,PIK3R1,SOS2,HRAS,KRAS,PIK3R4,LIFR,MAP2K2,MAPK3,MRAS,IRS2,GSK3B,FRS2,SMAD1,FZD2,WNT5B,ATM,TP53,PIK3C2B,AKT2,SMAD9,RRAS,WNT9A,FGFR1,TYK2,STAT3,APC,PIK3R3,PTPN11,GAB1,IRS1,FZD6,PIK3CD,FZD5,IL6ST,PIK3CA,BMP2,BMPR2,JAK2,FZD1,SMAD5,WNT2,SHC1,RIF1,AKT1,BMPR1A,PIK3C3,SOS1,SMO,SMAD4,AKT3,GATA6,PIK3R2,CTNNB1,MAP2K1,BMP1,NRAS,PIK3C2A,GRB2,DVL1,WNT2B,TCF7L1,FZD8,RRAS2,FZD4…
Thyroid Cancer Signaling	1,1E-01	0.05	#N/A	17/40 (43%)	0/40 (0%)	14/40 (35%)	9/40 (23%)	TCF4,NTF3,MAPK1,GDNF,BDNF,CXCL12,HRAS,KRAS,NGF,CCND1,BRAF,MYC,SHC1,MAP2K2,MAPK3,MRAS,RET,CTNNB1,RXRB,MAP2K1,TP53,PPARG,CXCL8,NRAS,RRAS,TCF7L1,TCF3,NTRK2,RRAS2,RXRA,TCF7L2
Lymphotoxin β Receptor Signaling	1,1E-01	4,48E-02	#N/A	21/67 (31%)	0/67 (0%)	31/67 (46%)	15/67 (22%)	RELA,PIK3CA,TRAF3,MAPK1,PIK3R1,PDPK1,NFKB1,PIK3R4,EP300,DIABLO,IKBKB,CASP9,AKT1,NFKBIA,MAPK3,PIK3C3,TRAF4,AKT3,IRS2,CXCL1,CHUK,LTBR,TRAF5,PIK3R2,FRS2,ATM,TRAF1,MAP3K14,PIK3C2B,AKT2,VCAM1,PIK3C2A,CASP3,GRB2,RELB,FGFR1,CREBBP,APAF1,NFKB2,TRAF6,PIK3R3,NFKBID,BCL2L1,TRAF2,PTPN11,GAB1,IRS1,PIK3CD,PIK3CB,CYCS,ELP1,BIRC2
EGF Signaling	1,08E-01	4,41E-02	#N/A	29/68 (43%)	0/68 (0%)	29/68 (43%)	10/68 (15%)	MAP2K4,RAF1,CSNK2A1,JAK1,MAPK1,PIK3R1,SOS2,SRF,HRAS,MAPK13,PIK3R4,MAPK3,IRS2,RASA1,FRS2,ATM,PIK3C2B,RPS6KB1,AKT2,ITPR2,FGFR1,ITPR1,STAT3,MAPK12,PIK3R3,GAB1,PTPN11,IRS1,ITPR3,PIK3CD,PIK3CA,EGF,MAPK11,SHC1,MTOR,JUN,AKT1,PIK3C3,SOS1,AKT3,PIK3R2,CSNK2B,STAT1,MAP2K1,PRKCA,EGFR,SRC,MAP2K7,PIK3C2A,GRB2,MAP3K1,MAPK8,PLCG1,CSNK2A2,FOS,MAPK14,PIK3CB,ELK1
NAD biosynthesis II (from tryptophan)	1,08E-01	6,67E-02	#N/A	5/15 (33%)	0/15 (0%)	4/15 (27%)	6/15 (40%)	AFMID,NADSYN1,HAAO,NMNAT1,ABL1,IDO1,QPRT,NMNAT2,KYNU
Glycogen Degradation III	1,08E-01	6,67E-02	#N/A	7/15 (47%)	0/15 (0%)	4/15 (27%)	4/15 (27%)	PGM3,GAA,PGM2L1,PGM5,PGM1,PYGL,TYMP,PYGB,AGL,MTAP,PGM2
Mechanisms of Viral Exit from Host Cells	1,08E-01	4,88E-02	#N/A	16/41 (39%)	0/41 (0%)	15/41 (37%)	10/41 (24%)	SNF8,VPS28,SH3GLB1,SH3GL2,VPS37C,LMNB1,VPS4A,VPS25,CHMP2B,CHMP2A,PRKCE,XPO1,ACTG2,SH3GLB2,PDCD6IP,PRKD3,PRKD1,CHMP3,PRKCA,NEDD4,ACTB,CHMP4B,TSG101,SH3GL1,CHMP6,PRKCI,ACTA2,PRKCD,VPS36,LMNB2,ACTG1
nNOS Signaling in Skeletal Muscle Cells	1,08E-01	4,88E-02	#N/A	8/41 (20%)	0/41 (0%)	9/41 (22%)	24/41 (59%)	SNTB2,CACNA1I,CACNB1,CAMK4,SNTA1,SNTB1,CACNA1H,CACNA1C,DMD,CACNB3,CACNA1A,CALM1 (includes others),RYR3,CACNA2D1,DAG1,CACNG8,CAPN3
Remodeling of Epithelial Adherens Junctions	1,04E-01	4,35E-02	#N/A	22/69 (32%)	0/69 (0%)	32/69 (46%)	15/69 (22%)	TUBA1B,RAB5C,ARPC5,TUBB,MAPRE2,CLIP1,EXOC2,CBLL1,TUBA1C,ACTG2,DNM2,ACTR2,TUBB3,TUBB2A,APC,MET,ARPC1A,ACTA2,ARPC2,ZYX,ACTN4,ACTG1,NME1,RALA,ARPC1B,CTNNA1,RAB5B,IQGAP1,TUBB2B,RAB5A,ARF6,ACTR3,HGF,ARPC3,VCL,CTNNB1,HGS,ACTN1,SRC,TUBB4B,ARPC5L,ACTN2,ACTB,MAPRE1,TUBG1,RAB7A,TUBA4A,DNM1,TUBA1A,TUBB6,DNM1L,MAPRE3,ARPC4,CTNND1
PI3K/AKT Signaling	1,04E-01	0.04	0,447	49/125 (39%)	0/125 (0%)	62/125 (50%)	14/125 (11%)	RAF1,PPP2CA,PIK3R1,SOS2,PPP2R3B,HRAS,KRAS,GSK3A,CCND1,ITGA3,GYS1,PPM1J,TSC2,NFKBIB,MCL1,THEM4,ITGA4,TP53,AKT2,RHEB,YWHAG,RRAS,YWHAZ,ITGA5,NFKB2,MAPK8IP1,SYNJ2,INPP5F,GAB1,PPP2R3A,PTPA,PPP2R2B,PIK3CD,TSC1,PIK3CA,PPP2R2A,GDF15,ILK,MAP3K5,JAK2,OCRL,EIF4E,EIF4EBP1,MTOR,AKT1,HSP90AB1,INPP5B,SOS1,PIK3R2,CTNNB1,ITGB1,GRB2,PPP2R5D,ITGA2,MDM2,PPP2R5A,LIMS1,CDKN1A,MAP3K8,PTGS2,PPP2R5E,JAK3,GAB2,JAK1,MAPK1,…
TR/RXR Activation	1,04E-01	4,08E-02	#N/A	26/98 (27%)	0/98 (0%)	38/98 (39%)	34/98 (35%)	AKR1C3,PIK3R1,PIK3R4,DIO2,SCARB1,FASN,SLC16A2,IRS2,TBL1XR1,FRS2,ATM,PIK3C2B,AKT2,SLC2A1,GPS2,MED1,FGFR1,NCOA6,THRA,NCOA3,PIK3R3,F10,HDAC3,COL6A3,GAB1,PTPN11,IRS1,NCOA1,PIK3CD,RXRA,THRB,RAB3B,PIK3CA,CAMK4,ME1,HIF1A,EP300,KLF9,MTOR,SLC16A3,AKT1,NCOA2,PIK3C3,AKT3,NCOR1,PIK3R2,RXRB,UCP2,AKR1C1/AKR1C2,PIK3C2A,GRB2,MDM2,BCL3,PFKP,ENO1,UCP3,LDLR,SREBF1,SREBF2,PIK3CB,STRBP,NCOR2,RCAN2,PPARGC1A
Superpathway of Melatonin Degradation	1,04E-01	4,29E-02	#N/A	8/70 (11%)	0/70 (0%)	6/70 (9%)	56/70 (80%)	CYP2U1,CSGALNACT1,B4GAT1,CYP1B1,IL4I1,LARGE1,POR,EXT2,SMOX,SULT1A3/SULT1A4,CYP2J2,B3GAT3,MAOA,CYP2S1
Granzyme B Signaling	1,04E-01	6,25E-02	#N/A	5/16 (31%)	0/16 (0%)	8/16 (50%)	3/16 (19%)	PRKDC,CASP9,CASP3,NUMA1,APAF1,BID,LMNB2,DFFB,CYCS,CASP8,LMNB1,DFFA,PARP1
Mismatch Repair in Eukaryotes	1,04E-01	6,25E-02	#N/A	3/16 (19%)	0/16 (0%)	13/16 (81%)	0/16 (0%)	PMS2,MSH3,RPA1,RFC1,RFC5,POLD1,MLH1,PCNA,MSH2,RFC4,RFC2,MSH6,SLC19A1,FEN1,EXO1,RFC3
Parkinson's Signaling	1,04E-01	6,25E-02	#N/A	9/16 (56%)	0/16 (0%)	6/16 (38%)	1/16 (6%)	SEPT5,CASP3,MAPK1,MAPK8,MAPK13,MAPK12,MAPK11,UCHL1,MAPK14,CASP9,PARK7,GPR37,CYCS,SNCAIP,SNCA
Role of p14/p19ARF in Tumor Suppression	1,04E-01	4,65E-02	#N/A	12/43 (28%)	0/43 (0%)	19/43 (44%)	12/43 (28%)	CDKN2A,NPM1,PIK3CA,PIK3R1,TTF1,PIK3R4,RB1,PIK3C3,SENP3,IRS2,PIK3R2,FRS2,POLR3D,ATM,TP53,PIK3C2B,PIK3C2A,NPM3,GRB2,FGFR1,RAC1,SF3A1,MDM2,PIK3R3,GAB1,PTPN11,IRS1,E2F1,PIK3CD,PIK3CB,UBTF
Serotonin Receptor Signaling	1,04E-01	4,65E-02	#N/A	10/43 (23%)	0/43 (0%)	6/43 (14%)	27/43 (63%)	GCH1,HTR2B,ADCY4,ADCY3,ADCY6,SLC18A2,IL4I1,ADCY9,SMOX,PTS,HTR7,SPR,PCBD1,ADCY7,MAOA,QDPR
CDK5 Signaling	1,04E-01	4,04E-02	#N/A	49/99 (49%)	0/99 (0%)	31/99 (31%)	19/99 (19%)	PRKACB,RAF1,MAPK1,PPP2CA,ADCY4,PPP2R5B,HRAS,PPP2R3B,KRAS,MAPK13,PPP1R14B,CDK5R1,LAMC1,ITGA3,MAP2K2,PPP1R7,PPM1J,MAPK3,PPM1L,MRAS,LAMB1,LAMA1,PPP1CA,RRAS,CABLES1,ITGA6,PPP1R14A,PPP1R11,MAPK12,CACNA1A,FOSB,ADCY9,PPP2CB,PPP2R1A,PTPA,PPP2R3A,CAPN1,PPP2R2B,PRKACA,MAPK10,MAPK7,PPP2R2A,BDNF,PPP1R3C,ABL1,PPP1CB,NGF,MAPK11,PRKAG1,PPP1CC,PPP1R12A,PPP1R10,CDK5,PRKAR1B,PPP2R5C,MAP2K1,ITGB1,LAMA5,GNAS,NRAS,EG…
FAK Signaling	1,04E-01	4,04E-02	#N/A	48/99 (48%)	0/99 (0%)	31/99 (31%)	20/99 (20%)	RAF1,ARHGAP26,MAPK1,HMMR,PIK3R1,SOS2,HRAS,PDPK1,KRAS,TLN1,PIK3R4,PTEN,PTK2,PAK1,ITGA3,MAP2K2,MAPK3,MRAS,IRS2,ACTG2,FRS2,ATM,ITGA4,CAPN5,PIK3C2B,AKT2,RRAS,FGFR1,RAC1,ITGA5,PIK3R3,DOCK1,TLN2,PTPN11,ACTA2,GAB1,PLCG2,CAPN1,IRS1,ARHGEF6,CAPN2,PIK3CD,CAPN7,TNS1,ACTG1,CAPN3,FYN,PIK3CA,ARHGEF7,EGF,CRK,BCAR1,AKT1,PIK3C3,SOS1,AKT3,VCL,PIK3R2,MAP2K1,CAPN10,EGFR,ITGB1,SRC,PAK4,PXN,NRAS,PIK3C2A,GRB2,ASAP1,CSK…
γ-linolenate Biosynthesis II (Animals)	9,35E-02	5,88E-02	#N/A	5/17 (29%)	0/17 (0%)	7/17 (41%)	5/17 (29%)	SLC27A5,ACSL3,ACSL5,FADS2,ACSL4,SLC27A1,SLC27A3,CYB5A,CYB5R3,SLC27A4,ACSL1,FADS1
Mitochondrial L-carnitine Shuttle Pathway	9,35E-02	5,88E-02	#N/A	6/17 (35%)	0/17 (0%)	5/17 (29%)	6/17 (35%)	SLC27A5,ACSL3,CPT1A,ACSL5,CPT2,ACSL4,SLC27A1,SLC27A3,CPT1C,SLC27A4,ACSL1
Hepatic Cholestasis	8,67E-02	3,75E-02	#N/A	39/160 (24%)	0/160 (0%)	46/160 (29%)	75/160 (47%)	MAP2K4,PRKACB,PPARA,LIF,ADCY4,IL6,MAP3K4,HSD3B7,ATP8B1,IKBKB,TGFB1,ABCC1,RARA,PPRC1,MAP3K7,NFKBIB,IL1RAP,PRKD3,PRKD1,TNFRSF11B,MAP3K14,CXCL8,CYP7B1,TJP2,NR1H3,NFKB2,MAPK12,IL33,TRAF6,ADCY9,NFKBID,PRKCD,PRKACA,TGFB3,MAPK10,CD14,INSR,RXRA,ESR1,RELA,IL1A,SLC4A2,IL12A,NFKBIE,ABCC2,NFKB1,PRKAG1,IRAK1,JUN,NFKBIA,PRKAR1B,TGFB2,PRKCE,CHUK,TNFRSF1B,PRKCA,MAP4K2,ABCB1,CYP27A1,MYD88,TNFRSF1A,ADCY3,MAPK8,ADC…
RAR Activation	8,67E-02	3,68E-02	#N/A	75/190 (39%)	0/190 (0%)	73/190 (38%)	42/190 (22%)	RDH10,PIK3R1,ADCY4,SMARCD2,ARID2,MAPK13,MNAT1,VEGFA,RARA,SMARCB1,SMARCC2,PRKD3,RDH13,PRKD1,SMAD2,STAT5A,AKT2,MED1,CDK7,CREBBP,NFKB2,ERCC3,PRKACA,GTF2H1,PIK3CD,RXRA,PHF10,PIK3CA,JAK2,MAP3K5,SMARCA4,EP300,AKT1,JUN,KAT2B,ALDH1A3,PNRC1,RDH14,RARB,PRKCE,NCOR1,CSNK2B,PIK3R2,RXRB,MMP1,CITED2,GTF2H3,SRA1,RDH11,ACTB,CSK,MAPK8,ADCY6,FOS,BRD7,NCOR2,NRIP1,RBP5,PPARGC1A,MAP2K4,PRKACB,CSNK2A1,MAPK1,AKR1C3,SMAD…
Endothelin-1 Signaling	8,67E-02	3,68E-02	2,646	71/190 (37%)	0/190 (0%)	52/190 (27%)	67/190 (35%)	RAF1,PLD2,ADCY4,PIK3R1,PLA2R1,HRAS,KRAS,MAPK13,LCAT,PLCB1,IRS2,GNA13,PLCL1,FRS2,PRKD3,GUCY1B1,PRKD1,ATM,CASP10,PLA2G12A,PIK3C2B,PLD3,GUCY1A1,RRAS,PLCL2,ITPR1,PLD1,PLA2G6,ARAF,GAB1,PLCG2,IRS1,ITPR3,PIK3CD,MAPK7,NAPEPLD,PIK3CA,PDIA3,GNA11,CASP4,GNA14,PLCD1,CASP6,JUN,PIK3C3,SOS1,PRKCE,PIK3R2,CASP8,PNPLA8,PLA2G16,GRB2,GNA12,PTGS1,MAPK8,GNAQ,MAPK6,ADCY6,PLCG1,PLD6,FOS,GNAI3,PLA2G4A,PTGS2,PAFAH1B1,CASP…
Valine Degradation I	8,67E-02	5,56E-02	#N/A	13/18 (72%)	0/18 (0%)	3/18 (17%)	2/18 (11%)	ECHS1,ABAT,ACADSB,BCKDHB,BCAT1,HIBCH,BCAT2,HIBADH,AUH,DLD,HADHB,ACAD8,DBT,EHHADH,ALDH6A1,HADHA
Role of Oct4 in Mammalian Embryonic Stem Cell Pluripotency	8,67E-02	4,35E-02	#N/A	12/46 (26%)	0/46 (0%)	19/46 (41%)	15/46 (33%)	KDM5B,NR6A1,REST,BMI1,NR2F2,PHC3,SH3GLB1,IGF2BP1,NR2F1,FAM208A,RB1,AQR,CASP6,PHB,ETS2,RARA,JARID2,NR2F6,BRCA1,RXRB,TP53,SPP1,PCGF6,PPP1R8,PHC1,MEF2A,TDRD7,WWP2,PARP1,CCNF,ASH2L
Dermatan Sulfate Biosynthesis (Late Stages)	8,67E-02	4,35E-02	#N/A	12/46 (26%)	0/46 (0%)	6/46 (13%)	28/46 (61%)	CHST7,HS2ST1,CHST12,DSEL,CHST15,HS3ST3A1,DSE,CHST2,HS3ST3B1,HS6ST1,UST,SULT1A3/SULT1A4,CHST3,CHST11,CHST10,NDST2,CHST14,NDST1
Heparan Sulfate Biosynthesis (Late Stages)	8,67E-02	0.04	#N/A	14/75 (19%)	0/75 (0%)	15/75 (20%)	46/75 (61%)	CHST7,HS2ST1,EXT1,LIPE,CES2,CHST15,PRDX6,HS3ST3A1,CHST2,HS6ST1,EXT2,TARS2,UST,SULT1A3/SULT1A4,CHST3,CHST11,CHST10,PPME1,CES3,CHST12,GLCE,PNPLA7,HS3ST3B1,EXTL3,NDST2,AARS,EXTL2,NDST1,EXTL1
Hypoxia Signaling in the Cardiovascular System	8,67E-02	0.04	#N/A	20/75 (27%)	0/75 (0%)	47/75 (63%)	8/75 (11%)	UBE2A,UBE2V2,UBE2S,ARNT,PTEN,VEGFA,UBE2D4,UBE2B,SUMO1,ATF4,UBE2E3,NFKBIB,UBE2Q2,ATM,TP53,P4HB,UBE2Q1,COPS5,CREB3,CREBBP,CSNK1D,BIRC6,CREB3L4,CREB5,ATF2,UBE2G2,NFKBID,UBE2L3,UBE2D2,UBE2H,UBE2G1,HIF1AN,HSP90AA1,UBE2E1,VHL,UBE2I,UBE2J2,UBE2C,UBE2N,NFKBIE,UBE2Z,UBE2W,HIF1A,UBE2O,EP300,UBE2F,HSP90B1,NFKBIA,JUN,AKT1,HSP90AB1,EDN1,UBE2V1,CREB1,UBE2K,UBE2M,NQO1,UBE2R2,MDM2,UBE2D1,UBE2L6,UBE2T,UBE2J1,UBE2…
Antiproliferative Role of Somatostatin Receptor 2	8,32E-02	3,95E-02	#N/A	27/76 (36%)	0/76 (0%)	26/76 (34%)	23/76 (30%)	MAPK1,PIK3R1,RACK1,GNB5,HRAS,KRAS,PIK3R4,GNB1,GNB4,GNB3,MAP2K2,MAPK3,MRAS,IRS2,FRS2,GUCY1B1,GNG12,ATM,PIK3C2B,GUCY1A1,RRAS,FGFR1,GNG2,PIK3R3,NPR3,GAB1,PTPN11,IRS1,GNB2,GUCY1A2,PIK3CD,NPR2,RAP1B,PIK3CA,BRAF,GNG11,PIK3C3,SST,PIK3R2,GNB1L,GNG5,MAP2K1,GNG4,SRC,NRAS,PIK3C2A,GRB2,RRAS2,SSTR2,CDKN1A,PIK3CB,CDKN1B,ELK1
1D-myo-inositol Hexakisphosphate Biosynthesis II (Mammalian)	8,32E-02	5,26E-02	#N/A	13/19 (68%)	0/19 (0%)	5/19 (26%)	1/19 (5%)	INPP5E,SEC16A,IPPK,INPPL1,ITPKA,INPP5A,OCRL,SYNJ2,ITPK1,IPMK,SYNJ1,INPP5J,INPP5F,ITPKB,INPP5B,ITPKC,INPP5K,PMPCA
D-myo-inositol (1,3,4)-trisphosphate Biosynthesis	8,32E-02	5,26E-02	#N/A	12/19 (63%)	0/19 (0%)	6/19 (32%)	1/19 (5%)	MINPP1,INPP5E,SEC16A,INPPL1,ITPKA,INPP5A,OCRL,PTEN,SYNJ2,IPMK,SYNJ1,INPP5J,INPP5F,ITPKB,INPP5B,ITPKC,INPP5K,PMPCA
Histamine Degradation	8,32E-02	5,26E-02	#N/A	10/19 (53%)	0/19 (0%)	2/19 (11%)	7/19 (37%)	ALDH4A1,ALDH1B1,ALDH2,ALDH1A1,HNMT,ALDH1L2,ALDH1A3,ALDH3A2,ALDH1A2,ALDH3B1,ALDH9A1,ALDH7A1
IGF-1 Signaling	8,32E-02	3,77E-02	0,000	50/106 (47%)	0/106 (0%)	40/106 (38%)	16/106 (15%)	PRKACB,SOCS1,SOCS3,RAF1,CSNK2A1,CTGF,JAK1,MAPK1,YWHAH,BAD,PIK3R1,SOS2,SOCS6,SRF,HRAS,PDPK1,KRAS,PIK3R4,PTK2,YWHAQ,CASP9,MAP2K2,MAPK3,MRAS,IRS2,RASA1,FRS2,ATM,IGFBP6,RPS6KB1,PIK3C2B,AKT2,YWHAG,YWHAE,RRAS,YWHAB,FGFR1,YWHAZ,IGFBP5,STAT3,IGFBP2,PIK3R3,PTPN11,GAB1,IRS1,PRKACA,IGFBP3,PIK3CD,CYR61,SOCS5,IGFBP4,PIK3CA,IGFBP7,JAK2,PRKAG1,SHC1,AKT1,JUN,IGF1,PIK3C3,SOS1,FOXO3,RPS6KB2,PRKAR1B,IGF1R,AKT3,SOCS…
Role of Wnt/GSK-3β Signaling in the Pathogenesis of Influenza	8,32E-02	3,9E-02	#N/A	23/77 (30%)	0/77 (0%)	17/77 (22%)	37/77 (48%)	SIAH1,TCF4,IFNE,WNT3,CSNK1G1,AXIN1,IFNB1,CSNK1A1,FZD1,WNT2,CSNK1E,NCOA2,SMO,GSK3B,CTNNB1,FZD2,WNT5B,CSNK1G2,WNT9A,CSNK1G3,DVL1,WNT2B,CSNK1D,TCF7L1,TCF3,NCOA3,APC,FZD8,DVL2,FZD4,APC2,NCOA1,FZD6,DVL3,FZD5,IFNAR1,WNT11,TCF7L2,FZD7,WNT5A
Serotonin Degradation	8,32E-02	3,9E-02	#N/A	20/77 (26%)	0/77 (0%)	8/77 (10%)	49/77 (64%)	HSD17B10,ALDH4A1,B4GAT1,ADH5,ALDH2,EXT2,AKR1A1,ALDH1A1,ALDH1A3,RDH14,ALDH3A2,SULT1A3/SULT1A4,ALDH7A1,ALDH1B1,CSGALNACT1,ALDH9A1,IL4I1,LARGE1,ALDH1L2,SMOX,ALDH1A2,ADH1B,PECR,ALDH3B1,B3GAT3,ADHFE1,DHRS4,MAOA
Tight Junction Signaling	8,01E-02	3,59E-02	#N/A	56/167 (34%)	0/167 (0%)	64/167 (38%)	47/167 (28%)	MYH10,TGFBR1,MYH9,MYL6,PPP2CA,MYL5,NAPG,PPP2R3B,AFDN,OCLN,MPDZ,NSF,PPM1J,VAMP3,CSTF2,SAFB,NAPA,AKT2,HSF1,RAB13,NFKB2,MYL9,ACTA2,CLDN12,PPP2R3A,PTPA,PPP2R2B,PRKACA,ACTG1,CPSF2,CLDN11,F2RL2,PPP2R2A,CDK4,CTNNA1,MPP5,SYMPK,VTI1B,CPSF4,SMURF1,JUN,AKT1,LLGL1,NECTIN1,GOSR1,VCL,CTNNB1,TNFRSF1B,NAPB,YKT6,TNFRSF1A,TJP1,PPP2R5D,ACTB,CASK,CNKSR3,PPP2R5A,FOS,STX16,CPSF3,PPP2R5E,MAGI2,GOSR2,PATJ,CSTF3,PRKACB,V…
ILK Signaling	8,01E-02	3,55E-02	0,447	81/197 (41%)	0/197 (0%)	64/197 (32%)	52/197 (26%)	MYH10,MYH9,MYL6,PPP2CA,PIK3R1,MYL5,MUC1,PPP2R3B,GSK3A,RICTOR,PPP1R14B,CCND1,NCK2,VEGFA,PPM1J,ATF4,IRS2,ITGB4,TMSB10/TMSB4X,FRS2,TESK1,ITGB5,ATM,RND2,PIK3C2B,AKT2,CFL1,CREB3,FERMT2,SNAI1,CREBBP,NFKB2,CREB5,ATF2,MYL9,DOCK1,GAB1,ACTA2,PPP2R3A,PTPA,IRS1,PPP2R2B,ARHGEF6,KRT18,RSU1,PIK3CD,ACTG1,MAP2K6,FLNB,PIK3CA,SNAI2,FN1,PPP2R2A,RHOT2,ILK,VEGFB,ITGB8,EP300,MTOR,AKT1,JUN,RHOD,PIK3C3,CREB1,RHOU,PIK3R2,…
Primary Immunodeficiency Signaling	8,01E-02	4,08E-02	#N/A	3/49 (6%)	0/49 (0%)	8/49 (16%)	38/49 (78%)	RFXANK,IL7R,RFX5,RFXAP,DCLRE1C,CD40,ADA,JAK3,TAP1,TAP2,UNG
Chondroitin Sulfate Biosynthesis (Late Stages)	8,01E-02	4,08E-02	#N/A	11/49 (22%)	0/49 (0%)	9/49 (18%)	29/49 (59%)	CHST7,CHSY3,CHPF,CHSY1,HS2ST1,CHST12,CSGALNACT1,CHST15,HS3ST3A1,CHST2,HS6ST1,HS3ST3B1,CSGALNACT2,UST,SULT1A3/SULT1A4,CHST3,CHST11,CHST10,NDST2,NDST1
The Visual Cycle	8,01E-02	0.05	#N/A	6/20 (30%)	0/20 (0%)	3/20 (15%)	11/20 (55%)	DHRS3,AKR1C3,RDH10,RDH11,RDH14,RDH5,RBP5,RDH13,DHRS4
FcγRIIB Signaling in B Lymphocytes	8,01E-02	3,8E-02	#N/A	24/79 (30%)	0/79 (0%)	20/79 (25%)	35/79 (44%)	MAP2K4,CACNA1I,PIK3CA,PIK3R1,CACNA1H,HRAS,PDPK1,KRAS,CACNB3,PIK3R4,SHC1,AKT1,PIK3C3,SOS1,MRAS,IRS2,PIK3R2,CACNG8,FRS2,ATM,PIK3C2B,CACNB1,NRAS,PIK3C2A,RRAS,GRB2,FGFR1,MAPK8,CACNA1C,MAPK9,MAPK12,CACNA1A,PIK3R3,RRAS2,GAB1,PTPN11,PLCG2,IRS1,CACNA2D1,LYN,MAPK10,PIK3CD,PIK3CB,DOK1
CD40 Signaling	8,01E-02	3,8E-02	#N/A	26/79 (33%)	0/79 (0%)	37/79 (47%)	16/79 (20%)	MAP2K4,TRAF3,MAPK1,PIK3R1,MAPK13,PIK3R4,IKBKB,MAP2K2,MAPK3,MAP3K7,IRS2,TRAF5,NFKBIB,FRS2,ATM,MAP3K14,PIK3C2B,FGFR1,STAT3,NFKB2,MAPK12,PIK3R3,TRAF6,NFKBID,CD40,GAB1,PTPN11,IRS1,MAPK10,PIK3CD,MAP2K3,MAP2K5,MAP2K6,RELA,PIK3CA,ICAM1,NFKBIE,TNFAIP3,NFKB1,MAPK11,TANK,NFKBIA,JUN,PIK3C3,CHUK,PIK3R2,MAPKAPK2,MAP2K1,TRAF1,MAP2K7,ATF1,PIK3C2A,GRB2,PTGS1,MAPK8,MAPK9,FOS,TRAF2,MAPK14,PIK3CB,ELP1,PTGS2,JAK3
Estrogen-Dependent Breast Cancer Signaling	7,54E-02	3,75E-02	#N/A	31/80 (39%)	0/80 (0%)	29/80 (36%)	20/80 (25%)	MAPK1,PIK3R1,HRAS,KRAS,PIK3R4,CCND1,MAPK3,MRAS,ATF4,IRS2,FRS2,HSD17B1,ATM,PIK3C2B,STAT5A,AKT2,RRAS,FGFR1,CREB3,CREBBP,CREB3L4,NFKB2,CREB5,ATF2,PIK3R3,GAB1,PTPN11,IRS1,PIK3CD,ESR1,HSD17B2,HSD17B10,RELA,PIK3CA,HSD17B11,NFKB1,EP300,JUN,AKT1,SP1,IGF1,PIK3C3,CREB1,IGF1R,AKT3,HSD17B12,PIK3R2,STAT5B,HSD17B4,EGFR,SRC,NRAS,PIK3C2A,GRB2,HSD17B7,FOS,RRAS2,PIK3CB,ELK1,HSD17B14
Gαs Signaling	7,54E-02	3,64E-02	#N/A	29/110 (26%)	0/110 (0%)	28/110 (25%)	53/110 (48%)	PRKACB,MAPK1,ADCY4,RACK1,GNB5,GNB1,GNB4,GNB3,MAP2K2,MAPK3,HTR7,RYR3,MRAS,ATF4,ADORA2B,GNG12,GNG2,CREB3,CREBBP,RAPGEF3,CREB3L4,CREB5,RAP1A,ATF2,ADCY9,RAPGEF2,PRKACA,GNB2,RAPGEF4,CHRM3,PRKAG1,EP300,BRAF,GNG11,CREB1,PRKAR1B,GNG5,GNB1L,MAP2K1,PTGER4,ADRB2,GNG4,SRC,RGS2,GNAS,PTGIR,ADCY3,PRKAR2A,ADCY6,GPER1,PRKAR2B,ADD3,ADD1,PRKAG2,ELK1,ADCY7,PRKAR1A
Xenobiotic Metabolism Signaling	7,44E-02	3,45E-02	#N/A	103/290 (36%)	0/290 (0%)	83/290 (29%)	104/290 (36%)	RAF1,CAMK1,PPP2CA,PIK3R1,MAF,GCLC,PPP2R3B,HRAS,KRAS,MAP3K4,IL6,MAPK13,ARNT,CHST2,MAP3K10,KEAP1,PPM1J,SUMO1,IRS2,PRKD3,FRS2,ALDH6A1,AHR,PRKD1,MAP3K2,GSTK1,ATM,ALDH7A1,PIK3C2B,ALDH1B1,MED1,RRAS,GSTM3,CREBBP,NFKB2,HS3ST3B1,MAP3K12,GAB1,PTPA,PPP2R3A,IRS1,PPP2R2B,PIK3CD,MAP2K3,MAPK7,ALDH16A1,RXRA,NDST1,GSTP1,CAMK2G,MAP2K6,ALDH4A1,PIK3CA,GSTM5,PPP2R2A,ABCC2,NQO2,HS2ST1,MAP3K5,HS3ST3A1,SOD3,EP300,UST,HS…
Oxidative Ethanol Degradation III	7,43E-02	4,76E-02	#N/A	12/21 (57%)	0/21 (0%)	3/21 (14%)	6/21 (29%)	ALDH1B1,ALDH4A1,ACSS1,ALDH9A1,ALDH2,ACSS3,ALDH1A1,ALDH1L2,ALDH1A3,ALDH3A2,ACSS2,ALDH1A2,ALDH3B1,ACSL1,ALDH7A1
Erythropoietin Signaling	7,42E-02	3,7E-02	#N/A	31/81 (38%)	0/81 (0%)	32/81 (40%)	18/81 (22%)	SOCS1,RAF1,SOCS3,MAPK1,PIK3R1,SOS2,HRAS,PDPK1,KRAS,PIK3R4,MAP2K2,MAPK3,MRAS,IRS2,NFKBIB,PRKD3,FRS2,PRKD1,ATM,PIK3C2B,RPS6KB1,STAT5A,AKT2,RRAS,EPOR,FGFR1,NFKB2,PIK3R3,NFKBID,CBL,GAB1,PTPN11,PLCG2,PRKCD,IRS1,PIK3CD,RELA,PIK3CA,NFKBIE,JAK2,NFKB1,SHC1,NFKBIA,JUN,AKT1,PIK3C3,SOS1,PRKCE,AKT3,PIK3R2,STAT5B,MAP2K1,PRKCA,SRC,NRAS,PIK3C2A,GRB2,PLCG1,FOS,PRKCI,RRAS2,PIK3CB,ELK1
Wnt/β-catenin Signaling	7,42E-02	3,49E-02	0,000	64/172 (37%)	0/172 (0%)	61/172 (35%)	47/172 (27%)	TGFBR1,PPP2CA,AXIN1,TGFBR3,SOX12,PPP2R3B,TLE1,GSK3A,BCL9,SOX13,CCND1,PPM1J,RARA,RUVBL2,WNT5B,TP53,SFRP4,AKT2,APPL2,CREBBP,CSNK1D,TCF3,CDH2,DVL2,PPP2R3A,PTPA,PPP2R2B,SFRP1,TCF4,PPP2R2A,LRP6,ILK,BMPR2,KREMEN1,FZD1,EP300,APPL1,JUN,AKT1,CDH3,RARB,CSNK2B,CTNNB1,SOX5,CSNK1G3,PPP2R5D,GNAQ,MDM2,SOX11,PPP2R5A,SOX6,CD44,RPS27A,BTRC,DVL3,SOX9,PIN1,PPP2R5E,TCF7L2,ACVR2A,LRP1,FZD7,CDKN2A,CSNK2A1,WNT3,CSNK1G1,…
GPCR-Mediated Nutrient Sensing in Enteroendocrine Cells	7,42E-02	3,57E-02	2,000	33/112 (29%)	0/112 (0%)	23/112 (21%)	56/112 (50%)	PRKACB,ADCY4,CACNA1H,PLCD3,PLCE1,PLCB1,PLCL1,PRKD3,PRKD1,GNG12,CACNB1,ITPR2,GNG2,CACNA1C,PLCL2,ITPR1,CACNA1A,ADCY9,PRKCD,PLCG2,CACNA2D1,ITPR3,PRKACA,PLCB3,OPN1SW,CACNA1I,PDIA3,GNA11,CACNB3,GNA14,RAPGEF4,PRKAG1,PLCD1,GNG11,PRKAR1B,PRKCE,CACNG8,GNG5,PLCD4,PRKCA,GNG4,GNAS,ADCY3,PRKAR2A,ADCY6,GNAQ,GNAI1,PLCG1,GNAI2,GNAI3,PLCB4,PRKAR2B,PRKCI,PRKAG2,ADCY7,PRKAR1A
Heparan Sulfate Biosynthesis	7,42E-02	3,66E-02	#N/A	16/82 (20%)	0/82 (0%)	18/82 (22%)	48/82 (59%)	B3GALT6,CHST7,HS2ST1,LIPE,EXT1,CES2,CHST15,PRDX6,HS3ST3A1,CHST2,HS6ST1,B4GALT7,EXT2,TARS2,UST,SULT1A3/SULT1A4,CHST3,CHST11,CHST10,PPME1,CES3,XYLT1,CHST12,GLCE,PNPLA7,HS3ST3B1,XYLT2,EXTL3,B3GAT3,NDST2,AARS,EXTL2,NDST1,EXTL1
Germ Cell-Sertoli Cell Junction Signaling	7,42E-02	3,47E-02	#N/A	74/173 (43%)	0/173 (0%)	62/173 (36%)	37/173 (21%)	RAC2,TUBA1B,TGFBR1,AXIN1,PIK3R1,AFDN,HRAS,KRAS,MAP3K4,MAP3K10,ITGA3,PAK1,KEAP1,IRS2,FRS2,MAP3K2,ATM,RND2,PIK3C2B,CFL1,RRAS,TUBB2A,ITGA6,MAP3K12,CDH2,GAB1,ACTA2,IRS1,ZYX,MAP2K3,PIK3CD,ACTG1,MAP2K6,PIK3CA,RHOT2,ILK,CTNNA1,MAP3K5,TUBB2B,AKT1,RHOD,SORBS1,PIK3C3,RHOU,VCL,PIK3R2,CTNNB1,ITGB1,GRB2,TJP1,RHOC,TNFRSF1A,TUBB4B,ACTB,ACTN2,ITGA2,MAPK8,TUBA1A,PAK3,FER,MAP3K8,MAP3K3,CTNND1,MAP2K4,MAP3K11,MAPK1,…
Nitric Oxide Signaling in the Cardiovascular System	7,42E-02	3,54E-02	0,000	35/113 (31%)	0/113 (0%)	35/113 (31%)	43/113 (38%)	PRKACB,MAPK1,PIK3R1,ARG2,PRKG2,PIK3R4,ATP2A2,VEGFA,MAP2K2,MAPK3,CAV1,PRKAA1,IRS2,FRS2,PRKD3,PRKD1,GUCY1B1,ATM,PIK3C2B,AKT2,GUCY1A1,ITPR2,FGFR1,CACNA1C,VEGFC,ATP2A3,ITPR1,CACNA1A,PDE1C,PIK3R3,PTPN11,GAB1,PRKCD,IRS1,ITPR3,PRKACA,GUCY1A2,HSP90AA1,PIK3CD,PIK3CA,CAMK4,VEGFB,SLC7A1,PDE1A,PDGFC,PRKAG1,PGF,BDKRB2,HSP90B1,AKT1,HSP90AB1,PIK3C3,PRKAR1B,PRKCE,AKT3,PIK3R2,MAP2K1,PRKCA,FLT1,PIK3C2A,GRB2,PRKAR2…
Polyamine Regulation in Colon Cancer	7,42E-02	4,55E-02	#N/A	6/22 (27%)	0/22 (0%)	13/22 (59%)	3/22 (14%)	PPARG,TCF4,AZIN1,PSMF1,SAT1,PSME2,SAT2,OAZ2,KRAS,PSME3,APC,ODC1,MYC,PSME1,MAX,MXD1,PSME4,OAZ1,CTNNB1
IL-3 Signaling	7,42E-02	3,61E-02	#N/A	31/83 (37%)	0/83 (0%)	32/83 (39%)	20/83 (24%)	GAB2,RAF1,RAPGEF1,JAK1,MAPK1,BAD,PIK3R1,HRAS,KRAS,PIK3R4,PAK1,MAP2K2,PPP3R1,MAPK3,MRAS,IRS2,PRKD3,FRS2,PRKD1,ATM,PIK3C2B,STAT6,STAT5A,AKT2,RRAS,CRKL,FGFR1,RAC1,STAT3,PPP3CC,PIK3R3,GAB1,PTPN11,PRKCD,IRS1,PIK3CD,PIK3CA,JAK2,SHC1,JUN,AKT1,PPP3CB,PIK3C3,SOS1,PRKCE,AKT3,PIK3R2,STAT5B,STAT1,MAP2K1,PPP3CA,PRKCA,NRAS,IL3RA,PIK3C2A,GRB2,CHP1,FOS,PRKCI,RRAS2,FOXO1,PIK3CB,ELK1
Renal Cell Carcinoma Signaling	7,42E-02	3,61E-02	#N/A	35/83 (42%)	0/83 (0%)	31/83 (37%)	17/83 (20%)	RAF1,RAPGEF1,MAPK1,PIK3R1,SOS2,HRAS,KRAS,PIK3R4,ELOB,ELOC,ARNT,VEGFA,PAK1,MAP2K2,TGFB1,MAPK3,MRAS,IRS2,FRS2,ATM,ETS1,PIK3C2B,AKT2,SLC2A1,RRAS,FGFR1,CREBBP,RAC1,RAP1A,PIK3R3,MET,GAB1,PTPN11,CDC42,RBX1,IRS1,PIK3CD,FH,VHL,PIK3CA,CRK,HIF1A,EP300,JUN,AKT1,UBA52,PIK3C3,HGF,SOS1,AKT3,PIK3R2,MAP2K1,PAK4,UBB,NRAS,PIK3C2A,GRB2,FOS,RRAS2,PAK3,CUL2,PAK2,TGFA,RPS27A,PIK3CB,UBC
G Beta Gamma Signaling	7,42E-02	3,51E-02	#N/A	46/114 (40%)	0/114 (0%)	28/114 (25%)	40/114 (35%)	PRKACB,RAF1,MAPK1,CAV2,RACK1,SOS2,CACNA1H,GNB5,HRAS,PDPK1,KRAS,GNB1,GNB4,PAK1,GNB3,MAPK3,CAV1,MRAS,GNA13,PRKD3,PRKD1,DNM2,GNG12,AKT2,CACNB1,RRAS,GNG2,CACNA1C,HBEGF,GNAZ,CACNA1A,CDC42,PLCG2,PRKCD,ARHGEF6,CACNA2D1,GNAO1,PRKACA,GNB2,CACNA1I,GNA11,CACNB3,GNA14,PRKAG1,SHC1,GNG11,AKT1,SOS1,PRKAR1B,PRKCE,AKT3,GNG5,CACNG8,GNB1L,PRKCA,EGFR,GNG4,SRC,GNAS,NRAS,GRB2,GNA12,PRKAR2A,GNAQ,GNAI1,PLCG1,KCNJ3,GNAI2…
Triacylglycerol Degradation	7,42E-02	3,77E-02	#N/A	12/53 (23%)	0/53 (0%)	12/53 (23%)	29/53 (55%)	ABHD12,FAAH,DDHD2,LIPC,PPME1,CES3,LIPE,DAGLA,CES2,PNPLA2,PRDX6,PNPLA7,ABHD6,TARS2,ABHD2,DAGLB,MGLL,LIPG,PNPLA3,NDST2,AARS,NDST1,PNPLA4,ABHD16A
Ephrin Receptor Signaling	7,42E-02	3,43E-02	2,236	70/175 (40%)	0/175 (0%)	69/175 (39%)	36/175 (21%)	RAC2,RAPGEF1,RAF1,ITSN1,AXIN1,ARPC5,SOS2,ACP1,HRAS,KRAS,NCK1,NCK2,GNB1,VEGFA,GNB4,ITGA3,EPHB1,PAK1,ATF4,GNA13,GNG12,ITGA4,ACTR2,AKT2,KALRN,CFL1,RRAS,CRKL,CREB3,CREBBP,ITGA5,STAT3,CREB5,RAP1A,ATF2,ARPC1A,ARPC2,GNB2,DOK1,PDGFD,EPHA2,RAP1B,FYN,RGS3,ARPC1B,PTPN13,GRIN2D,GNA11,VEGFB,CRK,EPHA4,GNA14,JAK2,EP300,GRINA,EFNB2,ACTR3,AKT1,SORBS1,EFNA5,CREB1,SOS1,ARPC3,GNG5,GNB1L,ITGB1,GNG4,EPHB4,ANGPT1,GRB2,…
Calcium Signaling	7,42E-02	3,4E-02	2,449	62/206 (30%)	0/206 (0%)	45/206 (22%)	99/206 (48%)	RAP2B,MYH10,CAMK1,MYH9,MYL6,MYL5,CHRNB1,CACNA1H,ATP2A2,SLC8B1,CABIN1,HDAC7,ATF4,TPM4,CREBBP,CREB3,CACNA1C,TPM3,SLC8A2,ITPR1,CREB5,RAP1A,CACNA1A,ATF2,MYL9,MICU1,ACTA2,ITPR3,PRKACA,RCAN3,SLC8A1,CAMK2G,RAP1B,RAP2A,GRIN2D,GRIA1,EP300,GRINA,CREB1,CAMK1G,ASPH,CHRNA5,PPP3CA,AKAP5,LETM1,MCU,TRPC4,CALM1 (includes others),MEF2D,CAMKK1,PRKACB,GRIN2A,MAPK1,CAMK1D,NFATC3,ATP2B1,MYL6B,TPM1,HDAC6,CAMK2D,HDAC11,…
Neuropathic Pain Signaling In Dorsal Horn Neurons	7,42E-02	3,48E-02	2,000	38/115 (33%)	0/115 (0%)	30/115 (26%)	47/115 (41%)	PRKACB,GRIN2A,CAMK1,MAPK1,CAMK1D,PIK3R1,KCNN2,PIK3R4,PLCD3,PLCE1,CAMK2D,GPR37,MAPK3,PLCB1,IRS2,PLCL1,PRKD3,FRS2,PRKD1,ATM,PIK3C2B,ITPR2,FGFR1,PLCL2,ITPR1,PIK3R3,GAB1,PTPN11,PLCG2,PRKCD,IRS1,ITPR3,PRKACA,PLCB3,PIK3CD,CAMK2G,PIK3CA,CAMK4,BDNF,PDIA3,GRIA1,GRIN2D,PRKAG1,GRINA,PLCD1,PIK3C3,CREB1,CAMK1G,PRKAR1B,PRKCE,PIK3R2,PLCD4,PRKCA,SRC,PIK3C2A,GRB2,PRKAR2A,PLCG1,FOS,PLCB4,PRKCI,NTRK2,PRKAR2B,PRKAG2…
HGF Signaling	7,42E-02	3,48E-02	#N/A	47/115 (41%)	0/115 (0%)	48/115 (42%)	20/115 (17%)	MAP2K4,CDKN2A,RAPGEF1,RAF1,MAP3K11,MAPK1,PIK3R1,SOS2,HRAS,KRAS,IL6,MAP3K4,PIK3R4,CCND1,PTK2,MAP3K10,PAK1,ITGA3,MAP2K2,ETS2,MAPK3,MAP3K7,MRAS,IRS2,FRS2,PRKD3,PRKD1,MAP3K2,ATM,ITGA4,ETS1,MAP3K14,PIK3C2B,AKT2,RRAS,MAP3K13,CRKL,FGFR1,RAC1,ITGA5,STAT3,MAPK12,RAP1A,ELF1,ATF2,MET,PIK3R3,MAP3K12,DOCK1,PTPN11,GAB1,CDC42,PLCG2,IRS1,PRKCD,MAPK10,PIK3CD,ELK3,CDK2,RAP1B,PIK3CA,MAP3K5,ELF4,JUN,AKT1,PIK3C3,HGF,…
Epithelial Adherens Junction Signaling	7,34E-02	3,42E-02	#N/A	59/146 (40%)	0/146 (0%)	50/146 (34%)	37/146 (25%)	MYH10,RAPGEF1,TUBA1B,TGFBR1,MYH9,MYL6,TGFBR3,MYL5,ARPC5,HRAS,AFDN,KRAS,CLIP1,KEAP1,BAIAP2,ACTR2,AKT2,RRAS,SNAI1,TUBB2A,TCF3,RAP1A,MET,MYL9,CDH2,ARPC1A,ACTA2,ARPC2,ZYX,PARD3,NOTCH1,ACTG1,RAP1B,TCF4,SNAI2,ARPC1B,CTNNA1,BMPR2,CRK,TUBB2B,NOTCH2,YES1,ACTR3,AKT1,SORBS1,ARPC3,NECTIN1,VCL,CTNNB1,EGFR,TUBB4B,ACTB,ACTN2,TUBA1A,MAGI1,FER,MAGI2,ARPC4,TCF7L2,ACVR2A,CTNND1,WASL,MYL6B,TUBB,PTEN,TGFBR2,MRAS,TUBA…
Melanoma Signaling	7,05E-02	3,64E-02	#N/A	22/55 (40%)	0/55 (0%)	22/55 (40%)	11/55 (20%)	CDKN2A,RAF1,PIK3CA,MAPK1,BAD,PIK3R1,CDK4,HRAS,KRAS,PIK3R4,CCND1,PTEN,BRAF,RB1,AKT1,MAP2K2,PIK3C3,MAPK3,MRAS,AKT3,IRS2,PIK3R2,MAP2K1,FRS2,ATM,TP53,PIK3C2B,AKT2,NRAS,PIK3C2A,RRAS,MITF,GRB2,FGFR1,MDM2,PIK3R3,RRAS2,GAB1,PTPN11,IRS1,E2F1,CDKN1A,PIK3CB,PIK3CD
Superpathway of D-myo-inositol (1,4,5)-trisphosphate Metabolism	7,05E-02	4,17E-02	#N/A	15/24 (63%)	0/24 (0%)	8/24 (33%)	1/24 (4%)	MINPP1,IMPA1,INPP1,IMPAD1,INPP5E,SEC16A,INPPL1,ITPKA,INPP5A,OCRL,PTEN,SYNJ2,IPMK,SYNJ1,INPP5J,INPP5F,ITPKB,INPP5B,ITPKC,BPNT1,IMPA2,INPP5K,PMPCA
TCA Cycle II (Eukaryotic)	7,05E-02	4,17E-02	#N/A	10/24 (42%)	0/24 (0%)	10/24 (42%)	4/24 (17%)	SDHA,SDHB,IDH3G,ACO2,SDHC,MDH1,SUCLA2,CS,DHTKD1,SUCLG1,DLST,DLD,SDHD,IDH3A,ACO1,MDH2,FH,OGDH,IDH3B,SDHAF4
α-Adrenergic Signaling	7,05E-02	3,45E-02	#N/A	38/87 (44%)	0/87 (0%)	26/87 (30%)	23/87 (26%)	PRKACB,RAF1,PHKG2,MAPK1,ADCY4,RACK1,GNB5,HRAS,KRAS,GNB1,GNB4,GYS1,PHKB,GNB3,MAP2K2,MAPK3,MRAS,PRKD3,PRKD1,GNG12,RRAS,ITPR2,GNG2,SLC8A2,ITPR1,ADCY9,ADRA2A,PLCG2,PRKCD,ITPR3,PRKACA,GNB2,SLC8A1,OPN1SW,CAMK4,PRKAG1,PHKA2,GNG11,PRKAR1B,PRKCE,GNG5,GNB1L,MAP2K1,PRKCA,GNG4,GNAS,NRAS,ADCY3,PRKAR2A,ADCY6,GNAQ,GNAI1,PLCG1,PYGB,PYGL,GNAI2,GNAI3,CALM1 (includes others),PRKAR2B,PRKCI,RRAS2,PRKAG2,ADCY7,PRKAR1A
NF-κB Activation by Viruses	7,05E-02	3,45E-02	#N/A	26/87 (30%)	0/87 (0%)	36/87 (41%)	25/87 (29%)	RAF1,MAPK1,PIK3R1,HRAS,KRAS,PIK3R4,IKBKB,ITGA3,MAPK3,ITGAV,MRAS,IRS2,NFKBIB,PRKD3,FRS2,PRKD1,ITGB5,ATM,ITGA4,MAP3K14,PIK3C2B,AKT2,RRAS,FGFR1,ITGA6,TBP,ITGA5,NFKB2,PIK3R3,NFKBID,GAB1,PTPN11,PRKCD,IRS1,PIK3CD,ITGA1,RELA,PIK3CA,NFKBIE,NFKB1,NFKBIA,AKT1,PIK3C3,PRKCE,AKT3,CHUK,PIK3R2,PRKCA,ITGB1,NRAS,PIK3C2A,GRB2,MAP3K1,ITGA2,TNFRSF14,TRAF2,RRAS2,RIPK1,PRKCI,ELP1,PIK3CB,EIF2AK2
FLT3 Signaling in Hematopoietic Progenitor Cells	7,05E-02	3,45E-02	#N/A	34/87 (39%)	0/87 (0%)	36/87 (41%)	17/87 (20%)	GAB2,RAF1,MAPK1,BAD,PIK3R1,SOS2,HRAS,PDPK1,KRAS,MAPK13,PIK3R4,MAP2K2,MAPK3,MRAS,ATF4,IRS2,FRS2,ATM,PIK3C2B,RPS6KB1,STAT6,STAT5A,AKT2,RRAS,FGFR1,CREB3,CREBBP,STAT3,CREB3L4,MAPK12,CREB5,ATF2,PIK3R3,RPS6KA6,CBL,GAB1,PTPN11,FLT3LG,IRS1,STAT2,PIK3CD,RPS6KA1,PIK3CA,RPS6KA3,MAPK11,EIF4E,EP300,EIF4EBP1,SHC1,MTOR,AKT1,PIK3C3,SOS1,CREB1,AKT3,PIK3R2,RPS6KA2,STAT5B,STAT1,MAP2K1,NRAS,PIK3C2A,GRB2,RPS6KA5,STAT…
HIPPO signaling	7,05E-02	3,45E-02	#N/A	33/87 (38%)	0/87 (0%)	44/87 (51%)	10/87 (11%)	SAV1,YWHAH,PPP2CA,SMAD3,PPP2R5B,NF2,MST1,PPP2R3B,FRMD6,SKP1,LATS2,PPP1R14B,YWHAQ,STK4,AJUBA,PPP1R7,PPM1J,PPM1L,DLG4,MOB1A,PPP1CA,TEAD2,SMAD1,LATS1,DLG1,SMAD2,TJP2,YWHAG,YAP1,YWHAE,YWHAB,CSNK1D,YWHAZ,PPP1R14A,PPP1R11,TP53BP2,SKP2,ITCH,PPP2CB,PPP2R1A,DLG5,PTPA,PPP2R3A,PPP2R2B,SCRIB,PARD3,TEAD4,FAT4,PPP2R2A,WWTR1,PPP1R3C,CUL1,PPP1CB,SMAD5,CSNK1E,TEAD1,PPP1CC,PPP1R12A,PPP1R10,LLGL1,SMAD4,PPP2R5C,AMOT…
Nicotine Degradation III	7,04E-02	3,57E-02	#N/A	7/56 (13%)	0/56 (0%)	4/56 (7%)	45/56 (80%)	LARGE1,POR,EXT2,CYP2U1,CYP2J2,CSGALNACT1,AOX1,B3GAT3,CYP1B1,B4GAT1,CYP2S1
Bladder Cancer Signaling	7,04E-02	3,41E-02	#N/A	26/88 (30%)	0/88 (0%)	27/88 (31%)	35/88 (40%)	CDKN2A,RAF1,MMP3,MAPK1,MMP16,SUV39H1,HRAS,KRAS,CCND1,MMP24,MYC,VEGFA,RB1,MAP2K2,MAPK3,MRAS,TP53,CXCL8,DAPK1,TFDP1,RRAS,VEGFC,MMP2,E2F1,FGF5,PA2G4,FGF2,MMP14,MMP15,ABL1,CDK4,EGF,VEGFB,PDGFC,PGF,THBS1,MMP11,ERBB2,MAP2K1,FGF7,MMP1,MMP17,RASSF1,EGFR,MMP19,NRAS,RPS6KA5,MDM2,SIN3A,FGF1,RRAS2,CDKN1A,FGF11
Tryptophan Degradation III (Eukaryotic)	7,04E-02	0.04	#N/A	13/25 (52%)	0/25 (0%)	5/25 (20%)	7/25 (28%)	HSD17B10,AFMID,L3HYPDH,ACAT2,HACD1,HAAO,HACD2,GCDH,PARK7,CDYL,ACAT1,HADHB,IDO1,EHHADH,HSD17B4,KYNU,HADHA,HADH
Ethanol Degradation IV	7,04E-02	0.04	#N/A	15/25 (60%)	0/25 (0%)	3/25 (12%)	7/25 (28%)	ALDH1B1,ALDH4A1,ACSS1,GPX7,ALDH9A1,ALDH2,ACSS3,ALDH1A1,ALDH1L2,ALDH1A3,ALDH3A2,ACSS2,ALDH1A2,CAT,CYGB,ALDH3B1,ACSL1,ALDH7A1
Chondroitin Sulfate Biosynthesis	7,04E-02	3,51E-02	#N/A	13/57 (23%)	0/57 (0%)	13/57 (23%)	31/57 (54%)	B3GALT6,CHST7,CHPF,HS2ST1,CHSY1,CHST15,HS3ST3A1,CHST2,HS6ST1,B4GALT7,CSGALNACT2,UST,SULT1A3/SULT1A4,CHST3,CHST11,CHST10,CHPF2,CHSY3,XYLT1,CHST12,CSGALNACT1,HS3ST3B1,XYLT2,B3GAT3,NDST2,NDST1
Glutamate Receptor Signaling	7,04E-02	3,51E-02	#N/A	10/57 (18%)	0/57 (0%)	16/57 (28%)	31/57 (54%)	GRIN2A,SLC1A4,CAMK4,GRIN2D,GRIA1,SLC1A3,SLC38A1,HOMER3,GRINA,GNB1,GNG11,GNB3,HOMER1,DLG4,GRIK2,GNG5,GLS,GNG2,GRIP1,SLC1A1,CALM1 (includes others),PICK1,GLUL,SLC1A2,SLC1A7,GRIA3
Lipid Antigen Presentation by CD1	6,44E-02	3,85E-02	#N/A	5/26 (19%)	0/26 (0%)	8/26 (31%)	13/26 (50%)	B2M,CALR,AP2A1,AP2M1,PDIA3,AP2B1,CANX,AP1B1,AP2A2,AP2S1,ARF6,AP1G2,PSAP
Antiproliferative Role of TOB in T Cell Signaling	6,44E-02	3,85E-02	#N/A	12/26 (46%)	0/26 (0%)	12/26 (46%)	2/26 (8%)	PABPC1,SMAD2,CCNE2,TGFBR1,MAPK1,SMAD3,CUL1,TOB1,SKP1,SKP2,TGFBR2,RB1,CCNA2,CCNE1,TGFB1,PABPC4,TGFB3,TGFB2,SMAD4,RPS6KA1,CDC34,CDKN1B,TWSG1,CDK2
NAD Salvage Pathway II	6,44E-02	3,85E-02	#N/A	8/26 (31%)	0/26 (0%)	7/26 (27%)	11/26 (42%)	ACP2,NUDT12,NMNAT1,ACP1,NT5C,ACP5,PXYLP1,NT5C3B,NT5C3A,NMRK1,NT5E,ACP6,NMNAT2,NT5C2,ACPP
Dermatan Sulfate Biosynthesis	6,24E-02	3,39E-02	#N/A	16/59 (27%)	0/59 (0%)	13/59 (22%)	30/59 (51%)	B3GALT6,CHST7,CHPF,HS2ST1,CHSY1,CHST15,HS3ST3A1,DSE,CHST2,HS6ST1,B4GALT7,CSGALNACT2,UST,SULT1A3/SULT1A4,CHST3,CHST11,CHST10,CHPF2,CHSY3,XYLT1,DSEL,CHST12,CSGALNACT1,HS3ST3B1,XYLT2,B3GAT3,NDST2,NDST1,CHST14
D-myo-inositol (1,4,5)-Trisphosphate Biosynthesis	5,73E-02	3,7E-02	#N/A	12/27 (44%)	0/27 (0%)	7/27 (26%)	8/27 (30%)	PIKFYVE,PLCG1,PLCD1,PLCD3,PIP5K1A,PLCB4,PLCE1,PI4K2A,PIP5K1C,CDIPT,PLCG2,PLCB3,PLCB1,PI4K2B,PLCD4,PIP4K2A,PI4KB,PIP4K2C,PI4KA
Natural Killer Cell Signaling	0	1,64E-02	#N/A	37/122 (30%)	0/122 (0%)	26/122 (21%)	59/122 (48%)	RAF1,RAC2,MAPK1,PIK3R1,SOS2,HRAS,KRAS,NCK1,PIK3R4,PAK1,MAP2K2,MAPK3,MRAS,IRS2,PRKD3,FRS2,PRKD1,ATM,PIK3C2B,AKT2,RRAS,FGFR1,RAC1,SH3BP2,RAC3,PIK3R3,SYNJ2,GAB1,PTPN11,INPP5F,PLCG2,PRKCD,IRS1,LAT,PIK3CD,INPP5K,FYN,PIK3CA,INPPL1,OCRL,SHC1,AKT1,PIK3C3,INPP5B,SOS1,PRKCE,AKT3,PIK3R2,MAP2K1,PRKCA,VAV2,PAK4,NRAS,PIK3C2A,GRB2,PLCG1,PRKCI,RRAS2,INPP5J,PAK3,SYNJ1,PAK2,PIK3CB
IL-10 Signaling	0	1,45E-02	#N/A	20/69 (29%)	0/69 (0%)	24/69 (35%)	25/69 (36%)	MAP2K6,MAP2K4,RELA,SOCS3,IL1A,JAK1,MAPK1,NFKBIE,ARG2,MAPK13,IL6,NFKB1,MAPK11,HMOX1,IKBKB,NFKBIA,JUN,SP1,MAP3K7,CHUK,NFKBIB,IL1RAP,TAB1,MAP3K14,IL4R,BLVRA,TYK2,BLVRB,MAPK8,NFKB2,IL1R1,STAT3,MAPK12,IL33,TRAF6,FOS,NFKBID,MAPK14,IL10RB,CD14,IL1B,MAP2K3,ELK1,MAP4K4
Circadian Rhythm Signaling	0	2,94E-02	#N/A	13/34 (38%)	0/34 (0%)	10/34 (29%)	11/34 (32%)	PER1,GRIN2A,ARNTL,BHLHE41,GRIN2D,CRY2,CREBBP,CREB3,CSNK1D,CREB3L4,CREB5,ATF2,GRINA,EP300,PER3,CSNK1E,NR1D1,BHLHE40,CREB1,CLOCK,ATF4,CRY1,PER2
Synaptic Long Term Potentiation	0	2,46E-02	#N/A	46/122 (38%)	0/122 (0%)	35/122 (29%)	41/122 (34%)	PRKACB,RAF1,GRIN2A,MAPK1,HRAS,KRAS,PPP1R14B,PLCD3,PLCE1,CAMK2D,MAP2K2,PPP1R7,MAPK3,PPP3R1,MRAS,ATF4,PLCB1,PPP1CA,PLCL1,PRKD3,PRKD1,RRAS,ITPR2,CREBBP,CREB3,CACNA1C,PPP1R14A,PPP1R11,RAPGEF3,PLCL2,ITPR1,CREB3L4,PPP3CC,CREB5,RAP1A,ATF2,PLCG2,PRKCD,ITPR3,PRKACA,PLCB3,RPS6KA1,CAMK2G,RAP1B,CAMK4,PDIA3,GRIA1,GRIN2D,PPP1R3C,GNA11,PPP1CB,GNA14,PRKAG1,EP300,GRINA,PLCD1,PPP1CC,PPP3CB,PPP1R12A,PPP1R10,CREB1,P…
Axonal Guidance Signaling	0	3,09E-02	#N/A	186/453 (41%)	0/453 (0%)	132/453 (29%)	135/453 (30%)	SLIT3,DPYSL2,RAC2,RAF1,GLI2,PIK3R1,MYL5,SOS2,KRAS,SEMA4F,NTN1,ADAM8,NCK2,GNB1,EPHB1,BAIAP2,ABLIM3,PLXNB2,GNA13,PLCL1,GNG12,PRKD1,ITGA4,AKT2,STK36,CRKL,SEMA5A,RAP1A,MET,MYL9,ARPC1A,ARPC2,ARHGEF6,PRKACA,PIK3CD,PLXNA3,ARPC1B,BDNF,SEMA6A,GNA11,VEGFB,EPHA4,PLXNA2,SEMA6C,TUBB2B,ACTR3,MYSM1,PIK3C3,SOS1,PFN2,PIK3R2,LNPEP,GNG5,EPHB4,NRP2,TUBB4B,GRB2,GNA12,ITGA2,SEMA3A,WIPF1,KIF7,TUBA1A,EPHA5,SEMA3C,AFG3L2…
Fc Epsilon RI Signaling	0	1,68E-02	#N/A	45/119 (38%)	0/119 (0%)	29/119 (24%)	45/119 (38%)	MAP2K4,RAF1,RAC2,MAPK1,PIK3R1,SOS2,HRAS,PDPK1,KRAS,MAPK13,PIK3R4,MAP2K2,MAPK3,MRAS,IRS2,PRKD3,FRS2,PRKD1,JMJD7-PLA2G4B,PLA2G12A,ATM,PIK3C2B,AKT2,RRAS,FGFR1,RAC1,MAPK12,RAC3,PIK3R3,SYNJ2,PLA2G6,INPP5F,GAB1,PTPN11,PLCG2,PRKCD,IRS1,LAT,MAPK10,MAP2K3,PIK3CD,INPP5K,MAP2K6,FYN,PIK3CA,INPPL1,MAPK11,OCRL,AKT1,PIK3C3,INPP5B,SOS1,PRKCE,AKT3,PIK3R2,MAP2K1,PRKCA,VAV2,MAP2K7,NRAS,PIK3C2A,GRB2,PLA2G4C,MAPK8,PL…
Actin Cytoskeleton Signaling	0	2,2E-02	1,342	90/227 (40%)	0/227 (0%)	62/227 (27%)	75/227 (33%)	MYH10,RAC2,RAF1,MYH9,F2R,MYL6,PIK3R1,MYL5,ARPC5,SOS2,HRAS,KRAS,ARHGEF1,SLC9A1,ITGA3,PAK1,DIAPH2,PPP1R12B,EZR,BAIAP2,IRS2,GNA13,TMSB10/TMSB4X,SSH2,FRS2,GNG12,ATM,ITGA4,IQGAP3,ACTR2,PIK3C2B,ARHGEF4,CFL1,RRAS,CRKL,ITGA5,FGD1,MYL9,DOCK1,TIAM2,ARPC1A,GAB1,ACTA2,PIP5K1C,IRS1,ARPC2,ARHGEF6,ARHGAP35,PIK3CD,PDGFD,PIP4K2A,ACTG1,PIP4K2C,PIK3CA,FN1,ARPC1B,FGF2,ARHGEF7,TRIO,CRK,ACTR3,PIK3C3,SOS1,ARPC3,PFN2,PI…
NRF2-mediated Oxidative Stress Response	0	2,59E-02	#N/A	78/193 (40%)	0/193 (0%)	82/193 (42%)	33/193 (17%)	RAF1,DNAJB4,PIK3R1,MAF,GCLC,DNAJC3,HRAS,KRAS,SOD2,KEAP1,ABCC1,ATF4,DNAJA3,IRS2,FOSL1,TXN,PRKD3,DNAJC16,FRS2,PRKD1,GSTK1,ATM,PIK3C2B,DNAJB12,DNAJC9,RRAS,GSTM3,CREBBP,JUNB,MAFF,GAB1,ACTA2,STIP1,IRS1,DNAJC14,PIK3CD,MAP2K3,SQSTM1,MAPK7,HACD3,ENC1,ACTG1,GSTP1,EPHX1,FTH1,MAP2K6,PIK3CA,GSTM5,PRDX1,ABCC2,NQO2,HSPB8,DNAJA4,DNAJC13,MAP3K5,DNAJA1,SOD3,MAFG,EP300,AKT1,JUN,PIK3C3,UBE2K,PRKCE,PIK3R2,FKBP5,NFE2…
PPARα/RXRα Activation	0	2,78E-02	-1,000	65/180 (36%)	0/180 (0%)	65/180 (36%)	50/180 (28%)	RAF1,TGFBR1,PRKAB1,PRKAB2,TGFBR3,ADCY4,SOS2,HRAS,KRAS,IL6,ADIPOR1,GPD2,PLCB1,PLCL1,NFKBIB,ITGB5,SMAD2,ACAA1,RRAS,MED1,CREBBP,NCOA6,PLCL2,NFKB2,MED12,TRAF6,HELZ2,IRS1,PLCG2,PRKACA,MAP2K3,SLC27A1,ADIPOR2,RXRA,MAP2K6,PDIA3,GNA11,BMPR2,GNA14,JAK2,EP300,PLCD1,JUN,HSP90AB1,SOS1,NCOR1,GRB2,ACOX1,MAPK8,GNAQ,ADCY6,PLCG1,TGS1,AIP,NCOR2,ACVR2A,PPARGC1A,MAP2K4,PPARA,PRKACB,MAPK1,SMAD3,CD36,AP2A2,ABCA1,NR2F1,…
Mitochondrial Dysfunction	0	2,34E-02	#N/A	108/171 (63%)	0/171 (0%)	47/171 (27%)	16/171 (9%)	FURIN,NDUFA9,XDH,COX8A,NDUFB5,NCSTN,NDUFB8,MT-CO2,NDUFA4L2,CYB5R3,NDUFA1,NDUFB3,NDUFS1,SOD2,GPD2,ATP5PB,ATP5MC3,ATP5PF,NDUFS7,ATP5PO,SURF1,COX7A1,GPX7,NDUFS5,NDUFB11,APH1A,UQCRC2,NDUFB7,APH1B,MT-ND3,BACE2,SNCA,NDUFB2,HSD17B10,NDUFA4,ATP5MC1,ATP5PD,COX6A1,PSENEN,UQCRH,COX6C,COX5B,RHOT2,PSEN2,ATP5S,NDUFB9,MT-CYB,ATP5MF,MT-CO3,ATPAF1,CASP8,NDUFAB1,COX4I1,AIFM1,NDUFS4,SDHA,NDUFAF1,UCP2,GLRX2,MAPK8,MT…
FXR/RXR Activation	0	2,38E-02	#N/A	22/126 (17%)	0/126 (0%)	23/126 (18%)	81/126 (64%)	MAP2K4,PPARA,APOE,IL1A,LIPC,SLC4A2,ABCC2,G6PC3,C4A/C4B,SLC27A5,AKT1,LCAT,PCK2,SCARB1,SLC51A,FASN,RARA,AKT3,PPARG,AKT2,C3,SDC1,CYP27A1,CREBBP,SERPINF1,MAPK8,MAPK9,NR1H3,PCYOX1,MAPK12,VLDLR,A1BG,IL33,APOL1,ABCB4,FOXO1,SREBF1,MAPK10,APOC1,IL1B,PLTP,RXRA,CLU,APOD,PPARGC1A
Regulation of Actin-based Motility by Rho	0	3,33E-02	#N/A	40/90 (44%)	0/90 (0%)	27/90 (30%)	23/90 (26%)	RAC2,MPRIP,PFN1,MYL6,DIRAS3,MYL5,WASL,ARPC5,PIKFYVE,MYL6B,LIMK1,PAK1,ITGA3,RHOG,PPP1R12B,RHOB,BAIAP2,ACTG2,ITGA4,RND2,ACTR2,CFL1,RAC1,ITGA5,RHOJ,WASF1,GSN,RAC3,MYL9,PIP5K1A,ARPC1A,RHOQ,RND3,ACTA2,CDC42,PIP5K1C,RHOA,ARPC2,PIP4K2A,PIP4K2C,FNBP1,ARPC1B,RHOT2,PPP1CB,MYLK,ACTR3,PPP1R12A,RHOT1,RHOD,RHOU,PFN2,ARPC3,MYL12B,PI4KA,MYL12A,ITGB1,PAK4,RHOC,ARPC5L,ACTB,ITGA2,ROCK1,WIPF1,PAK3,PAK2,ARHGDIA,ARPC4
14-3-3-mediated Signaling	0	1,53E-02	#N/A	51/131 (39%)	0/131 (0%)	46/131 (35%)	34/131 (26%)	MAP2K4,TUBA1B,RAF1,MAPK1,YWHAH,BAD,PIK3R1,HRAS,KRAS,GSK3A,TUBB,PIK3R4,YWHAQ,SRPK2,PLCD3,PLCE1,MAP2K2,MAPK3,TSC2,MRAS,PLCB1,IRS2,TUBA1C,GSK3B,PLCL1,PRKD3,FRS2,AKT1S1,PRKD1,ATM,PIK3C2B,AKT2,TUBB3,YWHAG,YWHAE,YAP1,YWHAB,RRAS,STK11,FGFR1,EDC3,TUBB2A,YWHAZ,PLCL2,MAPK12,PIK3R3,CBL,GAB1,PTPN11,PRKCD,IRS1,PLCG2,MAPK10,PLCB3,PIK3CD,RPS6KA1,SNCA,TSC1,PIK3CA,PDIA3,MAP3K5,TUBB2B,PLCD1,AKT1,JUN,PIK3C3,AKT3,PR…
Clathrin-mediated Endocytosis Signaling	0	1,93E-02	#N/A	66/207 (32%)	0/207 (0%)	74/207 (36%)	67/207 (32%)	RAB5C,F2R,PIK3R1,AP2B1,ARPC5,SH3GLB1,VEGFA,CD2AP,SNX9,IRS2,STAM,ITGB4,FRS2,DNM2,ITGB5,ATM,ACTR2,PIK3C2B,USP9X,ITGA5,PCYOX1,AP2S1,MET,HSPA8,AP1S1,SH3GL1,ARPC1A,GAB1,ACTA2,PIP5K1C,IRS1,ARPC2,RAB11A,TFRC,PIK3CD,PDGFD,ACTG1,APOD,AP3S1,APOE,PIK3CA,AP2A1,ARPC1B,FGF2,GAK,VEGFB,ITGB8,ARF6,ACTR3,ARRB1,IGF1,PIK3C3,AAK1,DAB2,ARPC3,CSNK2B,SH3GLB2,LDLRAP1,PIK3R2,HGS,FGF7,PPP3CA,RAB4B,ITGB1,GRB2,ACTB,MDM2,HIP1…
Fcγ Receptor-mediated Phagocytosis in Macrophages and Monocytes	0	3,23E-02	#N/A	41/93 (44%)	0/93 (0%)	26/93 (28%)	26/93 (28%)	GAB2,RAC2,PLD2,MAPK1,PIK3R1,ARPC5,TLN1,NCK1,PTEN,NCK2,PAK1,RAB11B,MAPK3,EZR,VAMP3,ACTG2,PRKD3,PRKD1,RPS6KB1,ACTR2,AKT2,PLD3,RAC1,FYB1,RAC3,PLD1,PIK3R3,PLA2G6,DOCK1,PIP5K1A,ARPC1A,TLN2,CBL,ACTA2,CDC42,ARPC2,PRKCD,RAB11A,ACTG1,FYN,NAPEPLD,ARPC1B,PTK2B,CRK,HMOX1,ARF6,YES1,ACTR3,AKT1,RPS6KB2,ARPC3,PRKCE,AKT3,PIK3R2,VASP,PRKCA,VAV2,SRC,PXN,ARPC5L,ACTB,PLCG1,PLD6,MYO5A,PRKCI,LYN,ARPC4
Role of NFAT in Regulation of the Immune Response	0	2,15E-02	#N/A	53/186 (28%)	0/186 (0%)	60/186 (32%)	73/186 (39%)	RAF1,PIK3R1,SOS2,HLA-B,HRAS,KRAS,GSK3A,CABIN1,GNB1,GNB4,PLCB1,IRS2,GNA13,NFKBIB,FRS2,GNG12,ATM,PIK3C2B,AKT2,RRAS,CSNK1D,ITPR1,NFKB2,ATF2,GAB1,PLCG2,IRS1,ITPR3,GNB2,RCAN3,PIK3CD,FYN,PIK3CA,HLA-A,GNA11,GNA14,JUN,AKT1,PIK3C3,SOS1,PIK3R2,GNG5,GNB1L,PPP3CA,GNG4,AKAP5,GRB2,CSNK1G3,GNA12,GNAQ,PLCG1,CALM1 (includes others),FOS,GNAI3,MEF2D,LYN,MAPK1,CSNK1G1,NFATC3,RACK1,GNB5,CSNK1A1,PIK3R4,IKBKB,GNB3,MAP2…
LPS-stimulated MAPK Signaling	0	1,15E-02	#N/A	33/87 (38%)	0/87 (0%)	36/87 (41%)	18/87 (21%)	MAP2K4,RAF1,MAPK1,PIK3R1,SRF,HRAS,KRAS,MAPK13,PIK3R4,IKBKB,PAK1,MAP2K2,MAPK3,MAP3K7,MRAS,IRS2,NFKBIB,PRKD3,FRS2,PRKD1,ATM,MAP3K14,PIK3C2B,RRAS,FGFR1,RAC1,NFKB2,MAPK12,ATF2,PIK3R3,NFKBID,GAB1,PTPN11,CDC42,PRKCD,IRS1,MAPK10,CD14,PIK3CD,MAP2K3,MAP2K6,RELA,PIK3CA,NFKBIE,MAP3K5,NFKB1,MAPK11,NFKBIA,JUN,PIK3C3,CREB1,PRKCE,CHUK,PIK3R2,MAP2K1,PRKCA,NRAS,ATF1,PIK3C2A,GRB2,MAPK8,MAPK9,TLR4,FOS,RRAS2,MAPK14,…
CCR5 Signaling in Macrophages	0	3,16E-02	#N/A	23/95 (24%)	0/95 (0%)	26/95 (27%)	46/95 (48%)	MAP2K4,CACNA1I,CAMK4,MAPK1,PTK2B,RACK1,CACNA1H,GNB5,MAPK13,CACNB3,MAPK11,FAS,GNB1,GNB4,GNB3,JUN,GNG11,MRAS,PRKCE,GNG5,CACNG8,GNB1L,PRKD3,PRKD1,GNG12,PRKCA,GNG4,CACNB1,GNAS,GNG2,MAPK8,GNAI1,PLCG1,CACNA1C,MAPK9,MAPK12,CACNA1A,GNAI2,CALM1 (includes others),FOS,GNAI3,PRKCI,MAPK14,PLCG2,PRKCD,CACNA2D1,MAPK10,GNB2,OPN1SW
Calcium-induced T Lymphocyte Apoptosis	0	3,03E-02	#N/A	15/66 (23%)	0/66 (0%)	15/66 (23%)	36/66 (55%)	CAMK4,HLA-A,HLA-B,ATP2A2,EP300,CABIN1,PPP3CB,HLA-DMA,PPP3R1,PRKCE,PRKD3,PRKD1,PPP3CA,PRKCA,HDAC2,ITPR2,HDAC1,CHP1,PLCG1,ATP2A3,ITPR1,PPP3CC,CALM1 (includes others),PRKCI,MEF2D,PRKCD,ITPR3,NR4A1,NFATC2,CAPN2
fMLP Signaling in Neutrophils	0	3,25E-02	#N/A	43/123 (35%)	0/123 (0%)	48/123 (39%)	32/123 (26%)	RAF1,MAPK1,NFATC3,PIK3R1,RACK1,ARPC5,GNB5,HRAS,KRAS,PIK3R4,GNB1,GNB4,GNB3,MAP2K2,MAPK3,PPP3R1,MRAS,PLCB1,IRS2,NFKBIB,FRS2,PRKD3,PRKD1,GNG12,ATM,PIK3C2B,ACTR2,NOX4,RRAS,ITPR2,FGFR1,GNG2,RAC1,PPP3CC,ITPR1,NFKB2,PIK3R3,NFKBID,ARPC1A,PTPN11,GAB1,CDC42,IRS1,ARPC2,PRKCD,ITPR3,NCF2,GNB2,PLCB3,PIK3CD,OPN1SW,RELA,PIK3CA,CAMK4,ARPC1B,NFKBIE,NFKB1,NFATC1,ACTR3,NFAT5,NFKBIA,GNG11,PPP3CB,PIK3C3,PRKCE,ARPC3,PI…
CXCR4 Signaling	0	2,42E-02	#N/A	68/165 (41%)	0/165 (0%)	52/165 (32%)	45/165 (27%)	RAF1,MYL6,PIK3R1,ADCY4,MYL5,HRAS,KRAS,GNB1,GNB4,PAK1,PLCB1,IRS2,GNA13,FRS2,PRKD3,PRKD1,GNG12,ATM,RND2,PIK3C2B,AKT2,RRAS,ITPR1,MYL9,DOCK1,GAB1,IRS1,ITPR3,GNB2,PIK3CD,ELMO2,PIK3CA,RHOT2,GNA11,CRK,GNA14,ELMO3,JUN,AKT1,RHOD,PIK3C3,RHOU,PRKCE,PIK3R2,GNG5,GNB1L,MYL12B,MYL12A,GNG4,GRB2,RHOC,EGR1,GNA12,MAPK8,GNAQ,ADCY6,FOS,GNAI3,PAK3,LYN,MAP2K4,MAPK1,DIRAS3,RACK1,CXCL12,GNB5,MYL6B,PIK3R4,PTK2,ROCK2,GNB3,…
B Cell Activating Factor Signaling	0	2,44E-02	#N/A	14/41 (34%)	0/41 (0%)	22/41 (54%)	5/41 (12%)	MAP2K4,RELA,TRAF3,MAPK1,NFATC3,NFKBIE,MAPK13,NFKB1,MAPK11,NFATC1,IKBKB,NFKBIA,JUN,NFAT5,TRAF5,CHUK,NFKBIB,TNFSF13B,TRAF1,MAP3K14,MAP2K7,MAP3K1,MAPK8,MAPK9,NFKB2,NFATC4,MAPK12,TRAF6,FOS,NFKBID,TRAF2,MAPK14,MAPK10,NFATC2,ELP1,ELK1
CD28 Signaling in T Helper Cells	0	2,27E-02	#N/A	31/132 (23%)	0/132 (0%)	46/132 (35%)	55/132 (42%)	MAP2K4,NFATC3,PIK3R1,ARPC5,HLA-B,PDPK1,PIK3R4,IKBKB,PAK1,MAP2K2,PPP3R1,IRS2,NFKBIB,FRS2,ATM,PIK3C2B,ACTR2,AKT2,ITPR2,FGFR1,RAC1,ITPR1,MALT1,NFKB2,PPP3CC,MAPK12,PIK3R3,NFKBID,ARPC1A,PTPN11,GAB1,CDC42,ARPC2,IRS1,ITPR3,LAT,MAPK10,PIK3CD,RELA,FYN,PIK3CA,CAMK4,ARPC1B,HLA-A,NFKBIE,NFKB1,NFATC1,ACTR3,NFAT5,NFKBIA,JUN,AKT1,PPP3CB,HLA-DMA,PIK3C3,ARPC3,AKT3,CHUK,PIK3R2,MAP2K1,PPP3CA,PIK3C2A,GRB2,ARPC5L,CSK…
HIF1α Signaling	0	2,54E-02	#N/A	42/118 (36%)	0/118 (0%)	37/118 (31%)	39/118 (33%)	MAPK1,MMP3,MMP16,PIK3R1,HRAS,KRAS,MAPK13,ELOB,PIK3R4,ELOC,LDHB,MMP24,ARNT,VEGFA,MAPK3,MRAS,IRS2,APEX1,FRS2,ATM,SLC2A5,TP53,PIK3C2B,AKT2,SLC2A1,RRAS,FGFR1,COPS5,CREBBP,VEGFC,MMP2,MAPK12,PIK3R3,EGLN1,GAB1,PTPN11,RBX1,IRS1,NCOA1,MAPK10,HSP90AA1,PIK3CD,MAPK7,VHL,PIK3CA,MMP14,MMP15,VEGFB,HIF1A,NAA10,MAPK11,PDGFC,SLC2A3,EP300,PGF,JUN,AKT1,EDN1,PIK3C3,AKT3,MMP11,PIK3R2,MMP17,MMP1,MMP19,NRAS,PIK3C2A,GRB2…
Relaxin Signaling	0	2,53E-02	#N/A	51/158 (32%)	0/158 (0%)	53/158 (34%)	54/158 (34%)	ADCY4,PIK3R1,GNB1,VEGFA,GNB4,TDP2,IRS2,GNA13,NFKBIB,FRS2,APEX1,GUCY1B1,GNG12,ATM,PIK3C2B,AKT2,GUCY1A1,NFKB2,RAP1A,PDE1C,PDE8A,GAB1,NPR3,IRS1,RXFP1,GNB2,PRKACA,PIK3CD,NPR2,PDE6D,RAP1B,NAPEPLD,PIK3CA,PDE7A,GNA11,GNA14,MPPE1,JUN,AKT1,PIK3C3,CREB1,PDE4D,PIK3R2,GNG5,GNB1L,GNG4,GRB2,GNA12,GNAQ,ADCY6,PLD6,FOS,GNAI3,PRKACB,MAPK1,PDE12,PDE3A,RACK1,GNB5,PIK3R4,GNB3,PDE7B,GDE1,MAPK3,MRAS,FICD,SMPDL3A,FGFR1,…
Factors Promoting Cardiogenesis in Vertebrates	0	3,26E-02	#N/A	26/92 (28%)	0/92 (0%)	34/92 (37%)	32/92 (35%)	TGFBR1,BMP4,WNT3,AXIN1,TGFBR3,TGFBR2,TGFB1,MAP3K7,GSK3B,PRKD3,SMAD1,FZD2,PRKD1,TBX5,SMAD2,NOX4,CCNE2,SMAD9,TCF3,ACVR1B,APC,ATF2,PRKCD,FZD6,TGFB3,FZD5,CDK2,TCF4,BMP2,LRP6,BMPR2,FZD1,SMAD5,NOG,BMPR1A,TGFB2,SMO,PRKCE,SMAD4,CTNNB1,BMP1,PRKCA,LRP5,DVL1,CDC6,ACVR1,TCF7L1,FZD8,CCNE1,FZD4,MAPK14,PRKCI,MEF2C,DKK1,BMP6,LRP1,WNT11,ACVR2A,TCF7L2,FZD7
Docosahexaenoic Acid (DHA) Signaling	0	1,92E-02	#N/A	18/52 (35%)	0/52 (0%)	20/52 (38%)	14/52 (27%)	PIK3CA,BAD,PIK3R1,PDPK1,GSK3A,PIK3R4,BCL2,CASP9,AKT1,PIK3C3,BID,AKT3,IRS2,PIK3R2,GSK3B,FRS2,ATM,PIK3C2B,AKT2,CASP3,PIK3C2A,GRB2,FGFR1,SERPINF1,APAF1,BAX,PNPLA2,APP,PIK3R3,BCL2L1,GAB1,PTPN11,FOXO1,IRS1,IL1B,CYCS,PIK3CB,PIK3CD
Semaphorin Signaling in Neurons	0	1,89E-02	#N/A	27/53 (51%)	0/53 (0%)	18/53 (34%)	8/53 (15%)	DPYSL2,FYN,MAPK1,DPYSL3,DIRAS3,DPYSL4,RHOT2,LIMK2,LIMK1,PTK2,ROCK2,PAK1,RHOG,RHOB,CFL2,CDK5,RHOD,RHOT1,MAPK3,RHOU,PLXNB1,RND2,ITGB1,PLXNA1,PAK4,ARHGEF12,CFL1,FES,RHOC,RAC1,RHOJ,MET,ROCK1,SEMA3A,CRMP1,RHOQ,SEMA4D,PAK3,RND3,RHOA,PAK2,ARHGAP1,FNBP1,NRP1,SEMA7A
Thrombin Signaling	0	1,96E-02	#N/A	86/204 (42%)	0/204 (0%)	63/204 (31%)	55/204 (27%)	RAF1,CAMK1,F2R,MYL6,PIK3R1,ADCY4,MYL5,HRAS,KRAS,ARHGEF1,MAPK13,GNB1,GNB4,PPP1R12B,PLCB1,IRS2,GNA13,PLCL1,PRKD3,FRS2,GNG12,PRKD1,ATM,RND2,PIK3C2B,AKT2,ARHGEF4,RRAS,PLCL2,NFKB2,ITPR1,MYL9,GAB1,IRS1,PLCG2,ITPR3,ARHGEF6,GNB2,PIK3CD,ARHGEF10,ARHGEF9,CAMK2G,PIK3CA,F2RL2,PDIA3,RHOT2,GNA11,GNA14,PLCD1,AKT1,RHOD,PIK3C3,CREB1,SOS1,CAMK1G,RHOU,PRKCE,PIK3R2,ARHGEF3,GNG5,GNB1L,MYL12B,MYL12A,EGFR,GNG4,GRB2,RHO…
Cardiac Hypertrophy Signaling	0	2,13E-02	0,000	98/235 (42%)	0/235 (0%)	76/235 (32%)	61/235 (26%)	RAF1,TGFBR1,MYL6,PIK3R1,ADCY4,MYL5,SRF,HRAS,KRAS,MAP3K4,IL6,MAPK13,GNB1,GNB4,MAP3K10,PLCB1,IRS2,GNA13,PLCL1,FRS2,GNG12,MAP3K2,ATM,RND2,PIK3C2B,RRAS,CREBBP,CACNA1C,PLCL2,CACNA1A,ADRA1D,ATF2,MYL9,MAP3K12,GAB1,IRS1,PLCG2,GNB2,PRKACA,PIK3CD,MAP2K3,RPS6KA1,MAP2K6,PIK3CA,EIF2B4,PDIA3,RHOT2,GNA11,GNA14,MAP3K5,EIF2B2,EIF4E,EP300,PLCD1,MTOR,AKT1,JUN,IGF1,RHOD,PIK3C3,CREB1,SOS1,RHOU,IGF1R,PIK3R2,GNG5,GNB1L…
iCOS-iCOSL Signaling in T Helper Cells	0	3,25E-02	#N/A	24/123 (20%)	0/123 (0%)	41/123 (33%)	58/123 (47%)	GAB2,BAD,NFATC3,PIK3R1,HLA-B,PDPK1,PLEKHA4,PIK3R4,PLEKHA3,PTEN,IKBKB,CAMK2D,PPP3R1,IRS2,NFKBIB,FRS2,ICOSLG/LOC102723996,ATM,PIK3C2B,AKT2,ITPR2,FGFR1,RAC1,NFKB2,ITPR1,PPP3CC,PIK3R3,NFKBID,CD40,GAB1,PTPN11,IRS1,ITPR3,LAT,PIK3CD,CAMK2G,RELA,PIK3CA,CAMK4,HLA-A,NFKBIE,NFKB1,NFATC1,SHC1,NFKBIA,AKT1,NFAT5,PPP3CB,HLA-DMA,PIK3C3,AKT3,PIK3R2,CHUK,PPP3CA,PIK3C2A,GRB2,CSK,CHP1,PLCG1,NFATC4,CALM1 (includes ot…
Corticotropin Releasing Hormone Signaling	0	2,88E-02	#N/A	43/139 (31%)	0/139 (0%)	41/139 (29%)	55/139 (40%)	PRKACB,RAF1,GLI2,MAPK1,ADCY4,ARPC5,CACNA1H,MAPK13,VEGFA,MAP2K2,MAPK3,ATF4,JUND,PRKD3,PRKD1,PTCH2,GUCY1B1,CACNB1,GUCY1A1,ITPR2,CREBBP,PTCH1,CREB3,CACNA1C,ITPR1,CREB3L4,MAPK12,CREB5,RAP1A,CACNA1A,ATF2,ADCY9,NPR3,PLCG2,PRKCD,ITPR3,GNAO1,CACNA2D1,PRKACA,GUCY1A2,NPR2,OPN1SW,CACNA1I,RAP1B,CAMK4,BDNF,CACNB3,MAPK11,PRKAG1,EP300,BRAF,JUN,GLI3,CREB1,PRKAR1B,SMO,PRKCE,CACNG8,MAP2K1,PRKCA,GNAS,ADCY3,MEF2A,PR…
GNRH Signaling	0	3,03E-02	#N/A	63/165 (38%)	0/165 (0%)	55/165 (33%)	47/165 (28%)	RAF1,ADCY4,SOS2,CACNA1H,HRAS,KRAS,MAP3K4,MAPK13,GNB1,MAP3K10,PAK1,ATF4,PLCB1,PRKD3,PRKD1,MAP3K2,RRAS,CREBBP,CREB3,CACNA1C,HBEGF,MMP2,ITPR1,NFKB2,CREB5,CACNA1A,ATF2,MAP3K12,ITPR3,PRKACA,MAP2K3,MAPK7,CAMK2G,MAP2K6,PTK2B,GNA11,MAP3K5,GNA14,EP300,JUN,CREB1,SOS1,PRKCE,GNG5,EGFR,GRB2,EGR1,MAPK8,GNAQ,ADCY6,CALM1 (includes others),FOS,GNAI3,PAK3,MAP3K8,MAP3K3,MAP2K4,PRKACB,MAP3K11,MAPK1,PTK2,GNB3,CAMK2D,…
Cholecystokinin/Gastrin-mediated Signaling	0	1,98E-02	#N/A	45/101 (45%)	0/101 (0%)	32/101 (32%)	24/101 (24%)	MAP2K4,RAF1,MAPK1,DIRAS3,SOS2,SRF,HRAS,KRAS,ROCK2,PTK2,RHOG,MAP2K2,RHOB,MAPK3,MRAS,PLCB1,GNA13,PRKD3,PRKD1,RND2,RRAS,ITPR2,RHOJ,ITPR1,MAPK12,ATF2,IL33,RHOQ,RND3,RHOA,PRKCD,ITPR3,CREM,MAPK10,PLCB3,MAP2K3,MAPK7,FNBP1,MAP2K5,MAP2K6,IL1A,PTK2B,RHOT2,EPHA4,BCAR1,SHC1,JUN,RHOT1,RHOD,SOS1,RHOU,PRKCE,SST,MAP2K1,PRKCA,EGFR,SRC,PXN,NRAS,RHOC,GRB2,GNA12,MEF2A,MAPK8,GNAQ,MAPK9,ROCK1,FOS,PLCB4,RRAS2,PRKCI,MAP…
Human Embryonic Stem Cell Pluripotency	0	2,1E-02	#N/A	45/143 (31%)	0/143 (0%)	40/143 (28%)	58/143 (41%)	TGFBR1,BMP4,WNT3,AXIN1,PIK3R1,SMAD3,PDPK1,GSK3A,PIK3R4,TGFBR2,TGFB1,MRAS,IRS2,GSK3B,FZD2,FRS2,SMAD1,WNT5B,ATM,PDGFRB,SMAD2,PIK3C2B,AKT2,WNT9A,FGFR1,TCF3,APC,INHBA,S1PR3,PIK3R3,PTPN11,GAB1,IRS1,TGFB3,FZD6,PIK3CD,FZD5,FGFRL1,PDGFD,NTF3,PIK3CA,TCF4,PDGFA,BDNF,FGF2,BMP2,BMPR2,FZD1,SMAD5,NGF,PDGFC,WNT2,NOG,AKT1,BMPR1A,PIK3C3,SMO,SPHK1,PDGFRA,TGFB2,SMAD4,AKT3,PIK3R2,CTNNB1,BMP1,GNAS,PIK3C2A,GRB2,DVL1,W…
Melanocyte Development and Pigmentation Signaling	0	1,02E-02	#N/A	43/98 (44%)	0/98 (0%)	29/98 (30%)	26/98 (27%)	PRKACB,RAF1,MAPK1,ADCY4,PIK3R1,SOS2,HRAS,KRAS,PIK3R4,MAP2K2,MAPK3,MRAS,ATF4,IRS2,FRS2,ATM,RPS6KB1,PIK3C2B,RRAS,MITF,FGFR1,CREB3,CREBBP,CREB3L4,CREB5,ATF2,PIK3R3,ADCY9,RPS6KA6,GAB1,PTPN11,PLCG2,PAX3,IRS1,PRKACA,PIK3CD,RPS6KA1,PIK3CA,RPS6KA3,CRK,PRKAG1,BCL2,EP300,SHC1,PIK3C3,SOS1,CREB1,RPS6KB2,PRKAR1B,KIT,PIK3R2,RPS6KA2,MAP2K1,SRC,GNAS,NRAS,PIK3C2A,GRB2,ADCY3,PRKAR2A,ADCY6,PLCG1,RPS6KA5,KITLG,RRAS2…
DNA Methylation and Transcriptional Repression Signaling	0	2,94E-02	#N/A	4/34 (12%)	0/34 (0%)	19/34 (56%)	11/34 (32%)	CHD3,SAP18,HDAC2,MECP2,DNMT3A,CHD4,HDAC1,RBBP7,MTA2,SAP130,SAP30,MBD2,SIN3A,DNMT3B,H3F3A/H3F3B,HIST4H4,MTA1,MBD3,ARID4B,SUDS3,HIST1H4H,DNMT1,RBBP4
Androgen Signaling	0	2,19E-02	#N/A	49/137 (36%)	0/137 (0%)	49/137 (36%)	39/137 (28%)	POLR2F,CACNA1H,GTF2E2,MNAT1,CCND1,GNB1,GNB4,GNA13,PRKD3,PRKD1,GNG12,POLR2I,KAT7,CDK7,CREBBP,CACNA1C,GTF2F1,NFKB2,CACNA1A,ERCC3,GNB2,PRKACA,GTF2H1,GNA11,POLR2J,GNA14,EP300,JUN,AR,KAT2B,NCOA2,PRKCE,GNB1L,GNG5,GTF2H3,GNG4,POLR2J2/POLR2J3,GNA12,GNAQ,CALM1 (includes others),GNAI3,GTF2E1,PRKACB,POLR2D,MAPK1,SMAD3,RACK1,GNB5,HSPA4,GNB3,MAPK3,MRAS,POLR2L,CACNB1,GNG2,TBP,POLR2H,POLR2K,GNAZ,ERCC2,POLR2E,PR…
Aldosterone Signaling in Epithelial Cells	0	1,79E-02	#N/A	62/168 (37%)	0/168 (0%)	61/168 (36%)	45/168 (27%)	RAF1,CRYAB,DNAJB4,SGK1,PIK3R1,SOS2,TRAP1,DNAJC3,KRAS,SLC9A1,PLCB1,IRS2,DNAJC22,PLCL1,DNAJC30,DNAJC16,FRS2,PRKD3,PRKD1,ATM,AHCY,PIK3C2B,DNAJB12,DNAJC9,DNAJC27,PLCL2,ITPR1,HSPA8,GAB1,PIP5K1C,IRS1,PLCG2,ITPR3,HSPB11,DNAJC14,HSPB7,PIK3CD,PIP4K2A,PIP4K2C,PIK3CA,PDIA3,HSPB8,DNAJC13,DNAJA1,HSPA1L,PLCD1,HSP90AB1,PIK3C3,SOS1,PRKCE,PIK3R2,PI4KA,GRB2,PLCG1,HSPA2,DNAJC11,DNAJC24,ICMT,MAPK1,HSPA14,HSPA1A/HSPA…
CREB Signaling in Neurons	0	2,36E-02	#N/A	77/212 (36%)	0/212 (0%)	58/212 (27%)	77/212 (36%)	RAF1,POLR2F,PIK3R1,ADCY4,SOS2,CACNA1H,HRAS,KRAS,GNB1,GNB4,ATF4,PLCB1,IRS2,GNA13,PLCL1,FRS2,PRKD3,GNG12,PRKD1,ATM,POLR2I,PIK3C2B,AKT2,RRAS,CREBBP,CREB3,CACNA1C,PLCL2,ITPR1,CREB5,CACNA1A,ATF2,GAB1,IRS1,PLCG2,ITPR3,GNB2,PRKACA,PIK3CD,RPS6KA1,CAMK2G,PIK3CA,PDIA3,GRIA1,GRIN2D,GNA11,POLR2J,GNA14,EP300,PLCD1,AKT1,PIK3C3,CREB1,SOS1,PRKCE,PIK3R2,GRIK2,GNG5,GNB1L,GNG4,POLR2J2/POLR2J3,GRB2,GNA12,GNAQ,ADCY6,…
Prostate Cancer Signaling	0	3,09E-02	#N/A	35/97 (36%)	0/97 (0%)	46/97 (47%)	16/97 (16%)	RAF1,MAPK1,BAD,PIK3R1,SUV39H1,SOS2,HRAS,PDPK1,KRAS,PIK3R4,CCND1,PTEN,RB1,CASP9,MAP2K2,MAPK3,MRAS,ATF4,IRS2,GSK3B,NFKBIB,FRS2,ATM,TP53,PIK3C2B,AKT2,CCNE2,TFDP1,RRAS,FGFR1,CREBBP,CREB3,NFKB2,CREB3L4,CREB5,ATF2,PIK3R3,NFKBID,GAB1,PTPN11,IRS1,E2F1,NKX3-1,HSP90AA1,PIK3CD,CDK2,GSTP1,RELA,PIK3CA,PA2G4,SRD5A1,NFKBIE,ABL1,NFKB1,BCL2,EP300,MTOR,HSP90B1,NFKBIA,AR,AKT1,HSP90AB1,PIK3C3,SOS1,CREB1,AKT3,CHUK,PI…
Endometrial Cancer Signaling	0	1,56E-02	#N/A	27/64 (42%)	0/64 (0%)	24/64 (38%)	13/64 (20%)	RAF1,BAD,MAPK1,AXIN1,PIK3R1,SOS2,HRAS,PDPK1,KRAS,PIK3R4,CCND1,PTEN,MYC,CASP9,MAP2K2,MAPK3,MRAS,IRS2,GSK3B,FRS2,ATM,TP53,PIK3C2B,AKT2,RRAS,FGFR1,PIK3R3,GAB1,PTPN11,IRS1,PIK3CD,PIK3CA,ILK,CTNNA1,MLH1,AKT1,PIK3C3,FOXO3,SOS1,AKT3,PIK3R2,ERBB2,CTNNB1,MAP2K1,NRAS,PIK3C2A,GRB2,RRAS2,APC2,PIK3CB,ELK1
Basal Cell Carcinoma Signaling	0	2,78E-02	#N/A	28/72 (39%)	0/72 (0%)	15/72 (21%)	29/72 (40%)	TCF4,GLI2,BMP4,WNT3,AXIN1,BMP2,FZD1,WNT2,GLI3,SUFU,GLIS1,SMO,GSK3B,CTNNB1,FZD2,WNT5B,PTCH2,BMP1,TP53,STK36,WNT9A,DVL1,PTCH1,WNT2B,TCF7L1,TCF3,HKR1,APC,FZD8,DVL2,FZD4,KIF7,GLIS2,APC2,FZD6,DVL3,FZD5,BMP6,GLI1,TCF7L2,WNT11,FZD7,WNT5A
Acute Myeloid Leukemia Signaling	0	2,15E-02	#N/A	37/93 (40%)	0/93 (0%)	34/93 (37%)	22/93 (24%)	MAP2K4,RAF1,MAPK1,BAD,PIK3R1,SOS2,HRAS,KRAS,PIK3R4,CCND1,MYC,MAP2K2,PIM1,MAPK3,RARA,MRAS,IRS2,JUP,FRS2,ATM,PIK3C2B,RPS6KB1,STAT5A,AKT2,RRAS,FGFR1,NFKB2,STAT3,TCF3,PIK3R3,ARAF,GAB1,PTPN11,FLT3LG,IRS1,PIK3CD,IDH2,MAP2K3,PML,MAP2K5,RUNX1,MAP2K6,RELA,TCF4,PIK3CA,IDH3G,NFKB1,IDH1,EIF4EBP1,BRAF,MTOR,AKT1,PIK3C3,SOS1,RPS6KB2,KIT,AKT3,PIK3R2,STAT5B,MAP2K1,IDH3B,MAP2K7,NRAS,PIK3C2A,GRB2,TCF7L1,KITLG,RRAS2…
Chronic Myeloid Leukemia Signaling	0	2,83E-02	#N/A	38/106 (36%)	0/106 (0%)	51/106 (48%)	17/106 (16%)	CDKN2A,GAB2,RAF1,TGFBR1,MAPK1,BAD,SUV39H1,PIK3R1,SMAD3,SOS2,HRAS,KRAS,RBL1,PIK3R4,CCND1,HDAC6,CTBP1,TGFBR2,MYC,RB1,E2F6,IKBKB,MAP2K2,TGFB1,MAPK3,HDAC11,HDAC7,MRAS,IRS2,FRS2,ATM,TP53,STAT5A,PIK3C2B,AKT2,E2F4,RBL2,HDAC4,TFDP1,HDAC2,HDAC8,RRAS,FGFR1,CRKL,CDK6,NFKB2,HDAC5,PIK3R3,BCL2L1,HDAC3,PTPN11,GAB1,IRS1,E2F1,TGFB3,PIK3CD,RELA,PIK3CA,PA2G4,CDK4,ABL1,CRK,NFKB1,E2F3,AKT1,PIK3C3,CTBP2,SOS1,E2F5,TGFB…
Gα12/13 Signaling	0	1,48E-02	#N/A	44/135 (33%)	0/135 (0%)	46/135 (34%)	45/135 (33%)	MAP2K4,RAF1,MAPK1,MYL6,F2R,PIK3R1,MYL5,CDH24,HRAS,ARHGEF1,KRAS,MYL6B,PIK3R4,ROCK2,PTK2,IKBKB,MAP2K2,LPAR2,MAPK3,MRAS,IRS2,GNA13,NFKBIB,RASA1,CDH13,FRS2,ATM,PIK3C2B,AKT2,RRAS,FGFR1,NFKB2,MAPK12,PIK3R3,MYL9,NFKBID,CDH2,PTPN11,GAB1,CDC42,RHOA,IRS1,MAPK10,PIK3CD,MAPK7,RELA,F2RL2,PIK3CA,PTK2B,NFKBIE,MAP3K5,NFKB1,CDH11,NFKBIA,JUN,AKT1,F2RL1,CDH3,PIK3C3,AKT3,CHUK,PIK3R2,CTNNB1,MAP2K1,MYL12B,MYL12A,VAV2,…
p70S6K Signaling	0	1,52E-02	#N/A	53/132 (40%)	0/132 (0%)	45/132 (34%)	34/132 (26%)	RAF1,JAK1,MAPK1,YWHAH,BAD,F2R,PPP2CA,PIK3R1,PPP2R5B,SOS2,PDPK1,PPP2R3B,HRAS,KRAS,PIK3R4,YWHAQ,PLCD3,PLCE1,MAP2K2,PPM1J,MAPK3,PPM1L,MRAS,PLCB1,IRS2,PLCL1,PRKD3,FRS2,PRKD1,ATM,PIK3C2B,RPS6KB1,AKT2,IL4R,YWHAG,YWHAE,YWHAB,EEF2,RRAS,FGFR1,YWHAZ,PLCL2,PLD1,PIK3R3,RPS6,PPP2CB,PPP2R1A,GAB1,PTPN11,PTPA,PPP2R3A,PRKCD,IRS1,PLCG2,PPP2R2B,PLCB3,PIK3CD,OPN1SW,AGTR1,PIK3CA,F2RL2,PDIA3,PPP2R2A,PLCD1,SHC1,MTOR,AK…
ERK5 Signaling	0	3,03E-02	#N/A	27/66 (41%)	0/66 (0%)	31/66 (47%)	8/66 (12%)	LIF,BAD,YWHAH,SGK1,HRAS,KRAS,MYC,YWHAQ,MRAS,ATF4,FOSL1,GNA13,MAP3K2,RPS6KB1,YWHAG,YWHAE,RRAS,YWHAB,CREB3,CREBBP,YWHAZ,CREB3L4,CREB5,ATF2,RPS6KA6,GAB1,PTPN11,RPS6KA1,MAPK7,MAP2K5,ELK4,IL6ST,RPS6KA3,EGF,NGF,EP300,AKT1,FOXO3,CREB1,RPS6KB2,RPS6KA2,EGFR,SRC,NRAS,GNA12,MEF2A,GNAQ,RPS6KA5,CTF1,FOS,RRAS2,MEF2D,MEF2C,MAP3K8,RPS6KA4,WNK1,MAP3K3,RPS6KC1
mTOR Signaling	0	1,49E-02	#N/A	112/201 (56%)	0/201 (0%)	57/201 (28%)	32/201 (16%)	EIF3C,PLD2,PRKAB1,PRKAB2,RPS27,PPP2CA,PIK3R1,PPP2R3B,HRAS,KRAS,EIF4A2,RICTOR,RPS11,VEGFA,EIF4G2,EIF3B,PPM1J,TSC2,IRS2,RPS2,PRKD3,FRS2,PRKD1,ATM,RND2,PIK3C2B,AKT2,RHEB,PLD3,DDIT4,RRAS,PLD1,RPS6,GAB1,PPP2R3A,PTPA,IRS1,PPP2R2B,PIK3CD,RPS25,RPS6KA1,EIF3K,TSC1,NAPEPLD,PIK3CA,ULK1,RPS3A,PPP2R2A,RHOT2,RPS18,FKBP1A,VEGFB,EIF4G1,EIF4E,EIF4EBP1,MTOR,AKT1,RHOD,PIK3C3,RPS9,EIF3A,RHOU,PRKCE,RPS6KA2,PIK3R2,GNB…
Myc Mediated Apoptosis Signaling	0	2,86E-02	#N/A	26/70 (37%)	0/70 (0%)	31/70 (44%)	13/70 (19%)	MAP2K4,CDKN2A,BAD,YWHAH,PIK3R1,SOS2,HRAS,KRAS,PIK3R4,MYC,YWHAQ,CASP9,MRAS,IRS2,FRS2,ATM,TP53,PIK3C2B,AKT2,YWHAG,YWHAE,CASP3,RRAS,YWHAB,FGFR1,YWHAZ,MAPK12,PIK3R3,GAB1,PTPN11,IRS1,MAPK10,PIK3CD,PIK3CA,FAS,BCL2,SHC1,AKT1,IGF1,PIK3C3,SOS1,IGF1R,BID,AKT3,PIK3R2,CASP8,NRAS,PIK3C2A,GRB2,APAF1,MAPK8,MAPK9,BAX,FADD,RRAS2,CYCS,PIK3CB
Sphingosine-1-phosphate Signaling	0	3,2E-02	-1,000	52/125 (42%)	0/125 (0%)	39/125 (31%)	34/125 (27%)	MAPK1,DIRAS3,PIK3R1,ADCY4,PIK3R4,PTK2,PLCD3,NAAA,RHOG,CASP9,PLCE1,RHOB,SMPD4,MAPK3,PLCB1,IRS2,GNA13,PLCL1,FRS2,ATM,PDGFRB,CASP10,RND2,PIK3C2B,AKT2,CASP3,FGFR1,RAC1,RHOJ,PLCL2,SMPD2,ASAH1,ASAH2,PIK3R3,S1PR3,ADCY9,RHOQ,ACER3,PTPN11,GAB1,RND3,RHOA,PLCG2,CASP2,IRS1,PLCB3,PIK3CD,PDGFD,FNBP1,OPN1SW,ASAH2B,PIK3CA,PTK2B,PDGFA,PDIA3,ACER2,RHOT2,CASP4,SMPD1,PDGFC,PLCD1,CASP6,AKT1,RHOT1,RHOD,PIK3C3,PDGFRA,S…
EIF2 Signaling	0	2,26E-02	0,000	142/221 (64%)	0/221 (0%)	50/221 (23%)	29/221 (13%)	RAF1,EIF3C,RPS27,PIK3R1,SOS2,RPL39,RPLP2,HRAS,KRAS,RPL35A,EIF4A2,CCND1,EIF2A,RPS11,VEGFA,EIF1,EIF4G2,EIF3B,ATF4,IRS2,RPS2,RPL36,FRS2,EIF1AY,ATM,PABPC1,PIK3C2B,AKT2,RRAS,EIF5B,RPL7L1,RPL10A,RPS6,PTBP1,ACTA2,GAB1,IRS1,PPP1R15A,RPL10,PIK3CD,RPL6,RPS25,RPL41,EIF3K,RPL24,EIF2AK4,PIK3CA,EIF2B4,RPL36A,DDIT3,RPS3A,RPL22L1,RPS18,RPL26,EIF4G1,EIF2B2,RPL7,EIF4E,RPL35,AKT1,PIK3C3,RPS9,SOS1,EIF3A,IGF1R,PIK3R2…
AMPK Signaling	0	2,78E-02	#N/A	87/216 (40%)	0/216 (0%)	72/216 (33%)	57/216 (26%)	CAB39,PRKAB1,PRKAB2,RAB2A,PPP2CA,PIK3R1,CHRNB1,SMARCD2,PPP2R3B,ARID2,MAPK13,CCND1,ELAVL1,CHRM2,GYS1,PPM1J,TSC2,SMARCB1,ATF4,IRS2,SMARCC2,PPM1A,FRS2,ATM,PIK3C2B,AKT2,RAB27A,ACACB,SLC2A1,EEF2,CREB3,CREBBP,CREB5,ATF2,ADRA1D,GAB1,PTPA,PPP2R3A,IRS1,PPP2R2B,PRKACA,RAB11A,AK4,PIK3CD,MAP2K3,PHF10,TSC1,PIK3CA,ULK1,PPP2R2A,PFKL,SMARCA4,RAB22A,EIF4EBP1,EP300,MTOR,AKT1,KAT2B,CRTC2,PIK3C3,CREB1,AK9,PIK3R2,EEF…
PAK Signaling	0	2,97E-02	#N/A	46/101 (46%)	0/101 (0%)	31/101 (31%)	24/101 (24%)	MAP2K4,RAF1,MAPK1,MYL6,PAK1IP1,PIK3R1,MYL5,SOS2,WASL,HRAS,LIMK2,KRAS,MYL6B,NCK1,PIK3R4,LIMK1,PTK2,NCK2,PAK1,ITGA3,MAP2K2,CFL2,MAPK3,MRAS,IRS2,FRS2,ATM,PDGFRB,ITGA4,PIK3C2B,ARHGAP10,CASP3,CFL1,RRAS,FGFR1,RAC1,ITGA5,MAPK12,PIK3R3,MYL9,PTPN11,GAB1,CDC42,IRS1,ARHGEF6,MAPK10,PIK3CD,PDGFD,PIK3CA,PTK2B,PDGFA,ARHGEF7,MYLK,PDGFC,SHC1,PIK3C3,SOS1,PDGFRA,PIK3R2,MAP2K1,MYL12B,MYL12A,ITGB1,PAK4,PXN,NRAS,PIK3C…
RhoA Signaling	0	1,61E-02	#N/A	56/124 (45%)	0/124 (0%)	37/124 (30%)	31/124 (25%)	PFN1,MPRIP,SEPT9,MYL6,MYL5,ARPC5,PIKFYVE,ARHGEF1,LIMK2,MYL6B,CDC42EP2,LIMK1,ROCK2,PTK2,PPP1R12B,LPAR2,CFL2,EZR,BAIAP2,ARHGAP12,CDC42EP1,ARHGEF11,ACTG2,GNA13,DLC1,SEPT8,ACTR2,CFL1,ANLN,SEPT7,RDX,WASF1,TTN,PLD1,PKN1,ARHGAP5,MYL9,PIP5K1A,ARPC1A,RAPGEF2,RND3,ACTA2,PIP5K1C,RHOA,ARPC2,SEPT10,ARHGAP35,ACTG1,ARHGAP1,PIP4K2A,PIP4K2C,ARPC1B,PTK2B,CDC42EP5,RAPGEF6,PPP1CB,MYLK,SEPT11,ACTR3,PPP1R12A,IGF1,CIT,…
Phospholipase C Signaling	0	2,07E-02	#N/A	92/242 (38%)	0/242 (0%)	67/242 (28%)	83/242 (34%)	RAF1,PLD2,MYL6,ADCY4,MYL5,SOS2,HRAS,KRAS,ARHGEF1,GNB1,GNB4,ITGA3,PPP1R12B,HDAC7,ATF4,PLCB1,GNA13,PRKD3,GNG12,PRKD1,ITGA4,PLA2G12A,RND2,ARHGEF4,PLD3,RRAS,CREBBP,CREB3,RALB,ITGA5,ARHGEF17,ITPR1,NFKB2,CREB5,RAP1A,PLD1,ATF2,MYL9,PLA2G6,PLCG2,ITPR3,ARHGEF6,GNB2,ARHGEF18,ARHGEF10,ARHGEF9,RAP1B,FYN,NAPEPLD,RALA,ARHGEF7,RHOT2,EP300,PLCD1,TGM2,ARHGEF19,RHOD,CREB1,SOS1,RHOU,PRKCE,ARHGEF3,GNG5,GNB1L,MYL12B,…
Protein Kinase A Signaling	0	2,49E-02	-0,378	144/401 (36%)	0/401 (0%)	129/401 (32%)	128/401 (32%)	MYH10,RAF1,DUSP8,TGFBR1,PHKG2,ADCY4,MYL5,GSK3A,PPP1R14B,NTN1,GNB1,GYS1,ATF4,DUSP11,DUSP7,GNA13,CDC16,PLCL1,GNG12,PRKD1,YWHAG,PTPN18,PTPN3,NFKB2,TCF3,PTP4A1,RAP1A,ATF2,MYL9,ITPR3,EYA3,PRKACA,ANAPC5,DUSP4,PTPRA,PDE6D,ANAPC2,FLNB,NAPEPLD,PTPN2,AKAP8,PTPN9,DUSP22,DUSP2,MPPE1,CDKN3,DUSP5,PTPN4,PTPRJ,PDE4D,GNG5,MTMR3,AKAP5,ADCY6,FLNC,DUSP18,EYA1,CDC27,TCF7L2,AKAP1,PRKACB,BAD,YWHAH,PTPN14,SMAD3,PDE12,RA…
Regulation of eIF4 and p70S6K Signaling	0	1,91E-02	#N/A	90/157 (57%)	0/157 (0%)	49/157 (31%)	18/157 (11%)	RAF1,EIF3C,RPS27,PPP2CA,PIK3R1,SOS2,PPP2R3B,HRAS,KRAS,EIF4A2,PAIP2,MAPK13,EIF2A,RPS11,ITGA3,EIF1,EIF3B,EIF4G2,PPM1J,IRS2,RPS2,FRS2,EIF1AY,ATM,ITGA4,PABPC1,PIK3C2B,AKT2,RRAS,ITGA5,RPS6,GAB1,PPP2R3A,PTPA,IRS1,PPP2R2B,PIK3CD,RPS25,EIF3K,PIK3CA,EIF2B4,EIF4EBP2,RPS3A,PPP2R2A,RPS18,EIF4G1,EIF2B2,EIF4E,EIF4EBP1,MTOR,AKT1,PIK3C3,RPS9,SOS1,EIF3A,PIK3R2,RPS5,RPS12,RPS24,ITGB1,RPS19,EIF3H,GRB2,PPP2R5D,ITGA2…
Leptin Signaling in Obesity	0	2,33E-02	#N/A	34/86 (40%)	0/86 (0%)	22/86 (26%)	30/86 (35%)	PRKACB,SOCS3,MAPK1,ADCY4,PDE3A,PIK3R1,PIK3R4,PLCD3,PLCE1,MAP2K2,MAPK3,PLCB1,IRS2,PLCL1,FRS2,ATM,PIK3C2B,AKT2,FGFR1,PLCL2,STAT3,PIK3R3,ADCY9,GAB1,PTPN11,PLCG2,IRS1,PRKACA,PLCB3,PIK3CD,PIK3CA,PDIA3,LEPR,JAK2,PRKAG1,PLCD1,AKT1,PIK3C3,PRKAR1B,AKT3,PIK3R2,PLCD4,MAP2K1,PIK3C2A,GRB2,ADCY3,PRKAR2A,ADCY6,PLCG1,PLCB4,PRKAR2B,FOXO1,PRKAG2,PIK3CB,ADCY7,PRKAR1A
Glioma Invasiveness Signaling	0	1,43E-02	#N/A	32/70 (46%)	0/70 (0%)	20/70 (29%)	18/70 (26%)	F2R,MAPK1,HMMR,PIK3R1,DIRAS3,HRAS,KRAS,PIK3R4,PTK2,RHOG,RHOB,MAPK3,ITGAV,MRAS,IRS2,FRS2,ITGB5,TIMP2,ATM,RND2,PIK3C2B,RRAS,FGFR1,RHOJ,MMP2,PIK3R3,RHOQ,RND3,GAB1,PTPN11,IRS1,RHOA,PIK3CD,FNBP1,PIK3CA,RHOT2,TIMP1,RHOT1,RHOD,PIK3C3,RHOU,PIK3R2,TIMP3,NRAS,PIK3C2A,RHOC,GRB2,PLAUR,RRAS2,CD44,PIK3CB,PLAU
IL-1 Signaling	0	2,17E-02	#N/A	37/92 (40%)	0/92 (0%)	39/92 (42%)	16/92 (17%)	MAP2K4,PRKACB,MAPK1,ADCY4,RACK1,TAB2,GNB5,MAPK13,GNB1,IKBKB,GNB4,GNB3,MAP3K7,MRAS,GNA13,NFKBIB,IL1RAP,TAB1,GNG12,MAP3K14,GNG2,GNAZ,NFKB2,MAPK12,TRAF6,ADCY9,NFKBID,GNAO1,PRKACA,MAPK10,GNB2,MAP2K3,ECSIT,MAP2K6,RELA,IL1A,TOLLIP,NFKBIE,GNA11,GNA14,NFKB1,MAPK11,PRKAG1,IRAK1,GNG11,NFKBIA,JUN,PRKAR1B,CHUK,GNG5,GNB1L,GNG4,MAP2K7,GNAS,MYD88,GNA12,ADCY3,MAP3K1,MAPK8,PRKAR2A,GNAQ,ADCY6,GNAI1,MAPK9,IL1R1,IRA…
RANK Signaling in Osteoclasts	0	1,96E-02	#N/A	37/102 (36%)	0/102 (0%)	45/102 (44%)	20/102 (20%)	MAP2K4,RAF1,MAP3K11,MAPK1,PIK3R1,TAB2,MAPK13,MAP3K4,PIK3R4,MAP3K10,IKBKB,MAP2K2,MAPK3,PPP3R1,MAP3K7,IRS2,TRAF5,NFKBIB,FRS2,BIRC3,MAP3K2,ATM,MAP3K14,PIK3C2B,AKT2,MITF,MAP3K13,FGFR1,PPP3CC,NFKB2,MAPK12,GSN,TRAF6,PIK3R3,MAP3K12,NFKBID,CBL,PTPN11,GAB1,IRS1,MAPK10,PIK3CD,MAP2K6,RELA,PIK3CA,CAMK4,PTK2B,NFKBIE,MAP3K5,NFKB1,MAPK11,NFATC1,NFKBIA,JUN,AKT1,PPP3CB,PIK3C3,AKT3,CHUK,PIK3R2,MAP2K1,PPP3CA,SRC,MA…
Nur77 Signaling in T Lymphocytes	0	1,69E-02	#N/A	16/59 (27%)	0/59 (0%)	14/59 (24%)	29/59 (49%)	CAMK4,HLA-A,HLA-B,SIN3B,NFATC1,BCL2,CABIN1,EP300,CASP9,PPP3CB,HLA-DMA,PPP3R1,PPP3CA,MAP3K2,HDAC9,CASP3,HDAC2,CHP1,HDAC1,APAF1,PPP3CC,SIN3A,CALM1 (includes others),MEF2D,NR4A1,CYCS,MAPK7,RXRA,MAP3K3,MAP2K5
PKCθ Signaling in T Lymphocytes	0	2,52E-02	#N/A	45/159 (28%)	0/159 (0%)	43/159 (27%)	71/159 (45%)	MAP2K4,RAC2,MAP3K11,MAPK1,NFATC3,PIK3R1,SOS2,HLA-B,CACNA1H,HRAS,KRAS,MAP3K4,PIK3R4,MAP3K10,IKBKB,CAMK2D,MAPK3,PPP3R1,MAP3K7,MRAS,IRS2,NFKBIB,FRS2,MAP3K2,ATM,MAP3K14,PIK3C2B,CACNB1,RRAS,MAP3K13,FGFR1,RAC1,CACNA1C,MALT1,NFKB2,PPP3CC,RAC3,CACNA1A,PIK3R3,MAP3K12,NFKBID,POU2F1,PTPN11,GAB1,PLCG2,IRS1,LAT,CACNA2D1,PIK3CD,CAMK2G,CACNA1I,RELA,FYN,PIK3CA,HLA-A,NFKBIE,MAP3K5,CACNB3,NFKB1,NFATC1,NFAT5,NFKBIA…
Role of PI3K/AKT Signaling in the Pathogenesis of Influenza	0	2,53E-02	#N/A	21/79 (27%)	0/79 (0%)	27/79 (34%)	31/79 (39%)	RELA,PIK3CA,IFNE,MAPK1,NFKBIE,PIK3R1,IFNB1,CRK,IRF3,PIK3R4,NFKB1,MLH1,CASP9,AKT1,NFKBIA,MAP2K2,MAPK3,PIK3C3,AKT3,IRS2,PIK3R2,GSK3B,NFKBIB,PLAC8,MAP2K1,FRS2,ATM,KPNA3,PIK3C2B,AKT2,PIK3C2A,GRB2,CRKL,FGFR1,GNAI1,NFKB2,PIK3R3,GNAI2,GNAI3,NFKBID,GAB1,PTPN11,IRS1,ZNF346,PIK3CB,PIK3CD,OPN1SW,IFNAR1
PI3K Signaling in B Lymphocytes	0	3,08E-02	#N/A	42/130 (32%)	0/130 (0%)	52/130 (40%)	36/130 (28%)	CD81,RAF1,MAPK1,NFATC3,PIK3R1,HRAS,PDPK1,KRAS,PLEKHA4,PLEKHA3,PTEN,IKBKB,PLCD3,CAMK2D,PLCE1,MAP2K2,MAPK3,PPP3R1,MRAS,ATF4,PLCB1,IRS2,PLCL1,NFKBIB,AKT2,IL4R,ATF3,C3,RRAS,ITPR2,RAC1,PLCL2,PPP3CC,ITPR1,MALT1,NFKB2,ATF2,NFKBID,CBL,CD40,PLCG2,IRS1,ITPR3,PLCB3,PIK3AP1,PIK3CD,CAMK2G,RELA,FYN,PIK3CA,CAMK4,ATF7,ATF5,PDIA3,NFKBIE,ABL1,ATF6,NFKB1,NFATC1,PLCD1,NFAT5,AKT1,NFKBIA,JUN,PPP3CB,CARD10,FOXO3,CREB1,…
P2Y Purigenic Receptor Signaling Pathway	0	1,49E-02	#N/A	51/134 (38%)	0/134 (0%)	44/134 (33%)	39/134 (29%)	PRKACB,RAF1,MAPK1,PIK3R1,ADCY4,RACK1,GNB5,HRAS,KRAS,PIK3R4,GNB1,MYC,GNB4,PLCD3,GNB3,PLCE1,MAP2K2,MAPK3,MRAS,ATF4,PLCB1,IRS2,PLCL1,FRS2,PRKD3,PRKD1,GNG12,ATM,PIK3C2B,AKT2,RRAS,FGFR1,GNG2,CREBBP,CREB3,PLCL2,NFKB2,CREB3L4,CREB5,ATF2,PIK3R3,ADCY9,PTPN11,GAB1,PLCG2,IRS1,PRKCD,PRKACA,GNB2,PLCB3,PIK3CD,OPN1SW,RELA,PIK3CA,PDIA3,P2RY11,NFKB1,PRKAG1,EP300,PLCD1,AKT1,JUN,GNG11,PIK3C3,CREB1,PRKAR1B,AKT3,PRKC…
Actin Nucleation by ARP-WASP Complex	0	1,79E-02	#N/A	30/56 (54%)	0/56 (0%)	22/56 (39%)	4/56 (7%)	DIRAS3,SOS2,ARPC5,WASL,HRAS,KRAS,NCK1,NCK2,ROCK2,ITGA3,PPP1R12B,RHOG,RHOB,BAIAP2,MRAS,ITGA4,RND2,ACTR2,RRAS,RAC1,ITGA5,RHOJ,WASF1,ARPC1A,RHOQ,RND3,CDC42,ARPC2,RHOA,FNBP1,PPP1R12C,ARPC1B,RHOT2,ACTR3,PPP1R12A,RHOT1,RHOD,SOS1,RHOU,ARPC3,VASP,ITGB1,NRAS,RHOC,ARPC5L,GRB2,GNA12,ITGA2,ROCK1,WIPF1,RRAS2,ARPC4
Dopamine-DARPP32 Feedback in cAMP Signaling	0	3,05E-02	1,342	61/164 (37%)	0/164 (0%)	48/164 (29%)	55/164 (34%)	KCNJ2,PPP2CA,ADCY4,PPP2R3B,ATP2A2,PPP1R14B,PPM1J,ATF4,PLCB1,PLCL1,PRKD3,GUCY1B1,PRKD1,GUCY1A1,CREBBP,CREB3,CSNK1D,CACNA1C,PLCL2,ITPR1,CREB5,CACNA1A,ATF2,PPP2R3A,PTPA,PLCG2,PPP2R2B,ITPR3,CREM,PRKACA,PPP2R2A,PDIA3,PPP1R3C,GRIN2D,EP300,GRINA,PLCD1,CREB1,PRKCE,PPP3CA,CSNK1G3,PPP2R5D,GNAQ,ADCY6,PLCG1,PPP2R5A,CALM1 (includes others),GNAI3,CAMKK1,PPP2R5E,PRKACB,GRIN2A,CSNK1G1,PPP2R5B,CSNK1A1,PRKG2,PLCD3…
NGF Signaling	0	8,26E-03	#N/A	50/121 (41%)	0/121 (0%)	50/121 (41%)	21/121 (17%)	RAF1,PIK3R1,SOS2,HRAS,KRAS,MAP3K4,MAP3K10,TRAF4,ATF4,IRS2,FRS2,MAP3K2,ATM,TP53,PIK3C2B,AKT2,RRAS,CREBBP,CREB3,NFKB2,CREB5,RAP1A,ATF2,TRAF6,MAP3K12,GAB1,PLCG2,IRS1,PIK3CD,RPS6KA1,MAPK7,RAP1B,PIK3CA,TRIO,CRK,MAP3K5,EP300,AKT1,PIK3C3,SOS1,CREB1,PIK3R2,RPS6KA2,SMPD3,GRB2,MAPK8,PLCG1,MAP3K8,MAP3K3,MAP2K4,MAP3K11,MAPK1,PDPK1,PIK3R4,ROCK2,IKBKB,RHOG,MAP2K2,SMPD4,MAPK3,MRAS,MAP3K7,MAP3K14,RPS6KB1,FGFR1,M…
Signaling by Rho Family GTPases	0	3,17E-02	1,633	102/252 (40%)	0/252 (0%)	83/252 (33%)	67/252 (27%)	RAF1,MYL6,PIK3R1,MYL5,ARPC5,ARHGEF1,SLC9A1,CLIP1,GNB1,MAP3K10,GNB4,ITGA3,PAK1,PPP1R12B,EZR,BAIAP2,IRS2,GNA13,FRS2,CDH13,GNG12,ATM,ITGA4,RND2,ACTR2,PIK3C2B,ARHGEF4,CFL1,SEPT7,ITGA5,ARHGEF17,NFKB2,DES,PLD1,MYL9,MAP3K12,CDH2,ARPC1A,ACTA2,GAB1,PIP5K1C,ARPC2,IRS1,ARHGEF6,NCF2,MAP3K20,GNB2,ARHGEF18,PIK3CD,PARD3,PIP4K2A,ARHGEF10,ACTG1,ARHGEF9,PIP4K2C,PIK3CA,PPP1R12C,ARPC1B,PTK2B,ARHGEF7,RHOT2,WASF3,GNA1…
RhoGDI Signaling	0	2,82E-02	-1,000	74/177 (42%)	0/177 (0%)	55/177 (31%)	48/177 (27%)	MYL6,MYL5,ARPC5,ARHGEF1,GNB1,GNB4,ITGA3,PAK1,PPP1R12B,EZR,ARHGAP12,GNA13,CDH13,GNG12,ITGA4,RND2,ACTR2,ARHGEF4,CFL1,CREBBP,ITGA5,ARHGEF17,ARHGDIB,ARHGAP5,MYL9,CDH2,ARPC1A,ACTA2,PIP5K1C,ARPC2,ARHGEF6,GNB2,ARHGAP35,ARHGEF18,PIP4K2A,ARHGEF9,ARHGAP1,ACTG1,ARHGEF10,PIP4K2C,PPP1R12C,ARPC1B,ARHGEF7,RHOT2,GNA11,GNA14,CDH11,EP300,ARHGEF19,ACTR3,CDH3,RHOD,RHOU,ARPC3,ARHGEF3,GNG5,GNB1L,PI4KA,MYL12B,MYL12A,IT…
Gap Junction Signaling	0	2,56E-02	#N/A	74/195 (38%)	0/195 (0%)	54/195 (28%)	67/195 (34%)	RAF1,DBN1,TUBA1B,HTR2B,PIK3R1,ADCY4,SOS2,HRAS,KRAS,CAV1,PLCB1,IRS2,PLCL1,FRS2,PRKD3,GUCY1B1,PRKD1,MAP3K2,ATM,PIK3C2B,AKT2,GUCY1A1,RRAS,TUBB2A,CSNK1D,PLCL2,ITPR1,GAB1,ACTA2,NPR3,PLCG2,IRS1,ITPR3,PRKACA,PIK3CD,MAPK7,NPR2,ACTG1,PIK3CA,PDIA3,GRIA1,TUBB2B,PLCD1,AKT1,PIK3C3,SOS1,PRKCE,GRIK2,PIK3R2,CTNNB1,PPP3CA,EGFR,GRB2,TJP1,TUBB4B,CSNK1G3,ACTB,GNAQ,ADCY6,PLCG1,GJC1,GNAI3,NOV,TUBA1A,PRKACB,MAPK1,CSNK1…
Telomerase Signaling	0	2,7E-02	#N/A	44/111 (40%)	0/111 (0%)	45/111 (41%)	22/111 (20%)	RAF1,MAPK1,PPP2CA,PIK3R1,PPP2R5B,SOS2,HRAS,PDPK1,PPP2R3B,KRAS,PIK3R4,HDAC6,MYC,RB1,MAP2K2,ETS2,PPM1J,MAPK3,HDAC11,HDAC7,PPM1L,MRAS,IRS2,FRS2,ATM,ETS1,TP53,PIK3C2B,AKT2,HDAC4,HDAC2,HDAC8,RRAS,FGFR1,DKC1,HDAC5,ELF1,TERF2,PIK3R3,PPP2CB,PPP2R1A,HDAC3,PTPN11,GAB1,PTPA,PPP2R3A,IRS1,PPP2R2B,E2F1,HSP90AA1,TINF2,PIK3CD,ELK3,PIK3CA,PPP2R2A,TERF2IP,ABL1,EGF,PTGES3,SHC1,ELF4,HSP90B1,AKT1,HSP90AB1,SP1,PIK3C3,…
Transcriptional Regulatory Network in Embryonic Stem Cells	0	1,85E-02	#N/A	9/54 (17%)	0/54 (0%)	10/54 (19%)	35/54 (65%)	REST,L1CAM,STAT3,TCF7L1,FOXC1,SET,TRIM24,H3F3A/H3F3B,RIF1,ISL1,HIST4H4,CDYL,KAT6A,MEIS1,GATA6,SKIL,HIST1H4H,ZFHX3,SMARCAD1
eNOS Signaling	0	2,33E-02	#N/A	45/172 (26%)	0/172 (0%)	51/172 (30%)	76/172 (44%)	PRKACB,HSPA14,PRKAB1,PRKAB2,PIK3R1,ADCY4,CHRNB1,HSPA1A/HSPA1B,PDPK1,HSPA5,PIK3R4,VEGFA,HSPA4,CHRM2,NOSIP,CASP9,LPAR2,CAV1,PRKAA1,IRS2,FRS2,PRKD3,PRKD1,GUCY1B1,DNM2,ATM,PIK3C2B,AKT2,GUCY1A1,CASP3,ITPR2,FGFR1,HSPA9,VEGFC,ITPR1,HSPA8,PIK3R3,ADCY9,PTPN11,GAB1,PLCG2,IRS1,PRKCD,ITPR3,PRKACA,GUCY1A2,HSP90AA1,PIK3CD,ESR1,PIK3CA,CAMK4,VEGFB,SLC7A1,CHRM3,PDGFC,HSPA1L,PRKAG1,PGF,BDKRB2,CCNA2,AQP3,HSP90B1,AK…
nNOS Signaling in Neurons	0	2,13E-02	#N/A	14/47 (30%)	0/47 (0%)	13/47 (28%)	20/47 (43%)	GRIN2A,CAMK4,GRIN2D,GRINA,PPP3CB,PPP3R1,PRKCE,DLG4,PRKD3,PRKD1,CAPN10,PPP3CA,PRKCA,CAPN5,NOS1AP,CHP1,PPP3CC,RASD1,PFKM,CALM1 (includes others),CAPNS1,PRKCI,CAPN1,PRKCD,CAPN2,CAPN7,CAPN3
VEGF Family Ligand-Receptor Interactions	0	2,27E-02	#N/A	29/88 (33%)	0/88 (0%)	27/88 (31%)	32/88 (36%)	RAF1,MAPK1,PIK3R1,SOS2,HRAS,KRAS,PIK3R4,VEGFA,MAP2K2,MAPK3,MRAS,IRS2,PRKD3,FRS2,PRKD1,JMJD7-PLA2G4B,PLA2G12A,ATM,PIK3C2B,AKT2,RRAS,FGFR1,VEGFC,PIK3R3,PLA2G6,GAB1,PTPN11,PRKCD,IRS1,PLCG2,PIK3CD,NRP1,PIK3CA,VEGFB,PGF,SHC1,AKT1,PIK3C3,SOS1,PRKCE,AKT3,PIK3R2,MAP2K1,PRKCA,NRAS,PIK3C2A,FLT1,NRP2,GRB2,PLA2G4C,PLCG1,FOS,PLA2G4A,PRKCI,RRAS2,PIK3CB
Ephrin A Signaling	0	1,67E-02	#N/A	19/60 (32%)	0/60 (0%)	19/60 (32%)	22/60 (37%)	FYN,PIK3CA,PIK3R1,EPHA4,PIK3R4,BCAR1,LIMK1,PTK2,ROCK2,PAK1,CFL2,EFNA5,PIK3C3,IRS2,PIK3R2,FRS2,ATM,VAV2,EPHA7,PIK3C2B,PIK3C2A,CFL1,GRB2,FGFR1,RAC1,EFNA4,ROCK1,PIK3R3,GAB1,PTPN11,CDC42,RHOA,IRS1,ADAM10,EPHA5,PIK3CB,PIK3CD,EPHA2
Ephrin B Signaling	0	2,74E-02	#N/A	37/73 (51%)	0/73 (0%)	25/73 (34%)	11/73 (15%)	RAC2,MAPK1,ITSN1,EPHB2,AXIN1,RACK1,GNB5,CXCL12,HRAS,ACP1,LIMK1,PTK2,GNB1,ROCK2,NCK2,GNB4,PAK1,EPHB1,GNB3,CFL2,MAPK3,MRAS,GNA13,EFNB3,GNG12,CFL1,KALRN,GNG2,RAC1,GNAZ,RAC3,CBL,CDC42,RHOA,GNAO1,GNB2,RGS3,GNA11,GNA14,HNRNPK,EPHB6,EFNB2,GNG11,EFNB1,ITSN2,GNG5,CTNNB1,GNB1L,GNG4,VAV2,PXN,EPHB4,GNAS,GNA12,GNAQ,GNAI1,GNAI2,ROCK1,GNAI3,ABI1,CAP1,EPHB3
ErbB2-ErbB3 Signaling	0	2,9E-02	#N/A	27/69 (39%)	0/69 (0%)	28/69 (41%)	14/69 (20%)	RAF1,MAPK1,BAD,PIK3R1,SOS2,HRAS,PDPK1,GSK3A,KRAS,PIK3R4,CCND1,PTEN,MYC,MAP2K2,MAPK3,MRAS,IRS2,GSK3B,FRS2,ATM,PIK3C2B,STAT5A,RRAS,FGFR1,TYK2,NRG4,STAT3,PIK3R3,GAB1,PTPN11,IRS1,ETV4,PIK3CD,PIK3CA,NRG1,SHC1,JUN,AKT1,SP1,PIK3C3,SOS1,ERBB2,PIK3R2,STAT5B,MAP2K1,NRAS,PIK3C2A,GRB2,ERBB3,RRAS2,FOXO1,PIK3CB,CDKN1B,JAK3,ELK1
ErbB4 Signaling	0	2,78E-02	#N/A	27/72 (38%)	0/72 (0%)	25/72 (35%)	20/72 (28%)	RAF1,MAPK1,PIK3R1,SOS2,HRAS,NCSTN,PDPK1,KRAS,PIK3R4,MAP2K2,MAPK3,MRAS,IRS2,PRKD3,FRS2,PRKD1,ATM,PIK3C2B,YAP1,RRAS,FGFR1,NRG4,PIK3R3,GAB1,PTPN11,PRKCD,IRS1,APH1A,PLCG2,APH1B,PIK3CD,ADAM17,PIK3CA,PSENEN,PSEN2,NRG1,SHC1,AKT1,PIK3C3,SOS1,PRKCE,PIK3R2,MAP2K1,PRKCA,NRAS,PIK3C2A,GRB2,PLCG1,PRKCI,RRAS2,PIK3CB,PSEN1
Netrin Signaling	0	3,08E-02	#N/A	24/65 (37%)	0/65 (0%)	14/65 (22%)	27/65 (42%)	PRKACB,CACNA1I,RAC2,NFATC3,UNC5B,CACNA1H,CACNB3,NCK1,ABLIM1,PRKAG1,NTN1,NFATC1,ENAH,NCK2,NFAT5,PPP3CB,PPP3R1,ABLIM3,RYR3,PRKAR1B,CACNG8,PPP3CA,CACNB1,CHP1,RAC1,PRKAR2A,CACNA1C,PPP3CC,NFATC4,RAC3,CACNA1A,PRKAR2B,PRKG1,CACNA2D1,PRKACA,PRKAG2,NFATC2,PRKAR1A
tRNA Splicing	0	2,38E-02	#N/A	18/42 (43%)	0/42 (0%)	9/42 (21%)	15/42 (36%)	SMPDL3A,NAPEPLD,GDPD1,PDE7A,PDE12,PDE3A,PDE4A,TRPT1,PLD6,PDE4B,PDE1A,PDE1C,MPPE1,PDE8A,TSEN15,PDE7B,TSEN34,GDE1,TSEN54,TDP2,PDE5A,PDE8B,PDE4D,TSEN2,APEX1,FICD,PDE6D
D-myo-inositol-5-phosphate Metabolism	0	1,24E-02	#N/A	68/161 (42%)	0/161 (0%)	50/161 (31%)	43/161 (27%)	MINPP1,DUSP8,MTMR9,PPFIA3,ACP1,NUDT14,ACP5,PPP4C,PPP1R14B,ATP1A1,PLCB1,DUSP11,PRUNE1,DUSP12,RNGTT,PIP4P1,PPTC7,PLPP6,PTPRH,MTMR4,INPP5F,PIP4P2,PPP2R3A,PTPA,PLCG2,PPM1H,DUSP23,PIP4K2A,PIP4K2C,NUDT1,PPP1R12C,PTPN2,PTPN13,NUDT9,NT5C,STYX,PPM1K,OCRL,PTPN12,DUSP2,UBLCP1,PLCD1,MTMR6,DUSP5,PTPRJ,INPP5B,PPP3CA,WBP11,PPFIA1,PLPP7,PPP1R8,PPP2R5D,DOT1L,PLCG1,PPP4R1,PPP2R5A,NUDT5,TNS3,NUDT16,PPP2R5E,PPFIA4,S…
Melatonin Degradation I	0	3,08E-02	#N/A	7/65 (11%)	0/65 (0%)	4/65 (6%)	54/65 (83%)	LARGE1,POR,EXT2,CYP2U1,SULT1A3/SULT1A4,CYP2J2,CSGALNACT1,B3GAT3,CYP1B1,B4GAT1,CYP2S1
Phospholipases	0	3,23E-02	#N/A	24/62 (39%)	0/62 (0%)	11/62 (18%)	27/62 (44%)	PAFAH1B2,PLD2,NAPEPLD,LIPC,PDIA3,PLA2R1,PLCD1,HMOX1,PLCD3,PLCE1,LCAT,PLB1,PLCB1,PNPLA3,LIPG,PLCL1,PLCD4,PLA2G12A,PNPLA8,PLA2G16,PLD3,ABHD3,PLA2G4C,PLCG1,PLCL2,PLD6,PLD1,PLA2G6,PLA2G4A,PLCB4,PLCG2,RARRES3,PLCB3,PAFAH1B1,PAFAH1B3
tRNA Charging	0	2,56E-02	#N/A	22/39 (56%)	0/39 (0%)	16/39 (41%)	1/39 (3%)	CARS,GARS,HARS,DARS2,NARS2,QARS,FARSB,NARS,LARS,PARS2,TARS2,FARS2,KARS,DARS,EARS2,SARS2,VARS,SARS,IARS,RARS2,IARS2,TARSL2,CARS2,MARS2,LARS2,TARS,HARS2,MARS,EPRS,FARSA,WARS2,WARS,YARS2,RARS,YARS,VARS2,AARS2,AARS
D-myo-inositol (1,4,5,6)-Tetrakisphosphate Biosynthesis	0	1,4E-02	#N/A	58/143 (41%)	0/143 (0%)	48/143 (34%)	37/143 (26%)	MINPP1,DUSP8,MTMR9,PPFIA3,ACP1,NUDT14,ACP5,PPP4C,PPP1R14B,ATP1A1,IPMK,DUSP11,PRUNE1,DUSP12,RNGTT,PPTC7,PLPP6,PTPRH,MTMR4,INPP5F,PPP2R3A,PTPA,PPM1H,DUSP23,NUDT1,PPP1R12C,PTPN2,PTPN13,NUDT9,NT5C,STYX,PPM1K,OCRL,PTPN12,DUSP2,UBLCP1,MTMR6,DUSP5,PTPRJ,INPP5B,PPP3CA,PPFIA1,WBP11,PLPP7,PPP1R8,PPP2R5D,DOT1L,PPP4R1,PPP2R5A,NUDT5,TNS3,NUDT16,PPP2R5E,PPFIA4,SOCS3,PTPN23,EPHX2,PPFIBP2,PPP2R5B,PIKFYVE,IGBP1,S…
Nicotine Degradation II	0	3,08E-02	#N/A	9/65 (14%)	0/65 (0%)	5/65 (8%)	51/65 (78%)	CYP2U1,CSGALNACT1,FMO5,CYP1B1,B4GAT1,LARGE1,POR,EXT2,CYP2J2,FMO1,B3GAT3,AOX1,FMO4,CYP2S1
Superpathway of Inositol Phosphate Compounds	0	2,54E-02	2,449	100/236 (42%)	0/236 (0%)	69/236 (29%)	67/236 (28%)	MINPP1,DUSP8,MTMR9,PIK3R1,PPFIA3,ACP1,NUDT14,ACP5,PPP4C,PPP1R14B,ATP1A1,IPMK,ITPKB,PLCB1,DUSP11,PRUNE1,IRS2,DUSP12,RNGTT,FRS2,ATM,PDGFRB,PIK3C2B,PIP4P1,PPTC7,PLPP6,MET,SYNJ2,PTPRH,MTMR4,PI4K2A,GAB1,INPP5F,PIP4P2,PTPA,PIP5K1C,PPP2R3A,IRS1,PLCG2,PPM1H,ITPKC,DUSP23,PIK3CD,PIP4K2A,PIP4K2C,NUDT1,FYN,PIK3CA,PPP1R12C,PTPN2,PTPN13,NUDT9,NT5C,STYX,INPP5A,PPM1K,PTPN12,OCRL,UBLCP1,DUSP2,PLCD1,MTMR6,DUSP5,PT…
D-myo-inositol (3,4,5,6)-tetrakisphosphate Biosynthesis	0	1,4E-02	#N/A	58/143 (41%)	0/143 (0%)	48/143 (34%)	37/143 (26%)	MINPP1,DUSP8,MTMR9,PPFIA3,ACP1,NUDT14,ACP5,PPP4C,PPP1R14B,ATP1A1,IPMK,DUSP11,PRUNE1,DUSP12,RNGTT,PPTC7,PLPP6,PTPRH,MTMR4,INPP5F,PPP2R3A,PTPA,PPM1H,DUSP23,NUDT1,PPP1R12C,PTPN2,PTPN13,NUDT9,NT5C,STYX,PPM1K,OCRL,PTPN12,DUSP2,UBLCP1,MTMR6,DUSP5,PTPRJ,INPP5B,PPP3CA,PPFIA1,WBP11,PLPP7,PPP1R8,PPP2R5D,DOT1L,PPP4R1,PPP2R5A,NUDT5,TNS3,NUDT16,PPP2R5E,PPFIA4,SOCS3,PTPN23,EPHX2,PPFIBP2,PPP2R5B,PIKFYVE,IGBP1,S…
3-phosphoinositide Degradation	0	1,27E-02	#N/A	70/157 (45%)	0/157 (0%)	49/157 (31%)	38/157 (24%)	MINPP1,DUSP8,MTMR9,PPFIA3,ACP1,NUDT14,ACP5,PPP4C,PPP1R14B,ATP1A1,DUSP11,PRUNE1,DUSP12,RNGTT,PIP4P1,PPTC7,PLPP6,SYNJ2,PTPRH,MTMR4,INPP4B,INPP5F,PIP4P2,PPP2R3A,PTPA,PPM1H,DUSP23,NUDT1,PPP1R12C,PTPN2,PTPN13,NUDT9,MTMR1,NT5C,STYX,PPM1K,PTPN12,OCRL,DUSP2,UBLCP1,MTMR6,DUSP5,PTPRJ,INPP5B,MTM1,PPP3CA,MTMR3,WBP11,PPFIA1,PLPP7,PPP1R8,INPP5E,PPP2R5D,DOT1L,PPP4R1,PPP2R5A,NUDT5,TNS3,NUDT16,PPP2R5E,PPFIA4,SOCS…
3-phosphoinositide Biosynthesis	0	2,49E-02	2,236	79/201 (39%)	0/201 (0%)	63/201 (31%)	59/201 (29%)	MINPP1,DUSP8,MTMR9,PIK3R1,PPFIA3,ACP1,NUDT14,ACP5,PPP4C,PPP1R14B,ATP1A1,DUSP11,PRUNE1,IRS2,DUSP12,RNGTT,FRS2,ATM,PDGFRB,PIK3C2B,PPTC7,PLPP6,MET,PTPRH,MTMR4,PI4K2A,GAB1,INPP5F,PPP2R3A,PTPA,PIP5K1C,IRS1,PPM1H,DUSP23,PIK3CD,PIP4K2A,PIP4K2C,NUDT1,FYN,PIK3CA,PPP1R12C,PTPN2,PTPN13,NUDT9,NT5C,STYX,PPM1K,PTPN12,OCRL,UBLCP1,DUSP2,MTMR6,DUSP5,PTPRJ,INPP5B,PIK3C3,PDGFRA,PIK3R2,PI4K2B,PI4KA,PPP3CA,EGFR,WBP11…
Stearate Biosynthesis I (Animals)	0	2,27E-02	#N/A	14/44 (32%)	0/44 (0%)	15/44 (34%)	15/44 (34%)	PORCN,GNPAT,ACOT7,SLC27A4,SLC27A5,FASN,ACSL5,ZADH2,ACOT1,ACSL4,ACOT8,MBOAT7,THEM4,BDH2,ACSL3,LPCAT4,ELOVL1,ELOVL6,ACOT2,FAM213B,SRD5A3,DHCR24,PPT1,DBT,ELOVL2,SLC27A1,SLC27A3,ACOT9,ACSL1
Fatty Acid β-oxidation I	0	3,12E-02	#N/A	16/32 (50%)	0/32 (0%)	7/32 (22%)	9/32 (28%)	HSD17B10,ACSL3,ECHS1,ACAA1,ACAA2,SLC27A4,ECI1,SLC27A5,SCP2,ECI2,ACSL5,AUH,HADHB,ACSL4,SLC27A1,SLC27A3,IVD,EHHADH,HSD17B4,ACADM,ACSL1,HADHA,HADH
Antioxidant Action of Vitamin C	0	2,78E-02	#N/A	43/108 (40%)	0/108 (0%)	27/108 (25%)	38/108 (35%)	MAP2K4,PLD2,MAPK1,PLA2R1,MAPK13,PLCD3,IKBKB,PLCE1,LCAT,MAPK3,PLCB1,TXN,NFKBIB,PLCL1,PLA2G12A,SLC2A5,STAT5A,PLD3,SLC2A1,PLCL2,NFKB2,MAPK12,SLC23A3,TXNRD1,PLD1,PLA2G6,NFKBID,PLCG2,MAPK10,RARRES3,PLCB3,NXN,TXNRD2,PAFAH1B2,RELA,NAPEPLD,PDIA3,NFKBIE,JAK2,NFKB1,MAPK11,GLRX,SLC2A3,PLCD1,HMOX1,SLC23A2,NFKBIA,SELENOT,PLB1,PNPLA3,CHUK,STAT5B,PLCD4,PLA2G16,PNPLA8,ABHD3,PLA2G4C,MAPK8,PLCG1,MAPK9,PLD6,GSTO1,T…
Gαi Signaling	0	8,33E-03	#N/A	43/120 (36%)	0/120 (0%)	25/120 (21%)	52/120 (43%)	PRKACB,RAF1,MAPK1,ADCY4,RACK1,SOS2,GNB5,HRAS,KRAS,GNB1,CHRM2,GNB4,LTB4R,GNB3,MAPK3,RGS10,CAV1,MRAS,RGS14,RALGDS,GNG12,RRAS,GNG2,RALB,RGS4,STAT3,RAP1A,S1PR3,ADCY9,ADRA2A,NPR3,PRKACA,GNB2,AGTR1,OPN1SW,GPR17,RALA,PTGER3,RGS12,PRKAG1,OPRL1,SHC1,GNG11,SOS1,PRKAR1B,ADORA1,GNG5,GNB1L,GNG4,SRC,GNAS,NRAS,GRB2,ADCY3,PRKAR2A,ADCY6,GNAI1,GABBR1,GNAI2,GNAI3,GABBR2,PRKAR2B,RRAS2,LPAR1,S1PR1,PRKAG2,ADCY7,PRKAR1A
Gαq Signaling	0	1,86E-02	#N/A	61/161 (38%)	0/161 (0%)	53/161 (33%)	47/161 (29%)	RAF1,PLD2,HTR2B,PIK3R1,GNB1,GNB4,HRH1,GYS1,PLCB1,IRS2,NFKBIB,FRS2,PRKD3,PRKD1,GNG12,ATM,RND2,PIK3C2B,AKT2,PLD3,ITPR1,NFKB2,PLD1,ADRA1D,GAB1,PLCG2,IRS1,ITPR3,GNB2,PIK3CD,NAPEPLD,PIK3CA,PTK2B,RHOT2,GNA11,GNA14,AKT1,RHOD,PIK3C3,RHOU,PRKCE,PIK3R2,GNG5,GNB1L,PPP3CA,GNG4,RGS2,RHOC,GRB2,CSK,GNAQ,PLCG1,PLD6,CALM1 (includes others),MAPK1,GRK2,NFATC3,DIRAS3,RACK1,GNB5,PIK3R4,ROCK2,IKBKB,RHOG,GNB3,MAP2K2,RH…
PEDF Signaling	0	1,15E-02	#N/A	36/87 (41%)	0/87 (0%)	35/87 (40%)	16/87 (18%)	RAF1,MAPK1,PIK3R1,SRF,HRAS,KRAS,MAPK13,PIK3R4,ROCK2,IKBKB,SOD2,MAPK3,MRAS,IRS2,NFKBIB,FRS2,ATM,TP53,PIK3C2B,AKT2,RRAS,FGFR1,RAC1,ZEB1,NFKB2,MAPK12,PIK3R3,BCL2L1,NFKBID,GAB1,PTPN11,RHOA,IRS1,PIK3CD,CFLAR,TCF7,RELA,TCF4,PIK3CA,GDNF,BDNF,NFKBIE,NFKB1,NGF,MAPK11,FAS,BCL2,TCF12,NFKBIA,AKT1,PIK3C3,AKT3,CHUK,PIK3R2,CASP8,PPARG,ARHGAP22,NRAS,WASF2,PIK3C2A,GRB2,SERPINF1,TCF7L1,PNPLA2,ROCK1,RRAS2,MAPK14,PI…
Regulation of the Epithelial-Mesenchymal Transition Pathway	0	2,65E-02	#N/A	67/189 (35%)	0/189 (0%)	63/189 (33%)	59/189 (31%)	RAF1,TGFBR1,AXIN1,PIK3R1,SOS2,NCSTN,HRAS,KRAS,PARD6G,BCL9,MAML1,PYGO1,IRS2,FRS2,WNT5B,ATM,PDGFRB,ETS1,SMAD2,PIK3C2B,AKT2,JAG2,TWIST2,RRAS,SNAI1,MMP2,NFKB2,STAT3,ZEB1,TCF3,MET,PYGO2,CDH2,DVL2,ARAF,GAB1,APH1A,IRS1,APH1B,MAP2K3,PIK3CD,PDGFD,NOTCH1,MAP2K6,PIK3CA,ADAM17,TCF4,SNAI2,PSENEN,FGF2,TWIST1,PSEN2,FZD1,JAK2,SMURF1,NOTCH2,AKT1,PIK3C3,SOS1,PIK3R2,CTNNB1,FGF7,EGFR,GRB2,EGR1,ZEB2,RBPJ,FGF11,DVL3,J…
Sperm Motility	0	3,15E-02	0,000	38/127 (30%)	0/127 (0%)	31/127 (24%)	58/127 (46%)	PRKACB,MAP3K11,TWF1,PLA2R1,CACNA1H,PRKG2,PTK2,PLCD3,TXK,PLCE1,LCAT,MRAS,PLCB1,PLCL1,PRKD3,PRKD1,GUCY1B1,PLA2G12A,SLC9A5,GUCY1A1,ITPR2,PLCL2,ITPR1,PDE4B,PDE1C,PLA2G6,PLCG2,PRKCD,ITPR3,PRKACA,GUCY1A2,RARRES3,PLCB3,PAFAH1B2,CAMK4,PTK2B,PDIA3,ZP3,PDE4A,PDE1A,PRKAG1,PLCD1,PLB1,PRKAR1B,PRKCE,PNPLA3,PDE4D,LTK,PLCD4,PRKCA,PTK7,PLA2G16,PNPLA8,GNAS,ABHD3,SLC12A2,PLA2G4C,PRKAR2A,PLCG1,PLA2G4A,CALM1 (include…
UVB-Induced MAPK Signaling	0	1,52E-02	#N/A	23/66 (35%)	0/66 (0%)	25/66 (38%)	18/66 (27%)	MAP2K4,PIK3CA,MAPK1,BAD,PIK3R1,RPS6KA3,MAPK13,PIK3R4,MAPK11,EIF4E,EIF4EBP1,MTOR,AKT1,JUN,MAPK3,PIK3C3,PRKCE,IRS2,PIK3R2,PRKD3,MAP2K1,FRS2,PRKD1,PRKCA,ATM,EGFR,TP53,PIK3C2B,RPS6KB1,PIK3C2A,GRB2,FGFR1,MAPK8,MAPK9,RPS6KA5,MAPK12,PIK3R3,FOS,H3F3A/H3F3B,MAPK14,PRKCI,GAB1,PTPN11,PRKCD,IRS1,MAPK10,PIK3CB,PIK3CD
Oxidative Phosphorylation	0	1,83E-02	#N/A	78/109 (72%)	0/109 (0%)	19/109 (17%)	12/109 (11%)	NDUFA9,COX8A,NDUFB5,NDUFB8,MT-CO2,NDUFA1,NDUFB3,NDUFS1,ATP5PB,ATP5MC3,ATP5PF,NDUFS7,SURF1,ATP5PO,COX7A1,NDUFS5,NDUFB11,UQCRC2,NDUFB7,MT-ND3,NDUFB2,NDUFA4,ATP5MC1,ATP5PD,COX6A1,COX6C,UQCRH,COX5B,ATP5S,NDUFB9,MT-CYB,ATP5MF,MT-CO3,ATPAF1,NDUFAB1,COX4I1,NDUFS4,SDHA,MT-ND4,UQCRB,VPS9D1,MT-ND1,NDUFA11,UQCR10,COX7A2,CYCS,UQCRQ,ATP5F1D,ATP5MG,NDUFB10,NDUFA5,NDUFS6,UQCRFS1,NDUFA10,MT-ND2,NDUFA8,ATP5MC2,AT…
Adipogenesis pathway	0	2,24E-02	#N/A	46/134 (34%)	0/134 (0%)	59/134 (44%)	29/134 (22%)	BMP4,MNAT1,RB1,EGR2,LPIN1,HDAC7,TBL1XR1,KAT2A,TP53,ATG5,ATG7,KAT7,CDK7,RUNX1T1,ERCC3,KAT6A,GTF2H1,RPS6KA1,TCF7,PER2,DDIT3,FGF2,SAP30L,SIN3B,RBBP7,CEBPD,BMPR2,FZD1,KAT2B,AKT1,CTBP2,SETDB1,CTNNB1,GTF2H3,TNFRSF1A,XBP1,SIN3A,NR1D2,KAT6B,SREBF1,SOX9,FZD7,DGKD,SMAD3,NR2F2,FBXW7,HDAC6,CTBP1,FOXC2,TGFB1,HDAC11,EZH2,SMAD1,FZD2,SAP18,RPS6KB1,HDAC4,SMAD9,HDAC2,HDAC8,FGFR1,SAP30,ERCC2,NOCT,HDAC5,HDAC3,KDM1A,…
Wnt/Ca+ pathway	0	3,17E-02	#N/A	26/63 (41%)	0/63 (0%)	21/63 (33%)	16/63 (25%)	RELA,PDIA3,NFATC3,AXIN1,FZD1,NFKB1,NFATC1,EP300,PLCD1,PLCD3,PLCE1,NFAT5,CREB1,SMO,ATF4,PLCB1,GSK3B,PLCL1,FZD2,PLCD4,PPP3CA,WNT5B,PRKCA,DVL1,CREB3,CREBBP,PLCG1,PLCL2,CREB3L4,NFKB2,NFATC4,CREB5,ROR1,ATF2,FZD8,PLCB4,DVL2,FZD4,PLCG2,FZD6,NFATC2,PLCB3,FZD5,DVL3,FZD7,WNT5A,PDE6D
Estrogen Receptor Signaling	0	7,81E-03	#N/A	48/128 (38%)	0/128 (0%)	62/128 (48%)	18/128 (14%)	MED13,RAF1,TAF11,POLR2F,SOS2,HRAS,KRAS,MNAT1,THRAP3,MED21,MED16,POLR2I,RRAS,MED1,CDK7,CREBBP,GTF2F1,MED12,TAF9B,TAF4B,TAF5,ERCC3,SPEN,MED31,GTF2H1,MED13L,POLR2J,SMARCA4,G6PC3,EP300,KAT2B,NCOA2,CTBP2,SOS1,NCOR1,TAF3,GTF2H3,POLR2J2/POLR2J3,PRKDC,SRA1,MED20,GRB2,MED30,HNRNPD,MED27,GTF2E1,TRRAP,NRIP1,NCOR2,MED4,PPARGC1A,POLR2D,MAPK1,TAF10,TAF13,CTBP1,DDX5,CDK8,MED17,MAP2K2,RUNX2,MAPK3,MRAS,POLR2L,PEL…
SAPK/JNK Signaling	0	2,88E-02	#N/A	41/104 (39%)	0/104 (0%)	41/104 (39%)	22/104 (21%)	MAP2K4,RAC2,MAP3K11,DUSP8,NFATC3,PIK3R1,SOS2,HRAS,KRAS,MAP3K4,PIK3R4,GNB1,MAP3K10,GNB3,MAP3K7,MRAS,IRS2,GNA13,FRS2,TAB1,MAP3K2,ATM,TP53,PIK3C2B,RRAS,MAP3K13,FGFR1,CRKL,GNG2,MAPK8IP2,RAC1,MAPK12,MAPK8IP3,RAC3,MAPK8IP1,ATF2,PIK3R3,MAP4K3,DAXX,MAP3K12,PTPN11,GAB1,CDC42,IRS1,MAP3K20,MAPK10,PIK3CD,DUSP4,MAP4K5,PIK3CA,CRK,MAP3K5,NFATC1,HNRNPK,SHC1,TRADD,GNG11,JUN,GADD45A,PIK3C3,DUSP10,SOS1,PIK3R2,GNG5,…
PTEN Signaling	0	1,68E-02	#N/A	53/119 (45%)	0/119 (0%)	44/119 (37%)	22/119 (18%)	RAC2,RAF1,FOXO4,CSNK2A1,TGFBR1,MAPK1,YWHAH,BAD,PIK3R1,TGFBR3,SOS2,PDPK1,HRAS,KRAS,GSK3A,CCND1,PTEN,TGFBR2,PTK2,IKBKB,ITGA3,CASP9,MAP2K2,MAPK3,MRAS,GSK3B,ITGA4,PDGFRB,RPS6KB1,AKT2,CASP3,SHARPIN,RRAS,FGFR1,RAC1,ITGA5,PREX2,NFKB2,RAC3,DDR1,PIK3R3,SYNJ2,BCL2L1,CBL,INPP5F,CDC42,PIK3CD,INSR,INPP5K,FGFRL1,MAGI3,MAST2,RELA,PIK3CA,ILK,BMPR2,INPPL1,NFKB1,BCAR1,OCRL,BCL2,SHC1,AKT1,BMPR1A,INPP5B,FOXO3,SOS1,P…
IL-2 Signaling	0	3,12E-02	#N/A	24/64 (38%)	0/64 (0%)	24/64 (38%)	16/64 (25%)	SOCS1,RAF1,CSNK2A1,PIK3CA,JAK1,MAPK1,PTK2B,PIK3R1,SOS2,HRAS,KRAS,PIK3R4,SHC1,AKT1,JUN,MAP2K2,MAPK3,PIK3C3,SOS1,MRAS,AKT3,IRS2,PIK3R2,CSNK2B,STAT5B,MAP2K1,FRS2,ATM,PIK3C2B,STAT5A,AKT2,NRAS,PIK3C2A,RRAS,GRB2,FGFR1,MAPK8,PIK3R3,CSNK2A2,FOS,RRAS2,GAB1,PTPN11,IRS1,PIK3CB,PIK3CD,JAK3,ELK1
FGF Signaling	0	2,2E-02	#N/A	30/91 (33%)	0/91 (0%)	32/91 (35%)	29/91 (32%)	RAF1,MAPK1,PIK3R1,SOS2,HRAS,MAPK13,PIK3R4,MAPK3,ATF4,IRS2,FRS2,ATM,PIK3C2B,AKT2,CRKL,FGFR1,CREB3,CREBBP,RAC1,CREB3L4,STAT3,ITPR1,CREB5,MAPK12,ATF2,PIK3R3,MET,GAB1,PTPN11,IRS1,PIK3CD,MAP2K3,FGFRL1,FGF5,MAP2K6,PIK3CA,FGF2,CRK,MAP3K5,MAPK11,EP300,AKT1,PIK3C3,HGF,SOS1,CREB1,AKT3,PIK3R2,MAPKAPK2,FGF7,MAP2K1,PRKCA,PIK3C2A,GRB2,MAP3K1,MAPK8,PLCG1,RPS6KA5,FGF1,MAPK14,FGF11,PIK3CB
GABA Receptor Signaling	0	3,16E-02	#N/A	23/95 (24%)	0/95 (0%)	16/95 (17%)	56/95 (59%)	CACNA1I,AP2A1,UBQLN1,ABAT,ADCY4,AP2B1,CACNA1H,CACNB3,AP1B1,GPHN,KCNN2,AP2A2,NSF,AP1G2,GPR37,UBA52,MRAS,CACNG8,ALDH5A1,AP2M1,UBB,CACNB1,GNAS,ADCY3,ADCY6,CACNA1C,GABBR1,AP2S1,ALDH9A1,GABRE,CACNA1A,DNM1,ADCY9,GABBR2,CACNA2D1,RPS27A,GABARAP,UBC,ADCY7
B Cell Receptor Signaling	0	1,04E-02	#N/A	66/192 (34%)	0/192 (0%)	72/192 (38%)	54/192 (28%)	RAP2B,RAC2,RAF1,PIK3R1,SOS2,HRAS,KRAS,GSK3A,MAP3K4,MAPK13,MAP3K10,ATF4,IRS2,NFKBIB,FRS2,MAP3K2,ATM,ETS1,PIK3C2B,AKT2,CFL1,RRAS,CREBBP,CREB3,NFKB2,TCF3,CREB5,RAP1A,ATF2,SYNJ2,MAP3K12,GAB1,INPP5F,IRS1,PLCG2,MAP2K3,PIK3CD,CAMK2G,MAP2K6,RAP1B,RAP2A,PIK3CA,PTK2B,POU2F2,MAP3K5,OCRL,EP300,MTOR,AKT1,JUN,CARD10,INPP5B,PIK3C3,CREB1,SOS1,PIK3R2,PPP3CA,GRB2,EGR1,CSK,MAPK8,CALM1 (includes others),BCL10,LYN,MA…
Insulin Receptor Signaling	0	2,13E-02	#N/A	66/141 (47%)	0/141 (0%)	42/141 (30%)	33/141 (23%)	RAPGEF1,RAF1,SGK1,PIK3R1,SOS2,HRAS,GSK3A,KRAS,NCK1,PPP1R14B,GYS1,TSC2,IRS2,FRS2,ATM,PIK3C2B,AKT2,RRAS,CRKL,VAMP2,SYNJ2,INPP5F,GAB1,IRS1,PRKACA,PIK3CD,TSC1,FYN,PIK3CA,EIF2B4,TRIP10,PPP1R3C,CRK,JAK2,OCRL,EIF2B2,EIF4E,EIF4EBP1,MTOR,AKT1,INPP5B,PIK3C3,SOS1,PIK3R2,GRB2,MAPK8,ACLY,EIF2B1,PRKACB,FOXO4,SOCS3,JAK1,MAPK1,BAD,PDPK1,LIPE,PIK3R4,PTEN,MAP2K2,PPP1R7,MAPK3,MRAS,GSK3B,PPP1CA,RPS6KB1,FGFR1,EIF2B3,…
Chemokine Signaling	0	2,82E-02	#N/A	32/71 (45%)	0/71 (0%)	20/71 (28%)	19/71 (27%)	RAF1,MPRIP,CAMK1,CAMK1D,MAPK1,CXCL12,HRAS,KRAS,LIMK2,MAPK13,LIMK1,PTK2,ROCK2,PPP1R12B,CAMK2D,MAP2K2,MAPK3,MRAS,PLCB1,CFL1,RRAS,MAPK12,PLCG2,RHOA,PLCB3,OPN1SW,CAMK2G,CAMK4,PTK2B,PPP1CB,MAPK11,JUN,PPP1R12A,CCL2,CAMK1G,MAP2K1,PRKCA,SRC,NRAS,GNAI1,GNAQ,MAPK8,PLCG1,CCL11,GNAI2,GNAI3,FOS,CALM1 (includes others),PLCB4,MAPK14,RRAS2,CCL7
Neurotrophin/TRK Signaling	0	1,3E-02	#N/A	32/77 (42%)	0/77 (0%)	28/77 (36%)	17/77 (22%)	MAP2K4,RAF1,MAPK1,PIK3R1,SOS2,HRAS,PDPK1,KRAS,PIK3R4,MAP2K2,MAPK3,MRAS,ATF4,IRS2,FRS2,ATM,PIK3C2B,RRAS,FGFR1,CREB3,CREBBP,CREB3L4,CREB5,ATF2,PIK3R3,GAB1,PTPN11,CDC42,IRS1,PIK3CD,MAP2K3,RPS6KA1,MAP2K5,MAP2K6,NTF3,PIK3CA,BDNF,MAP3K5,NGF,EP300,SHC1,JUN,AKT1,PIK3C3,SOS1,CREB1,PIK3R2,MAP2K1,MAP2K7,NRAS,PIK3C2A,SPRY1,GRB2,MAPK8,PLCG1,FOS,NTRK2,RRAS2,SPRY2,PIK3CB
Integrin Signaling	0	3,2E-02	1,134	103/219 (47%)	0/219 (0%)	66/219 (30%)	50/219 (23%)	RAP2B,RAC2,RAF1,RAPGEF1,PIK3R1,MYL5,ARPC5,SOS2,ITGA8,HRAS,KRAS,NCK1,ITGAE,NCK2,TSPAN3,ITGA3,PAK1,PPP1R12B,ARF4,CAV1,IRS2,ITGB4,FRS2,ITGB5,ATM,ITGA4,CAPN5,RND2,ACTR2,PIK3C2B,AKT2,RRAS,CRKL,RALB,ITGA6,TSPAN2,ITGA5,TNK2,RAP1A,MYL9,ARHGAP5,DOCK1,ARPC1A,GAB1,ACTA2,IRS1,ARPC2,CAPN1,PLCG2,ZYX,ITGA1,PIK3CD,CAPN7,TSPAN6,ACTG1,ITGA7,RAP1B,RAP2A,FYN,PIK3CA,RALA,ARPC1B,ARHGEF7,RHOT2,ILK,CRK,ITGB8,ARF6,ACTR3,…
PPAR Signaling	0	3,16E-02	#N/A	34/95 (36%)	0/95 (0%)	37/95 (39%)	24/95 (25%)	PPARA,RAF1,MAPK1,SOS2,HRAS,KRAS,NR2F1,IKBKB,MAP2K2,MAPK3,MAP3K7,MRAS,NFKBIB,IL1RAP,TAB1,PDGFRB,TNFRSF11B,MAP3K14,STAT5A,RRAS,MED1,CREBBP,NR1H3,SNW1,NFKB2,TRAF6,IL33,NFKBID,NCOA1,HSP90AA1,INSR,RXRA,PDGFD,RELA,IL1A,PDGFA,NFKBIE,NFKB1,PDGFC,EP300,SHC1,HSP90B1,NFKBIA,JUN,HSP90AB1,SOS1,PDGFRA,NCOR1,CHUK,TNFRSF1B,STAT5B,MAP2K1,CITED2,PPARG,SRA1,NRAS,TNFRSF1A,PPARD,GRB2,IL1R1,AIP,FOS,TRAF2,RRAS2,IL1B,PT…
cAMP-mediated signaling	0	2,63E-02	1,000	61/228 (27%)	0/228 (0%)	55/228 (24%)	112/228 (49%)	RAF1,CAMK1,ADCY4,AKAP9,CHRM2,LAMTOR3,LTB4R,RGS10,HTR7,ATF4,TDP2,ADORA2B,PKIA,APEX1,GRK4,CREBBP,CREB3,STAT3,CREB5,RAP1A,ATF2,PDE1C,S1PR3,PDE8A,AKAP13,NPR3,CREM,PRKACA,DUSP4,RPS6KA1,PDE6D,PKIG,CAMK2G,AKAP12,NAPEPLD,AKAP8,PDE7A,DUSP6,AKAP7,AKAP11,MPPE1,EP300,CREB1,CAMK1G,PDE4D,ADORA1,PPP3CA,AKAP5,RGS2,PTGIR,ADCY6,PLD6,CALM1 (includes others),GNAI3,S1PR1,AKAP1,PRKACB,MAPK1,GRK2,CAMK1D,PDE12,PDE3A,AKA…
p38 MAPK Signaling	0	3,33E-02	#N/A	35/120 (29%)	0/120 (0%)	46/120 (38%)	39/120 (33%)	MAP2K4,TGFBR1,TAB2,SRF,MAPK13,TGFBR2,MYC,TGFB1,MAP3K7,ATF4,IL1RAP,TAB1,JMJD7-PLA2G4B,PLA2G12A,TP53,RPS6KB1,CREBBP,CREB3,MAPKAPK5,CREB3L4,MAPK12,CREB5,ATF2,IL33,TRAF6,DAXX,PLA2G6,RPS6KA6,H3F3A/H3F3B,MAX,DUSP1,TGFB3,MAP2K3,HSPB7,RPS6KA1,HSPB1,MAP2K6,HSPB3,IL1A,TIFA,DDIT3,HMGN1,RPS6KA3,MAP3K5,MAPK11,FAS,EP300,IRAK1,CDC25B,TRADD,DUSP10,MKNK1,CREB1,RPS6KB2,TGFB2,EEF2K,RPS6KA2,STAT1,TNFRSF1B,MAPKAPK2,A…
TGF-β Signaling	0	2,3E-02	#N/A	37/87 (43%)	0/87 (0%)	34/87 (39%)	16/87 (18%)	MAP2K4,RAF1,TGFBR1,BMP4,MAPK1,SMAD3,SOS2,SKI,HRAS,KRAS,MAPK13,TGFBR2,MAP2K2,TGFB1,RUNX2,MAPK3,MAP3K7,MRAS,TFE3,SERPINE1,SMAD1,TAB1,ZFYVE9,SMAD2,SMAD9,RRAS,CREBBP,MAPK12,PITX2,INHBB,INHBA,ACVR1B,TRAF6,IRF7,PIAS4,CDC42,TGFB3,SMURF2,MAP2K3,PMEPA1,MAP2K6,BMP2,BMPR2,HOXC9,SMAD5,MAPK11,TGIF1,BCL2,EP300,SMURF1,JUN,BMPR1A,SOS1,TGFB2,SMAD4,VDR,MAP2K1,RUNX3,NRAS,GRB2,HDAC1,MAPK8,SMAD6,ACVR1,SMAD7,MAPK9,FOS…
VEGF Signaling	0	2,91E-02	#N/A	43/103 (42%)	0/103 (0%)	35/103 (34%)	25/103 (24%)	RAF1,MAPK1,BAD,PIK3R1,SOS2,HRAS,KRAS,PIK3R4,ELAVL1,ARNT,VEGFA,ROCK2,PTK2,EIF1,MAP2K2,MAPK3,MRAS,IRS2,ACTG2,FRS2,EIF1AY,ATM,PIK3C2B,AKT2,YWHAE,RRAS,FGFR1,VEGFC,EIF2B3,EIF2S3,EIF2S2,PIK3R3,BCL2L1,PTPN11,ACTA2,GAB1,PLCG2,IRS1,EIF2B5,PIK3CD,ACTN4,ACTG1,PIK3CA,EIF2B4,PTK2B,VEGFB,HIF1A,EIF2S1,EIF2B2,PDGFC,BCL2,PGF,SHC1,AKT1,PIK3C3,SOS1,FOXO3,AKT3,VCL,PIK3R2,MAP2K1,ACTN1,PRKCA,SRC,PXN,NRAS,FLT1,PIK3C2A,…
T Cell Receptor Signaling	0	9,17E-03	#N/A	34/109 (31%)	0/109 (0%)	36/109 (33%)	39/109 (36%)	MAP2K4,RAF1,MAPK1,NFATC3,PIK3R1,SOS2,HRAS,KRAS,PIK3R4,IKBKB,TXK,MAP2K2,PPP3R1,MAPK3,MRAS,IRS2,RASA1,FRS2,ATM,PIK3C2B,RRAS,FGFR1,RAC1,MALT1,NFKB2,PPP3CC,PIK3R3,PTPRH,CBL,GAB1,PTPN11,IRS1,LAT,PIK3CD,RELA,FYN,PIK3CA,CAMK4,NFKB1,NFATC1,NFKBIA,JUN,NFAT5,PPP3CB,PIK3C3,SOS1,CHUK,PIK3R2,MAP2K1,PPP3CA,VAV2,NRAS,PIK3C2A,GRB2,CSK,MAP3K1,MAPK8,PLCG1,NFATC4,TEC,FOS,CALM1 (includes others),SHB,RRAS2,BCL10,PAG1…
G-Protein Coupled Receptor Signaling	0	1,81E-02	#N/A	83/277 (30%)	0/277 (0%)	70/277 (25%)	124/277 (45%)	RAF1,HTR2B,PIK3R1,ADCY4,SOS2,HRAS,KRAS,HRH1,LAMTOR3,CHRM2,LTB4R,RGS10,HTR7,ATF4,PLCB1,TDP2,ADORA2B,IRS2,NFKBIB,FRS2,APEX1,ATM,PIK3C2B,GRK4,AKT2,RRAS,CREB3,CREBBP,NFKB2,STAT3,CREB5,RAP1A,PDE1C,ATF2,ADRA1D,S1PR3,PDE8A,GAB1,NPR3,IRS1,PRKACA,DUSP4,PIK3CD,RPS6KA1,PDE6D,CAMK2G,FYN,NAPEPLD,PIK3CA,PTK2B,PDE7A,DUSP6,GNA11,GNA14,MPPE1,EP300,SYNGAP1,AKT1,PIK3C3,CREB1,SOS1,PRKCE,PDE4D,PIK3R2,ADORA1,RGS2,PTGI…
GPCR-Mediated Integration of Enteroendocrine Signaling Exemplified by an L Cell	0	1,37E-02	#N/A	26/73 (36%)	0/73 (0%)	16/73 (22%)	31/73 (42%)	PRKACB,PDIA3,NMB,ADCY4,GNA11,GNA14,PRKAG1,PLCD1,PLCD3,CHRM2,PLCE1,GAL,PRKAR1B,SST,PLCB1,PLCL1,PLCD4,ADRB2,GNAS,ITPR2,ADCY3,ADCY6,GNAI1,GNAQ,PRKAR2A,PLCG1,PLCL2,ITPR1,GNAI2,ADCY9,GNAI3,PLCB4,GIPR,PRKAR2B,PLCG2,ITPR3,PRKACA,PRKAG2,PLCB3,ADCY7,OPN1SW,PRKAR1A
Gustation Pathway	0	2,6E-02	#N/A	31/154 (20%)	0/154 (0%)	28/154 (18%)	95/154 (62%)	PRKACB,ADCY4,PDE12,PDE3A,CACNA1H,PANX1,GNB1,GNB3,PDE7B,GDE1,TDP2,APEX1,FICD,SMPDL3A,CACNB1,ITPR2,GNG2,CACNA1C,P2RX5,ITPR1,PDE4B,CACNA1A,PDE1C,PDE8A,ADCY9,ITPR3,CACNA2D1,PRKACA,ASIC1,P2RX6,PDE6D,CACNA1I,NAPEPLD,PDE7A,GDPD1,P2RY11,PDE4A,CACNB3,PDE1A,PRKAG1,MPPE1,GNG11,PRKAR1B,PDE4D,GNG5,CACNG8,P2RX4,ADCY3,PRKAR2A,ADCY6,PLD6,LPAR6,PRKAR2B,PRKAG2,PDE5A,PDE8B,ADCY7,P2RX7,PRKAR1A
autophagy	0	1,61E-02	#N/A	21/62 (34%)	0/62 (0%)	25/62 (40%)	16/62 (26%)	STX17,ULK1,VPS39,VPS33B,BECN1,PIK3R4,BCL2,CTSF,CTSZ,ATG4C,CTSD,MTOR,WDFY3,ATG9A,CTSH,CTSS,PIK3C3,LAMP1,ATG4A,RB1CC1,MAP1LC3B,MAP1LC3A,NBR1,ACE,ATG16L1,VPS11,ATG12,ATG5,CTSK,VPS18,ATG7,VPS16,ATG10,VPS41,ATG4B,ATG3,VPS33A,ATG13,LAMP2,CTSA,CTSL,ATG4D,WIPI1,CTSB,SQSTM1,CTSC
Macropinocytosis Signaling	0	2,47E-02	#N/A	32/81 (40%)	0/81 (0%)	26/81 (32%)	23/81 (28%)	PIK3R1,HRAS,KRAS,PIK3R4,PAK1,MRAS,IRS2,ITGB4,PRKD3,FRS2,PRKD1,ITGB5,ATM,PIK3C2B,RRAS,FGFR1,RAC1,ITGA5,RAB34,PIK3R3,MET,GAB1,PTPN11,CDC42,RHOA,PLCG2,PRKCD,IRS1,CD14,PIK3CD,ACTN4,PDGFD,PIK3CA,PDGFA,USP6NL,EGF,ITGB8,NGF,PDGFC,ARF6,RAB5A,PIK3C3,HGF,PRKCE,PIK3R2,PRKCA,ITGB1,SRC,NRAS,PIK3C2A,GRB2,ANKFY1,PLCG1,PRKCI,RRAS2,ABI1,CSF1,PIK3CB
Sumoylation Pathway	0	3,12E-02	#N/A	31/96 (32%)	0/96 (0%)	56/96 (58%)	9/96 (9%)	MAP2K4,RANBP2,DNMT3A,DIRAS3,RAN,UBA2,CTBP1,TDG,RHOG,SAE1,RHOB,RCC1,SUMO1,SENP5,RND2,TP53,SERBP1,ETS1,HDAC2,CREBBP,SENP7,RPA1,RHOJ,RFC1,ZEB1,NFKB2,MAPK12,ARHGDIB,DAXX,RNF4,PCNA,PIAS4,RHOQ,KDM1A,RND3,RFC4,RHOA,SIRT1,MAPK10,SUMO2,PML,SNCA,FNBP1,UBE2I,RFC3,GDI1,SUMO3,RHOT2,PIAS1,MAP3K5,NFKB1,NR3C1,SP100,FAS,EP300,SP3,NFKBIA,AR,JUN,SP1,STUB1,RHOT1,RHOD,CTBP2,RANGAP1,SENP3,RFC2,RHOU,SLC19A1,SMAD4,ZNF21…
GP6 Signaling Pathway	0	2,99E-02	2,000	45/134 (34%)	0/134 (0%)	40/134 (30%)	49/134 (37%)	PIK3R1,PDPK1,COL8A1,GSK3A,TLN1,PIK3R4,LAMC1,PTK2,RHOG,LAMA1,LAMB1,IRS2,GSK3B,COL11A2,KLF12,PRKD3,FRS2,COL27A1,PRKD1,ATM,RASGRP2,PIK3C2B,AKT2,COL4A1,FGFR1,LAMA2,RAC1,ITPR1,PIK3R3,COL21A1,COL6A3,PTPN11,GAB1,COL13A1,PLCG2,IRS1,PRKCD,LAT,LAMA3,PIK3CD,COL3A1,COL7A1,RAP1B,FYN,COL8A2,PIK3CA,COL4A5,CAMK4,COL4A2,COL15A1,COL26A1,COL1A2,COL5A1,COL16A1,AKT1,COL6A1,SCHIP1,PIK3C3,PRKCE,AKT3,PIK3R2,COL18A1,PRKC…
Sirtuin Signaling Pathway	0	2,74E-02	1,134	118/292 (40%)	0/292 (0%)	122/292 (42%)	52/292 (18%)	TIMM13,TOMM40L,NDUFA9,NDUFB8,NDUFA4L2,TOMM70,NDUFA1,NDUFB3,SOD2,ATG9A,KAT2A,ATP5PB,ATP5PF,TP53,ATG5,SLC2A1,TIMM44,NDUFS7,HSF1,TIMM8B,STAT3,NFKB2,OGG1,NDUFS5,TOMM22,UQCRC2,NDUFB7,ATG101,XRCC5,TOMM40,GADD45B,TIMM10,BECN1,GADD45A,NFE2L2,SDHA,POLR1D,PRKDC,NDUFAF1,UCP2,SIRT5,POLR1E,MAPK6,SF3A1,VDAC3,MT-ND1,TUBA1A,TP53BP1,LDHA,PPARGC1A,PPARA,FOXO4,GABARAPL2,TIMM50,BPGM,MYC,NDUFA5,TOMM7,MAPK3,XPC,NDUFS6…
Opioid Signaling Pathway	0	2,47E-02	0,816	85/243 (35%)	0/243 (0%)	71/243 (29%)	87/243 (36%)	RAC2,RAF1,PLD2,CAMK1,ADCY4,AP2B1,SOS2,CACNA1H,SRF,HRAS,KRAS,GNB1,RGS10,ATF4,PLCB1,PRKD3,PRKD1,GRK4,AKT2,RGS19,RRAS,GRK3,CREB3,CREBBP,CACNA1C,GRK5,NFKB2,ITPR1,CREB5,RAP1A,AP2S1,CACNA1A,PDE1C,ATF2,ITPR3,PRKACA,MAP2K3,MAPK7,RPS6KA1,CAMK2G,MAP2K6,RAP1B,FYN,AP2A1,RGS3,GRIN2D,GRINA,EP300,YES1,AKT1,ARRB1,CREB1,SOS1,CAMK1G,PRKCE,RPS6KA2,GNG5,CTNNB1,PPP3CA,SIGMAR1,MAPK6,ADCY6,CALM1 (includes others),FOS,G…
Adrenomedullin signaling pathway	0	2,58E-02	1,342	71/194 (37%)	0/194 (0%)	60/194 (31%)	63/194 (32%)	RAF1,PIK3R1,ADCY4,SOS2,HRAS,KRAS,GSK3A,KCNN2,MAPK13,ARNT,GPR37,PLCB1,IRS2,PLCL1,FRS2,GUCY1B1,ATM,PIK3C2B,AKT2,CALCRL,GUCY1A1,RRAS,MMP2,PLCL2,NFKB2,ITPR1,MAX,ARAF,GAB1,NPR3,IRS1,PLCG2,ITPR3,PRKACA,MAP2K3,PIK3CD,MAPK7,RXRA,NPR2,ADM,MAP2K6,PIK3CA,PTK2B,PDIA3,GNA11,GNA14,PLCD1,AKT1,TFAP2A,PIK3C3,SOS1,PIK3R2,RXRB,GRB2,CSK,MAPK8,MAPK6,GNAQ,ADCY6,PLCG1,CALM1 (includes others),FOS,MAP2K4,PRKACB,CRCP,MAPK…

## Sheet: Pathway_Comp3_CLBr_96hpi_vs_Unif
Ingenuity Canonical Pathways	-log(B-H p-value)	Ratio	z-score	Downregulated	No change	Upregulated	No overlap with dataset	Molecules
Hepatic Fibrosis / Hepatic Stellate Cell Activation	1,03E01	3,69E-01	#N/A	60/187 (32%)	0/187 (0%)	57/187 (30%)	70/187 (37%)	MYH10,TGFBR1,CTGF,MYH9,MYL6,MYL5,COL8A1,IL6,VEGFA,KLF12,SERPINE1,PDGFRB,TIMP2,SMAD2,IL4R,MMP2,IGFBP5,NFKB2,IFNAR2,MET,MYL9,ACTA2,PDGFD,IFNAR1,COL3A1,ICAM1,COL4A5,FN1,LEPR,FGF2,VEGFB,COL4A2,COL15A1,COL16A1,COL5A1,CCL2,IGF1,IGF1R,PDGFRA,COL18A1,TNFRSF1B,MMP1,EGFR,FLT1,TNFRSF1A,COL12A1,IFNGR2,COL4A3BP,LY96,COL5A3,CSF1,COL4A4,SMAD3,KLF6,MYL6B,TGFBR2,CXCL3,TGFB1,LAMA1,COL11A2,IL1RAP,COL27A1,TNFRSF11B,…
Aryl Hydrocarbon Receptor Signaling	8,65E00	3,83E-01	2,828	57/141 (40%)	0/141 (0%)	57/141 (40%)	27/141 (19%)	POLA1,IL6,RBL1,CCND1,ARNT,RB1,NCOA7,CCND3,RARA,AHR,ALDH6A1,GSTK1,ATM,ALDH7A1,TP53,ALDH1B1,CCNE2,TFDP1,MED1,GSTM3,NFKB2,CCND2,E2F1,HSPB7,DHFR,RXRA,ALDH16A1,GSTP1,ALDH4A1,GSTM5,NQO2,CDK4,SMARCA4,CHEK1,EP300,TGM2,JUN,HSP90AB1,NCOA2,ALDH1A3,RARB,RXRB,NFE2L2,ALDH5A1,GSTM1,NFIC,GSTA4,MAPK8,SLC35A2,MDM2,CYP1B1,AIP,FOS,CCNE1,ALDH1L2,NFIA,CDKN1A,NRIP1,NCOR2,CDKN2A,TRIP11,MAPK1,RARG,NR2F1,MYC,CTSD,GSTM2,AL…
Death Receptor Signaling	8,59E00	4,41E-01	1,897	26/93 (28%)	0/93 (0%)	56/93 (60%)	11/93 (12%)	MAP2K4,PARP6,PARP2,PARP12,DFFA,LIMK1,ACIN1,IKBKB,CASP9,CRADD,PARP15,HTRA2,ACTG2,NFKBIB,BIRC3,CASP10,TNFRSF21,MAP3K14,CASP3,TNFRSF10B,ZC3HAV1,LMNA,TBK1,NFKB2,PARP3,ARHGDIB,DAXX,NFKBID,ACTA2,CASP2,TNFRSF25,HSPB7,CFLAR,SPTAN1,ACTG1,HSPB1,HSPB3,RELA,NFKBIE,TNFSF10,MAP3K5,NFKB1,PARP9,FAS,BCL2,DIABLO,TANK,CASP6,TRADD,TNKS,NFKBIA,TIPARP,TNFSF12,BID,PARP11,CHUK,CASP8,TNFRSF1B,TNFRSF10A,PARP14,NAIP,PARP16…
Role of Macrophages, Fibroblasts and Endothelial Cells in Rheumatoid Arthritis	6,1E00	2,75E-01	#N/A	85/313 (27%)	0/313 (0%)	121/313 (39%)	107/313 (34%)	RAF1,AXIN1,PIK3R1,KRAS,IL6,CCND1,TRAF4,ATF4,PLCL1,PRKD1,AKT2,STAT3,TCF3,IL7,ATF2,PIK3CD,ICAM1,FGF2,CEBPD,VEGFB,JAK2,CCL2,PIK3C3,TLR3,PIK3R2,MMP1,TRAF1,GRB2,TNFRSF1A,MYD88,IL15,IRAK3,FOS,CSF1,TCF7L2,IRAK2,RYK,SOCS3,TRAF3,WNT3,MMP3,CSNK1A1,PIK3R4,CEBPG,IL18R1,MYC,PLCD3,TRAF3IP2,MAP2K2,TGFB1,PPP3R1,MAPK3,IL1RAP,PRSS3,TNFRSF11B,CXCL8,MAP3K14,IL6R,VEGFC,CREB3L4,APC,C5,TLR2,PIK3R3,PTPN11,FZD6,PLCB3,FZD…
EIF2 Signaling	6,01E00	2,99E-01	-3,893	133/221 (60%)	0/221 (0%)	59/221 (27%)	29/221 (13%)	RAF1,EIF3C,RPS27,PIK3R1,SOS2,RPL39,RPLP2,HRAS,KRAS,RPL35A,EIF4A2,CCND1,EIF2A,RPS11,VEGFA,EIF1,EIF4G2,EIF3B,ATF4,IRS2,RPS2,RPL36,FRS2,EIF1AY,ATM,PABPC1,PIK3C2B,AKT2,RRAS,EIF5B,RPL7L1,RPL10A,RPS6,PTBP1,ACTA2,GAB1,IRS1,PPP1R15A,RPL10,PIK3CD,RPL6,RPS25,RPL41,EIF3K,RPL24,EIF2AK4,PIK3CA,EIF2B4,RPL36A,DDIT3,RPS3A,RPL22L1,RPS18,RPL26,EIF4G1,EIF2B2,RPL7,EIF4E,RPL35,AKT1,PIK3C3,RPS9,SOS1,EIF3A,IGF1R,PIK3R2…
Osteoarthritis Pathway	6,01E00	3,02E-01	4,106	66/212 (31%)	0/212 (0%)	77/212 (36%)	69/212 (33%)	SIK3,GLI2,TGFBR1,PRKAB1,PRKAB2,AGER,HES1,SLC39A8,VEGFA,ITGA3,MTF1,ATF4,MYBBP1A,PTCH2,ITGA4,CASP10,SMAD2,DDIT4,DCN,CREBBP,PTCH1,CREB3,ITGA5,ANXA2,NFKB2,TCF3,ACAN,CREB5,ATF2,S1PR3,ANKH,NOTCH1,TCF4,FN1,FGF2,CTNNA1,VEGFB,BMPR2,CASP4,FZD1,OCRL,EP300,CASP6,MTOR,ANXA5,CREB1,CASP8,TNFRSF1B,CTNNB1,MMP1,ITGB1,TNFRSF1A,ITGA2,GREM1,FADD,GLIS2,RBPJ,SOX9,PTGS2,CASP7,TCF7L2,LRP1,FZD7,PPARGC1A,MATN3,RARRES2,MMP3…
Role of Osteoblasts, Osteoclasts and Chondrocytes in Rheumatoid Arthritis	5,12E00	2,83E-01	#N/A	66/233 (28%)	0/233 (0%)	87/233 (37%)	80/233 (34%)	BMP4,AXIN1,PIK3R1,TAB2,IL6,ACP5,ITGA3,IRS2,TRAF5,NFKBIB,FRS2,WNT5B,ATM,SFRP4,PIK3C2B,AKT2,ITGA5,TCF3,IL7,TRAF6,GAB1,IRS1,PIK3CD,MAP2K3,SFRP1,MAP2K6,PIK3CA,ADAM17,TCF4,PTK2B,LRP6,BMPR2,FZD1,MAP3K5,SMURF1,TRADD,AKT1,JUN,IGF1,PIK3C3,PIK3R2,TNFRSF1B,CTNNB1,MMP1,PPP3CA,BMP1,ITGB1,CTSK,GRB2,TNFRSF1A,ITGA2,MAPK8,CALM1 (includes others),FOS,TRAF2,CSF1,BMP6,LRP1,TCF7L2,FZD7,BIRC2,MAP2K4,MAPK1,WNT3,MMP3,BA…
Interferon Signaling	5,11E00	5,28E-01	3,771	6/36 (17%)	0/36 (0%)	26/36 (72%)	4/36 (11%)	SOCS1,RELA,JAK1,PTPN2,MX1,PIAS1,IFNB1,IFI35,PSMB8,JAK2,TAP1,BCL2,IFIT1,IFI6,STAT1,IFIT3,OAS1,TYK2,IFNGR2,IFNGR1,IRF9,BAX,IFNAR2,IFITM2,IRF1,MED14,BAK1,ISG15,IFITM3,STAT2,IFNAR1,IFITM1
Role of IL-17F in Allergic Inflammatory Airway Diseases	5,11E00	4,78E-01	2,982	10/46 (22%)	0/46 (0%)	27/46 (59%)	9/46 (20%)	RELA,RAF1,MAPK1,RPS6KA3,IL17RC,CXCL5,IL6,IL17RA,NFKB1,EP300,CXCL10,TRAF3IP2,MAP2K2,CCL2,IGF1,MAPK3,CREB1,ATF4,CXCL1,RPS6KA2,MAP2K1,CXCL8,CREBBP,CREB3,RPS6KA5,CREB3L4,NFKB2,CREB5,CXCL6,ATF2,TRAF6,RPS6KA6,IL1B,RPS6KA4,RPS6KA1,IL11,CCL7
IL-17A Signaling in Fibroblasts	4,62E00	5,14E-01	#N/A	7/35 (20%)	0/35 (0%)	24/35 (69%)	4/35 (11%)	RELA,MAPK1,NFKBIE,CEBPD,IL17RC,MAPK13,CXCL5,IL6,IL17RA,NFKB1,MAPK11,IKBKB,NFKBIA,JUN,TRAF3IP2,CCL2,MAPK3,MAP3K7,GSK3B,CHUK,NFKBIB,MMP1,CEBPB,NFKB2,NFKBIZ,MAPK12,TRAF6,FOS,NFKBID,MAPK14,CCL7
Axonal Guidance Signaling	4,62E00	2,36E-01	#N/A	176/453 (39%)	0/453 (0%)	142/453 (31%)	135/453 (30%)	SLIT3,DPYSL2,RAC2,RAF1,GLI2,PIK3R1,MYL5,SOS2,KRAS,SEMA4F,NTN1,ADAM8,NCK2,GNB1,EPHB1,BAIAP2,ABLIM3,PLXNB2,GNA13,PLCL1,GNG12,PRKD1,ITGA4,AKT2,STK36,CRKL,SEMA5A,RAP1A,MET,MYL9,ARPC1A,ARPC2,ARHGEF6,PRKACA,PIK3CD,PLXNA3,ARPC1B,BDNF,SEMA6A,GNA11,VEGFB,EPHA4,PLXNA2,SEMA6C,TUBB2B,ACTR3,MYSM1,PIK3C3,SOS1,PFN2,PIK3R2,LNPEP,GNG5,EPHB4,NRP2,TUBB4B,GRB2,GNA12,ITGA2,SEMA3A,WIPF1,KIF7,TUBA1A,EPHA5,SEMA3C,AFG3L2…
Colorectal Cancer Metastasis Signaling	4,62E00	2,7E-01	1,270	88/248 (35%)	0/248 (0%)	88/248 (35%)	72/248 (29%)	TGFBR1,AXIN1,PIK3R1,ADCY4,SOS2,HRAS,KRAS,IL6,CCND1,MMP24,VEGFA,GNB1,GNB4,IRS2,FRS2,WNT5B,GNG12,ATM,TP53,RND2,PIK3C2B,SMAD2,AKT2,RRAS,GRK3,MMP2,STAT3,NFKB2,TCF3,GAB1,IRS1,GNB2,PRKACA,PIK3CD,SIAH1,PIK3CA,TCF4,RHOT2,LRP6,VEGFB,JAK2,FZD1,APPL1,AKT1,JUN,ARRB1,RHOD,PIK3C3,SOS1,RHOU,PIK3R2,TLR3,GNG5,GNB1L,CTNNB1,MMP1,MMP17,EGFR,GNG4,GRB2,TNFRSF1A,RHOC,MAPK8,ADCY6,FOS,MSH2,PTGS2,JAK3,LRP1,TCF7L2,FZD7,MAP…
TNFR2 Signaling	4,35E00	5,33E-01	2,324	3/30 (10%)	0/30 (0%)	22/30 (73%)	5/30 (17%)	MAP2K4,NAIP,RELA,MAP3K14,NFKBIE,MAP3K1,MAPK8,TNFAIP3,TBK1,NFKB2,NFKB1,XIAP,TANK,IKBKB,NFKBID,FOS,TRAF2,JUN,NFKBIA,CHUK,TNFRSF1B,NFKBIB,BIRC3,BIRC2,TRAF1
Protein Ubiquitination Pathway	4,22E00	2,6E-01	#N/A	79/265 (30%)	0/265 (0%)	160/265 (60%)	26/265 (10%)	CRYAB,USP45,USP20,DNAJC3,UBE2S,PAN2,DNAJC22,DNAJC16,UBE2Q1,DNAJC9,DNAJC27,USP19,THOP1,USP6,SKP2,HSPA8,USP31,PSMB7,ZBTB12,PSMA5,PSMD12,PSMB1,ANAPC5,PSMA4,PSMD1,UBE2C,ANAPC2,USP18,PSMD7,HSPB8,DNAJC13,UBE2Z,TAP1,USP39,HSPA1L,UBE4A,HSP90AB1,PSMC6,UBE2K,MED20,PSMD13,PSMB6,HSPA2,HLA-C,RPS27A,USP37,USP46,HSPA14,USP5,UBE3B,HSPA1A/HSPA1B,DNAJC15,HSPA5,ELOC,UBE2D4,USP8,HSPA4,SACS,UBE2B,SUGT1,NEDD4L,BIRC3,U…
TWEAK Signaling	4,01E00	4,86E-01	0,728	5/35 (14%)	0/35 (0%)	27/35 (77%)	3/35 (9%)	RELA,TRAF3,NFKBIE,NFKB1,TNFRSF12A,CASP6,IKBKB,TRADD,NFKBIA,CASP9,TNFSF12,BID,CHUK,CASP8,NFKBIB,BIRC3,TRAF1,NAIP,MAP3K14,CASP3,APAF1,NFKB2,BAG4,XIAP,FADD,NFKBID,TRAF2,RIPK1,TNFRSF25,CYCS,CASP7,BIRC2
Inhibition of Matrix Metalloproteases	3,93E00	4,62E-01	0,535	14/39 (36%)	0/39 (0%)	10/39 (26%)	15/39 (38%)	HSPG2,TIMP3,ADAM17,SDC1,MMP3,MMP14,MMP16,RECK,MMP15,MMP2,TFPI2,MMP24,ADAM12,TIMP1,SDC2,THBS2,ADAM10,MMP11,A2M,MMP1,LRP1,MMP17,MMP19,TIMP2
MIF Regulation of Innate Immunity	3,88E00	4,42E-01	2,524	8/43 (19%)	0/43 (0%)	19/43 (44%)	16/43 (37%)	MAP2K4,TP53,RELA,MAPK1,NFKBIE,PLA2G4C,MAPK8,MAPK9,NFKB2,CD74,MAPK12,NFKB1,PLA2G4A,PLA2G6,NFKBID,TLR4,FOS,LY96,JUN,NFKBIA,MAPK3,MAPK10,CD14,PTGS2,NFKBIB,JMJD7-PLA2G4B,PLA2G12A
LPS/IL-1 Mediated Inhibition of RXR Function	3,88E00	2,66E-01	3,500	66/222 (30%)	0/222 (0%)	50/222 (23%)	106/222 (48%)	LIPC,CHST2,RARA,ALDH6A1,GSTK1,ALDH7A1,ALDH1B1,GSTM3,NR1H3,TRAF6,HS3ST3B1,SLC27A1,PLTP,ACOX3,RXRA,ALDH16A1,NDST1,GSTP1,ECSIT,APOE,ALDH4A1,GSTM5,ABCC2,HS2ST1,SOD3,HS3ST3A1,SLC27A5,JUN,UST,ALDH1A3,CHST3,ACSL4,CHST10,FABP5,FABP3,TNFRSF1B,ALDH5A1,GSTM1,ABCB1,TNFRSF1A,MYD88,ACOX1,MGMT,GSTA4,MAPK8,SLC35A2,IL4I1,LY96,TRAF2,ALDH1L2,SREBF1,NDST2,ABCC3,MAOA,PPARGC1A,MAP2K4,PPARA,CES2,ABCA1,CHST15,SLC27A4,HS…
Molecular Mechanisms of Cancer	3,82E00	2,34E-01	#N/A	142/394 (36%)	0/394 (0%)	174/394 (44%)	78/394 (20%)	RAC2,RAF1,RAPGEF1,TGFBR1,AXIN1,PIK3R1,ADCY4,TAB2,SOS2,KRAS,GSK3A,CCND1,RB1,LAMTOR3,CCND3,GNA13,HIPK2,PRKD1,ITGA4,TP53,SMAD2,AKT2,CCNE2,STK36,CDK7,NFKB2,TCF3,RAP1A,DAXX,RASGRF2,APH1A,ARHGEF6,PRKACA,ARHGEF18,PIK3CD,CFLAR,ARHGEF9,RAP2A,RHOT2,GNA11,CDK4,PSEN2,JAK2,CDK10,DIABLO,CASP6,PIK3C3,CDK17,SOS1,PIK3R2,CASP8,PRKDC,PMAIP1,RHOC,GRB2,GNA12,ITGA2,ADCY6,BAK1,ARHGEF5,FOS,CCNE1,CDKN2D,CDKN1A,BMP6,CASP7…
Activation of IRF by Cytosolic Pattern Recognition Receptors	3,81E00	3,81E-01	2,041	6/63 (10%)	0/63 (0%)	37/63 (59%)	20/63 (32%)	MAP2K4,RELA,TRAF3,PPIB,NFKBIE,IFNB1,IRF3,IL6,NFKB1,IFIH1,TANK,IKBKB,NFKBIA,JUN,SIKE1,CHUK,STAT1,NFKBIB,DHX58,CREBBP,MAPK8,MAPK9,IRF9,TBK1,NFKB2,ADAR,MAPK12,ATF2,ISG15,FADD,TRAF6,NFKBID,IRF7,RIPK1,CD40,DDX58,MAPK10,MAVS,ELP1,STAT2,PIN1,IFIT2,IFNAR1
mTOR Signaling	3,7E00	2,69E-01	-0,557	106/201 (53%)	0/201 (0%)	63/201 (31%)	32/201 (16%)	EIF3C,PLD2,PRKAB1,PRKAB2,RPS27,PPP2CA,PIK3R1,PPP2R3B,HRAS,KRAS,EIF4A2,RICTOR,RPS11,VEGFA,EIF4G2,EIF3B,PPM1J,TSC2,IRS2,RPS2,PRKD3,FRS2,PRKD1,ATM,RND2,PIK3C2B,AKT2,RHEB,PLD3,DDIT4,RRAS,PLD1,RPS6,GAB1,PPP2R3A,PTPA,IRS1,PPP2R2B,PIK3CD,RPS25,RPS6KA1,EIF3K,TSC1,NAPEPLD,PIK3CA,ULK1,RPS3A,PPP2R2A,RHOT2,RPS18,FKBP1A,VEGFB,EIF4G1,EIF4E,EIF4EBP1,MTOR,AKT1,RHOD,PIK3C3,RPS9,EIF3A,RHOU,PRKCE,RPS6KA2,PIK3R2,GNB…
MIF-mediated Glucocorticoid Regulation	3,46E00	4,57E-01	2,000	5/35 (14%)	0/35 (0%)	15/35 (43%)	15/35 (43%)	RELA,MAPK1,NFKBIE,PLA2G4C,CD74,NFKB2,NFKB1,NR3C1,PLA2G4A,PLA2G6,NFKBID,TLR4,LY96,NFKBIA,MAPK3,CD14,PTGS2,NFKBIB,JMJD7-PLA2G4B,PLA2G12A
Caveolar-mediated Endocytosis Signaling	3,37E00	3,52E-01	#N/A	29/71 (41%)	0/71 (0%)	27/71 (38%)	15/71 (21%)	ARCN1,RAB5C,ITSN1,HLA-B,ITGA8,COPB2,DYRK3,ITGAE,ITGA3,ITGA11,CAV1,ITGAV,ITGB4,ACTG2,DNM2,ITGB5,MAP3K2,ITGA4,ITGA6,ITGA5,FLOT1,COPG2,COPB1,FLOT2,ACTA2,ZBTB12,ITGA1,INSR,ITGA7,ACTG1,B2M,FLNB,FYN,COPZ1,HLA-A,COPA,COPE,ABL1,EGF,RAB5B,ITGB8,ITGA10,CD55,RAB5A,FLNA,PTPN1,PRKCA,EGFR,ITGB1,SRC,ACTB,ITGA2,COPG1,FLNC,HLA-C,CAVIN1
ILK Signaling	3,37E00	2,64E-01	-1,000	79/197 (40%)	0/197 (0%)	66/197 (34%)	52/197 (26%)	MYH10,MYH9,MYL6,PPP2CA,PIK3R1,MYL5,MUC1,PPP2R3B,GSK3A,RICTOR,PPP1R14B,CCND1,NCK2,VEGFA,PPM1J,ATF4,IRS2,ITGB4,TMSB10/TMSB4X,FRS2,TESK1,ITGB5,ATM,RND2,PIK3C2B,AKT2,CFL1,CREB3,FERMT2,SNAI1,CREBBP,NFKB2,CREB5,ATF2,MYL9,DOCK1,GAB1,ACTA2,PPP2R3A,PTPA,IRS1,PPP2R2B,ARHGEF6,KRT18,RSU1,PIK3CD,ACTG1,MAP2K6,FLNB,PIK3CA,SNAI2,FN1,PPP2R2A,RHOT2,ILK,VEGFB,ITGB8,EP300,MTOR,AKT1,JUN,RHOD,PIK3C3,CREB1,RHOU,PIK3R2,…
p38 MAPK Signaling	3,37E00	0.3	1,461	32/120 (27%)	0/120 (0%)	49/120 (41%)	39/120 (33%)	MAP2K4,TGFBR1,TAB2,SRF,MAPK13,MYC,TGFBR2,TGFB1,MAP3K7,ATF4,IL1RAP,TAB1,JMJD7-PLA2G4B,PLA2G12A,TP53,RPS6KB1,CREBBP,CREB3,MAPKAPK5,CREB3L4,MAPK12,CREB5,ATF2,IL33,TRAF6,DAXX,PLA2G6,RPS6KA6,H3F3A/H3F3B,MAX,DUSP1,TGFB3,MAP2K3,HSPB7,RPS6KA1,HSPB1,MAP2K6,HSPB3,IL1A,TIFA,DDIT3,HMGN1,RPS6KA3,MAP3K5,MAPK11,FAS,EP300,IRAK1,CDC25B,TRADD,DUSP10,MKNK1,CREB1,RPS6KB2,TGFB2,EEF2K,RPS6KA2,STAT1,TNFRSF1B,MAPKAPK2,A…
Crosstalk between Dendritic Cells and Natural Killer Cells	3,33E00	3,26E-01	#N/A	10/89 (11%)	0/89 (0%)	26/89 (29%)	53/89 (60%)	RELA,IL15RA,IL12A,HLA-A,HLA-B,IFNB1,TNFSF10,CD83,TLN1,IL6,NFKB1,FAS,HLA-G,CAMK2D,MICB,TLR3,ACTG2,LTBR,HLA-F,TNFRSF1B,MICA,IL3RA,ACTB,IL15,NFKB2,TLR4,TLN2,CD40,ACTA2,HLA-C,ICAM3,FSCN1,ACTG1,HLA-E,CAMK2G,NECTIN2
ERK/MAPK Signaling	3,22E00	2,6E-01	0,000	67/200 (34%)	0/200 (0%)	90/200 (45%)	43/200 (22%)	RAC2,RAF1,RAPGEF1,PPP2CA,PIK3R1,SOS2,SRF,PPP2R3B,HRAS,KRAS,PPP1R14B,LAMTOR3,ITGA3,PAK1,PPM1J,ATF4,IRS2,FRS2,ATM,ITGA4,PLA2G12A,ETS1,PIK3C2B,YWHAG,RRAS,CRKL,VRK2,CREB3,CREBBP,YWHAZ,ITGA5,STAT3,CREB5,RAP1A,ATF2,PLA2G6,DOCK1,ARAF,GAB1,PPP2R3A,PTPA,IRS1,PLCG2,PPP2R2B,PRKACA,DUSP4,PIK3CD,HSPB7,RPS6KA1,RAP1B,FYN,PIK3CA,PTK2B,PPP2R2A,DUSP6,PPP1R3C,CRK,DUSP2,EIF4E,KSR1,EIF4EBP1,EP300,ELF4,PIK3C3,CREB1,SO…
Putrescine Degradation III	3,19E00	5,22E-01	-1,155	12/23 (52%)	0/23 (0%)	4/23 (17%)	7/23 (30%)	ALDH1B1,ALDH4A1,SAT1,SAT2,ALDH9A1,IL4I1,ALDH2,ALDH1A1,ALDH1L2,ALDH1A3,SMOX,ALDH3A2,ALDH1A2,ALDH3B1,MAOA,ALDH7A1
Role of PKR in Interferon Induction and Antiviral Response	3,16E00	4,15E-01	#N/A	7/41 (17%)	0/41 (0%)	29/41 (71%)	5/41 (12%)	MAP2K6,RELA,TRAF3,NFKBIE,TAB2,IFNB1,EIF2S1,NFKB1,RNASEL,IKBKB,CASP9,AKT1,NFKBIA,MAP3K7,BID,TLR3,TRAF5,CHUK,CASP8,STAT1,NFKBIB,TP53,CASP3,TNFRSF1A,APAF1,NFKB2,IRF1,ATF2,FADD,TRAF6,NFKBID,TRAF2,MAPK14,CYCS,MAP2K3,EIF2AK2
iNOS Signaling	3,15E00	0.4	4,000	10/45 (22%)	0/45 (0%)	28/45 (62%)	7/45 (16%)	RELA,CAMK4,JAK1,MAPK1,NFKBIE,MAPK13,JAK2,NFKB1,MAPK11,IRAK1,IKBKB,NFKBIA,JUN,CHUK,STAT1,NFKBIB,TAB1,MYD88,TYK2,CREBBP,IFNGR2,IFNGR1,NFKB2,IRAK3,HMGA1,MAPK12,IRF1,TRAF6,TLR4,NFKBID,CALM1 (includes others),FOS,LY96,MAPK14,CD14,JAK3,IRAK4,IRAK2
Xenobiotic Metabolism Signaling	3,15E00	2,38E-01	#N/A	92/290 (32%)	0/290 (0%)	94/290 (32%)	104/290 (36%)	RAF1,CAMK1,PPP2CA,PIK3R1,MAF,GCLC,PPP2R3B,HRAS,KRAS,MAP3K4,IL6,MAPK13,ARNT,CHST2,MAP3K10,KEAP1,PPM1J,SUMO1,IRS2,PRKD3,FRS2,ALDH6A1,AHR,PRKD1,MAP3K2,GSTK1,ATM,ALDH7A1,PIK3C2B,ALDH1B1,MED1,RRAS,GSTM3,CREBBP,NFKB2,HS3ST3B1,MAP3K12,GAB1,PTPA,PPP2R3A,IRS1,PPP2R2B,PIK3CD,MAP2K3,MAPK7,ALDH16A1,RXRA,NDST1,GSTP1,CAMK2G,MAP2K6,ALDH4A1,PIK3CA,GSTM5,PPP2R2A,ABCC2,NQO2,HS2ST1,MAP3K5,HS3ST3A1,SOD3,EP300,UST,HS…
Agranulocyte Adhesion and Diapedesis	3,1E00	2,59E-01	#N/A	37/193 (19%)	0/193 (0%)	39/193 (20%)	117/193 (61%)	MYH10,MYH9,MYL6,MMP3,MMP16,MYL5,CXCL12,CCL20,MYL6B,SDC4,CLDN7,MMP24,CXCL10,CXCL3,HRH1,ITGA3,EZR,CXCL1,ACTG2,ITGA4,CXCL8,CLDN18,RDX,ITGA6,ITGA5,MMP2,C5,IL33,MYL9,PODXL2,CLDN12,ACTA2,JAM3,MYH3,ITGA1,ACTG1,CD34,OPN1SW,CD99,CLDN11,IL1A,ICAM1,FN1,CLDN15,MMP14,MMP15,CXCL5,CCL2,CCL8,PODXL,MMP11,MMP17,MMP1,MMP19,ITGB1,CXCL11,VCAM1,TNFRSF1A,ACTB,ITGA2,CKLF,GNAI1,IL1R1,CCL11,CXCL6,GLG1,SELPLG,GNAI2,CXCL16,…
Antigen Presentation Pathway	3,09E00	4,21E-01	#N/A	3/38 (8%)	0/38 (0%)	20/38 (53%)	15/38 (39%)	B2M,PSMB9,CALR,PSMB5,PDIA3,HLA-A,HLA-B,CANX,PSMB8,CD74,PSMB6,TAP1,MR1,HLA-G,NLRC5,HLA-C,HLA-DMA,HLA-F,TAP2,HLA-DPB1,TAPBP,HLA-DPA1,HLA-E
TNFR1 Signaling	3,05E00	3,8E-01	2,828	7/50 (14%)	0/50 (0%)	36/50 (72%)	7/50 (14%)	MAP2K4,RELA,NFKBIE,TNFAIP3,NFKB1,TANK,CASP6,TRADD,IKBKB,PAK1,MADD,CASP9,NFKBIA,JUN,CRADD,BID,CHUK,CASP8,NFKBIB,BIRC3,MAP4K2,NAIP,MAP3K14,PAK4,CASP3,TNFRSF1A,MAP3K1,APAF1,MAPK8,NFKB2,XIAP,FADD,NFKBID,FOS,TRAF2,RIPK1,PAK3,CDC42,CASP2,PAK2,CYCS,CASP7,BIRC2
Signaling by Rho Family GTPases	2,99E00	2,42E-01	-2,449	105/252 (42%)	0/252 (0%)	80/252 (32%)	67/252 (27%)	RAF1,MYL6,PIK3R1,MYL5,ARPC5,ARHGEF1,SLC9A1,CLIP1,GNB1,GNB4,MAP3K10,ITGA3,PAK1,PPP1R12B,EZR,BAIAP2,IRS2,GNA13,FRS2,CDH13,GNG12,ATM,ITGA4,RND2,PIK3C2B,ACTR2,ARHGEF4,CFL1,SEPT7,ITGA5,ARHGEF17,NFKB2,DES,PLD1,MYL9,MAP3K12,CDH2,ARPC1A,ACTA2,GAB1,PIP5K1C,ARPC2,IRS1,ARHGEF6,NCF2,MAP3K20,GNB2,ARHGEF18,PIK3CD,PARD3,PIP4K2A,ARHGEF10,ACTG1,ARHGEF9,PIP4K2C,PIK3CA,PPP1R12C,ARPC1B,PTK2B,ARHGEF7,RHOT2,WASF3,GNA1…
Atherosclerosis Signaling	2,96E00	2,83E-01	#N/A	25/127 (20%)	0/127 (0%)	32/127 (25%)	70/127 (55%)	MMP3,CD36,PLA2R1,CXCL12,IL6,LCAT,TGFB1,COL11A2,PLA2G12A,ITGA4,CXCL8,NFKB2,PCYOX1,IL33,PLA2G6,CD40,RARRES3,PDGFD,APOD,COL3A1,PAFAH1B2,APOE,RELA,IL1A,ICAM1,PDGFA,ALOX12,NFKB1,PDGFC,TNFRSF12A,COL1A2,CCL2,TNFSF12,PLB1,PNPLA3,COL18A1,MMP1,PLA2G16,PNPLA8,VCAM1,ABHD3,PLA2G4C,CCL11,F3,TNFRSF14,SELPLG,GLG1,APOL1,COL1A1,PLA2G4A,COL5A3,CSF1,APOC1,IL1B,PAFAH1B1,CLU,PAFAH1B3
IL-15 Production	2,96E00	4,64E-01	#N/A	6/28 (21%)	0/28 (0%)	15/28 (54%)	7/28 (25%)	RELA,TWF1,MAP3K11,JAK1,PTK2B,TYK2,IL15,IFNB1,NFKB2,JAK2,IRF3,IL6,NFKB1,IRF1,PTK2,PRKCI,TXK,LTK,STAT1,JAK3,PTK7
Apoptosis Signaling	2,95E00	3,11E-01	0,378	29/90 (32%)	0/90 (0%)	46/90 (51%)	15/90 (17%)	MAP2K4,RAF1,MAPK1,BAD,HRAS,KRAS,DFFA,ACIN1,IKBKB,CASP9,MAP2K2,MAPK3,MRAS,HTRA2,NFKBIB,BIRC3,MCL1,CASP10,CAPN5,TP53,MAP3K14,CASP3,RRAS,BIRC6,LMNA,NFKB2,BCL2L1,NFKBID,PLCG2,CAPN1,CASP2,CAPN2,RPS6KA1,SPTAN1,CAPN7,CAPN3,RELA,NFKBIE,MAP3K5,NFKB1,FAS,BCL2,DIABLO,CASP6,NFKBIA,PRKCE,BID,CHUK,CASP8,TNFRSF1B,MAP2K1,CAPN10,PRKCA,AIFM1,NAIP,MAP2K7,NRAS,TNFRSF1A,APAF1,MAPK8,PLCG1,BAX,CDK1,BAK1,XIAP,PARP1,ROCK…
Wnt/β-catenin Signaling	2,92E00	2,62E-01	-0,949	67/172 (39%)	0/172 (0%)	58/172 (34%)	47/172 (27%)	TGFBR1,PPP2CA,AXIN1,TGFBR3,SOX12,PPP2R3B,TLE1,GSK3A,BCL9,SOX13,CCND1,PPM1J,RARA,RUVBL2,WNT5B,TP53,SFRP4,AKT2,APPL2,CREBBP,CSNK1D,TCF3,CDH2,DVL2,PPP2R3A,PTPA,PPP2R2B,SFRP1,TCF4,PPP2R2A,LRP6,ILK,BMPR2,KREMEN1,FZD1,EP300,APPL1,JUN,AKT1,CDH3,RARB,CSNK2B,CTNNB1,SOX5,CSNK1G3,PPP2R5D,GNAQ,MDM2,SOX11,PPP2R5A,SOX6,CD44,RPS27A,BTRC,DVL3,SOX9,PIN1,PPP2R5E,TCF7L2,ACVR2A,LRP1,FZD7,CDKN2A,CSNK2A1,WNT3,CSNK1G1,…
Role of RIG1-like Receptors in Antiviral Innate Immunity	2,84E00	3,86E-01	3,207	2/44 (5%)	0/44 (0%)	26/44 (59%)	16/44 (36%)	RELA,TRAF3,NFKBIE,IFNB1,IRF3,NFKB1,EP300,IFIH1,TANK,IKBKB,NFKBIA,CHUK,CASP8,NFKBIB,CASP10,DHX58,CREBBP,TBK1,NFKB2,TRAF6,FADD,NFKBID,IRF7,TRAF2,RIPK1,DDX58,MAVS,TRIM25
Induction of Apoptosis by HIV1	2,79E00	3,44E-01	1,528	18/61 (30%)	0/61 (0%)	36/61 (59%)	7/61 (11%)	MAP2K4,DFFA,IKBKB,SLC25A6,BBC3,CASP9,HTRA2,NFKBIB,BIRC3,TNFRSF11B,TP53,MAP3K14,CASP3,NFKB2,MAPK12,DAXX,BCL2L1,NFKBID,MAPK10,SLC25A10,RELA,NFKBIE,MAP3K5,NFKB1,FAS,BCL2,DIABLO,TRADD,NFKBIA,BID,CHUK,CASP8,TNFRSF1B,TRAF1,NAIP,MAP2K7,SLC25A13,SLC25A4,TNFRSF1A,APAF1,MAPK8,MAPK9,SLC25A3,BAX,XIAP,BAK1,FADD,TRAF2,RIPK1,DFFB,ELP1,CYCS,SLC25A5,BIRC2
Tec Kinase Signaling	2,77E00	2,59E-01	1,521	48/170 (28%)	0/170 (0%)	67/170 (39%)	55/170 (32%)	PIK3R1,GNB1,GNB4,PAK1,ITGA3,TXK,IRS2,GNA13,FRS2,PRKD3,PRKD1,GNG12,ATM,ITGA4,TNFRSF21,RND2,STAT5A,STAT6,PIK3C2B,TNFRSF10B,ITGA5,NFKB2,STAT3,GAB1,ACTA2,IRS1,PLCG2,TNFRSF25,GNB2,PIK3CD,ACTG1,FYN,PIK3CA,PTK2B,RHOT2,GNA11,TNFSF10,GNA14,JAK2,YES1,RHOD,TNFSF12,PIK3C3,RHOU,PRKCE,PIK3R2,GNG5,GNB1L,ITGB1,GNG4,GRB2,RHOC,ACTB,GNA12,ITGA2,MAPK8,GNAQ,PLCG1,FADD,STAT4,FOS,GNAI3,PAK3,LYN,JAK3,MAP2K4,JAK1,DIRAS3,…
Bladder Cancer Signaling	2,77E00	3,07E-01	2,714	19/88 (22%)	0/88 (0%)	34/88 (39%)	35/88 (40%)	CDKN2A,RAF1,MMP3,MAPK1,MMP16,SUV39H1,HRAS,KRAS,CCND1,MMP24,MYC,VEGFA,RB1,MAP2K2,MAPK3,MRAS,TP53,CXCL8,DAPK1,TFDP1,RRAS,VEGFC,MMP2,E2F1,FGF5,PA2G4,FGF2,MMP14,MMP15,ABL1,CDK4,EGF,VEGFB,PDGFC,PGF,THBS1,MMP11,ERBB2,MAP2K1,FGF7,MMP1,MMP17,RASSF1,EGFR,MMP19,NRAS,RPS6KA5,MDM2,SIN3A,FGF1,RRAS2,CDKN1A,FGF11
TREM1 Signaling	2,72E00	3,2E-01	4,082	9/75 (12%)	0/75 (0%)	29/75 (39%)	37/75 (49%)	SIGIRR,RELA,ICAM1,MAPK1,CD83,IL6,JAK2,NFKB1,IRAK1,CXCL3,AKT1,CCL2,MAPK3,CASP1,NOD1,AKT3,TLR3,STAT5B,ITGB1,CXCL8,STAT5A,AKT2,MYD88,GRB2,NLRP10,ITGA5,PLCG1,NFKB2,STAT3,TLR2,TLR4,NLRC5,NOD2,CD40,PLCG2,TLR6,IL1B,CCL7
Retinoic acid Mediated Apoptosis Signaling	2,72E00	3,39E-01	2,236	12/62 (19%)	0/62 (0%)	29/62 (47%)	21/62 (34%)	PARP6,IFNE,PARP2,IFNB1,TNFSF10,PARP12,RARG,PARP9,TNKS,CASP9,PARP15,TIPARP,RARA,RARB,DAP3,BID,PARP11,TNFRSF10C,CASP8,RXRB,TNFRSF10A,PARP14,PARP16,CASP3,PARP10,PARP4,TNFRSF10B,ZC3HAV1,APAF1,PARP8,TNFRSF10D,TNKS2,PARP3,IRF1,PARP1,FADD,CYCS,CFLAR,CRABP2,RXRA,IFNAR1
Antioxidant Action of Vitamin C	2,68E00	2,87E-01	-0,600	33/108 (31%)	0/108 (0%)	37/108 (34%)	38/108 (35%)	MAP2K4,PLD2,MAPK1,PLA2R1,MAPK13,PLCD3,IKBKB,PLCE1,LCAT,MAPK3,PLCB1,TXN,NFKBIB,PLCL1,PLA2G12A,SLC2A5,STAT5A,PLD3,SLC2A1,PLCL2,NFKB2,MAPK12,SLC23A3,TXNRD1,PLD1,PLA2G6,NFKBID,PLCG2,MAPK10,RARRES3,PLCB3,NXN,TXNRD2,PAFAH1B2,RELA,NAPEPLD,PDIA3,NFKBIE,JAK2,NFKB1,MAPK11,GLRX,SLC2A3,PLCD1,HMOX1,SLC23A2,NFKBIA,SELENOT,PLB1,PNPLA3,CHUK,STAT5B,PLCD4,PLA2G16,PNPLA8,ABHD3,PLA2G4C,MAPK8,PLCG1,MAPK9,PLD6,GSTO1,T…
Regulation of eIF4 and p70S6K Signaling	2,68E00	2,61E-01	0,258	84/157 (54%)	0/157 (0%)	55/157 (35%)	18/157 (11%)	RAF1,EIF3C,RPS27,PPP2CA,PIK3R1,SOS2,PPP2R3B,HRAS,KRAS,EIF4A2,PAIP2,MAPK13,EIF2A,RPS11,ITGA3,EIF1,EIF3B,EIF4G2,PPM1J,IRS2,RPS2,FRS2,EIF1AY,ATM,ITGA4,PABPC1,PIK3C2B,AKT2,RRAS,ITGA5,RPS6,GAB1,PPP2R3A,PTPA,IRS1,PPP2R2B,PIK3CD,RPS25,EIF3K,PIK3CA,EIF2B4,EIF4EBP2,RPS3A,PPP2R2A,RPS18,EIF4G1,EIF2B2,EIF4E,EIF4EBP1,MTOR,AKT1,PIK3C3,RPS9,SOS1,EIF3A,PIK3R2,RPS5,RPS12,RPS24,ITGB1,RPS19,EIF3H,GRB2,PPP2R5D,ITGA2…
UVA-Induced MAPK Signaling	2,48E00	2,83E-01	0,000	34/106 (32%)	0/106 (0%)	53/106 (50%)	19/106 (18%)	MAP2K4,PARP6,MAPK1,PIK3R1,PARP2,HRAS,KRAS,PARP12,MAPK13,PIK3R4,PLCD3,CASP9,PLCE1,SMPD4,PARP15,MAPK3,MRAS,PLCB1,IRS2,PLCL1,FRS2,ATM,TP53,RPS6KB1,PIK3C2B,CASP3,RRAS,FGFR1,ZC3HAV1,PLCL2,PARP3,MAPK12,SMPD2,PIK3R3,BCL2L1,RPS6KA6,PTPN11,GAB1,PLCG2,IRS1,MAPK10,PLCB3,PIK3CD,RPS6KA1,PIK3CA,PDIA3,RPS6KA3,SMPD1,MAPK11,PARP9,PLCD1,MTOR,TNKS,JUN,TIPARP,PIK3C3,RPS6KB2,PARP11,PIK3R2,RPS6KA2,STAT1,SMPD3,PLCD4,PR…
Neuroinflammation Signaling Pathway	2,38E00	2,22E-01	4,093	60/311 (19%)	0/311 (0%)	111/311 (36%)	140/311 (45%)	TGFBR1,AGER,PIK3R1,TGFBR3,HLA-B,NCSTN,IDE,IL6,MAPK13,CXCL10,SOD2,ATF4,IRS2,FRS2,ATM,PLA2G12A,PIK3C2B,AKT2,CREB3,CREBBP,TBK1,NFKB2,CREB5,ATF2,TRAF6,PLA2G6,GAB1,ZBTB12,IRS1,APH1A,PLCG2,NCF2,GLUL,APH1B,PIK3CD,CFLAR,BACE2,MAPK7,SNCA,PIK3CA,ICAM1,PSENEN,BDNF,HLA-A,GRIA1,GRIN2D,SLC1A3,IFNB1,BMPR2,PSEN2,MFGE8,JAK2,FZD1,GRINA,EP300,AKT1,JUN,CCL2,PIK3C3,CREB1,PIK3R2,TLR3,CASP8,CTNNB1,NFE2L2,PPP3CA,GRB2,MY…
4-1BB Signaling in T Lymphocytes	2,38E00	4,06E-01	2,530	8/32 (25%)	0/32 (0%)	21/32 (66%)	3/32 (9%)	MAP2K4,RELA,MAPK1,NFKBIE,MAPK13,MAP3K5,NFKB1,MAPK11,IKBKB,NFKBIA,JUN,MAP2K2,MAPK3,TNFSF9,CHUK,NFKBIB,MAP2K1,TRAF1,MAP3K14,MAPK8,MAPK9,NFKB2,MAPK12,ATF2,NFKBID,TRAF2,MAPK14,MAPK10,ELP1
Noradrenaline and Adrenaline Degradation	2,38E00	3,75E-01	-2,324	19/40 (48%)	0/40 (0%)	5/40 (13%)	16/40 (40%)	HSD17B10,ALDH1B1,ALDH4A1,ALDH9A1,IL4I1,ADH5,ALDH2,AKR1A1,ALDH1A1,ALDH1L2,ALDH1A3,SMOX,COMT,ALDH3A2,RDH14,ALDH1A2,ADH1B,PECR,ALDH3B1,ADHFE1,LRTOMT,MAOA,ALDH7A1,DHRS4
Phospholipase C Signaling	2,34E00	2,31E-01	-0,577	88/242 (36%)	0/242 (0%)	71/242 (29%)	83/242 (34%)	RAF1,PLD2,MYL6,ADCY4,MYL5,SOS2,HRAS,KRAS,ARHGEF1,GNB1,GNB4,ITGA3,PPP1R12B,HDAC7,ATF4,PLCB1,GNA13,PRKD3,GNG12,PRKD1,ITGA4,PLA2G12A,RND2,ARHGEF4,PLD3,RRAS,CREBBP,CREB3,RALB,ITGA5,ARHGEF17,ITPR1,NFKB2,CREB5,RAP1A,PLD1,ATF2,MYL9,PLA2G6,PLCG2,ITPR3,ARHGEF6,GNB2,ARHGEF18,ARHGEF10,ARHGEF9,RAP1B,FYN,NAPEPLD,RALA,ARHGEF7,RHOT2,EP300,PLCD1,TGM2,ARHGEF19,RHOD,CREB1,SOS1,RHOU,PRKCE,ARHGEF3,GNG5,GNB1L,MYL12B,…
CD27 Signaling in Lymphocytes	2,34E00	3,4E-01	0,535	15/53 (28%)	0/53 (0%)	31/53 (58%)	7/53 (13%)	MAP2K6,MAP2K4,RELA,MAP3K11,NFKBIE,MAP3K4,MAP3K5,NFKB1,IKBKB,MAP3K10,SIVA1,CASP9,NFKBIA,JUN,MAP2K2,MAP3K7,BID,TRAF5,CHUK,CASP8,NFKBIB,MAP2K1,MAP3K2,MAP3K14,MAP2K7,CASP3,MAP3K6,MAP3K13,MAP3K1,APAF1,MAPK8,MAPK9,NFKB2,MAPK12,BCL2L1,MAP3K12,NFKBID,FOS,TRAF2,MAPK10,ELP1,CYCS,MAP3K8,MAP2K3,MAP3K3,MAP2K5
Tryptophan Degradation X (Mammalian, via Tryptamine)	2,32E00	4,4E-01	-1,508	12/25 (48%)	0/25 (0%)	4/25 (16%)	9/25 (36%)	ALDH1B1,ALDH4A1,ALDH9A1,IL4I1,ALDH2,AKR1A1,ALDH1A1,ALDH1L2,ALDH1A3,SMOX,ALDH3A2,RDH14,ALDH1A2,ALDH3B1,MAOA,ALDH7A1
Cell Cycle: G1/S Checkpoint Regulation	2,28E00	3,13E-01	-2,065	21/67 (31%)	0/67 (0%)	42/67 (63%)	4/67 (6%)	RPL11,CDKN2A,BMI1,SMAD3,PAK1IP1,SUV39H1,CDKN2C,RBL1,SKP1,CCND1,HDAC6,MYC,RB1,E2F6,CCND3,TGFB1,HDAC11,HDAC7,GSK3B,ATM,CDC25A,TP53,CCNE2,RBL2,E2F4,HDAC4,TFDP1,HDAC2,HDAC8,CDK6,HDAC5,SKP2,CCND2,HDAC3,MAX,E2F1,TGFB3,GNL3,CDK2,PA2G4,CUL1,CDK4,ABL1,E2F3,CDKN2B,NRG1,TGFB2,E2F5,SMAD4,FBXL5,HDAC9,HDAC1,MDM2,SIN3A,CDKN2D,CCNE1,FOXO1,E2F7,CDKN1A,RPL5,BTRC,ATR,CDKN1B
Basal Cell Carcinoma Signaling	2,25E00	3,06E-01	-0,500	31/72 (43%)	0/72 (0%)	12/72 (17%)	29/72 (40%)	TCF4,GLI2,BMP4,WNT3,AXIN1,BMP2,FZD1,WNT2,GLI3,SUFU,GLIS1,SMO,GSK3B,CTNNB1,FZD2,WNT5B,PTCH2,BMP1,TP53,STK36,WNT9A,DVL1,PTCH1,WNT2B,TCF7L1,TCF3,HKR1,APC,FZD8,DVL2,FZD4,KIF7,GLIS2,APC2,FZD6,DVL3,FZD5,BMP6,GLI1,TCF7L2,WNT11,FZD7,WNT5A
Granulocyte Adhesion and Diapedesis	2,25E00	2,43E-01	#N/A	30/181 (17%)	0/181 (0%)	40/181 (22%)	111/181 (61%)	MMP3,MMP16,CXCL12,CCL20,SDC4,CLDN7,MMP24,CXCL10,CXCL3,HRH1,ITGA3,EZR,CXCL1,IL1RAP,TNFRSF11B,ITGA4,CXCL8,CLDN18,RDX,ITGA6,ITGA5,THY1,MMP2,CSF3,C5,IL33,CLDN12,JAM3,ITGA1,OPN1SW,HSPB1,CD99,CLDN11,IL1A,ICAM1,CLDN15,MMP14,MMP15,SDC3,CXCL5,CCL2,CCL8,SDC2,MMP11,TNFRSF1B,MMP17,MMP1,MMP19,ITGB1,CXCL11,VCAM1,SDC1,TNFRSF1A,ITGA2,CKLF,GNAI1,IL1R1,CCL11,CXCL6,SELPLG,GLG1,GNAI2,GNAI3,CXCL16,CLDN1,IL1B,CCL26,CX…
IL-8 Signaling	2,25E00	2,39E-01	0,926	65/197 (33%)	0/197 (0%)	81/197 (41%)	51/197 (26%)	RAC2,RAF1,PLD2,PIK3R1,HRAS,KRAS,CCND1,GNB1,VEGFA,GNB4,CCND3,IRS2,CXCL1,GNA13,NFKBIB,FRS2,PRKD3,GNG12,ITGB5,PRKD1,ATM,RND2,PIK3C2B,AKT2,PLD3,RRAS,HBEGF,MMP2,PLD1,TRAF6,MYL9,CCND2,ARAF,GAB1,IRS1,NCF2,GNB2,PIK3CD,NAPEPLD,PIK3CA,ICAM1,PTK2B,RHOT2,VEGFB,EIF4EBP1,MTOR,AKT1,JUN,RHOD,PIK3C3,RHOU,PRKCE,PIK3R2,GNG5,GNB1L,MYL12B,EGFR,GNG4,FLT1,ANGPT1,GRB2,RHOC,GNA12,MAPK8,IRAK3,PLD6,CSTB,FOS,GNAI3,PTGS2,IRA…
Protein Kinase A Signaling	2,22E00	2,09E-01	-1,016	143/401 (36%)	0/401 (0%)	130/401 (32%)	128/401 (32%)	MYH10,RAF1,DUSP8,TGFBR1,PHKG2,ADCY4,MYL5,GSK3A,PPP1R14B,NTN1,GNB1,GYS1,ATF4,DUSP11,DUSP7,GNA13,CDC16,PLCL1,GNG12,PRKD1,YWHAG,PTPN18,PTPN3,NFKB2,TCF3,PTP4A1,RAP1A,ATF2,MYL9,ITPR3,EYA3,PRKACA,ANAPC5,DUSP4,PTPRA,PDE6D,ANAPC2,FLNB,NAPEPLD,PTPN2,AKAP8,PTPN9,DUSP22,DUSP2,MPPE1,CDKN3,DUSP5,PTPN4,PTPRJ,PDE4D,GNG5,MTMR3,AKAP5,ADCY6,FLNC,DUSP18,EYA1,CDC27,TCF7L2,AKAP1,PRKACB,BAD,YWHAH,PTPN14,SMAD3,PDE12,RA…
RhoGDI Signaling	2,21E00	2,43E-01	3,000	77/177 (44%)	0/177 (0%)	52/177 (29%)	48/177 (27%)	MYL6,MYL5,ARPC5,ARHGEF1,GNB1,GNB4,ITGA3,PAK1,PPP1R12B,EZR,ARHGAP12,GNA13,CDH13,GNG12,ITGA4,RND2,ACTR2,ARHGEF4,CFL1,CREBBP,ITGA5,ARHGEF17,ARHGDIB,ARHGAP5,MYL9,CDH2,ARPC1A,ACTA2,PIP5K1C,ARPC2,ARHGEF6,GNB2,ARHGAP35,ARHGEF18,PIP4K2A,ARHGEF9,ARHGAP1,ACTG1,ARHGEF10,PIP4K2C,PPP1R12C,ARPC1B,ARHGEF7,RHOT2,GNA11,GNA14,CDH11,EP300,ARHGEF19,ACTR3,CDH3,RHOD,RHOU,ARPC3,ARHGEF3,GNG5,GNB1L,PI4KA,MYL12B,MYL12A,IT…
Type I Diabetes Mellitus Signaling	2,21E00	2,7E-01	4,690	12/111 (11%)	0/111 (0%)	57/111 (51%)	42/111 (38%)	MAP2K4,SOCS1,SOCS3,JAK1,MAPK1,HLA-B,SOCS6,MAPK13,IKBKB,CASP9,MAP3K7,NFKBIB,HLA-F,IL1RAP,TNFRSF11B,MAP3K14,CASP3,IFNGR1,NFKB2,MAPK12,IRF1,TRAF6,NFKBID,MAPK10,MAP2K3,SOCS5,CPE,HLA-E,MAP2K6,RELA,IL12A,HLA-A,NFKBIE,PIAS1,MAP3K5,JAK2,NFKB1,MAPK11,FAS,BCL2,IRAK1,HLA-G,TRADD,NFKBIA,HLA-DMA,SOCS2,BID,CHUK,CASP8,TNFRSF1B,STAT1,PTPRN,MAP2K7,TNFRSF1A,MYD88,MAPK8,IFNGR2,APAF1,MAPK9,SOCS4,HSPD1,IL1R1,FADD,TRA…
Glioblastoma Multiforme Signaling	2,19E00	2,47E-01	-1,151	60/162 (37%)	0/162 (0%)	64/162 (40%)	38/162 (23%)	RAF1,AXIN1,PIK3R1,SOS2,NF2,HRAS,KRAS,CCND1,RB1,TSC2,PLCB1,IRS2,PLCL1,FRS2,WNT5B,ATM,PDGFRB,TP53,RND2,PIK3C2B,AKT2,RRAS,PLCL2,ITPR1,TCF3,GAB1,PLCG2,IRS1,E2F1,ITPR3,PIK3CD,PDGFD,TSC1,PIK3CA,PDIA3,RHOT2,CDK4,FZD1,PLCD1,MTOR,AKT1,IGF1,RHOD,PIK3C3,SOS1,E2F5,IGF1R,RHOU,PDGFRA,PIK3R2,CTNNB1,EGFR,GRB2,RHOC,PLCG1,MDM2,CCNE1,CDKN1A,FZD7,CDKN2A,MAPK1,WNT3,DIRAS3,PIK3R4,PTEN,MYC,PLCD3,E2F6,RHOG,PLCE1,MAP2K2,…
VDR/RXR Activation	2,18E00	2,95E-01	0,000	22/78 (28%)	0/78 (0%)	28/78 (36%)	28/78 (36%)	CSNK2A1,HES1,PSMC5,CXCL10,RUNX2,HOXA10,CYP27B1,PRKD3,PRKD1,IGFBP6,SPP1,MED1,IGFBP5,HR,THBD,KLF4,NCOA3,COL13A1,PRKCD,NCOA1,IGFBP3,CD14,RXRA,HSD17B2,SERPINB1,IL12A,CCNC,PDGFA,EP300,YY1,GTF2B,NCOA2,GADD45A,SP1,MXD1,TGFB2,PRKCE,NCOR1,SEMA3B,VDR,RXRB,PRKCA,LRP5,PPARD,CEBPB,PRKCI,FOXO1,CDKN1A,CDKN1B,NCOR2
Production of Nitric Oxide and Reactive Oxygen Species in Macrophages	2,18E00	2,37E-01	2,359	62/194 (32%)	0/194 (0%)	74/194 (38%)	58/194 (30%)	PPP2CA,PIK3R1,PPP2R3B,MAP3K4,MAPK13,PPP1R14B,MAP3K10,PPM1J,CYBA,IRS2,NFKBIB,FRS2,PRKD3,PRKD1,MAP3K2,ATM,RND2,PIK3C2B,AKT2,CREBBP,PCYOX1,NFKB2,RAP1A,IRF1,MAP3K12,GAB1,PPP2R3A,PTPA,IRS1,PLCG2,PPP2R2B,NCF2,PIK3CD,APOD,RAP1B,APOE,PIK3CA,PPP2R2A,PPP1R3C,RHOT2,MAP3K5,JAK2,AKT1,JUN,RHOD,PIK3C3,RHOU,PRKCE,PIK3R2,TNFRSF1B,GRB2,RHOC,TNFRSF1A,PPP2R5D,MAPK8,IFNGR2,PLCG1,PPP2R5A,FOS,MAP3K8,PPP2R5E,JAK3,MAP3K3…
Role of Pattern Recognition Receptors in Recognition of Bacteria and Viruses	2,18E00	2,55E-01	3,545	19/137 (14%)	0/137 (0%)	55/137 (40%)	63/137 (46%)	MAP2K4,LIF,MAPK1,PIK3R1,IL6,PIK3R4,IFIH1,TGFB1,MAPK3,NOD1,IRS2,RIPK2,FRS2,PRKD3,PRKD1,ATM,PTX3,PIK3C2B,CXCL8,C3,FGFR1,NFKB2,MAPK12,C5,PIK3R3,TRAF6,TLR2,IRF7,NOD2,PTPN11,GAB1,PLCG2,PRKCD,IRS1,DDX58,TGFB3,MAPK10,PIK3CD,C3AR1,RELA,PIK3CA,IL1A,IL12A,IFNB1,IRF3,NFKB1,EIF2S1,RNASEL,TICAM1,PIK3C3,CREB1,CASP1,TGFB2,PRKCE,TLR3,PIK3R2,PRKCA,OAS1,OAS2,PIK3C2A,GRB2,MYD88,MAPK8,MAPK9,OAS3,TLR4,CLEC7A,PRKCI,TL…
Role of IL-17A in Arthritis	2,17E00	3,04E-01	#N/A	15/69 (22%)	0/69 (0%)	39/69 (57%)	15/69 (22%)	MAP2K4,MAPK1,PIK3R1,IL17RC,CCL20,MAPK13,PIK3R4,CXCL3,MAP2K2,MAPK3,CXCL1,IRS2,NFKBIB,FRS2,ATM,CXCL8,PIK3C2B,FGFR1,NFKB2,MAPK12,ATF2,PIK3R3,NFKBID,GAB1,PTPN11,IRS1,MAPK10,PIK3CD,MAP2K3,RPS6KA1,MAP2K6,RELA,PIK3CA,NFKBIE,CXCL5,IL17RA,NFKB1,MAPK11,NFKBIA,CCL2,PIK3C3,PIK3R2,MAPKAPK2,MAP2K1,MMP1,PIK3C2A,GRB2,MAPK8,MAPK9,CXCL6,MAPK14,PIK3CB,PTGS2,CCL7
Purine Nucleotides Degradation II (Aerobic)	2,17E00	4,74E-01	1,000	6/19 (32%)	0/19 (0%)	8/19 (42%)	5/19 (26%)	IMPDH2,XDH,ADAT3,NT5C,NT5C3B,ADA2,NT5C3A,ADAL,NT5E,IMPDH1,ADA,PNP,NT5C2,ACPP
IL-6 Signaling	2,12E00	2,58E-01	3,536	31/128 (24%)	0/128 (0%)	65/128 (51%)	32/128 (25%)	MAP2K4,SOCS1,SOCS3,RAF1,CSNK2A1,MAPK1,PIK3R1,SOS2,SRF,HRAS,KRAS,MAPK13,IL6,PIK3R4,VEGFA,IKBKB,MAP2K2,MAPK3,MAP3K7,MRAS,IRS2,NFKBIB,IL1RAP,FRS2,TAB1,ATM,MCL1,TNFRSF11B,MAP3K14,PIK3C2B,CXCL8,AKT2,TNFAIP6,RRAS,FGFR1,IL6R,STAT3,NFKB2,MAPK12,IL33,TRAF6,PIK3R3,NFKBID,PTPN11,GAB1,IRS1,MAPK10,CD14,MAP2K3,HSPB7,PIK3CD,HSPB1,IL6ST,HSPB3,MAP2K6,RELA,PIK3CA,IL1A,NFKBIE,JAK2,NFKB1,MAPK11,SHC1,AKT1,NFKBIA,JUN,…
PPAR Signaling	2,01E00	2,74E-01	-2,746	24/95 (25%)	0/95 (0%)	47/95 (49%)	24/95 (25%)	PPARA,RAF1,MAPK1,SOS2,HRAS,KRAS,NR2F1,IKBKB,MAP2K2,MAPK3,MAP3K7,MRAS,NFKBIB,IL1RAP,TAB1,PDGFRB,TNFRSF11B,MAP3K14,STAT5A,RRAS,MED1,CREBBP,NR1H3,SNW1,NFKB2,TRAF6,IL33,NFKBID,NCOA1,HSP90AA1,INSR,RXRA,PDGFD,RELA,IL1A,PDGFA,NFKBIE,NFKB1,PDGFC,EP300,SHC1,HSP90B1,NFKBIA,JUN,HSP90AB1,SOS1,PDGFRA,NCOR1,CHUK,TNFRSF1B,STAT5B,MAP2K1,CITED2,PPARG,SRA1,NRAS,TNFRSF1A,PPARD,GRB2,IL1R1,AIP,FOS,TRAF2,RRAS2,IL1B,PT…
Urate Biosynthesis/Inosine 5'-phosphate Degradation	2,01E00	5,38E-01	1,134	4/13 (31%)	0/13 (0%)	6/13 (46%)	3/13 (23%)	NT5C3B,NT5C3A,NT5E,IMPDH2,XDH,IMPDH1,PNP,NT5C2,NT5C,ACPP
PI3K/AKT Signaling	2,01E00	2,56E-01	2,502	43/125 (34%)	0/125 (0%)	68/125 (54%)	14/125 (11%)	RAF1,PPP2CA,PIK3R1,SOS2,PPP2R3B,HRAS,KRAS,GSK3A,CCND1,ITGA3,GYS1,PPM1J,TSC2,NFKBIB,MCL1,THEM4,ITGA4,TP53,AKT2,RHEB,YWHAG,RRAS,YWHAZ,ITGA5,NFKB2,MAPK8IP1,SYNJ2,INPP5F,GAB1,PPP2R3A,PTPA,PPP2R2B,PIK3CD,TSC1,PIK3CA,PPP2R2A,GDF15,ILK,MAP3K5,JAK2,OCRL,EIF4E,EIF4EBP1,MTOR,AKT1,HSP90AB1,INPP5B,SOS1,PIK3R2,CTNNB1,ITGB1,GRB2,PPP2R5D,ITGA2,MDM2,PPP2R5A,LIMS1,CDKN1A,MAP3K8,PTGS2,PPP2R5E,JAK3,GAB2,JAK1,MAPK1,…
Toll-like Receptor Signaling	2,01E00	2,89E-01	3,357	17/76 (22%)	0/76 (0%)	37/76 (49%)	22/76 (29%)	MAP2K4,PPARA,MAPK1,TAB2,MAPK13,IKBKB,TRAF4,MAP3K7,TAB1,MAP3K14,NFKB2,MAPK12,TRAF6,TLR2,IL33,CD14,MAP2K3,MAP2K6,ECSIT,SIGIRR,RELA,IL1A,IL12A,TOLLIP,TNFAIP3,NFKB1,MAPK11,IRAK1,JUN,NFKBIA,TICAM1,UBA52,TLR3,CHUK,TRAF1,UBB,MYD88,MAP3K1,MAPK8,IRAK3,TLR4,FOS,LY96,MAPK14,TLR6,RPS27A,IL1B,EIF2AK2,TIRAP,ELK1,UBC,MAP4K4,IRAK4,IRAK2
Inflammasome pathway	2,01E00	4,5E-01	2,333	2/20 (10%)	0/20 (0%)	14/20 (70%)	4/20 (20%)	NAIP,NLRP1,AIM2,MYD88,PYCARD,NFKB2,PANX1,NFKB1,TLR4,NOD2,CTSB,CASP1,IL1B,NEK7,CASP8,P2RX7
Dendritic Cell Maturation	1,97E00	2,32E-01	3,429	37/194 (19%)	0/194 (0%)	69/194 (36%)	88/194 (45%)	PIK3R1,HLA-B,IL6,MAPK13,ATF4,PLCB1,IRS2,PLCL1,NFKBIB,FRS2,ATM,PIK3C2B,AKT2,CREBBP,CREB3,PLCL2,NFKB2,CREB5,ATF2,TRAF6,GAB1,ZBTB12,IRS1,PLCG2,FSCN1,PIK3CD,IFNAR1,COL3A1,PIK3CA,ICAM1,LEPR,HLA-A,PDIA3,IFNB1,JAK2,EP300,PLCD1,AKT1,PIK3C3,CREB1,LY75,TLR3,PIK3R2,COL18A1,TNFRSF1B,TNFRSF1A,MYD88,GRB2,IL15,MAPK8,CD58,PLCG1,STAT4,COL5A3,HLA-C,MAP2K4,MAPK1,IL32,PIK3R4,PLCD3,IKBKB,PLCE1,MAPK3,LTBR,COL11A2,IL23…
IL-1 Signaling	1,91E00	2,72E-01	2,982	33/92 (36%)	0/92 (0%)	43/92 (47%)	16/92 (17%)	MAP2K4,PRKACB,MAPK1,ADCY4,RACK1,TAB2,GNB5,MAPK13,GNB1,IKBKB,GNB4,GNB3,MAP3K7,MRAS,GNA13,NFKBIB,IL1RAP,TAB1,GNG12,MAP3K14,GNG2,GNAZ,NFKB2,MAPK12,TRAF6,ADCY9,NFKBID,GNAO1,PRKACA,MAPK10,GNB2,MAP2K3,ECSIT,MAP2K6,RELA,IL1A,TOLLIP,NFKBIE,GNA11,GNA14,NFKB1,MAPK11,PRKAG1,IRAK1,GNG11,NFKBIA,JUN,PRKAR1B,CHUK,GNG5,GNB1L,GNG4,MAP2K7,GNAS,MYD88,GNA12,ADCY3,MAP3K1,MAPK8,PRKAR2A,GNAQ,ADCY6,GNAI1,MAPK9,IL1R1,IRA…
Ephrin Receptor Signaling	1,87E00	2,34E-01	1,732	64/175 (37%)	0/175 (0%)	75/175 (43%)	36/175 (21%)	RAC2,RAPGEF1,RAF1,ITSN1,AXIN1,ARPC5,SOS2,ACP1,HRAS,KRAS,NCK1,NCK2,GNB1,VEGFA,GNB4,ITGA3,EPHB1,PAK1,ATF4,GNA13,GNG12,ITGA4,ACTR2,AKT2,KALRN,CFL1,RRAS,CRKL,CREB3,CREBBP,ITGA5,STAT3,CREB5,RAP1A,ATF2,ARPC1A,ARPC2,GNB2,DOK1,PDGFD,EPHA2,RAP1B,FYN,RGS3,ARPC1B,PTPN13,GRIN2D,GNA11,VEGFB,CRK,EPHA4,GNA14,JAK2,EP300,GRINA,EFNB2,ACTR3,AKT1,SORBS1,EFNA5,CREB1,SOS1,ARPC3,GNG5,GNB1L,ITGB1,GNG4,EPHB4,ANGPT1,GRB2,…
Cell Cycle Regulation by BTG Family Proteins	1,87E00	3,51E-01	1,134	9/37 (24%)	0/37 (0%)	24/37 (65%)	4/37 (11%)	PPP2R2A,PPP2CA,PPP2R5B,CDK4,PPP2R3B,E2F3,CCND1,RB1,E2F6,PPM1J,PPM1L,E2F5,PPP2R5C,E2F4,CCNE2,PPP2R5D,BTG1,NOCT,PPP2R5A,PRMT1,PPP2CB,CCNE1,PPP2R1A,CNOT7,PPP2R3A,PTPA,PPP2R2B,E2F7,BTG2,E2F1,PPP2R5E,PPP2R1B,CDK2
Oxidative Ethanol Degradation III	1,86E00	4,29E-01	-2,333	14/21 (67%)	0/21 (0%)	1/21 (5%)	6/21 (29%)	ALDH1B1,ALDH4A1,ACSS1,ALDH9A1,ALDH2,ACSS3,ALDH1A1,ALDH1L2,ALDH1A3,ALDH3A2,ACSS2,ALDH1A2,ALDH3B1,ACSL1,ALDH7A1
Paxillin Signaling	1,86E00	2,57E-01	-1,279	44/113 (39%)	0/113 (0%)	41/113 (36%)	28/113 (25%)	MAP2K4,MAPK1,ARF1,PIK3R1,ITGA8,SOS2,HRAS,KRAS,TLN1,MAPK13,NCK1,PIK3R4,ITGAE,PTK2,NCK2,PAK1,ITGA3,ITGA11,ITGAV,MRAS,IRS2,ACTG2,ITGB4,FRS2,ITGB5,ATM,ITGA4,PIK3C2B,RRAS,FGFR1,RAC1,ITGA6,ITGA5,MAPK12,PIK3R3,DOCK1,TLN2,PTPN11,GAB1,ACTA2,CDC42,IRS1,ARHGEF6,MAPK10,ITGA1,PIK3CD,ACTN4,ACTG1,ITGA7,PIK3CA,PTK2B,ARHGEF7,CRK,ITGA10,ITGB8,MAPK11,PTPN12,BCAR1,ARF6,ARFIP2,PIK3C3,SOS1,VCL,PIK3R2,ACTN1,ITGB1,SRC,P…
Integrin Signaling	1,86E00	2,24E-01	-1,342	87/219 (40%)	0/219 (0%)	82/219 (37%)	50/219 (23%)	RAP2B,RAC2,RAF1,RAPGEF1,PIK3R1,MYL5,ARPC5,SOS2,ITGA8,HRAS,KRAS,NCK1,ITGAE,NCK2,TSPAN3,ITGA3,PAK1,PPP1R12B,ARF4,CAV1,IRS2,ITGB4,FRS2,ITGB5,ATM,ITGA4,CAPN5,RND2,ACTR2,PIK3C2B,AKT2,RRAS,CRKL,RALB,ITGA6,TSPAN2,ITGA5,TNK2,RAP1A,MYL9,ARHGAP5,DOCK1,ARPC1A,GAB1,ACTA2,IRS1,ARPC2,CAPN1,PLCG2,ZYX,ITGA1,PIK3CD,CAPN7,TSPAN6,ACTG1,ITGA7,RAP1B,RAP2A,FYN,PIK3CA,RALA,ARPC1B,ARHGEF7,RHOT2,ILK,CRK,ITGB8,ARF6,ACTR3,…
Agrin Interactions at Neuromuscular Junction	1,86E00	2,9E-01	0,243	29/69 (42%)	0/69 (0%)	24/69 (35%)	16/69 (23%)	MAP2K4,RAC2,MAPK1,HRAS,KRAS,PTK2,LAMC1,ITGA3,PAK1,MAPK3,MRAS,LAMB1,DAG1,ACTG2,ITGA4,RRAS,LAMA2,RAC1,ITGA6,ITGA5,NRG4,MAPK12,RAC3,ACTA2,CDC42,ARHGEF6,MAPK10,ITGA1,AGRN,ACTG1,CTTN,GABPB1,ARHGEF7,NRG1,JUN,UTRN,ERBB2,EGFR,ITGB1,SRC,PAK4,PXN,NRAS,ACTB,ITGA2,DVL1,MAPK8,MAPK9,ERBB3,RRAS2,PAK3,PAK2,GABPA
IL-17A Signaling in Gastric Cells	1,86E00	0.4	1,633	7/25 (28%)	0/25 (0%)	15/25 (60%)	3/25 (12%)	MAP2K4,CXCL8,RELA,CXCL11,MAPK1,MAPK8,IL17RC,MAPK9,CCL20,MAPK13,IL17RA,NFKB1,MAPK12,MAPK11,CXCL10,FOS,JUN,MAPK14,MAPK3,MAPK10,CXCL1,EGFR
Ethanol Degradation IV	1,86E00	0.4	-2,530	17/25 (68%)	0/25 (0%)	1/25 (4%)	7/25 (28%)	ALDH1B1,ALDH4A1,ACSS1,GPX7,ALDH9A1,ALDH2,ACSS3,ALDH1A1,ALDH1L2,ALDH1A3,ALDH3A2,ACSS2,ALDH1A2,CAT,CYGB,ALDH3B1,ACSL1,ALDH7A1
CD40 Signaling	1,84E00	2,78E-01	0,655	19/79 (24%)	0/79 (0%)	44/79 (56%)	16/79 (20%)	MAP2K4,TRAF3,MAPK1,PIK3R1,MAPK13,PIK3R4,IKBKB,MAP2K2,MAPK3,MAP3K7,IRS2,TRAF5,NFKBIB,FRS2,ATM,MAP3K14,PIK3C2B,FGFR1,STAT3,NFKB2,MAPK12,PIK3R3,TRAF6,NFKBID,CD40,GAB1,PTPN11,IRS1,MAPK10,PIK3CD,MAP2K3,MAP2K5,MAP2K6,RELA,PIK3CA,ICAM1,NFKBIE,TNFAIP3,NFKB1,MAPK11,TANK,NFKBIA,JUN,PIK3C3,CHUK,PIK3R2,MAPKAPK2,MAP2K1,TRAF1,MAP2K7,ATF1,PIK3C2A,GRB2,PTGS1,MAPK8,MAPK9,FOS,TRAF2,MAPK14,PIK3CB,ELP1,PTGS2,JAK3
Opioid Signaling Pathway	1,8E00	2,18E-01	0,700	76/243 (31%)	0/243 (0%)	80/243 (33%)	87/243 (36%)	RAC2,RAF1,PLD2,CAMK1,ADCY4,AP2B1,SOS2,CACNA1H,SRF,HRAS,KRAS,GNB1,RGS10,ATF4,PLCB1,PRKD3,PRKD1,GRK4,AKT2,RGS19,RRAS,GRK3,CREB3,CREBBP,CACNA1C,GRK5,NFKB2,ITPR1,CREB5,RAP1A,AP2S1,CACNA1A,PDE1C,ATF2,ITPR3,PRKACA,MAP2K3,MAPK7,RPS6KA1,CAMK2G,MAP2K6,RAP1B,FYN,AP2A1,RGS3,GRIN2D,GRINA,EP300,YES1,AKT1,ARRB1,CREB1,SOS1,CAMK1G,PRKCE,RPS6KA2,GNG5,CTNNB1,PPP3CA,SIGMAR1,MAPK6,ADCY6,CALM1 (includes others),FOS,G…
Fatty Acid α-oxidation	1,73E00	4,09E-01	-1,667	11/22 (50%)	0/22 (0%)	2/22 (9%)	9/22 (41%)	TMLHE,ALDH1B1,ALDH2,ALDH4A1,ALDH1A1,ALDH1L2,ALDH1A3,ALDH3A2,ALDH1A2,ALDH3B1,PTGS2,ALDH9A1,ALDH7A1
Role of CHK Proteins in Cell Cycle Checkpoint Control	1,71E00	2,98E-01	0,258	22/57 (39%)	0/57 (0%)	32/57 (56%)	3/57 (5%)	PPP2CA,PPP2R5B,PPP2R3B,E2F6,PPM1J,PPM1L,BRCA1,CDC25A,ATM,TP53,E2F4,MDC1,RFC1,RPA1,RAD1,PPP2CB,PCNA,PPP2R1A,RFC4,PTPA,PPP2R3A,PPP2R2B,E2F1,MRE11,ATMIN,CLSPN,TLK1,TLK2,CDK2,RFC3,PPP2R2A,E2F3,RAD50,CHEK1,RAD17,HUS1,E2F5,RFC2,SLC19A1,PPP2R5C,CHEK2,CDC25C,PPP2R5D,PLK1,RFC5,CDK1,PPP2R5A,NBN,RAD9A,CDKN1A,E2F7,ATR,PPP2R5E,PPP2R1B
Cyclins and Cell Cycle Regulation	1,71E00	2,72E-01	1,414	29/81 (36%)	0/81 (0%)	44/81 (54%)	8/81 (10%)	CDKN2A,RAF1,PPP2CA,SUV39H1,PPP2R5B,CDKN2C,CCNB2,PPP2R3B,SKP1,CCND1,HDAC6,RB1,E2F6,CCND3,TGFB1,PPM1J,HDAC11,HDAC7,PPM1L,GSK3B,ATM,CDC25A,TP53,CCNE2,E2F4,HDAC4,TFDP1,HDAC2,HDAC8,WEE1,CDK7,CDK6,CCNB1,HDAC5,SKP2,PPP2CB,PPP2R1A,CCND2,HDAC3,PTPA,PPP2R3A,PPP2R2B,E2F1,TGFB3,CDK2,PA2G4,PPP2R2A,CUL1,CDK4,ABL1,E2F3,CDKN2B,CCNA2,E2F5,TGFB2,PPP2R5C,FBXL5,HDAC9,CCNH,PPP2R5D,HDAC1,CDK1,PPP2R5A,SIN3A,CDKN2D,CCNE…
Phospholipases	1,69E00	2,9E-01	-0,471	20/62 (32%)	0/62 (0%)	15/62 (24%)	27/62 (44%)	PAFAH1B2,PLD2,NAPEPLD,LIPC,PDIA3,PLA2R1,PLCD1,HMOX1,PLCD3,PLCE1,LCAT,PLB1,PLCB1,PNPLA3,LIPG,PLCL1,PLCD4,PLA2G12A,PNPLA8,PLA2G16,PLD3,ABHD3,PLA2G4C,PLCG1,PLCL2,PLD6,PLD1,PLA2G6,PLA2G4A,PLCB4,PLCG2,RARRES3,PLCB3,PAFAH1B1,PAFAH1B3
HMGB1 Signaling	1,66E00	2,41E-01	2,121	41/133 (31%)	0/133 (0%)	56/133 (42%)	36/133 (27%)	AGER,PIK3R1,HRAS,KRAS,MAPK13,IL6,IRS2,SERPINE1,KAT2A,FRS2,ATM,RND2,PIK3C2B,AKT2,KAT7,RRAS,NFKB2,GAB1,IRS1,KAT6A,MAP2K3,PIK3CD,MAP2K6,PIK3CA,ICAM1,RHOT2,RBBP7,KAT2B,JUN,AKT1,CCL2,RHOD,PIK3C3,RHOU,PIK3R2,TNFRSF1B,PLAT,RHOC,TNFRSF1A,GRB2,IFNGR2,MAPK8,FOS,KAT6B,MAP2K4,LIF,MAPK1,DIRAS3,PIK3R4,HMGB1,RHOG,MAP2K2,RHOB,TGFB1,MAPK3,MRAS,TNFRSF11B,CXCL8,FGFR1,RAC1,IFNGR1,RHOJ,MAPK12,PIK3R3,RHOQ,PTPN11,RND3,…
Hepatic Cholestasis	1,64E00	2,31E-01	#N/A	34/160 (21%)	0/160 (0%)	51/160 (32%)	75/160 (47%)	MAP2K4,PRKACB,PPARA,LIF,ADCY4,IL6,MAP3K4,HSD3B7,ATP8B1,IKBKB,TGFB1,ABCC1,RARA,PPRC1,MAP3K7,NFKBIB,IL1RAP,PRKD3,PRKD1,TNFRSF11B,MAP3K14,CXCL8,CYP7B1,TJP2,NR1H3,NFKB2,MAPK12,IL33,TRAF6,ADCY9,NFKBID,PRKCD,PRKACA,TGFB3,MAPK10,CD14,INSR,RXRA,ESR1,RELA,IL1A,SLC4A2,IL12A,NFKBIE,ABCC2,NFKB1,PRKAG1,IRAK1,JUN,NFKBIA,PRKAR1B,TGFB2,PRKCE,CHUK,TNFRSF1B,PRKCA,MAP4K2,ABCB1,CYP27A1,MYD88,TNFRSF1A,ADCY3,MAPK8,ADC…
Glutathione-mediated Detoxification	1,64E00	3,55E-01	-2,111	11/31 (35%)	0/31 (0%)	6/31 (19%)	14/31 (45%)	GSTM1,MGST1,GSTM5,GSTA4,GSTM3,GGH,ANPEP,GSTO1,GSTZ1,GSTT2/GSTT2B,GSTM2,MGST2,GSTM4,GSTO2,MGST3,GSTP1,GSTK1
NRF2-mediated Oxidative Stress Response	1,63E00	2,23E-01	0,471	65/193 (34%)	0/193 (0%)	95/193 (49%)	33/193 (17%)	RAF1,DNAJB4,PIK3R1,MAF,GCLC,DNAJC3,HRAS,KRAS,SOD2,KEAP1,ABCC1,ATF4,DNAJA3,IRS2,FOSL1,TXN,PRKD3,DNAJC16,FRS2,PRKD1,GSTK1,ATM,PIK3C2B,DNAJB12,DNAJC9,RRAS,GSTM3,CREBBP,JUNB,MAFF,GAB1,ACTA2,STIP1,IRS1,DNAJC14,PIK3CD,MAP2K3,SQSTM1,MAPK7,HACD3,ENC1,ACTG1,GSTP1,EPHX1,FTH1,MAP2K6,PIK3CA,GSTM5,PRDX1,ABCC2,NQO2,HSPB8,DNAJA4,DNAJC13,MAP3K5,DNAJA1,SOD3,MAFG,EP300,AKT1,JUN,PIK3C3,UBE2K,PRKCE,PIK3R2,FKBP5,NFE2…
Histamine Degradation	1,63E00	4,21E-01	-2,121	11/19 (58%)	0/19 (0%)	1/19 (5%)	7/19 (37%)	ALDH4A1,ALDH1B1,ALDH2,ALDH1A1,HNMT,ALDH1L2,ALDH1A3,ALDH3A2,ALDH1A2,ALDH3B1,ALDH9A1,ALDH7A1
Wnt/Ca+ pathway	1,63E00	2,86E-01	0,000	21/63 (33%)	0/63 (0%)	26/63 (41%)	16/63 (25%)	RELA,PDIA3,NFATC3,AXIN1,FZD1,NFKB1,NFATC1,EP300,PLCD1,PLCD3,PLCE1,NFAT5,CREB1,SMO,ATF4,PLCB1,GSK3B,PLCL1,FZD2,PLCD4,PPP3CA,WNT5B,PRKCA,DVL1,CREB3,CREBBP,PLCG1,PLCL2,CREB3L4,NFKB2,NFATC4,CREB5,ROR1,ATF2,FZD8,PLCB4,DVL2,FZD4,PLCG2,FZD6,NFATC2,PLCB3,FZD5,DVL3,FZD7,WNT5A,PDE6D
Thyroid Cancer Signaling	1,62E00	3,25E-01	#N/A	17/40 (43%)	0/40 (0%)	14/40 (35%)	9/40 (23%)	TCF4,NTF3,MAPK1,GDNF,BDNF,CXCL12,HRAS,KRAS,NGF,CCND1,BRAF,MYC,SHC1,MAP2K2,MAPK3,MRAS,RET,CTNNB1,RXRB,MAP2K1,TP53,PPARG,CXCL8,NRAS,RRAS,TCF7L1,TCF3,NTRK2,RRAS2,RXRA,TCF7L2
Tight Junction Signaling	1,59E00	2,28E-01	#N/A	62/167 (37%)	0/167 (0%)	58/167 (35%)	47/167 (28%)	MYH10,TGFBR1,MYH9,MYL6,PPP2CA,MYL5,NAPG,PPP2R3B,AFDN,OCLN,MPDZ,NSF,PPM1J,VAMP3,CSTF2,SAFB,NAPA,AKT2,HSF1,RAB13,NFKB2,MYL9,ACTA2,CLDN12,PPP2R3A,PTPA,PPP2R2B,PRKACA,ACTG1,CPSF2,CLDN11,F2RL2,PPP2R2A,CDK4,CTNNA1,MPP5,SYMPK,VTI1B,CPSF4,SMURF1,JUN,AKT1,LLGL1,NECTIN1,GOSR1,VCL,TNFRSF1B,CTNNB1,NAPB,YKT6,TNFRSF1A,TJP1,PPP2R5D,ACTB,CASK,CNKSR3,PPP2R5A,FOS,STX16,CPSF3,PPP2R5E,MAGI2,GOSR2,PATJ,CSTF3,PRKACB,V…
Regulation of the Epithelial-Mesenchymal Transition Pathway	1,58E00	2,22E-01	#N/A	59/189 (31%)	0/189 (0%)	71/189 (38%)	59/189 (31%)	RAF1,TGFBR1,AXIN1,PIK3R1,SOS2,NCSTN,HRAS,KRAS,PARD6G,BCL9,MAML1,PYGO1,IRS2,FRS2,WNT5B,ATM,PDGFRB,ETS1,SMAD2,PIK3C2B,AKT2,JAG2,TWIST2,RRAS,SNAI1,MMP2,NFKB2,STAT3,ZEB1,TCF3,MET,PYGO2,CDH2,DVL2,ARAF,GAB1,APH1A,IRS1,APH1B,MAP2K3,PIK3CD,PDGFD,NOTCH1,MAP2K6,PIK3CA,ADAM17,TCF4,SNAI2,PSENEN,FGF2,TWIST1,PSEN2,FZD1,JAK2,SMURF1,NOTCH2,AKT1,PIK3C3,SOS1,PIK3R2,CTNNB1,FGF7,EGFR,GRB2,EGR1,ZEB2,RBPJ,FGF11,DVL3,J…
FAK Signaling	1,57E00	2,53E-01	#N/A	38/99 (38%)	0/99 (0%)	41/99 (41%)	20/99 (20%)	RAF1,ARHGAP26,MAPK1,HMMR,PIK3R1,SOS2,HRAS,PDPK1,KRAS,TLN1,PIK3R4,PTEN,PTK2,PAK1,ITGA3,MAP2K2,MAPK3,MRAS,IRS2,ACTG2,FRS2,ATM,ITGA4,CAPN5,PIK3C2B,AKT2,RRAS,FGFR1,RAC1,ITGA5,PIK3R3,DOCK1,TLN2,PTPN11,ACTA2,GAB1,PLCG2,CAPN1,IRS1,ARHGEF6,CAPN2,PIK3CD,CAPN7,TNS1,ACTG1,CAPN3,FYN,PIK3CA,ARHGEF7,EGF,CRK,BCAR1,AKT1,PIK3C3,SOS1,AKT3,VCL,PIK3R2,MAP2K1,CAPN10,EGFR,ITGB1,SRC,PAK4,PXN,NRAS,PIK3C2A,GRB2,ASAP1,CSK…
Sphingosine-1-phosphate Signaling	1,57E00	2,4E-01	-2,117	49/125 (39%)	0/125 (0%)	42/125 (34%)	34/125 (27%)	MAPK1,DIRAS3,PIK3R1,ADCY4,PIK3R4,PTK2,PLCD3,NAAA,RHOG,CASP9,PLCE1,RHOB,SMPD4,MAPK3,PLCB1,IRS2,GNA13,PLCL1,FRS2,ATM,PDGFRB,CASP10,RND2,PIK3C2B,AKT2,CASP3,FGFR1,RAC1,RHOJ,PLCL2,SMPD2,ASAH1,ASAH2,PIK3R3,S1PR3,ADCY9,RHOQ,ACER3,PTPN11,GAB1,RND3,RHOA,PLCG2,CASP2,IRS1,PLCB3,PIK3CD,PDGFD,FNBP1,OPN1SW,ASAH2B,PIK3CA,PTK2B,PDGFA,PDIA3,ACER2,RHOT2,CASP4,SMPD1,PDGFC,PLCD1,CASP6,AKT1,RHOT1,RHOD,PIK3C3,PDGFRA,S…
IL-10 Signaling	1,57E00	2,75E-01	#N/A	16/69 (23%)	0/69 (0%)	28/69 (41%)	25/69 (36%)	MAP2K6,MAP2K4,RELA,SOCS3,IL1A,JAK1,MAPK1,NFKBIE,ARG2,MAPK13,IL6,NFKB1,MAPK11,HMOX1,IKBKB,NFKBIA,JUN,SP1,MAP3K7,CHUK,NFKBIB,IL1RAP,TAB1,MAP3K14,IL4R,BLVRA,TYK2,BLVRB,MAPK8,NFKB2,IL1R1,STAT3,MAPK12,IL33,TRAF6,FOS,NFKBID,MAPK14,IL10RB,CD14,IL1B,MAP2K3,ELK1,MAP4K4
Pancreatic Adenocarcinoma Signaling	1,56E00	2,42E-01	2,558	38/120 (32%)	0/120 (0%)	64/120 (53%)	18/120 (15%)	RAF1,PLD2,TGFBR1,SUV39H1,PIK3R1,KRAS,CCND1,VEGFA,RB1,IRS2,FRS2,ATM,TP53,SMAD2,PIK3C2B,AKT2,PLD3,TFDP1,HBEGF,NFKB2,STAT3,PLD1,GAB1,IRS1,E2F1,PIK3CD,NOTCH1,NAPEPLD,PIK3CA,RALA,CDK4,VEGFB,JAK2,AKT1,PIK3C3,E2F5,PIK3R2,EGFR,GRB2,MAPK8,MDM2,PLD6,SIN3A,CCNE1,CDKN1A,PTGS2,JAK3,MAP2K4,CDKN2A,JAK1,MAPK1,BAD,SMAD3,PIK3R4,TGFBR2,E2F6,CASP9,MAP2K2,TGFB1,MAPK3,RALGDS,E2F4,FGFR1,TYK2,RAC1,VEGFC,MAPK12,RALBP1,PI…
Virus Entry via Endocytic Pathways	1,55E00	2,45E-01	#N/A	39/110 (35%)	0/110 (0%)	46/110 (42%)	25/110 (23%)	RAC2,ITSN1,AP2B1,PIK3R1,HLA-B,CLTB,HRAS,KRAS,AP1B1,PIK3R4,AP2A2,ITGA3,CAV1,MRAS,IRS2,ACTG2,ITGB4,PRKD3,FRS2,PRKD1,ITGB5,DNM2,ATM,ITGA4,PIK3C2B,RRAS,FGFR1,CLTC,RAC1,ITGA6,ITGA5,RAC3,AP2S1,PIK3R3,AP1S1,PTPN11,ACTA2,GAB1,ZBTB12,CDC42,PLCG2,PRKCD,CLTA,IRS1,CLTCL1,TFRC,ITGA1,PIK3CD,ACTG1,AP3S1,B2M,FYN,FLNB,AP2A1,PIK3CA,HLA-A,ABL1,ITGB8,CD55,AP1G2,FLNA,PIK3C3,PRKCE,PIK3R2,PRKCA,ITGB1,SRC,AP2M1,AP3M1,NR…
Cardiac Hypertrophy Signaling	1,55E00	2,13E-01	-0,885	96/235 (41%)	0/235 (0%)	78/235 (33%)	61/235 (26%)	RAF1,TGFBR1,MYL6,PIK3R1,ADCY4,MYL5,SRF,HRAS,KRAS,MAP3K4,IL6,MAPK13,GNB1,GNB4,MAP3K10,PLCB1,IRS2,GNA13,PLCL1,FRS2,GNG12,MAP3K2,ATM,RND2,PIK3C2B,RRAS,CREBBP,CACNA1C,PLCL2,CACNA1A,ADRA1D,ATF2,MYL9,MAP3K12,GAB1,IRS1,PLCG2,GNB2,PRKACA,PIK3CD,MAP2K3,RPS6KA1,MAP2K6,PIK3CA,EIF2B4,PDIA3,RHOT2,GNA11,GNA14,MAP3K5,EIF2B2,EIF4E,EP300,PLCD1,MTOR,AKT1,JUN,IGF1,RHOD,PIK3C3,CREB1,SOS1,RHOU,IGF1R,PIK3R2,GNG5,GNB1L…
Adenosine Nucleotides Degradation II	1,54E00	4,38E-01	1,890	4/16 (25%)	0/16 (0%)	8/16 (50%)	4/16 (25%)	ADA2,NT5C3B,NT5C3A,NT5E,ADAL,XDH,PNP,ADA,ADAT3,NT5C2,NT5C,ACPP
Prostanoid Biosynthesis	1,54E00	5,56E-01	0,447	3/9 (33%)	0/9 (0%)	4/9 (44%)	2/9 (22%)	PTGIS,PTGES,PTGES2,PTGS1,PTGS2,PTGDS,PTGES3
Dopamine Degradation	1,53E00	3,24E-01	-1,732	12/37 (32%)	0/37 (0%)	5/37 (14%)	20/37 (54%)	ALDH1B1,ALDH4A1,ALDH9A1,IL4I1,ALDH2,ALDH1A1,ALDH1L2,ALDH1A3,SMOX,COMT,ALDH3A2,SULT1A3/SULT1A4,ALDH1A2,ALDH3B1,LRTOMT,MAOA,ALDH7A1
Ethanol Degradation II	1,53E00	3,24E-01	-2,887	21/37 (57%)	0/37 (0%)	2/37 (5%)	14/37 (38%)	HSD17B10,ALDH1B1,ALDH4A1,ACSS1,ALDH9A1,ADH5,ALDH2,AKR1A1,ALDH1A1,ACSS3,ALDH1L2,ALDH1A3,ALDH3A2,RDH14,ACSS2,ALDH1A2,ADH1B,PECR,ALDH3B1,ADHFE1,ACSL1,ALDH7A1,DHRS4
Complement System	1,53E00	3,24E-01	-0,302	5/37 (14%)	0/37 (0%)	13/37 (35%)	19/37 (51%)	CFD,SERPING1,CD59,MASP2,C3,C1S,MASP1,CD46,C5,C1R,C4A/C4B,CD55,CFB,CFI,C1QBP,CFH,C3AR1,C2
p53 Signaling	1,51E00	2,43E-01	1,091	33/111 (30%)	0/111 (0%)	57/111 (51%)	21/111 (19%)	CDKN2A,JMY,PIK3R1,RRM2B,PIK3R4,CCND1,PTEN,SCO2,CCNG1,RB1,BBC3,STAG1,PPP1R13B,CCNK,IRS2,GSK3B,HIPK2,BRCA1,FRS2,ATM,TP53,PIK3C2B,AKT2,TP53INP1,TOPBP1,MED1,FGFR1,TNFRSF10B,TIGAR,CSNK1D,TP53BP2,PIK3R3,BCL2L1,PCNA,MDM4,CCND2,PTPN11,GAB1,IRS1,SIRT1,E2F1,GNL3,PIK3CD,PIDD1,PML,CDK2,DRAM1,PIK3CA,SNAI2,GADD45B,PLAGL1,PIAS1,CDK4,HIF1A,ST13,FAS,CHEK1,BCL2,EP300,CASP6,KAT2B,JUN,AKT1,GADD45A,THBS1,PIK3C3,COQ8A…
Acute Phase Response Signaling	1,51E00	2,24E-01	3,536	33/170 (19%)	0/170 (0%)	73/170 (43%)	64/170 (38%)	SOCS1,RAF1,PIK3R1,SOS2,HRAS,KRAS,MAPK13,IL6,SOD2,OSMR,NFKBIB,SERPINE1,AKT2,RRAS,NFKB2,STAT3,TCF3,HMOX2,TRAF6,MAP2K3,PIK3CD,ECSIT,MAP2K6,SERPING1,TCF4,PIK3CA,FN1,MAP3K5,JAK2,C1R,TRADD,MTOR,JUN,AKT1,SOS1,SOCS2,PIK3R2,TNFRSF1B,TNFRSF1A,MYD88,GRB2,SERPINF1,MAPK8,FOS,FTL,TRAF2,RBP5,MAP2K4,SOCS3,MAPK1,SOCS6,PDPK1,IKBKB,MAP2K2,MAPK3,MRAS,MAP3K7,NOLC1,IL1RAP,TAB1,TNFRSF11B,MAP3K14,C3,C1S,IL6R,MAPK12,C5,P…
ERK5 Signaling	1,47E00	2,73E-01	1,886	19/66 (29%)	0/66 (0%)	39/66 (59%)	8/66 (12%)	LIF,BAD,YWHAH,SGK1,HRAS,KRAS,MYC,YWHAQ,MRAS,ATF4,FOSL1,GNA13,MAP3K2,RPS6KB1,YWHAG,YWHAE,RRAS,YWHAB,CREB3,CREBBP,YWHAZ,CREB3L4,CREB5,ATF2,RPS6KA6,GAB1,PTPN11,RPS6KA1,MAPK7,MAP2K5,ELK4,IL6ST,RPS6KA3,EGF,NGF,EP300,AKT1,FOXO3,CREB1,RPS6KB2,RPS6KA2,EGFR,SRC,NRAS,GNA12,MEF2A,GNAQ,RPS6KA5,CTF1,FOS,RRAS2,MEF2D,MEF2C,MAP3K8,RPS6KA4,WNK1,MAP3K3,RPS6KC1
Ovarian Cancer Signaling	1,47E00	2,29E-01	0,535	46/144 (32%)	0/144 (0%)	58/144 (40%)	40/144 (28%)	RAF1,AXIN1,SUV39H1,PIK3R1,HRAS,KRAS,CCND1,VEGFA,RB1,IRS2,FRS2,WNT5B,ATM,TP53,PIK3C2B,AKT2,TFDP1,RRAS,MMP2,TCF3,GAB1,IRS1,E2F1,PRKACA,PIK3CD,TCF4,PIK3CA,CDK4,VEGFB,FZD1,MTOR,ARRB1,AKT1,PIK3C3,PIK3R2,CTNNB1,EGFR,PMS2,GRB2,PTGS1,SIN3A,MSH2,CD44,PTGS2,TCF7L2,FZD7,CDKN2A,PRKACB,MAPK1,WNT3,PIK3R4,PTEN,MAP2K2,MAPK3,MRAS,GSK3B,BRCA1,FZD2,RPS6KB1,GJA1,WNT9A,FGFR1,VEGFC,APC,PIK3R3,PTPN11,FZD6,FZD5,PA2G4,AB…
Role of IL-17A in Psoriasis	1,44E00	4,62E-01	#N/A	1/13 (8%)	0/13 (0%)	7/13 (54%)	5/13 (38%)	CXCL8,CXCL3,IL17RC,CCL20,CXCL1,CXCL5,IL17RA,CXCL6
Gαq Signaling	1,44E00	2,24E-01	-0,365	54/161 (34%)	0/161 (0%)	60/161 (37%)	47/161 (29%)	RAF1,PLD2,HTR2B,PIK3R1,GNB1,GNB4,HRH1,GYS1,PLCB1,IRS2,NFKBIB,FRS2,PRKD3,PRKD1,GNG12,ATM,RND2,PIK3C2B,AKT2,PLD3,ITPR1,NFKB2,PLD1,ADRA1D,GAB1,PLCG2,IRS1,ITPR3,GNB2,PIK3CD,NAPEPLD,PIK3CA,PTK2B,RHOT2,GNA11,GNA14,AKT1,RHOD,PIK3C3,RHOU,PRKCE,PIK3R2,GNG5,GNB1L,PPP3CA,GNG4,RGS2,RHOC,GRB2,CSK,GNAQ,PLCG1,PLD6,CALM1 (includes others),MAPK1,GRK2,NFATC3,DIRAS3,RACK1,GNB5,PIK3R4,ROCK2,IKBKB,RHOG,GNB3,MAP2K2,RH…
Eicosanoid Signaling	1,42E00	2,69E-01	0,333	14/67 (21%)	0/67 (0%)	15/67 (22%)	38/67 (57%)	PAFAH1B2,LTA4H,PTGFR,AKR1C3,PTGER3,PLA2R1,ALOX12,LTB4R,PTGES2,LCAT,PLB1,PNPLA3,PTGER4,PLA2G12A,PNPLA8,PLA2G16,PTGIS,PTGIR,ABHD3,PTGS1,PLA2G4C,PTGDS,PTGES,PLA2G6,PLA2G4A,RARRES3,PTGS2,PAFAH1B1,PAFAH1B3
Role of MAPK Signaling in the Pathogenesis of Influenza	1,42E00	2,64E-01	#N/A	23/72 (32%)	0/72 (0%)	27/72 (38%)	22/72 (31%)	MAP2K4,RAF1,MAPK1,PLA2R1,HRAS,KRAS,MAPK13,CXCL10,LCAT,MAP2K2,MAPK3,MRAS,PLA2G12A,AKT2,CASP3,RRAS,MAPK12,ATF2,PLA2G6,MAPK10,RARRES3,MAP2K3,MAP2K6,PAFAH1B2,IFNB1,MAP3K5,MAPK11,BCL2,AKT1,CCL2,PLB1,AKT3,PNPLA3,MAP2K1,PRKCA,PLA2G16,PNPLA8,MAP2K7,NRAS,ABHD3,PLA2G4C,MAPK8,MAPK9,BAX,PLA2G4A,MAPK14,RRAS2,PTGS2,PAFAH1B1,PAFAH1B3
Role of Tissue Factor in Cancer	1,42E00	2,34E-01	#N/A	37/124 (30%)	0/124 (0%)	57/124 (46%)	30/124 (24%)	CTGF,MAPK1,PIK3R1,HRAS,LIMK2,KRAS,MAPK13,PIK3R4,PTEN,LIMK1,VEGFA,PAK1,ITGA3,CFL2,MAPK3,ITGAV,MRAS,PLCB1,IRS2,CXCL1,GNA13,FRS2,ITGB5,ATM,TP53,STAT5A,RPS6KB1,PIK3C2B,CXCL8,AKT2,P4HB,CFL1,CASP3,RRAS,FGFR1,RAC1,ITGA6,HBEGF,VEGFC,MAPK12,PIK3R3,F10,BCL2L1,RPS6KA6,ARRB2,PTPN11,GAB1,CDC42,IRS1,PIK3CD,RPS6KA1,CYR61,FGF5,FYN,PIK3CA,PTK2B,GNA11,RPS6KA3,GNA14,JAK2,MAPK11,EIF4E,MTOR,YES1,ARRB1,AKT1,F2RL1,PIK3…
Oncostatin M Signaling	1,41E00	3,24E-01	2,714	9/34 (26%)	0/34 (0%)	23/34 (68%)	2/34 (6%)	MT2A,IL6ST,RAF1,JAK1,MAPK1,MMP3,HRAS,KRAS,JAK2,SHC1,MAP2K2,MAPK3,SOS1,MRAS,OSMR,STAT5B,STAT1,MAP2K1,MMP1,STAT5A,TIMP3,EPAS1,NRAS,RRAS,GRB2,TYK2,STAT3,RRAS2,PLAU,CHI3L1,ELK1,JAK3
RAR Activation	1,4E00	2,16E-01	#N/A	84/190 (44%)	0/190 (0%)	64/190 (34%)	42/190 (22%)	RDH10,PIK3R1,ADCY4,SMARCD2,ARID2,MAPK13,MNAT1,VEGFA,RARA,SMARCB1,SMARCC2,PRKD3,RDH13,PRKD1,SMAD2,STAT5A,AKT2,MED1,CDK7,CREBBP,NFKB2,ERCC3,PRKACA,GTF2H1,PIK3CD,RXRA,PHF10,PIK3CA,JAK2,MAP3K5,SMARCA4,EP300,AKT1,JUN,KAT2B,ALDH1A3,PNRC1,RDH14,RARB,PRKCE,NCOR1,CSNK2B,PIK3R2,RXRB,MMP1,CITED2,GTF2H3,SRA1,RDH11,ACTB,CSK,MAPK8,ADCY6,FOS,BRD7,NCOR2,NRIP1,RBP5,PPARGC1A,MAP2K4,PRKACB,CSNK2A1,MAPK1,AKR1C3,SMAD…
Neuregulin Signaling	1,39E00	2,5E-01	2,183	25/88 (28%)	0/88 (0%)	49/88 (56%)	14/88 (16%)	RAF1,MAPK1,BAD,BTC,PIK3R1,SOS2,HRAS,PDPK1,KRAS,CDK5R1,PTEN,MYC,ITGA3,MAP2K2,MAPK3,MRAS,DLG4,PRKD3,PRKD1,RNF41,ITGA4,RPS6KB1,STAT5A,AKT2,RRAS,DCN,CRKL,HBEGF,NRG4,ITGA5,AREG,PIK3R3,RPS6,PTPN11,PLCG2,PRKCD,HSP90AA1,EREG,ADAM17,EGF,CRK,NRG1,SHC1,MTOR,HSP90B1,AKT1,HSP90AB1,CDK5,SOS1,RPS6KB2,PRKCE,AKT3,ERRFI1,ERBB2,PIK3R2,STAT5B,MAP2K1,PRKCA,EGFR,ITGB1,SRC,NRAS,GRB2,ERBIN,ITGA2,PLCG1,ERBB3,RRAS2,PRKCI,…
IL-17A Signaling in Airway Cells	1,37E00	2,56E-01	0,775	20/78 (26%)	0/78 (0%)	41/78 (53%)	17/78 (22%)	MAP2K4,JAK1,MAPK1,PIK3R1,IL17RC,CCL20,MAPK13,IL6,PIK3R4,PTEN,IKBKB,CXCL3,TRAF3IP2,MAP2K2,MAPK3,MAP3K7,IRS2,CXCL1,GSK3B,NFKBIB,FRS2,ATM,PIK3C2B,AKT2,FGFR1,TYK2,STAT3,NFKB2,MAPK12,PIK3R3,TRAF6,NFKBID,GAB1,PTPN11,IRS1,MAPK10,PIK3CD,RELA,PIK3CA,NFKBIE,JAK2,CXCL5,NFKB1,IL17RA,MAPK11,NFKBIA,AKT1,PIK3C3,AKT3,CHUK,PIK3R2,MAP2K1,PIK3C2A,GRB2,MAPK8,MAPK9,CCL11,CXCL6,MAPK14,PIK3CB,JAK3
Cellular Effects of Sildenafil (Viagra)	1,36E00	2,29E-01	#N/A	45/131 (34%)	0/131 (0%)	23/131 (18%)	63/131 (48%)	PRKACB,MYH10,MYH9,MPRIP,MYL6,PDE3A,ADCY4,MYL5,MYL6B,PRKG2,KCNN2,PLCD3,PLCE1,PPP1R12B,GPR37,PABPC4,PLCB1,ACTG2,PLCL1,GUCY1B1,GUCY1A1,ITPR2,CACNA1C,PLCL2,ITPR1,PDE4B,CACNA1A,PDE1C,MYL9,ADCY9,ACTA2,PLCG2,ITPR3,PRKACA,MYH3,GUCY1A2,PLCB3,ACTG1,CAMK4,PDIA3,SLC4A11,PDE4A,PPP1CB,MYLK,PDE1A,PRKAG1,PLCD1,PPP1R12A,PRKAR1B,PDE4D,CACNG8,PLCD4,MYL12B,MYL12A,GNAS,ACTB,ADCY3,ADCY6,PRKAR2A,PLCG1,CALM1 (includes o…
Estrogen-mediated S-phase Entry	1,34E00	3,46E-01	1,667	7/26 (27%)	0/26 (0%)	15/26 (58%)	4/26 (15%)	CCNE2,E2F4,TFDP1,CDK4,RBL1,E2F3,CCND1,CDK1,SKP2,MYC,RB1,CCNA2,E2F6,CCNE1,CDKN1A,E2F1,E2F7,E2F5,CDKN1B,ESR1,CDK2,CDC25A
LXR/RXR Activation	1,33E00	2,31E-01	-2,746	21/121 (17%)	0/121 (0%)	29/121 (24%)	71/121 (59%)	CD36,ARG2,IL6,ABCA1,FDFT1,LCAT,FASN,IL1RAP,TNFRSF11B,C3,NR1H3,NFKB2,PCYOX1,IL33,CD14,PLTP,RXRA,APOD,APOE,SCD,RELA,IL1A,IRF3,NFKB1,C4A/C4B,CCL2,NCOR1,TLR3,TNFRSF1B,RXRB,ECHS1,TNFRSF1A,SERPINF1,IL1R1,A1BG,APOL1,TLR4,LY96,LDLR,NR1H2,SREBF1,MYLIP,APOC1,IL1B,NCOR2,PTGS2,HMGCR,CLU,HADH,CCL7
Thrombin Signaling	1,32E00	2,11E-01	-0,730	78/204 (38%)	0/204 (0%)	71/204 (35%)	55/204 (27%)	RAF1,CAMK1,F2R,MYL6,PIK3R1,ADCY4,MYL5,HRAS,KRAS,ARHGEF1,MAPK13,GNB1,GNB4,PPP1R12B,PLCB1,IRS2,GNA13,PLCL1,PRKD3,FRS2,GNG12,PRKD1,ATM,RND2,PIK3C2B,AKT2,ARHGEF4,RRAS,PLCL2,NFKB2,ITPR1,MYL9,GAB1,IRS1,PLCG2,ITPR3,ARHGEF6,GNB2,PIK3CD,ARHGEF10,ARHGEF9,CAMK2G,PIK3CA,F2RL2,PDIA3,RHOT2,GNA11,GNA14,PLCD1,AKT1,RHOD,PIK3C3,CREB1,SOS1,CAMK1G,RHOU,PRKCE,PIK3R2,ARHGEF3,GNG5,GNB1L,MYL12B,MYL12A,EGFR,GNG4,GRB2,RHO…
Regulation of Actin-based Motility by Rho	1,29E00	2,44E-01	-1,091	40/90 (44%)	0/90 (0%)	27/90 (30%)	23/90 (26%)	RAC2,MPRIP,PFN1,MYL6,DIRAS3,MYL5,WASL,ARPC5,PIKFYVE,MYL6B,LIMK1,PAK1,ITGA3,RHOG,PPP1R12B,RHOB,BAIAP2,ACTG2,ITGA4,RND2,ACTR2,CFL1,RAC1,ITGA5,RHOJ,WASF1,GSN,RAC3,MYL9,PIP5K1A,ARPC1A,RHOQ,RND3,ACTA2,CDC42,PIP5K1C,RHOA,ARPC2,PIP4K2A,PIP4K2C,FNBP1,ARPC1B,RHOT2,PPP1CB,MYLK,ACTR3,PPP1R12A,RHOT1,RHOD,RHOU,PFN2,ARPC3,MYL12B,PI4KA,MYL12A,ITGB1,PAK4,RHOC,ARPC5L,ACTB,ITGA2,ROCK1,WIPF1,PAK3,PAK2,ARHGDIA,ARPC4
Arsenate Detoxification I (Glutaredoxin)	1,29E00	7,5E-01	#N/A	1/4 (25%)	0/4 (0%)	3/4 (75%)	0/4 (0%)	GLRX2,AS3MT,PNP,GSTO1
Melatonin Degradation II	1,29E00	7,5E-01	#N/A	1/4 (25%)	0/4 (0%)	2/4 (50%)	1/4 (25%)	SMOX,MAOA,IL4I1
IL-17 Signaling	1,29E00	2,47E-01	#N/A	23/85 (27%)	0/85 (0%)	45/85 (53%)	17/85 (20%)	MAP2K4,JAK1,MAPK1,MMP3,PIK3R1,IL17RC,HRAS,KRAS,MAPK13,IL6,PIK3R4,CXCL10,TRAF3IP2,MAP2K2,MAPK3,MAP3K7,MRAS,IRS2,CXCL1,GSK3B,FRS2,ATM,MAP3K14,PIK3C2B,CXCL8,AKT2,RRAS,FGFR1,MAPK12,ATF2,PIK3R3,TRAF6,GAB1,PTPN11,IRS1,MAPK10,PIK3CD,MAP2K3,MAP2K6,RELA,PIK3CA,JAK2,CXCL5,NFKB1,IL17RA,MAPK11,JUN,AKT1,CCL2,TIMP1,PIK3C3,AKT3,PIK3R2,MAPKAPK2,MAP2K1,CXCL11,NRAS,PIK3C2A,GRB2,MAPK8,MAPK9,CEBPB,CCL11,RRAS2,MAPK14…
Small Cell Lung Cancer Signaling	1,29E00	2,47E-01	1,604	21/85 (25%)	0/85 (0%)	49/85 (58%)	15/85 (18%)	TRAF3,SUV39H1,PIK3R1,PIK3R4,CCND1,PTEN,PTK2,MYC,RB1,IKBKB,CASP9,TRAF4,IRS2,TRAF5,NFKBIB,FRS2,ATM,TP53,PIK3C2B,AKT2,CCNE2,TFDP1,FGFR1,CDK6,NFKB2,SKP2,PIK3R3,TRAF6,BCL2L1,NFKBID,MAX,PTPN11,GAB1,IRS1,E2F1,PIK3CD,RXRA,CDK2,RELA,PIK3CA,PA2G4,NFKBIE,CDK4,ABL1,NFKB1,CDKN2B,BCL2,NFKBIA,AKT1,PIK3C3,RARB,BID,AKT3,CHUK,PIK3R2,RXRB,TRAF1,PIK3C2A,GRB2,APAF1,SIN3A,PIAS3,CCNE1,TRAF2,CKS1B,CYCS,PIK3CB,PTGS2,CDKN…
P2Y Purigenic Receptor Signaling Pathway	1,25E00	2,24E-01	0,577	46/134 (34%)	0/134 (0%)	49/134 (37%)	39/134 (29%)	PRKACB,RAF1,MAPK1,PIK3R1,ADCY4,RACK1,GNB5,HRAS,KRAS,PIK3R4,GNB1,MYC,GNB4,PLCD3,GNB3,PLCE1,MAP2K2,MAPK3,MRAS,ATF4,PLCB1,IRS2,PLCL1,FRS2,PRKD3,PRKD1,GNG12,ATM,PIK3C2B,AKT2,RRAS,FGFR1,GNG2,CREBBP,CREB3,PLCL2,NFKB2,CREB3L4,CREB5,ATF2,PIK3R3,ADCY9,PTPN11,GAB1,PLCG2,IRS1,PRKCD,PRKACA,GNB2,PLCB3,PIK3CD,OPN1SW,RELA,PIK3CA,PDIA3,P2RY11,NFKB1,PRKAG1,EP300,PLCD1,AKT1,JUN,GNG11,PIK3C3,CREB1,PRKAR1B,AKT3,PRKC…
GP6 Signaling Pathway	1,25E00	2,24E-01	-3,651	47/134 (35%)	0/134 (0%)	38/134 (28%)	49/134 (37%)	PIK3R1,PDPK1,COL8A1,GSK3A,TLN1,PIK3R4,LAMC1,PTK2,RHOG,LAMA1,LAMB1,IRS2,GSK3B,COL11A2,KLF12,PRKD3,FRS2,COL27A1,PRKD1,ATM,RASGRP2,PIK3C2B,AKT2,COL4A1,FGFR1,LAMA2,RAC1,ITPR1,PIK3R3,COL21A1,COL6A3,PTPN11,GAB1,COL13A1,PLCG2,IRS1,PRKCD,LAT,LAMA3,PIK3CD,COL3A1,COL7A1,RAP1B,FYN,COL8A2,PIK3CA,CAMK4,COL4A5,COL4A2,COL15A1,COL26A1,COL1A2,COL5A1,COL16A1,AKT1,COL6A1,SCHIP1,PIK3C3,PRKCE,AKT3,PIK3R2,COL18A1,PRKC…
B Cell Activating Factor Signaling	1,23E00	2,93E-01	2,121	11/41 (27%)	0/41 (0%)	25/41 (61%)	5/41 (12%)	MAP2K4,RELA,TRAF3,MAPK1,NFATC3,NFKBIE,MAPK13,NFKB1,MAPK11,NFATC1,IKBKB,NFKBIA,JUN,NFAT5,TRAF5,CHUK,NFKBIB,TNFSF13B,TRAF1,MAP3K14,MAP2K7,MAP3K1,MAPK8,MAPK9,NFKB2,NFATC4,MAPK12,TRAF6,FOS,NFKBID,TRAF2,MAPK14,MAPK10,NFATC2,ELP1,ELK1
Aldosterone Signaling in Epithelial Cells	1,22E00	2,14E-01	-1,604	46/168 (27%)	0/168 (0%)	77/168 (46%)	45/168 (27%)	RAF1,CRYAB,DNAJB4,SGK1,PIK3R1,SOS2,TRAP1,DNAJC3,KRAS,SLC9A1,PLCB1,IRS2,DNAJC22,PLCL1,DNAJC30,DNAJC16,FRS2,PRKD3,PRKD1,ATM,AHCY,PIK3C2B,DNAJB12,DNAJC9,DNAJC27,PLCL2,ITPR1,HSPA8,GAB1,PIP5K1C,IRS1,PLCG2,ITPR3,HSPB11,DNAJC14,HSPB7,PIK3CD,PIP4K2A,PIP4K2C,PIK3CA,PDIA3,HSPB8,DNAJC13,DNAJA1,HSPA1L,PLCD1,HSP90AB1,PIK3C3,SOS1,PRKCE,PIK3R2,PI4KA,GRB2,PLCG1,HSPA2,DNAJC11,DNAJC24,ICMT,MAPK1,HSPA14,HSPA1A/HSPA…
Gα12/13 Signaling	1,22E00	2,22E-01	2,502	43/135 (32%)	0/135 (0%)	47/135 (35%)	45/135 (33%)	MAP2K4,RAF1,MAPK1,MYL6,F2R,PIK3R1,MYL5,CDH24,HRAS,ARHGEF1,KRAS,MYL6B,PIK3R4,ROCK2,PTK2,IKBKB,MAP2K2,LPAR2,MAPK3,MRAS,IRS2,GNA13,NFKBIB,RASA1,CDH13,FRS2,ATM,PIK3C2B,AKT2,RRAS,FGFR1,NFKB2,MAPK12,PIK3R3,MYL9,NFKBID,CDH2,PTPN11,GAB1,CDC42,RHOA,IRS1,MAPK10,PIK3CD,MAPK7,RELA,F2RL2,PIK3CA,PTK2B,NFKBIE,MAP3K5,NFKB1,CDH11,NFKBIA,JUN,AKT1,F2RL1,CDH3,PIK3C3,AKT3,CHUK,PIK3R2,CTNNB1,MAP2K1,MYL12B,MYL12A,VAV2,…
PCP pathway	1,22E00	2,62E-01	-0,500	23/61 (38%)	0/61 (0%)	19/61 (31%)	19/61 (31%)	MAP2K4,PFN1,WNT3,CTHRC1,FZD1,WNT2,ROCK2,ROR2,RSPO3,JUN,EFNB1,SMO,PFN2,JUND,FZD2,WNT5B,CELSR1,WNT9A,VANGL1,DVL1,DAAM1,WNT2B,RAC1,MAPK8,MAPK9,JUNB,MAPK12,ATF2,ROCK1,FZD8,DVL2,FZD4,RHOA,MAPK10,FZD6,FZD5,DVL3,PRICKLE1,LGR4,WNT11,FZD7,WNT5A
Cytotoxic T Lymphocyte-mediated Apoptosis of Target Cells	1,22E00	3,12E-01	2,236	5/32 (16%)	0/32 (0%)	13/32 (41%)	14/32 (44%)	B2M,CASP3,HLA-A,HLA-B,APAF1,FAS,DFFA,BCL2,FADD,CASP6,CASP9,ZBTB12,HLA-C,BID,DFFB,CYCS,CASP8,CASP7
G Protein Signaling Mediated by Tubby	1,22E00	3,12E-01	#N/A	13/32 (41%)	0/32 (0%)	11/32 (34%)	8/32 (25%)	GNG4,GNAS,GNG2,RACK1,GNB5,GNAQ,ABL1,PLCG1,JAK2,GNB1,GNB4,PLCB4,GNB3,GNG11,PLCG2,GNB2,MRAS,PLCB3,PLCB1,TUB,INSR,GNG5,GNB1L,GNG12
α-Adrenergic Signaling	1,21E00	2,41E-01	-0,905	38/87 (44%)	0/87 (0%)	26/87 (30%)	23/87 (26%)	PRKACB,RAF1,PHKG2,MAPK1,ADCY4,RACK1,GNB5,HRAS,KRAS,GNB1,GNB4,GYS1,PHKB,GNB3,MAP2K2,MAPK3,MRAS,PRKD3,PRKD1,GNG12,RRAS,ITPR2,GNG2,SLC8A2,ITPR1,ADCY9,ADRA2A,PLCG2,PRKCD,ITPR3,PRKACA,GNB2,SLC8A1,OPN1SW,CAMK4,PRKAG1,PHKA2,GNG11,PRKAR1B,PRKCE,GNG5,GNB1L,MAP2K1,PRKCA,GNG4,GNAS,NRAS,ADCY3,PRKAR2A,ADCY6,GNAQ,GNAI1,PLCG1,PYGB,PYGL,GNAI2,GNAI3,CALM1 (includes others),PRKAR2B,PRKCI,RRAS2,PRKAG2,ADCY7,PRKAR1A
Purine Nucleotides De Novo Biosynthesis II	1,21E00	4,55E-01	-0,447	6/11 (55%)	0/11 (0%)	5/11 (45%)	0/11 (0%)	ADSS,ADSL,ADSSL1,GMPS,IMPDH2,IMPDH1,PAICS,PFAS,ATIC,PPAT,GART
NF-κB Signaling	1,18E00	2,1E-01	2,795	44/181 (24%)	0/181 (0%)	82/181 (45%)	55/181 (30%)	RAF1,BMP4,TGFBR1,PIK3R1,TGFBR3,TAB2,HRAS,KRAS,TDP2,IRS2,TRAF5,NFKBIB,FRS2,ATM,PDGFRB,PIK3C2B,AKT2,RRAS,CREBBP,TBK1,NFKB2,DDR1,TRAF6,ARAF,GAB1,PLCG2,IRS1,PRKACA,PIK3CD,SIGIRR,MAP2K6,AZI2,PIK3CA,BMPR2,EP300,TANK,TRADD,AKT1,CARD10,PIK3C3,IGF1R,PDGFRA,CSNK2B,TLR3,PIK3R2,CASP8,TNFRSF1B,EGFR,FLT1,GRB2,TNFRSF1A,MYD88,MAPK8,IRAK3,IGF2R,FADD,TRAF2,BCL10,PELI1,BTRC,MAP3K8,TIRAP,MAP3K3,IRAK4,PRKACB,CSNK2A1,…
Ceramide Signaling	1,18E00	2,37E-01	2,132	30/93 (32%)	0/93 (0%)	43/93 (46%)	20/93 (22%)	MAP2K4,RAF1,BAD,PPP2CA,PIK3R1,PPP2R5B,SPHK2,HRAS,PPP2R3B,KRAS,PIK3R4,CTSD,SMPD4,PPM1J,MAPK3,PPM1L,MRAS,IRS2,FRS2,NSMAF,ATM,TNFRSF11B,PIK3C2B,AKT2,RRAS,FGFR1,NFKB2,SMPD2,PIK3R3,S1PR3,PPP2CB,PPP2R1A,GAB1,PTPN11,PTPA,PPP2R3A,IRS1,PPP2R2B,PIK3CD,RELA,PIK3CA,PPP2R2A,SMPD1,NFKB1,BCL2,KSR1,DIABLO,JUN,AKT1,PIK3C3,SPHK1,AKT3,PPP2R5C,PIK3R2,TNFRSF1B,SMPD3,MAP2K1,NRAS,PIK3C2A,GRB2,TNFRSF1A,PPP2R5D,MAP3K1,MA…
Actin Cytoskeleton Signaling	1,17E00	2,03E-01	-1,715	83/227 (37%)	0/227 (0%)	69/227 (30%)	75/227 (33%)	MYH10,RAC2,RAF1,MYH9,F2R,MYL6,PIK3R1,MYL5,ARPC5,SOS2,HRAS,KRAS,ARHGEF1,SLC9A1,ITGA3,PAK1,DIAPH2,PPP1R12B,EZR,BAIAP2,IRS2,GNA13,TMSB10/TMSB4X,SSH2,FRS2,GNG12,ATM,ITGA4,IQGAP3,ACTR2,PIK3C2B,ARHGEF4,CFL1,RRAS,CRKL,ITGA5,FGD1,MYL9,DOCK1,TIAM2,ARPC1A,GAB1,ACTA2,PIP5K1C,IRS1,ARPC2,ARHGEF6,ARHGAP35,PIK3CD,PDGFD,PIP4K2A,ACTG1,PIP4K2C,PIK3CA,FN1,ARPC1B,FGF2,ARHGEF7,TRIO,CRK,ACTR3,PIK3C3,SOS1,ARPC3,PFN2,PI…
Regulation of Cellular Mechanics by Calpain Protease	1,17E00	2,63E-01	0,905	22/57 (39%)	0/57 (0%)	21/57 (37%)	14/57 (25%)	MAPK1,CDK4,HRAS,EGF,KRAS,TLN1,CCND1,PTK2,RB1,CCNA2,ITGA3,MAPK3,EZR,MRAS,CAST,VCL,CAPN10,ACTN1,ITGA4,EGFR,CAPN5,ITGB1,SRC,PXN,NRAS,RRAS,GRB2,ACTN2,ITGA2,CDK6,ITGA5,CDK1,CCNE1,TLN2,CAPNS1,RRAS2,CAPN1,CAPN2,CDKN1B,ACTN4,CAPN7,CDK2,CAPN3
Leukocyte Extravasation Signaling	1,14E00	2,04E-01	-0,324	65/211 (31%)	0/211 (0%)	65/211 (31%)	81/211 (38%)	RAC2,MYL6,PIK3R1,AFDN,MAP3K4,MAPK13,MMP24,ITGA3,TXK,CYBA,EZR,ARHGAP12,IRS2,FRS2,PRKD3,PRKD1,ATM,TIMP2,ITGA4,PIK3C2B,CRKL,ITGA6,THY1,ITGA5,MMP2,RAP1A,ARHGAP5,GAB1,ACTA2,CLDN12,ICAM3,IRS1,PLCG2,NCF2,ARHGAP35,ITGA1,PIK3CD,ARHGAP1,ACTG1,RAP1B,CD99,PIK3CA,CLDN11,ICAM1,PTK2B,CTNNA1,CRK,PIK3C3,PRKCE,VCL,PIK3R2,CTNNB1,MMP1,MMP17,ITGB1,ARHGAP6,GRB2,ACTB,ACTN2,ITGA2,MAPK8,PLCG1,SELPLG,GNAI3,WIPF1,EDIL3,RAS…
Sertoli Cell-Sertoli Cell Junction Signaling	1,1E00	2,08E-01	#N/A	66/178 (37%)	0/178 (0%)	61/178 (34%)	51/178 (29%)	RAF1,TUBA1B,AXIN1,TGFBR3,HRAS,AFDN,KRAS,GSK3A,MAP3K4,MAPK13,OCLN,MAP3K10,ITGA3,KEAP1,GUCY1B1,MAP3K2,ITGA4,AKT2,GUCY1A1,RRAS,TUBB2A,ITGA5,ATF2,MAP3K12,ACTA2,CLDN12,MAP3K20,PRKACA,MAP2K3,ACTG1,SPTBN1,CLDN11,ILK,CTNNA1,SYMPK,MAP3K5,TUBB2B,AKT1,JUN,SORBS1,NECTIN1,VCL,CTNNB1,ITGB1,TJP1,TNFRSF1A,TUBB4B,ACTB,ACTN2,ITGA2,MAPK8,TUBA1A,MAP3K8,MAGI2,MAP3K3,MAP2K4,PRKACB,MAP3K11,MAPK1,JAM2,CLDN7,PRKG2,TUBB,P…
Airway Pathology in Chronic Obstructive Pulmonary Disease	1,1E00	0.5	#N/A	1/8 (13%)	0/8 (0%)	3/8 (38%)	4/8 (50%)	CXCL8,CXCL3,MMP2,MMP1
Choline Degradation I	1,08E00	1	#N/A	2/2 (100%)	0/2 (0%)	0/2 (0%)	0/2 (0%)	CHDH,ALDH7A1
Taurine Biosynthesis	1,08E00	1	#N/A	1/2 (50%)	0/2 (0%)	1/2 (50%)	0/2 (0%)	CSAD,CDO1
Cysteine Biosynthesis/Homocysteine Degradation	1,08E00	1	#N/A	1/2 (50%)	0/2 (0%)	1/2 (50%)	0/2 (0%)	CBS/CBSL,CTH
Parkinson's Signaling	1,07E00	3,75E-01	#N/A	7/16 (44%)	0/16 (0%)	8/16 (50%)	1/16 (6%)	SEPT5,CASP3,MAPK1,MAPK8,MAPK13,MAPK12,MAPK11,UCHL1,MAPK14,CASP9,PARK7,GPR37,CYCS,SNCAIP,SNCA
Inhibition of Angiogenesis by TSP1	1,07E00	2,94E-01	0,378	15/34 (44%)	0/34 (0%)	14/34 (41%)	5/34 (15%)	MAP2K4,FYN,TGFBR1,MAPK1,CD36,MAPK13,MAPK11,VEGFA,TGFBR2,CD47,AKT1,JUN,THBS1,TGFB1,SDC2,AKT3,GUCY1B1,HSPG2,TP53,AKT2,SDC1,CASP3,GUCY1A1,MAPK8,MAPK9,MAPK12,MAPK14,MAPK10,GUCY1A2
Guanosine Nucleotides Degradation III	1,07E00	4,17E-01	2,236	2/12 (17%)	0/12 (0%)	6/12 (50%)	4/12 (33%)	NT5C3B,NT5C3A,NT5E,XDH,PNP,NT5C2,NT5C,ACPP
April Mediated Signaling	1,06E00	2,82E-01	0,905	10/39 (26%)	0/39 (0%)	25/39 (64%)	4/39 (10%)	MAP2K4,RELA,TRAF3,MAPK1,NFATC3,NFKBIE,MAPK13,NFKB1,MAPK11,NFATC1,IKBKB,NFKBIA,JUN,NFAT5,TRAF5,CHUK,NFKBIB,TRAF1,MAP3K14,MAP2K7,MAP3K1,MAPK8,MAPK9,NFKB2,NFATC4,MAPK12,TRAF6,FOS,NFKBID,TRAF2,MAPK14,TNFSF13,MAPK10,NFATC2,ELK1
Chondroitin Sulfate Biosynthesis (Late Stages)	1,06E00	2,65E-01	1,387	6/49 (12%)	0/49 (0%)	14/49 (29%)	29/49 (59%)	CHST7,CHSY3,CHPF,CHSY1,HS2ST1,CHST12,CSGALNACT1,CHST15,HS3ST3A1,CHST2,HS6ST1,HS3ST3B1,CSGALNACT2,UST,SULT1A3/SULT1A4,CHST3,CHST11,CHST10,NDST2,NDST1
PPARα/RXRα Activation	1,06E00	2,06E-01	-1,915	59/180 (33%)	0/180 (0%)	71/180 (39%)	50/180 (28%)	RAF1,TGFBR1,PRKAB1,PRKAB2,TGFBR3,ADCY4,SOS2,HRAS,KRAS,IL6,ADIPOR1,GPD2,PLCB1,PLCL1,NFKBIB,ITGB5,SMAD2,ACAA1,RRAS,MED1,CREBBP,NCOA6,PLCL2,NFKB2,MED12,TRAF6,HELZ2,IRS1,PLCG2,PRKACA,MAP2K3,SLC27A1,ADIPOR2,RXRA,MAP2K6,PDIA3,GNA11,BMPR2,GNA14,JAK2,EP300,PLCD1,JUN,HSP90AB1,SOS1,NCOR1,GRB2,ACOX1,MAPK8,GNAQ,ADCY6,PLCG1,TGS1,AIP,NCOR2,ACVR2A,PPARGC1A,MAP2K4,PPARA,PRKACB,MAPK1,SMAD3,CD36,AP2A2,ABCA1,NR2F1,…
RANK Signaling in Osteoclasts	1,04E00	2,25E-01	1,342	37/102 (36%)	0/102 (0%)	45/102 (44%)	20/102 (20%)	MAP2K4,RAF1,MAP3K11,MAPK1,PIK3R1,TAB2,MAPK13,MAP3K4,PIK3R4,MAP3K10,IKBKB,MAP2K2,MAPK3,PPP3R1,MAP3K7,IRS2,TRAF5,NFKBIB,FRS2,BIRC3,MAP3K2,ATM,MAP3K14,PIK3C2B,AKT2,MITF,MAP3K13,FGFR1,PPP3CC,NFKB2,MAPK12,GSN,TRAF6,PIK3R3,MAP3K12,NFKBID,CBL,PTPN11,GAB1,IRS1,MAPK10,PIK3CD,MAP2K6,RELA,PIK3CA,CAMK4,PTK2B,NFKBIE,MAP3K5,NFKB1,MAPK11,NFATC1,NFKBIA,JUN,AKT1,PPP3CB,PIK3C3,AKT3,CHUK,PIK3R2,MAP2K1,PPP3CA,SRC,MA…
Glioma Invasiveness Signaling	1,04E00	2,43E-01	-0,243	26/70 (37%)	0/70 (0%)	26/70 (37%)	18/70 (26%)	F2R,MAPK1,HMMR,PIK3R1,DIRAS3,HRAS,KRAS,PIK3R4,PTK2,RHOG,RHOB,MAPK3,ITGAV,MRAS,IRS2,FRS2,ITGB5,TIMP2,ATM,RND2,PIK3C2B,RRAS,FGFR1,RHOJ,MMP2,PIK3R3,RHOQ,RND3,GAB1,PTPN11,IRS1,RHOA,PIK3CD,FNBP1,PIK3CA,RHOT2,TIMP1,RHOT1,RHOD,PIK3C3,RHOU,PIK3R2,TIMP3,NRAS,PIK3C2A,RHOC,GRB2,PLAUR,RRAS2,CD44,PIK3CB,PLAU
Cardiac β-adrenergic Signaling	1,04E00	2,13E-01	-0,688	50/141 (35%)	0/141 (0%)	48/141 (34%)	43/141 (30%)	PRKACB,GRK2,PPP2CA,ADCY4,PDE3A,PDE12,PPP2R5B,AKAP9,RACK1,GNB5,PPP2R3B,AKAP3,PPP1R14B,ATP2A2,AKAP17A,GNB1,GNB4,GNB3,PDE7B,PPP1R7,GDE1,PPM1J,PPM1L,MRAS,TDP2,PKIA,PPP1CA,APEX1,GNG12,FICD,SMPDL3A,GRK3,GNG2,CACNA1C,PPP1R14A,ATP2A3,SLC8A2,PPP1R11,PDE4B,CACNA1A,PDE1C,PDE8A,PPP2CB,ADCY9,AKAP13,PPP2R1A,PTPA,PPP2R3A,PPP2R2B,PRKACA,GNB2,SLC8A1,PDE6D,PKIG,AKAP12,NAPEPLD,AKAP8,PDE7A,GDPD1,PPP2R2A,PPP1R3C,PDE4…
Relaxin Signaling	1,04E00	2,09E-01	0,655	48/158 (30%)	0/158 (0%)	56/158 (35%)	54/158 (34%)	ADCY4,PIK3R1,GNB1,VEGFA,GNB4,TDP2,IRS2,GNA13,NFKBIB,FRS2,APEX1,GUCY1B1,GNG12,ATM,PIK3C2B,AKT2,GUCY1A1,NFKB2,RAP1A,PDE1C,PDE8A,GAB1,NPR3,IRS1,RXFP1,GNB2,PRKACA,PIK3CD,NPR2,PDE6D,RAP1B,NAPEPLD,PIK3CA,PDE7A,GNA11,GNA14,MPPE1,JUN,AKT1,PIK3C3,CREB1,PDE4D,PIK3R2,GNG5,GNB1L,GNG4,GRB2,GNA12,GNAQ,ADCY6,PLD6,FOS,GNAI3,PRKACB,MAPK1,PDE12,PDE3A,RACK1,GNB5,PIK3R4,GNB3,PDE7B,GDE1,MAPK3,MRAS,FICD,SMPDL3A,FGFR1,…
PI3K Signaling in B Lymphocytes	1,04E00	2,15E-01	2,746	36/130 (28%)	0/130 (0%)	58/130 (45%)	36/130 (28%)	CD81,RAF1,MAPK1,NFATC3,PIK3R1,HRAS,PDPK1,KRAS,PLEKHA4,PLEKHA3,PTEN,IKBKB,PLCD3,CAMK2D,PLCE1,MAP2K2,MAPK3,PPP3R1,MRAS,ATF4,PLCB1,IRS2,PLCL1,NFKBIB,AKT2,IL4R,ATF3,C3,RRAS,ITPR2,RAC1,PLCL2,PPP3CC,ITPR1,MALT1,NFKB2,ATF2,NFKBID,CBL,CD40,PLCG2,IRS1,ITPR3,PLCB3,PIK3AP1,PIK3CD,CAMK2G,RELA,FYN,PIK3CA,CAMK4,ATF7,ATF5,PDIA3,NFKBIE,ABL1,ATF6,NFKB1,NFATC1,PLCD1,NFAT5,AKT1,NFKBIA,JUN,PPP3CB,CARD10,FOXO3,CREB1,…
Sonic Hedgehog Signaling	1,03E00	0.3	-2,333	20/30 (67%)	0/30 (0%)	6/30 (20%)	4/30 (13%)	PRKACB,DYRK1B,GLI2,GRK2,PRKAG1,GLI3,GLIS1,SUFU,SMO,PRKAR1B,GSK3B,PTCH2,STK36,PTCH1,PRKAR2A,CDK1,HKR1,CCNB1,ARRB2,PRKAR2B,GLIS2,PRKAG2,PRKACA,GLI1,DYRK1A,PRKAR1A
Glioma Signaling	1,01E00	2,19E-01	-1,213	41/114 (36%)	0/114 (0%)	51/114 (45%)	22/114 (19%)	CDKN2A,RAF1,CAMK1,MAPK1,CAMK1D,SUV39H1,PIK3R1,SOS2,HRAS,CDKN2C,KRAS,RBL1,PIK3R4,CCND1,PTEN,RB1,E2F6,CAMK2D,MAP2K2,MAPK3,MRAS,IRS2,PRKD3,FRS2,PRKD1,ATM,PDGFRB,TP53,PIK3C2B,AKT2,E2F4,RBL2,TFDP1,RRAS,FGFR1,CDK6,PIK3R3,IGF2,PTPN11,GAB1,PLCG2,PRKCD,IRS1,E2F1,PIK3CD,IDH2,PDGFD,CAMK2G,PIK3CA,CAMK4,PA2G4,PDGFA,IDH3G,CDK4,ABL1,EGF,E2F3,PDGFC,CDKN2B,IDH1,SHC1,MTOR,AKT1,IGF1,PIK3C3,SOS1,CAMK1G,PDGFRA,E2F5,I…
PEDF Signaling	9,99E-01	2,3E-01	0,243	31/87 (36%)	0/87 (0%)	40/87 (46%)	16/87 (18%)	RAF1,MAPK1,PIK3R1,SRF,HRAS,KRAS,MAPK13,PIK3R4,ROCK2,IKBKB,SOD2,MAPK3,MRAS,IRS2,NFKBIB,FRS2,ATM,TP53,PIK3C2B,AKT2,RRAS,FGFR1,RAC1,ZEB1,NFKB2,MAPK12,PIK3R3,BCL2L1,NFKBID,GAB1,PTPN11,RHOA,IRS1,PIK3CD,CFLAR,TCF7,RELA,TCF4,PIK3CA,GDNF,BDNF,NFKBIE,NFKB1,NGF,MAPK11,FAS,BCL2,TCF12,NFKBIA,AKT1,PIK3C3,AKT3,CHUK,PIK3R2,CASP8,PPARG,ARHGAP22,NRAS,WASF2,PIK3C2A,GRB2,SERPINF1,TCF7L1,PNPLA2,ROCK1,RRAS2,MAPK14,PI…
HGF Signaling	9,76E-01	2,17E-01	1,279	36/115 (31%)	0/115 (0%)	59/115 (51%)	20/115 (17%)	MAP2K4,CDKN2A,RAPGEF1,RAF1,MAP3K11,MAPK1,PIK3R1,SOS2,HRAS,KRAS,IL6,MAP3K4,PIK3R4,CCND1,PTK2,MAP3K10,PAK1,ITGA3,MAP2K2,ETS2,MAPK3,MAP3K7,MRAS,IRS2,PRKD3,FRS2,PRKD1,MAP3K2,ATM,ITGA4,ETS1,MAP3K14,PIK3C2B,AKT2,RRAS,MAP3K13,FGFR1,CRKL,RAC1,ITGA5,STAT3,MAPK12,RAP1A,ELF1,ATF2,MET,PIK3R3,MAP3K12,DOCK1,PTPN11,GAB1,CDC42,PLCG2,IRS1,PRKCD,MAPK10,PIK3CD,ELK3,CDK2,RAP1B,PIK3CA,MAP3K5,ELF4,JUN,AKT1,PIK3C3,HGF,…
G-Protein Coupled Receptor Signaling	9,75E-01	1,91E-01	#N/A	68/277 (25%)	0/277 (0%)	85/277 (31%)	124/277 (45%)	RAF1,HTR2B,PIK3R1,ADCY4,SOS2,HRAS,KRAS,HRH1,LAMTOR3,CHRM2,LTB4R,RGS10,HTR7,ATF4,PLCB1,TDP2,ADORA2B,IRS2,NFKBIB,FRS2,APEX1,ATM,PIK3C2B,GRK4,AKT2,RRAS,CREB3,CREBBP,NFKB2,STAT3,CREB5,RAP1A,PDE1C,ATF2,ADRA1D,S1PR3,PDE8A,GAB1,NPR3,IRS1,PRKACA,DUSP4,PIK3CD,RPS6KA1,PDE6D,CAMK2G,FYN,NAPEPLD,PIK3CA,PTK2B,PDE7A,DUSP6,GNA11,GNA14,MPPE1,EP300,SYNGAP1,AKT1,PIK3C3,CREB1,SOS1,PRKCE,PDE4D,PIK3R2,ADORA1,RGS2,PTGI…
CDK5 Signaling	9,55E-01	2,22E-01	0,447	44/99 (44%)	0/99 (0%)	36/99 (36%)	19/99 (19%)	PRKACB,RAF1,MAPK1,PPP2CA,ADCY4,PPP2R5B,HRAS,PPP2R3B,KRAS,MAPK13,PPP1R14B,CDK5R1,LAMC1,ITGA3,MAP2K2,PPP1R7,PPM1J,MAPK3,PPM1L,MRAS,LAMB1,LAMA1,PPP1CA,RRAS,CABLES1,ITGA6,PPP1R14A,PPP1R11,MAPK12,CACNA1A,FOSB,ADCY9,PPP2CB,PPP2R1A,PTPA,PPP2R3A,CAPN1,PPP2R2B,PRKACA,MAPK10,MAPK7,PPP2R2A,BDNF,PPP1R3C,ABL1,PPP1CB,NGF,MAPK11,PRKAG1,PPP1CC,PPP1R12A,PPP1R10,CDK5,PRKAR1B,PPP2R5C,MAP2K1,ITGB1,LAMA5,GNAS,NRAS,EG…
Sphingosine and Sphingosine-1-phosphate Metabolism	9,55E-01	4,44E-01	1,000	2/9 (22%)	0/9 (0%)	5/9 (56%)	2/9 (22%)	ASAH2B,NAAA,ACER3,ACER2,SGPP1,ASAH1,ASAH2
Sperm Motility	9,54E-01	2,13E-01	-0,392	37/127 (29%)	0/127 (0%)	32/127 (25%)	58/127 (46%)	PRKACB,MAP3K11,TWF1,PLA2R1,CACNA1H,PRKG2,PTK2,PLCD3,TXK,PLCE1,LCAT,MRAS,PLCB1,PLCL1,PRKD3,PRKD1,GUCY1B1,PLA2G12A,SLC9A5,GUCY1A1,ITPR2,PLCL2,ITPR1,PDE4B,PDE1C,PLA2G6,PLCG2,PRKCD,ITPR3,PRKACA,GUCY1A2,RARRES3,PLCB3,PAFAH1B2,CAMK4,PTK2B,PDIA3,ZP3,PDE4A,PDE1A,PRKAG1,PLCD1,PLB1,PRKAR1B,PRKCE,PNPLA3,PDE4D,LTK,PLCD4,PRKCA,PTK7,PLA2G16,PNPLA8,GNAS,ABHD3,SLC12A2,PLA2G4C,PRKAR2A,PLCG1,PLA2G4A,CALM1 (include…
Germ Cell-Sertoli Cell Junction Signaling	9,42E-01	2,02E-01	#N/A	74/173 (43%)	0/173 (0%)	62/173 (36%)	37/173 (21%)	RAC2,TUBA1B,TGFBR1,AXIN1,PIK3R1,AFDN,HRAS,KRAS,MAP3K4,MAP3K10,ITGA3,PAK1,KEAP1,IRS2,FRS2,MAP3K2,ATM,RND2,PIK3C2B,CFL1,RRAS,TUBB2A,ITGA6,MAP3K12,CDH2,GAB1,ACTA2,IRS1,ZYX,MAP2K3,PIK3CD,ACTG1,MAP2K6,PIK3CA,RHOT2,ILK,CTNNA1,MAP3K5,TUBB2B,AKT1,RHOD,SORBS1,PIK3C3,RHOU,VCL,PIK3R2,CTNNB1,ITGB1,GRB2,TJP1,RHOC,TNFRSF1A,TUBB4B,ACTB,ACTN2,ITGA2,MAPK8,TUBA1A,PAK3,FER,MAP3K8,MAP3K3,CTNND1,MAP2K4,MAP3K11,MAPK1,…
Amyotrophic Lateral Sclerosis Signaling	9,26E-01	2,16E-01	1,279	31/111 (28%)	0/111 (0%)	43/111 (39%)	37/111 (33%)	GRIN2A,RAB5C,PIK3R1,PIK3R4,VEGFA,PAK1,CASP9,IRS2,BIRC3,FRS2,ATM,CAPN5,TP53,PIK3C2B,CASP3,FGFR1,RAC1,CACNA1C,NEFH,VEGFC,CACNA1A,PIK3R3,CCS,BCL2L1,PTPN11,GAB1,CAPN1,IRS1,GLUL,CAPN2,PIK3CD,CAPN7,SSR4,CAPN3,PIK3CA,GDNF,GRIA1,GRIN2D,GPX1,VEGFB,RAB5B,PDGFC,BCL2,GRINA,PGF,RAB5A,IGF1,HECW1,PIK3C3,CASP1,BID,AKT3,GRIK2,PIK3R2,RNF19A,PPP3CA,CAPN10,NAIP,PIK3C2A,GRB2,NEFM,APAF1,SOD1,BAX,ALS2,XIAP,CAPNS1,CAT,S…
Communication between Innate and Adaptive Immune Cells	9,01E-01	2,21E-01	#N/A	1/95 (1%)	0/95 (0%)	23/95 (24%)	71/95 (75%)	B2M,CXCL8,IL1A,IL12A,HLA-A,HLA-B,IL15,IFNB1,CD83,IL6,IL33,TLR2,CXCL10,HLA-G,TLR4,CD40,HLA-C,TNFSF13,TLR6,IL1B,TLR3,HLA-F,HLA-E,TNFSF13B
Cholecystokinin/Gastrin-mediated Signaling	8,9E-01	2,18E-01	1,279	33/101 (33%)	0/101 (0%)	44/101 (44%)	24/101 (24%)	MAP2K4,RAF1,MAPK1,DIRAS3,SOS2,SRF,HRAS,KRAS,ROCK2,PTK2,RHOG,MAP2K2,RHOB,MAPK3,MRAS,PLCB1,GNA13,PRKD3,PRKD1,RND2,RRAS,ITPR2,RHOJ,ITPR1,MAPK12,ATF2,IL33,RHOQ,RND3,RHOA,PRKCD,ITPR3,CREM,MAPK10,PLCB3,MAP2K3,MAPK7,FNBP1,MAP2K5,MAP2K6,IL1A,PTK2B,RHOT2,EPHA4,BCAR1,SHC1,JUN,RHOT1,RHOD,SOS1,RHOU,SST,PRKCE,MAP2K1,PRKCA,EGFR,SRC,PXN,NRAS,RHOC,GRB2,GNA12,MEF2A,MAPK8,GNAQ,MAPK9,ROCK1,FOS,PLCB4,RRAS2,PRKCI,MAP…
PAK Signaling	8,9E-01	2,18E-01	-0,853	38/101 (38%)	0/101 (0%)	39/101 (39%)	24/101 (24%)	MAP2K4,RAF1,MAPK1,MYL6,PAK1IP1,PIK3R1,MYL5,SOS2,WASL,HRAS,LIMK2,KRAS,MYL6B,NCK1,PIK3R4,LIMK1,PTK2,NCK2,PAK1,ITGA3,MAP2K2,CFL2,MAPK3,MRAS,IRS2,FRS2,ATM,PDGFRB,ITGA4,PIK3C2B,ARHGAP10,CASP3,CFL1,RRAS,FGFR1,RAC1,ITGA5,MAPK12,PIK3R3,MYL9,PTPN11,GAB1,CDC42,IRS1,ARHGEF6,MAPK10,PIK3CD,PDGFD,PIK3CA,PTK2B,PDGFA,ARHGEF7,MYLK,PDGFC,SHC1,PIK3C3,SOS1,PDGFRA,PIK3R2,MAP2K1,MYL12B,MYL12A,ITGB1,PAK4,PXN,NRAS,PIK3C…
Altered T Cell and B Cell Signaling in Rheumatoid Arthritis	8,9E-01	2,22E-01	#N/A	2/90 (2%)	0/90 (0%)	26/90 (29%)	62/90 (69%)	RELA,IL1A,TRAF3,IL12A,HLA-A,HLA-B,IL6,NFKB1,FAS,HLA-DMA,TGFB1,CHUK,TLR3,IL23A,TNFSF13B,MAP3K14,SPP1,RELB,IL15,NFKB2,TLR2,IL33,TLR4,CD40,CSF1,TNFSF13,TLR6,IL1B
PDGF Signaling	8,9E-01	2,22E-01	1,342	32/90 (36%)	0/90 (0%)	44/90 (49%)	14/90 (16%)	MAP2K4,RAF1,CSNK2A1,JAK1,MAPK1,PIK3R1,SOS2,SPHK2,SRF,HRAS,ACP1,KRAS,PIK3R4,MYC,MAP2K2,MAPK3,CAV1,MRAS,IRS2,RASA1,FRS2,ATM,PDGFRB,PIK3C2B,RRAS,FGFR1,CRKL,TYK2,STAT3,PIK3R3,SYNJ2,INPP5F,GAB1,PTPN11,PLCG2,IRS1,PIK3CD,INPP5K,PDGFD,PIK3CA,PDGFA,ABL1,CRK,INPPL1,JAK2,OCRL,PDGFC,SHC1,JUN,PIK3C3,INPP5B,SOS1,SPHK1,PDGFRA,CSNK2B,PIK3R2,STAT1,MAP2K1,PRKCA,SRC,NRAS,PIK3C2A,GRB2,MAP3K1,MAPK8,PLCG1,FOS,CSNK2A2,…
Differential Regulation of Cytokine Production in Macrophages and T Helper Cells by IL-17A and IL-17F	8,9E-01	3,33E-01	#N/A	0/18 (0%)	0/18 (0%)	6/18 (33%)	12/18 (67%)	IL12A,CCL2,IL1B,CXCL1,IL6,CSF3
cAMP-mediated signaling	8,9E-01	1,93E-01	-0,316	55/228 (24%)	0/228 (0%)	61/228 (27%)	112/228 (49%)	RAF1,CAMK1,ADCY4,AKAP9,CHRM2,LAMTOR3,LTB4R,RGS10,HTR7,ATF4,TDP2,ADORA2B,PKIA,APEX1,GRK4,CREBBP,CREB3,STAT3,CREB5,RAP1A,ATF2,PDE1C,S1PR3,PDE8A,AKAP13,NPR3,CREM,PRKACA,DUSP4,RPS6KA1,PDE6D,PKIG,CAMK2G,AKAP12,NAPEPLD,AKAP8,PDE7A,DUSP6,AKAP7,AKAP11,MPPE1,EP300,CREB1,CAMK1G,PDE4D,ADORA1,PPP3CA,AKAP5,RGS2,PTGIR,ADCY6,PLD6,CALM1 (includes others),GNAI3,S1PR1,AKAP1,PRKACB,MAPK1,GRK2,CAMK1D,PDE12,PDE3A,AKA…
Sumoylation Pathway	8,74E-01	2,19E-01	0,943	32/96 (33%)	0/96 (0%)	55/96 (57%)	9/96 (9%)	MAP2K4,RANBP2,DNMT3A,DIRAS3,RAN,UBA2,CTBP1,TDG,RHOG,SAE1,RHOB,RCC1,SUMO1,SENP5,RND2,TP53,SERBP1,ETS1,HDAC2,CREBBP,SENP7,RPA1,RHOJ,RFC1,ZEB1,NFKB2,MAPK12,ARHGDIB,DAXX,PCNA,RNF4,PIAS4,RHOQ,KDM1A,RND3,RFC4,RHOA,SIRT1,MAPK10,SUMO2,PML,SNCA,FNBP1,UBE2I,RFC3,GDI1,SUMO3,RHOT2,PIAS1,MAP3K5,NFKB1,NR3C1,SP100,FAS,EP300,SP3,NFKBIA,AR,JUN,SP1,STUB1,RHOT1,RHOD,CTBP2,RANGAP1,SENP3,RFC2,RHOU,SLC19A1,SMAD4,ZNF21…
Role of BRCA1 in DNA Damage Response	8,57E-01	2,25E-01	0,302	36/80 (45%)	0/80 (0%)	39/80 (49%)	5/80 (6%)	FANCF,ATRIP,SMARCD2,ARID2,UIMC1,RBL1,BRCC3,RB1,E2F6,FANCB,SMARCB1,SMARCC2,BRCA1,BRIP1,ATM,TP53,E2F4,RBL2,TOPBP1,FANCG,MDC1,RPA1,RFC1,FANCC,SMARCD3,POU2F1,RFC4,SMARCA2,MRE11,E2F1,FAAP24,BABAM2,FANCA,PHF10,RFC3,FANCM,PBRM1,ABRAXAS1,ARID1A,BARD1,RBBP8,E2F3,RAD50,SMARCA4,MLH1,CHEK1,RAD51,FANCE,FANCD2,GADD45A,RFC2,E2F5,SLC19A1,STAT1,BLM,CHEK2,FAAP100,ATF1,ACTB,SMARCE1,PLK1,SMARCD1,RFC5,FANCL,NBN,BRD7,…
[truncated: 384 more rows]

## Sheet: Pathway_Comp4_CL14_96hpi_vs_Unif
Ingenuity Canonical Pathways	-log(B-H p-value)	Ratio	z-score	Downregulated	No change	Upregulated	No overlap with dataset	Molecules
[truncated: 525 more rows]
