# Supplementary material for: Gene expression network analyses during infection with virulent and avirulent Trypanosoma cruzi strains unveil a role for fibroblasts in neutrophil recruitment and activation
Source: PLoS Pathog. 2020 Aug 18;16(8):e1008781. doi: 10.1371/journal.ppat.1008781 (PMC7508367; doi:10.1371/journal.ppat.1008781)
Supplement: S5 Table — The workbook comprises seven worksheets related to summary of DElncRNAs tables and 6 comparisons performed between HFF cells infected with Y strain (4, 6, 12, 24, 48 and 72 hpi) and uninfected samples previous analyzed by Li et al. (2016). For all comparisons we added the information if the gene was up-regulated (up), down-regulated (down) or no significant (no_sig) in our data related to HFF infection with CL Brener and CL-14. The annotation was obtained from Human Genome Assembly GRCh37 in Ensembl database. (XLSX) [file ppat.1008781.s015.xlsx]

## Sheet: summary
Differently expressed lncRNAs during the course of infection with T. cruzi Y strain
	4hpi	6hpi	12hpi	24hpi	48hpi	72hpi
DElncRNAs	34	41	33	82	26	73
UP	18	19	10	30	8	23
DOWN	16	22	23	52	18	50
max log2FC UP	2.9	3	5.1	5.4	4.7	4.3
max log2FC DOWN	-3.7	-2.6	-2.2	-2.6	-2	-3.6

## Sheet: lncRNAs_human_4hpi_y_strain
ensembl_gene_id	log2Fold.change	AveExpr	P.value	Adj.P.value	Qval	Qvals.FC	Adjusted.Pvals.FC	gene_biotype	hgnc_symbol	description	clbr_60hpi	cl14_60hpi	clbr_96hpi	cl14_96hpi
ENSG00000213599	-3.7325	-2.80849	1.71e-06	0.00555162	0.00286128	1	1	processed_transcript	SLX1A-SULT1A3	SLX1A-SULT1A3 readthrough (NMD candidate) [Source:HGNC Symbol;Acc:44437]	no_sig	no_sig	no_sig	down
ENSG00000255495	-1.86532	-0.737034	0.00909313	0.089352	0.0460517	1	0	antisense	FAM85A	family with sequence similarity 85, member A [Source:HGNC Symbol;Acc:17606]	no_sig	no_sig	no_sig	no_sig
ENSG00000238120	-1.51318	-0.972974	0.00326775	0.0582496	0.0300216	1	0	antisense			no_sig	down	down	down
ENSG00000229891	-1.49904	-0.284916	0.00133019	0.0411433	0.0212051	1	1	lincRNA			no_sig	no_sig	no_sig	no_sig
ENSG00000225783	-1.40815	-0.383037	0.000217696	0.0218085	0.01124	1	1	lincRNA	MIAT	myocardial infarction associated transcript (non-protein coding) [Source:HGNC Symbol;Acc:33425]	no_sig	down	down	down
ENSG00000254428	-1.39839	-0.294399	0.000489986	0.0278156	0.014336	1	1	antisense			no_sig	no_sig	no_sig	no_sig
ENSG00000203709	-1.39235	-0.616242	5.58e-05	0.0134608	0.00693762	1	1	processed_transcript	C1orf132	chromosome 1 open reading frame 132 [Source:HGNC Symbol;Acc:32018]	no_sig	no_sig	no_sig	no_sig
ENSG00000255306	-1.37609	-0.476498	0.000340873	0.0245161	0.0126355	1	1	antisense			no_sig	no_sig	no_sig	no_sig
ENSG00000188825	-1.27899	-0.650195	0.000457556	0.0272496	0.0140443	1	1	lincRNA	LINC00910	long intergenic non-protein coding RNA 910 [Source:HGNC Symbol;Acc:44361]	no_sig	no_sig	no_sig	no_sig
ENSG00000226194	-1.20971	-0.689814	0.00359434	0.060638	0.0312525	1	0	lincRNA			no_sig	no_sig	no_sig	no_sig
ENSG00000244041	-1.16699	-0.634101	6.24e-05	0.0139082	0.00716825	1	1	lincRNA	LINC01011	long intergenic non-protein coding RNA 1011 [Source:HGNC Symbol;Acc:33812]	no_sig	no_sig	no_sig	no_sig
ENSG00000253716	-1.11969	-0.213971	0.00028614	0.0235469	0.012136	1	1	antisense			no_sig	no_sig	down	down
ENSG00000226287	-1.11369	0.0657752	0.000125068	0.0199114	0.0102623	1	1	processed_transcript	TMEM191A	transmembrane protein 191A (pseudogene) [Source:HGNC Symbol;Acc:25317]	no_sig	no_sig	no_sig	no_sig
ENSG00000245849	-1.02545	-0.222041	2.38e-05	0.011004	0.00567141	1	1	processed_transcript	RAD51-AS1	RAD51 antisense RNA 1 (head to head) [Source:HGNC Symbol;Acc:48621]	no_sig	no_sig	down	down
ENSG00000232677	-1.01663	-0.191949	0.00156567	0.04426	0.0228114	1	1	lincRNA	LINC00665	long intergenic non-protein coding RNA 665 [Source:HGNC Symbol;Acc:44323]	no_sig	no_sig	no_sig	no_sig
ENSG00000235865	-1.01642	-0.436817	2.47e-05	0.011004	0.00567141	1	1	antisense	GSN-AS1	GSN antisense RNA 1 [Source:HGNC Symbol;Acc:23372]	no_sig	no_sig	down	down
ENSG00000232110	1.07506	0.25534	0.00399987	0.0634113	0.0326819	1	0	antisense			no_sig	no_sig	up	up
ENSG00000215386	1.08388	-0.0340073	0.00897534	0.0888831	0.04581	1	0	lincRNA	LINC00478	long intergenic non-protein coding RNA 478 [Source:HGNC Symbol;Acc:1274]	no_sig	no_sig	down	no_sig
ENSG00000237399	1.1086	-0.0673201	0.00532941	0.0715289	0.0368657	1	0	processed_transcript	PITRM1-AS1	PITRM1 antisense RNA 1 [Source:HGNC Symbol;Acc:44675]	no_sig	no_sig	no_sig	no_sig
ENSG00000253864	1.1277	-0.436956	0.0030169	0.0560425	0.0288841	1	0	lincRNA			no_sig	no_sig	no_sig	no_sig
ENSG00000231290	1.19017	0.536105	0.000671642	0.0310767	0.0160168	1	1	processed_transcript	APCDD1L-AS1	APCDD1L antisense RNA 1 (head to head) [Source:HGNC Symbol;Acc:27152]	up	up	up	no_sig
ENSG00000227036	1.202	0.107592	0.00227558	0.0493127	0.0254155	1	1	lincRNA	LINC00511	long intergenic non-protein coding RNA 511 [Source:HGNC Symbol;Acc:43564]	no_sig	no_sig	up	no_sig
ENSG00000254510	1.29365	0.472653	0.000797898	0.032877	0.0169447	1	1	processed_transcript			no_sig	no_sig	no_sig	no_sig
ENSG00000247095	1.31146	0.697593	0.00304328	0.0561689	0.0289492	1	0	lincRNA	MIR210HG	MIR210 host gene (non-protein coding) [Source:HGNC Symbol;Acc:39524]	no_sig	no_sig	up	no_sig
ENSG00000226935	1.31378	-0.0570209	0.00556515	0.0729429	0.0375944	1	0	lincRNA	LINC00161	long intergenic non-protein coding RNA 161 [Source:HGNC Symbol;Acc:17138]	no_sig	no_sig	up	no_sig
ENSG00000231131	1.34634	-0.407244	2.79e-05	0.0111145	0.00572837	1	1	lincRNA			no_sig	no_sig	no_sig	no_sig
ENSG00000230417	1.42805	0.54027	0.000191899	0.0213251	0.0109909	1	1	lincRNA	LINC00856	long intergenic non-protein coding RNA 856 [Source:HGNC Symbol;Acc:45111]	no_sig	no_sig	no_sig	no_sig
ENSG00000203721	1.43038	0.156395	0.000595609	0.0298674	0.0153935	1	1	lincRNA	LINC00862	long intergenic non-protein coding RNA 862 [Source:HGNC Symbol;Acc:21901]	no_sig	no_sig	no_sig	no_sig
ENSG00000144596	1.43226	2.15728	0.0018136	0.0458935	0.0236533	1	1	processed_transcript	GRIP2	glutamate receptor interacting protein 2 [Source:HGNC Symbol;Acc:23841]	up	up	up	up
ENSG00000227619	1.51932	-0.141256	0.00875383	0.0877834	0.0452432	1	0	antisense			no_sig	no_sig	no_sig	no_sig
ENSG00000254545	1.66616	0.258645	0.000865216	0.0341385	0.0175949	1	1	antisense			no_sig	no_sig	no_sig	no_sig
ENSG00000130600	2.12062	0.202114	0.00694212	0.0801546	0.0413114	1	0	processed_transcript	H19	H19, imprinted maternally expressed transcript (non-protein coding) [Source:HGNC Symbol;Acc:4713]	no_sig	down	down	up
ENSG00000234362	2.33324	1.43684	0.000136385	0.0200384	0.0103277	1	1	lincRNA			no_sig	no_sig	no_sig	no_sig
ENSG00000228035	2.88102	0.889771	0.000327032	0.0243296	0.0125394	1	1	antisense			up	up	up	up

## Sheet: lncRNAs_human_6hpi_y_strain
ensembl_gene_id	log2Fold.change	AveExpr	P.value	Adj.P.value	Qval	Qvals.FC	Adjusted.Pvals.FC	gene_biotype	hgnc_symbol	description	clbr_60hpi	cl14_60hpi	clbr_96hpi	cl14_96hpi
ENSG00000213599	-2.55387	-2.80849	1.39e-05	0.00578573	0.00308667	1	1	processed_transcript	SLX1A-SULT1A3	SLX1A-SULT1A3 readthrough (NMD candidate) [Source:HGNC Symbol;Acc:44437]	no_sig	no_sig	no_sig	down
ENSG00000250337	-2.20328	-0.559449	0.00362325	0.0458119	0.0244405	1	1	lincRNA	LINC01021	long intergenic non-protein coding RNA 1021 [Source:HGNC Symbol;Acc:48995]	no_sig	no_sig	up	up
ENSG00000236404	-2.12953	-0.532037	0.000295705	0.0161644	0.00862365	1	1	antisense			down	no_sig	down	no_sig
ENSG00000245498	-1.48645	-0.272348	4.79e-05	0.00860012	0.00458814	1	1	antisense			no_sig	no_sig	no_sig	no_sig
ENSG00000227953	-1.43442	-0.385414	0.00196675	0.0345238	0.0184184	1	1	processed_transcript			no_sig	no_sig	no_sig	down
ENSG00000178977	-1.42177	-0.267584	0.000238407	0.0151416	0.00807802	1	1	lincRNA	LINC00324	long intergenic non-protein coding RNA 324 [Source:HGNC Symbol;Acc:26628]	no_sig	no_sig	no_sig	no_sig
ENSG00000231424	-1.35939	-0.499187	0.00793493	0.0676597	0.0360963	1	0	antisense			no_sig	no_sig	no_sig	no_sig
ENSG00000231453	-1.34802	-0.0101207	0.000200509	0.014551	0.00776295	1	1	lincRNA			no_sig	no_sig	down	down
ENSG00000232386	-1.34211	-0.68506	0.00345569	0.0450361	0.0240267	1	1	lincRNA			no_sig	no_sig	no_sig	no_sig
ENSG00000244041	-1.31612	-0.634101	7.22e-06	0.00529469	0.0028247	1	1	lincRNA	LINC01011	long intergenic non-protein coding RNA 1011 [Source:HGNC Symbol;Acc:33812]	no_sig	no_sig	no_sig	no_sig
ENSG00000197558	-1.26198	-0.48254	0.000579617	0.0199167	0.0106255	1	1	processed_transcript	SSPO	SCO-spondin [Source:HGNC Symbol;Acc:21998]	no_sig	no_sig	down	down
ENSG00000253508	-1.20244	-0.423385	0.00438705	0.0500648	0.0267094	1	0	lincRNA			no_sig	no_sig	no_sig	no_sig
ENSG00000235513	-1.20096	-0.237195	0.0116519	0.0814249	0.04344	1	0	antisense			no_sig	no_sig	no_sig	no_sig
ENSG00000213742	-1.19995	-0.683173	0.000439482	0.0181696	0.00969344	1	1	antisense	ZNF337-AS1	ZNF337 antisense RNA 1 [Source:HGNC Symbol;Acc:40759]	no_sig	no_sig	down	down
ENSG00000203709	-1.16271	-0.616242	7.84e-05	0.00966723	0.00515745	1	1	processed_transcript	C1orf132	chromosome 1 open reading frame 132 [Source:HGNC Symbol;Acc:32018]	no_sig	no_sig	no_sig	no_sig
ENSG00000213904	-1.11856	-0.818551	0.00912589	0.0719795	0.0384009	1	0	antisense	LIPE-AS1	LIPE antisense RNA 1 [Source:HGNC Symbol;Acc:48589]	no_sig	no_sig	no_sig	no_sig
ENSG00000205041	-1.08498	-0.545825	0.00140997	0.0288868	0.0154111	1	1	sense_intronic			no_sig	no_sig	no_sig	no_sig
ENSG00000163364	-1.07981	-0.203419	0.000207926	0.014551	0.00776295	1	1	lincRNA	LINC01116	long intergenic non-protein coding RNA 1116 [Source:HGNC Symbol;Acc:49259]	no_sig	no_sig	no_sig	no_sig
ENSG00000188825	-1.06203	-0.650195	0.000646165	0.0204308	0.0108998	1	1	lincRNA	LINC00910	long intergenic non-protein coding RNA 910 [Source:HGNC Symbol;Acc:44361]	no_sig	no_sig	no_sig	no_sig
ENSG00000231113	-1.03694	-0.167554	0.00643159	0.0609592	0.0325216	1	0	antisense			no_sig	no_sig	no_sig	no_sig
ENSG00000224086	-1.02626	-0.443834	0.0022451	0.0371428	0.0198156	1	1	antisense			no_sig	no_sig	down	down
ENSG00000254428	-1.02066	-0.294399	0.00167073	0.031876	0.0170058	1	1	antisense			no_sig	no_sig	no_sig	no_sig
ENSG00000256268	1.02187	0.226419	3.53e-05	0.00752642	0.00401533	1	1	lincRNA			no_sig	no_sig	up	no_sig
ENSG00000230417	1.05296	0.54027	0.000658399	0.0204758	0.0109238	1	1	lincRNA	LINC00856	long intergenic non-protein coding RNA 856 [Source:HGNC Symbol;Acc:45111]	no_sig	no_sig	no_sig	no_sig
ENSG00000234290	1.05554	0.706638	0.00336892	0.0447263	0.0238614	1	1	antisense			up	up	up	up
ENSG00000231290	1.05791	0.536105	0.00058152	0.0199167	0.0106255	1	1	processed_transcript	APCDD1L-AS1	APCDD1L antisense RNA 1 (head to head) [Source:HGNC Symbol;Acc:27152]	up	up	up	no_sig
ENSG00000205790	1.06065	0.165229	0.00415862	0.0490525	0.0261694	1	1	antisense			no_sig	no_sig	no_sig	no_sig
ENSG00000254545	1.06783	0.258645	0.0060919	0.0599483	0.0319823	1	0	antisense			no_sig	no_sig	no_sig	no_sig
ENSG00000203739	1.12696	-0.081823	0.000539013	0.0196259	0.0104704	1	1	antisense			no_sig	no_sig	no_sig	no_sig
ENSG00000222032	1.12906	0.40702	3.95e-05	0.00795999	0.00424664	1	1	lincRNA			no_sig	no_sig	no_sig	no_sig
ENSG00000232110	1.1318	0.25534	0.00118603	0.02689	0.0143458	1	1	antisense			no_sig	no_sig	up	up
ENSG00000254510	1.13772	0.472653	0.000746092	0.0216044	0.0115259	1	1	processed_transcript			no_sig	no_sig	no_sig	no_sig
ENSG00000224596	1.19181	-0.0395572	0.00323984	0.0437642	0.0233481	1	1	antisense	ZMIZ1-AS1	ZMIZ1 antisense RNA 1 [Source:HGNC Symbol;Acc:27433]	no_sig	no_sig	no_sig	down
ENSG00000226935	1.43503	-0.0570209	0.00134954	0.0284907	0.0151997	1	1	lincRNA	LINC00161	long intergenic non-protein coding RNA 161 [Source:HGNC Symbol;Acc:17138]	no_sig	no_sig	up	no_sig
ENSG00000227619	1.50503	-0.141256	0.00420326	0.0491535	0.0262233	1	1	antisense			no_sig	no_sig	no_sig	no_sig
ENSG00000234362	1.51855	1.43684	0.0011542	0.0265508	0.0141648	1	1	lincRNA			no_sig	no_sig	no_sig	no_sig
ENSG00000228318	1.55078	2.52684	0.0094705	0.0730142	0.0389529	1	0	antisense			up	up	up	up
ENSG00000247095	1.70056	0.697593	0.000189377	0.014445	0.00770636	1	1	lincRNA	MIR210HG	MIR210 host gene (non-protein coding) [Source:HGNC Symbol;Acc:39524]	no_sig	no_sig	up	no_sig
ENSG00000203721	2.18022	0.156395	6.87e-06	0.00529469	0.0028247	1	1	lincRNA	LINC00862	long intergenic non-protein coding RNA 862 [Source:HGNC Symbol;Acc:21901]	no_sig	no_sig	no_sig	no_sig
ENSG00000225886	2.51641	3.65994	1.76e-06	0.0024838	0.0013251	1	1	antisense			up	up	up	up
ENSG00000130600	3.01881	0.202114	0.000268785	0.0156615	0.00835539	1	1	processed_transcript	H19	H19, imprinted maternally expressed transcript (non-protein coding) [Source:HGNC Symbol;Acc:4713]	no_sig	down	down	up

## Sheet: lncRNAs_human_12hpi_y_strain
ensembl_gene_id	log2Fold.change	AveExpr	P.value	Adj.P.value	Qval	Qvals.FC	Adjusted.Pvals.FC	Annotation	gene_biotype	hgnc_symbol	description	clbr_60hpi	cl14_60hpi	clbr_96hpi	cl14_96hpi
ENSG00000250337	-2.28421	-0.559449	0.00839234	0.0840446	0.0457727	1	0	no_fct	lincRNA	LINC01021	long intergenic non-protein coding RNA 1021 [Source:HGNC Symbol;Acc:48995]	no_sig	no_sig	up	up
ENSG00000213599	-2.2322	-2.80849	0.00017979	0.0147749	0.00804677	1	1	sulfotransferase_family,_cytosolic,_1A,_phenol-preferring,_member_3	processed_transcript	SLX1A-SULT1A3	SLX1A-SULT1A3 readthrough (NMD candidate) [Source:HGNC Symbol;Acc:44437]	no_sig	no_sig	no_sig	down
ENSG00000232386	-2.19773	-0.68506	0.000421442	0.0207994	0.0113279	1	1	no_fct	lincRNA			no_sig	no_sig	no_sig	no_sig
ENSG00000203709	-2.05146	-0.616242	3.04e-06	0.00297856	0.0016222	1	1	no_fct	processed_transcript	C1orf132	chromosome 1 open reading frame 132 [Source:HGNC Symbol;Acc:32018]	no_sig	no_sig	no_sig	no_sig
ENSG00000197558	-1.92519	-0.48254	9.36e-05	0.0111771	0.0060873	1	1	SCO-spondin_homolog_(Bos_taurus)	processed_transcript	SSPO	SCO-spondin [Source:HGNC Symbol;Acc:21998]	no_sig	no_sig	down	down
ENSG00000225783	-1.76073	-0.383037	5.28e-05	0.00892695	0.00486183	1	1	no_fct	lincRNA	MIAT	myocardial infarction associated transcript (non-protein coding) [Source:HGNC Symbol;Acc:33425]	no_sig	down	down	down
ENSG00000256973	-1.72468	-0.0616713	0.000353564	0.019051	0.0103757	1	1	no_fct	lincRNA			no_sig	no_sig	no_sig	no_sig
ENSG00000205041	-1.64258	-0.545825	0.000267425	0.0169222	0.00921622	1	1	NINP6167Uncharacterized_protein	sense_intronic			no_sig	no_sig	no_sig	no_sig
ENSG00000231424	-1.56521	-0.499187	0.00987765	0.0915533	0.0498621	1	0	no_fct	antisense			no_sig	no_sig	no_sig	no_sig
ENSG00000244041	-1.5612	-0.634101	7.92e-06	0.00506276	0.0027573	1	1	no_fct	lincRNA	LINC01011	long intergenic non-protein coding RNA 1011 [Source:HGNC Symbol;Acc:33812]	no_sig	no_sig	no_sig	no_sig
ENSG00000249035	-1.5389	-0.104622	0.00035062	0.019051	0.0103757	1	1	no_fct	antisense			no_sig	no_sig	no_sig	no_sig
ENSG00000235865	-1.51674	-0.436817	1.13e-06	0.00184168	0.00100302	1	1	no_fct	antisense	GSN-AS1	GSN antisense RNA 1 [Source:HGNC Symbol;Acc:23372]	no_sig	no_sig	down	down
ENSG00000241684	-1.48409	-0.507167	0.00706362	0.0768534	0.0418562	1	0	no_fct	antisense	ADAMTS9-AS2	ADAMTS9 antisense RNA 2 [Source:HGNC Symbol;Acc:42435]	no_sig	no_sig	no_sig	no_sig
ENSG00000225511	-1.40095	-0.53634	0.00712494	0.0774061	0.0421572	1	0	no_fct	processed_transcript	LINC00475	long intergenic non-protein coding RNA 475 [Source:HGNC Symbol;Acc:23569]	no_sig	no_sig	down	down
ENSG00000250889	-1.3968	-0.00751191	0.00157479	0.0377898	0.0205812	1	1	no_fct	lincRNA			no_sig	no_sig	no_sig	no_sig
ENSG00000188825	-1.36052	-0.650195	0.000400073	0.0205055	0.0111678	1	1	no_fct	lincRNA	LINC00910	long intergenic non-protein coding RNA 910 [Source:HGNC Symbol;Acc:44361]	no_sig	no_sig	no_sig	no_sig
ENSG00000248019	-1.2422	0.0124071	0.0012803	0.0344301	0.0187515	1	1	no_fct	antisense	FAM13A-AS1	FAM13A antisense RNA 1 [Source:HGNC Symbol;Acc:19370]	no_sig	no_sig	no_sig	no_sig
ENSG00000255306	-1.21531	-0.476498	0.00112723	0.0328886	0.0179119	1	1	no_fct	antisense			no_sig	no_sig	no_sig	no_sig
ENSG00000231453	-1.14449	-0.0101207	0.00228799	0.0448153	0.0244075	1	1	no_fct	lincRNA			no_sig	no_sig	down	down
ENSG00000225234	-1.05577	-0.407168	0.00073461	0.0266817	0.0145315	1	1	no_fct	antisense	TRAPPC12-AS1	TRAPPC12 antisense RNA 1 [Source:HGNC Symbol;Acc:41046]	no_sig	no_sig	no_sig	no_sig
ENSG00000254254	-1.05259	-0.153657	4.52e-05	0.0083298	0.00453661	1	1	no_fct	antisense			no_sig	no_sig	no_sig	no_sig
ENSG00000254428	-1.05101	-0.294399	0.00434684	0.060548	0.0329759	1	0	no_fct	antisense			no_sig	no_sig	no_sig	no_sig
ENSG00000197813	-1.0386	-0.220377	0.0012082	0.0336602	0.0183322	1	1	Uncharacterized_proteincDNA_FLJ40032_fis,_clone_STOMA2009256	lincRNA			no_sig	no_sig	no_sig	no_sig
ENSG00000254876	1.00668	-0.170142	0.00421063	0.0594989	0.0324045	1	0	no_fct	processed_transcript			no_sig	no_sig	no_sig	no_sig
ENSG00000254510	1.02686	0.472653	0.00471562	0.0632909	0.0344697	1	0	no_fct	processed_transcript			no_sig	no_sig	no_sig	no_sig
ENSG00000230513	1.06731	-0.178316	0.00593312	0.0706516	0.0384785	1	0	no_fct	antisense	THAP7-AS1	THAP7 antisense RNA 1 [Source:HGNC Symbol;Acc:41013]	no_sig	no_sig	no_sig	no_sig
ENSG00000203739	1.22257	-0.081823	0.00108884	0.0323353	0.0176106	1	1	no_fct	antisense			no_sig	no_sig	no_sig	no_sig
ENSG00000229124	1.29668	0.164469	0.00274494	0.0489431	0.0266556	1	1	no_fct	antisense	VIM-AS1	VIM antisense RNA 1 [Source:HGNC Symbol;Acc:44879]	no_sig	no_sig	no_sig	no_sig
ENSG00000232110	1.41406	0.25534	0.000893368	0.0300033	0.0163405	1	1	no_fct	antisense			no_sig	no_sig	up	up
ENSG00000231131	1.6018	-0.407244	9.31e-06	0.00506773	0.00276	1	1	no_fct	lincRNA			no_sig	no_sig	no_sig	no_sig
ENSG00000203721	1.67243	0.156395	0.00025968	0.0168277	0.00916479	1	1	chromosome_1_open_reading_frame_98	lincRNA	LINC00862	long intergenic non-protein coding RNA 862 [Source:HGNC Symbol;Acc:21901]	no_sig	no_sig	no_sig	no_sig
ENSG00000228318	3.07871	2.52684	0.000371638	0.0195263	0.0106345	1	1	no_fct	antisense			up	up	up	up
ENSG00000225886	5.05806	3.65994	1.58e-08	0.000116376	6.34e-05	1	1	no_fct	antisense			up	up	up	up

## Sheet: lncRNAs_human_24hpi_y_strain
ensembl_gene_id	log2Fold.change	AveExpr	P.value	Adj.P.value	Qval	Qvals.FC	Adjusted.Pvals.FC	gene_biotype	hgnc_symbol	description	clbr_60hpi	cl14_60hpi	clbr_96hpi	cl14_96hpi
ENSG00000225783	-2.62119	-0.383037	3.5e-07	5.91e-05	2e-05	1	1	lincRNA	MIAT	myocardial infarction associated transcript (non-protein coding) [Source:HGNC Symbol;Acc:33425]	no_sig	down	down	down
ENSG00000213599	-2.55737	-2.80849	1.37e-05	0.000413271	0.000140002	1	1	processed_transcript	SLX1A-SULT1A3	SLX1A-SULT1A3 readthrough (NMD candidate) [Source:HGNC Symbol;Acc:44437]	no_sig	no_sig	no_sig	down
ENSG00000238120	-2.50591	-0.972974	2.94e-05	0.000641047	0.000217165	1	1	antisense			no_sig	down	down	down
ENSG00000232855	-2.28497	-0.352281	4.05e-06	0.000205882	6.97e-05	1	1	lincRNA			no_sig	no_sig	no_sig	no_sig
ENSG00000241684	-2.25166	-0.507167	0.000120815	0.0015553	0.000526884	1	1	antisense	ADAMTS9-AS2	ADAMTS9 antisense RNA 2 [Source:HGNC Symbol;Acc:42435]	no_sig	no_sig	no_sig	no_sig
ENSG00000227953	-2.12221	-0.385414	0.000116531	0.00151902	0.000514592	1	1	processed_transcript			no_sig	no_sig	no_sig	down
ENSG00000178977	-2.12001	-0.267584	9.34e-06	0.000336053	0.000113843	1	1	lincRNA	LINC00324	long intergenic non-protein coding RNA 324 [Source:HGNC Symbol;Acc:26628]	no_sig	no_sig	no_sig	no_sig
ENSG00000213742	-2.09539	-0.683173	4.86e-06	0.00021949	7.44e-05	1	1	antisense	ZNF337-AS1	ZNF337 antisense RNA 1 [Source:HGNC Symbol;Acc:40759]	no_sig	no_sig	down	down
ENSG00000232386	-2.08782	-0.68506	0.000158043	0.00184655	0.00062555	1	1	lincRNA			no_sig	no_sig	no_sig	no_sig
ENSG00000205041	-2.00803	-0.545825	1.23e-05	0.000384564	0.000130277	1	1	sense_intronic			no_sig	no_sig	no_sig	no_sig
ENSG00000253508	-1.65203	-0.423385	0.000537988	0.00413253	0.00139996	1	1	lincRNA			no_sig	no_sig	no_sig	no_sig
ENSG00000197558	-1.64203	-0.48254	7.84e-05	0.00118268	0.000400653	1	1	processed_transcript	SSPO	SCO-spondin [Source:HGNC Symbol;Acc:21998]	no_sig	no_sig	down	down
ENSG00000245498	-1.62701	-0.272348	2.27e-05	0.000548065	0.000185666	1	1	antisense			no_sig	no_sig	no_sig	no_sig
ENSG00000246339	-1.62028	-0.613912	1.52e-06	0.000128093	4.34e-05	1	1	antisense	EXTL3-AS1	EXTL3 antisense RNA 1 [Source:HGNC Symbol;Acc:27985]	no_sig	no_sig	no_sig	no_sig
ENSG00000213904	-1.61154	-0.818551	0.000957358	0.00619021	0.00209703	1	1	antisense	LIPE-AS1	LIPE antisense RNA 1 [Source:HGNC Symbol;Acc:48589]	no_sig	no_sig	no_sig	no_sig
ENSG00000151303	-1.58843	-0.26061	0.00057111	0.0043016	0.00145724	1	1	processed_transcript	AGAP11	ankyrin repeat and GTPase domain Arf GTPase activating protein 11 [Source:HGNC Symbol;Acc:29421]	no_sig	no_sig	no_sig	no_sig
ENSG00000256204	-1.5777	0.232607	0.000613667	0.0045362	0.00153671	1	1	lincRNA			no_sig	no_sig	no_sig	up
ENSG00000237697	-1.56268	-0.694685	0.00185857	0.00981518	0.00332505	1	1	lincRNA	LINC00312	long intergenic non-protein coding RNA 312 [Source:HGNC Symbol;Acc:6662]	no_sig	down	down	no_sig
ENSG00000231424	-1.55028	-0.499187	0.00370672	0.0160938	0.00545204	1	1	antisense			no_sig	no_sig	no_sig	no_sig
ENSG00000235706	-1.54872	-0.658868	0.00110202	0.00681122	0.00230741	1	1	antisense	DICER1-AS1	DICER1 antisense RNA 1 [Source:HGNC Symbol;Acc:43017]	no_sig	no_sig	no_sig	no_sig
ENSG00000248429	-1.53583	-0.433334	0.000592034	0.00441176	0.00149455	1	1	antisense			no_sig	no_sig	down	no_sig
ENSG00000229951	-1.52371	-0.872833	0.00176006	0.00942499	0.00319287	1	1	antisense			no_sig	no_sig	no_sig	no_sig
ENSG00000250337	-1.5178	-0.559449	0.0258439	0.06513	0.0220638	1	0	lincRNA	LINC01021	long intergenic non-protein coding RNA 1021 [Source:HGNC Symbol;Acc:48995]	no_sig	no_sig	up	up
ENSG00000244041	-1.5094	-0.634101	2.19e-06	0.000153886	5.21e-05	1	1	lincRNA	LINC01011	long intergenic non-protein coding RNA 1011 [Source:HGNC Symbol;Acc:33812]	no_sig	no_sig	no_sig	no_sig
ENSG00000235865	-1.48426	-0.436817	2.67e-07	4.97e-05	1.68e-05	1	1	antisense	GSN-AS1	GSN antisense RNA 1 [Source:HGNC Symbol;Acc:23372]	no_sig	no_sig	down	down
ENSG00000188825	-1.45471	-0.650195	5.86e-05	0.000995754	0.000337328	1	1	lincRNA	LINC00910	long intergenic non-protein coding RNA 910 [Source:HGNC Symbol;Acc:44361]	no_sig	no_sig	no_sig	no_sig
ENSG00000248932	-1.43133	-0.300575	1.69e-05	0.000465708	0.000157766	1	1	antisense			no_sig	no_sig	no_sig	no_sig
ENSG00000230487	-1.38197	-0.469957	0.000172604	0.00194272	0.000658128	1	1	lincRNA	PSMG3-AS1	PSMG3 antisense RNA 1 (head to head) [Source:HGNC Symbol;Acc:22230]	no_sig	no_sig	down	no_sig
ENSG00000228630	-1.31865	-0.641528	1.23e-06	0.000115403	3.91e-05	1	1	antisense	HOTAIR	HOX transcript antisense RNA [Source:HGNC Symbol;Acc:33510]	no_sig	no_sig	down	no_sig
ENSG00000226992	-1.31063	-0.449044	1.42e-06	0.000121851	4.13e-05	1	1	lincRNA			down	down	down	down
ENSG00000228288	-1.28585	-0.366899	0.00193787	0.0101229	0.00342929	1	1	antisense	PCAT6	prostate cancer associated transcript 6 (non-protein coding) [Source:HGNC Symbol;Acc:43714]	no_sig	no_sig	no_sig	no_sig
ENSG00000226237	-1.26075	-0.882637	1.16e-05	0.000372349	0.000126139	1	1	lincRNA			no_sig	no_sig	down	down
ENSG00000230928	-1.25476	-0.442463	0.000331417	0.0029667	0.00100502	1	1	antisense			no_sig	down	down	down
ENSG00000231789	-1.25452	-0.299363	8.07e-05	0.00119629	0.000405261	1	1	antisense			no_sig	no_sig	down	down
ENSG00000255389	-1.22249	-0.2977	0.000540066	0.00414417	0.0014039	1	1	antisense			no_sig	no_sig	no_sig	no_sig
ENSG00000088970	-1.1867	-0.307441	1.02e-05	0.000348749	0.000118144	1	1	processed_transcript	PLK1S1	polo-like kinase 1 substrate 1 [Source:HGNC Symbol;Acc:15865]	no_sig	no_sig	down	no_sig
ENSG00000241014	-1.16881	-0.476067	9.52e-06	0.000338902	0.000114808	1	1	processed_transcript			no_sig	no_sig	down	no_sig
ENSG00000255495	-1.15535	-0.737034	0.0441093	0.0972091	0.0329311	1	0	antisense	FAM85A	family with sequence similarity 85, member A [Source:HGNC Symbol;Acc:17606]	no_sig	no_sig	no_sig	no_sig
ENSG00000244586	-1.15446	-0.446845	0.000107619	0.00144706	0.000490214	1	1	antisense	WNT5A-AS1	WNT5A antisense RNA 1 [Source:HGNC Symbol;Acc:40616]	no_sig	no_sig	down	no_sig
ENSG00000233008	-1.1448	-1.03068	0.0349802	0.0821322	0.0278236	1	0	lincRNA			no_sig	no_sig	no_sig	no_sig
ENSG00000223745	-1.14038	-0.491869	4.45e-05	0.000835928	0.000283184	1	1	processed_transcript			no_sig	no_sig	down	down
ENSG00000203709	-1.13268	-0.616242	9.65e-05	0.00135112	0.000457715	1	1	processed_transcript	C1orf132	chromosome 1 open reading frame 132 [Source:HGNC Symbol;Acc:32018]	no_sig	no_sig	no_sig	no_sig
ENSG00000227533	-1.13178	-0.499551	0.0145966	0.0428916	0.0145302	1	1	lincRNA	SLC2A1-AS1	SLC2A1 antisense RNA 1 [Source:HGNC Symbol;Acc:44187]	no_sig	no_sig	no_sig	no_sig
ENSG00000225339	-1.12527	-0.493228	1.33e-06	0.00011811	4e-05	1	1	lincRNA			no_sig	no_sig	down	no_sig
ENSG00000228925	-1.05921	-0.0927802	0.0398441	0.0901563	0.0305419	1	0	antisense			no_sig	no_sig	no_sig	no_sig
ENSG00000247982	-1.05748	-0.334878	0.00122952	0.0073372	0.0024856	1	1	lincRNA	LINC00926	long intergenic non-protein coding RNA 926 [Source:HGNC Symbol;Acc:27514]	no_sig	no_sig	no_sig	down
ENSG00000233429	-1.0541	0.040033	0.000144395	0.00174676	0.000591742	1	1	antisense	HOTAIRM1	HOXA transcript antisense RNA, myeloid-specific 1 [Source:HGNC Symbol;Acc:37117]	no_sig	no_sig	up	no_sig
ENSG00000235314	-1.04934	-0.465497	0.0029129	0.0135726	0.00459795	1	1	lincRNA	LINC00957	long intergenic non-protein coding RNA 957 [Source:HGNC Symbol;Acc:22332]	no_sig	no_sig	no_sig	no_sig
ENSG00000246273	-1.0475	-0.697994	0.00066237	0.00478559	0.00162119	1	1	antisense	SBF2-AS1	SBF2 antisense RNA 1 [Source:HGNC Symbol;Acc:27438]	no_sig	no_sig	down	no_sig
ENSG00000228393	-1.04277	-0.216575	0.021461	0.0567995	0.0192417	1	0	antisense	LINC01004	long intergenic non-protein coding RNA 1004 [Source:HGNC Symbol;Acc:48961]	no_sig	no_sig	no_sig	no_sig
ENSG00000251615	-1.03155	-0.483596	0.00529335	0.0207419	0.00702666	1	1	lincRNA			no_sig	no_sig	down	no_sig
ENSG00000225511	-1.0134	-0.53634	0.0150933	0.0439474	0.0148879	1	1	processed_transcript	LINC00475	long intergenic non-protein coding RNA 475 [Source:HGNC Symbol;Acc:23569]	no_sig	no_sig	down	down
ENSG00000236841	1.00639	-0.0966128	0.0112507	0.0354594	0.0120124	1	1	antisense			no_sig	no_sig	no_sig	no_sig
ENSG00000247317	1.02756	0.777087	0.000170819	0.00193437	0.0006553	1	1	lincRNA			up	up	no_sig	no_sig
ENSG00000186530	1.04925	0.230401	0.00167797	0.0091178	0.0030888	1	1	processed_transcript	XKR5	XK, Kell blood group complex subunit-related family, member 5 [Source:HGNC Symbol;Acc:20782]	no_sig	no_sig	no_sig	no_sig
ENSG00000250748	1.08563	-0.137606	0.00375508	0.0162271	0.0054972	1	1	lincRNA			no_sig	no_sig	no_sig	no_sig
ENSG00000237943	1.11032	0.314214	0.0010774	0.00670412	0.00227113	1	1	lincRNA	PRKCQ-AS1	PRKCQ antisense RNA 1 [Source:HGNC Symbol;Acc:44689]	no_sig	no_sig	no_sig	no_sig
ENSG00000231290	1.13141	0.536105	0.000356396	0.00312616	0.00105904	1	1	processed_transcript	APCDD1L-AS1	APCDD1L antisense RNA 1 (head to head) [Source:HGNC Symbol;Acc:27152]	up	up	up	no_sig
ENSG00000254545	1.13582	0.258645	0.00424616	0.0177648	0.0060181	1	1	antisense			no_sig	no_sig	no_sig	no_sig
ENSG00000247095	1.14281	0.697593	0.00303695	0.0139649	0.00473082	1	1	lincRNA	MIR210HG	MIR210 host gene (non-protein coding) [Source:HGNC Symbol;Acc:39524]	no_sig	no_sig	up	no_sig
ENSG00000232110	1.16841	0.25534	0.000953405	0.00617823	0.00209298	1	1	antisense			no_sig	no_sig	up	up
ENSG00000231607	1.16938	0.107016	0.000983616	0.00630182	0.00213484	1	1	processed_transcript	DLEU2	deleted in lymphocytic leukemia 2 (non-protein coding) [Source:HGNC Symbol;Acc:13748]	no_sig	no_sig	no_sig	no_sig
ENSG00000250033	1.17961	0.201219	0.0020066	0.0103824	0.00351719	1	1	processed_transcript	SLC7A11-AS1	SLC7A11 antisense RNA 1 [Source:HGNC Symbol;Acc:44064]	no_sig	no_sig	no_sig	no_sig
ENSG00000255893	1.27419	0.279357	9.9e-05	0.00137349	0.00046529	1	1	antisense			no_sig	no_sig	no_sig	no_sig
ENSG00000238266	1.29392	-0.259623	0.00025554	0.00252023	0.000853769	1	1	lincRNA	LINC00707	long intergenic non-protein coding RNA 707 [Source:HGNC Symbol;Acc:44691]	no_sig	no_sig	no_sig	no_sig
ENSG00000204261	1.29818	0.872144	0.000319991	0.00291236	0.000986608	1	1	lincRNA	TAPSAR1	TAP1 and PSMB8 antisense RNA 1 [Source:HGNC Symbol;Acc:39758]	up	up	up	up
ENSG00000234883	1.31658	0.339129	0.000185199	0.0020454	0.000692913	1	1	lincRNA	MIR155HG	MIR155 host gene (non-protein coding) [Source:HGNC Symbol;Acc:35460]	up	up	up	up
ENSG00000223960	1.35274	0.814225	0.0006271	0.00459852	0.00155782	1	1	antisense			up	up	up	up
ENSG00000034063	1.39489	0.027485	1.01e-06	0.000103138	3.49e-05	1	1	processed_transcript	UHRF1	ubiquitin-like with PHD and ring finger domains 1 [Source:HGNC Symbol;Acc:12556]	no_sig	no_sig	no_sig	no_sig
ENSG00000205790	1.50421	0.165229	0.00040006	0.0034056	0.0011537	1	1	antisense			no_sig	no_sig	no_sig	no_sig
ENSG00000245556	1.5103	0.730002	4.1e-05	0.000795482	0.000269482	1	1	lincRNA			up	up	up	up
ENSG00000234290	1.51457	0.706638	0.000283473	0.00269895	0.000914314	1	1	antisense			up	up	up	up
ENSG00000222032	1.52283	0.40702	3.1e-06	0.000180204	6.1e-05	1	1	lincRNA			no_sig	no_sig	no_sig	no_sig
ENSG00000203721	1.60341	0.156395	8.82e-05	0.00127267	0.000431138	1	1	lincRNA	LINC00862	long intergenic non-protein coding RNA 862 [Source:HGNC Symbol;Acc:21901]	no_sig	no_sig	no_sig	no_sig
ENSG00000225963	1.72232	1.27682	0.00292868	0.0136284	0.00461685	1	1	antisense			up	up	up	up
ENSG00000230417	2.03844	0.54027	3.23e-06	0.000183898	6.23e-05	1	1	lincRNA	LINC00856	long intergenic non-protein coding RNA 856 [Source:HGNC Symbol;Acc:45111]	no_sig	no_sig	no_sig	no_sig
ENSG00000228035	2.37043	0.889771	0.000497417	0.00391931	0.00132773	1	1	antisense			up	up	up	up
ENSG00000144596	2.99483	2.15728	1.79e-06	0.000139142	4.71e-05	1	1	processed_transcript	GRIP2	glutamate receptor interacting protein 2 [Source:HGNC Symbol;Acc:23841]	up	up	up	up
ENSG00000225964	3.03279	1.78647	0.000486922	0.00386959	0.00131089	1	1	antisense			up	up	up	up
ENSG00000234362	3.04458	1.43684	4.8e-06	0.00021949	7.44e-05	1	1	lincRNA			no_sig	no_sig	no_sig	no_sig
ENSG00000228318	4.62123	2.52684	3.06e-06	0.00017942	6.08e-05	1	1	antisense			up	up	up	up
ENSG00000225886	5.40196	3.65994	1.56e-09	1.91e-06	6.48e-07	1	1	antisense			up	up	up	up

## Sheet: lncRNAs_human_48hpi_y_strain
ensembl_gene_id	log2Fold.change	AveExpr	P.value	Adj.P.value	Qval	Qvals.FC	Adjusted.Pvals.FC	gene_biotype	hgnc_symbol	description	clbr_60hpi	cl14_60hpi	clbr_96hpi	cl14_96hpi
ENSG00000226194	-2.01004	-0.689814	3.91e-06	0.000553226	0.000274327	1	1	lincRNA			no_sig	no_sig	no_sig	no_sig
ENSG00000238266	-1.56952	-0.259623	7.01e-06	0.000826331	0.000409752	1	1	lincRNA	LINC00707	long intergenic non-protein coding RNA 707 [Source:HGNC Symbol;Acc:44691]	no_sig	no_sig	no_sig	no_sig
ENSG00000222032	-1.38674	0.40702	7.81e-07	0.000191434	9.49e-05	1	1	lincRNA			no_sig	no_sig	no_sig	no_sig
ENSG00000187008	-1.37411	-0.479213	7.16e-05	0.00386712	0.00191758	1	1	processed_transcript	PKD1L3	polycystic kidney disease 1-like 3 [Source:HGNC Symbol;Acc:21716]	no_sig	no_sig	no_sig	no_sig
ENSG00000226935	-1.28672	-0.0570209	0.000507235	0.0134683	0.0066785	1	1	lincRNA	LINC00161	long intergenic non-protein coding RNA 161 [Source:HGNC Symbol;Acc:17138]	no_sig	no_sig	up	no_sig
ENSG00000130600	-1.25098	0.202114	0.0146213	0.0919977	0.0456188	1	0	processed_transcript	H19	H19, imprinted maternally expressed transcript (non-protein coding) [Source:HGNC Symbol;Acc:4713]	no_sig	down	down	up
ENSG00000230699	-1.1962	-0.920307	0.0167651	0.099321	0.0492502	1	0	lincRNA			no_sig	no_sig	no_sig	no_sig
ENSG00000226237	-1.1556	-0.882637	2.85e-06	0.000465422	0.000230788	1	1	lincRNA			no_sig	no_sig	down	down
ENSG00000251364	-1.13475	-0.768003	0.00209292	0.0306032	0.0151752	1	1	antisense			no_sig	no_sig	no_sig	no_sig
ENSG00000250295	-1.0996	-0.754571	0.0025549	0.0339279	0.0168238	1	1	antisense			no_sig	no_sig	no_sig	no_sig
ENSG00000237697	-1.09197	-0.694685	0.00370267	0.0419926	0.0208228	1	1	lincRNA	LINC00312	long intergenic non-protein coding RNA 312 [Source:HGNC Symbol;Acc:6662]	no_sig	down	down	no_sig
ENSG00000238120	-1.08969	-0.972974	0.00225758	0.0316132	0.015676	1	1	antisense			no_sig	down	down	down
ENSG00000225554	-1.08878	-0.358925	3.04e-06	0.000486399	0.00024119	1	1	lincRNA			no_sig	no_sig	no_sig	no_sig
ENSG00000230928	-1.07712	-0.442463	0.000159367	0.00649388	0.00322011	1	1	antisense			no_sig	down	down	down
ENSG00000223764	-1.05496	-0.962984	0.0119474	0.0825874	0.0409525	1	0	lincRNA			no_sig	no_sig	no_sig	no_sig
ENSG00000235092	-1.04217	-0.505148	0.00960609	0.073281	0.0363377	1	0	antisense			no_sig	no_sig	no_sig	no_sig
ENSG00000255471	-1.03278	-0.654617	0.00810033	0.0667914	0.0331198	1	0	antisense			no_sig	no_sig	no_sig	no_sig
ENSG00000233559	-1.00734	-0.750603	0.00434375	0.0460439	0.0228317	1	1	lincRNA			no_sig	no_sig	no_sig	no_sig
ENSG00000235919	1.16318	0.351507	4.53e-05	0.00290028	0.00143816	1	1	processed_transcript	ASH1L-AS1	ASH1L antisense RNA 1 [Source:HGNC Symbol;Acc:44146]	no_sig	no_sig	no_sig	no_sig
ENSG00000250508	1.42474	0.810146	0.00113349	0.0218242	0.0108219	1	1	lincRNA			up	up	up	up
ENSG00000234362	1.49385	1.43684	0.000214517	0.00775317	0.00384455	1	1	lincRNA			no_sig	no_sig	no_sig	no_sig
ENSG00000225963	1.63125	1.27682	0.000804425	0.0178748	0.00886354	1	1	antisense			up	up	up	up
ENSG00000225964	2.09861	1.78647	0.0011267	0.0217868	0.0108034	1	1	antisense			up	up	up	up
ENSG00000144596	2.1014	2.15728	4.51e-06	0.000619684	0.000307282	1	1	processed_transcript	GRIP2	glutamate receptor interacting protein 2 [Source:HGNC Symbol;Acc:23841]	up	up	up	up
ENSG00000228318	3.03992	2.52684	1.32e-05	0.00125682	0.000623216	1	1	antisense			up	up	up	up
ENSG00000225886	4.71697	3.65994	5.34e-10	1.57e-06	7.79e-07	1	1	antisense			up	up	up	up

## Sheet: lncRNAs_human_72hpi_y_strain
ensembl_gene_id	log2Fold.change	AveExpr	P.value	Adj.P.value	Qval	Qvals.FC	Adjusted.Pvals.FC	gene_biotype	hgnc_symbol	description	clbr_60hpi	cl14_60hpi	clbr_96hpi	cl14_96hpi
ENSG00000213599	-3.55772	-2.80849	2.61e-06	0.000421506	0.000180246	1	1	processed_transcript	SLX1A-SULT1A3	SLX1A-SULT1A3 readthrough (NMD candidate) [Source:HGNC Symbol;Acc:44437]	no_sig	no_sig	no_sig	down
ENSG00000231131	-2.70256	-0.407244	5.86e-08	4.79e-05	2.05e-05	1	1	lincRNA			no_sig	no_sig	no_sig	no_sig
ENSG00000249628	-2.22348	-0.496468	8.63e-06	0.000808723	0.000345829	1	1	lincRNA	LINC00942	long intergenic non-protein coding RNA 942 [Source:HGNC Symbol;Acc:48636]	no_sig	no_sig	no_sig	no_sig
ENSG00000223764	-2.18205	-0.962984	0.00160793	0.0164941	0.00705328	1	1	lincRNA			no_sig	no_sig	no_sig	no_sig
ENSG00000226445	-2.15238	-0.62229	5.29e-05	0.00213955	0.000914922	1	1	antisense			no_sig	no_sig	no_sig	no_sig
ENSG00000232725	-2.14435	-0.481375	0.000291512	0.00585812	0.00250507	1	1	antisense			no_sig	no_sig	no_sig	no_sig
ENSG00000233901	-2.12877	-0.788213	0.000148333	0.00391737	0.00167516	1	1	lincRNA			down	down	down	down
ENSG00000230699	-2.09145	-0.920307	0.00682219	0.0415546	0.0177697	1	1	lincRNA			no_sig	no_sig	no_sig	no_sig
ENSG00000254910	-1.969	-0.617292	0.0117647	0.0589838	0.0252229	1	0	antisense			no_sig	no_sig	no_sig	no_sig
ENSG00000223477	-1.91391	-0.632785	0.000244281	0.00523847	0.00224009	1	1	lincRNA	LINC00842	long intergenic non-protein coding RNA 842 [Source:HGNC Symbol;Acc:44989]	no_sig	no_sig	no_sig	no_sig
ENSG00000228221	-1.72883	-0.382615	0.000240502	0.00519498	0.00222149	1	1	lincRNA	LINC00578	long intergenic non-protein coding RNA 578 [Source:HGNC Symbol;Acc:43807]	no_sig	no_sig	down	down
ENSG00000235884	-1.70533	-0.31811	3.98e-05	0.00183064	0.000782824	1	1	lincRNA	LINC00941	long intergenic non-protein coding RNA 941 [Source:HGNC Symbol;Acc:48635]	no_sig	no_sig	no_sig	no_sig
ENSG00000203721	-1.65541	0.156395	0.000201785	0.0046818	0.00200205	1	1	lincRNA	LINC00862	long intergenic non-protein coding RNA 862 [Source:HGNC Symbol;Acc:21901]	no_sig	no_sig	no_sig	no_sig
ENSG00000253864	-1.57682	-0.436956	0.000300965	0.00599079	0.0025618	1	1	lincRNA			no_sig	no_sig	no_sig	no_sig
ENSG00000224138	-1.52096	-0.474916	0.000164285	0.00413801	0.00176951	1	1	antisense			no_sig	no_sig	no_sig	no_sig
ENSG00000227619	-1.44521	-0.141256	0.0114167	0.0579101	0.0247637	1	0	antisense			no_sig	no_sig	no_sig	no_sig
ENSG00000224596	-1.43971	-0.0395572	0.00235238	0.0209221	0.0089468	1	1	antisense	ZMIZ1-AS1	ZMIZ1 antisense RNA 1 [Source:HGNC Symbol;Acc:27433]	no_sig	no_sig	no_sig	down
ENSG00000256894	-1.42128	-0.32829	0.000690534	0.0101408	0.00433646	1	1	antisense			no_sig	no_sig	no_sig	no_sig
ENSG00000233008	-1.41546	-1.03068	0.0254334	0.0959541	0.0410322	1	0	lincRNA			no_sig	no_sig	no_sig	no_sig
ENSG00000226824	-1.40074	-0.232031	0.00525174	0.0352432	0.0150708	1	1	sense_intronic			no_sig	no_sig	no_sig	no_sig
ENSG00000255121	-1.38804	-0.26352	9.19e-05	0.00299774	0.0012819	1	1	lincRNA			no_sig	no_sig	no_sig	no_sig
ENSG00000247240	-1.38679	-0.146555	0.00275019	0.0232234	0.0099309	1	1	antisense	UBL7-AS1	UBL7 antisense RNA 1 (head to head) [Source:HGNC Symbol;Acc:48614]	no_sig	no_sig	no_sig	no_sig
ENSG00000224424	-1.34167	-0.589689	0.000439473	0.00769602	0.003291	1	1	antisense	PRKAR2A-AS1	PRKAR2A antisense RNA 1 [Source:HGNC Symbol;Acc:40471]	no_sig	no_sig	no_sig	no_sig
ENSG00000232977	-1.30752	-0.0645421	1.45e-05	0.00103456	0.000442402	1	1	lincRNA	LINC00327	long intergenic non-protein coding RNA 327 [Source:HGNC Symbol;Acc:42009]	no_sig	no_sig	no_sig	no_sig
ENSG00000034063	-1.29516	0.027485	6.52e-06	0.00068506	0.000292948	1	1	processed_transcript	UHRF1	ubiquitin-like with PHD and ring finger domains 1 [Source:HGNC Symbol;Acc:12556]	no_sig	no_sig	no_sig	no_sig
ENSG00000255198	-1.27023	-0.195695	0.018352	0.0784079	0.0335291	1	0	lincRNA	SNHG9	small nucleolar RNA host gene 9 (non-protein coding) [Source:HGNC Symbol;Acc:33102]	no_sig	no_sig	no_sig	no_sig
ENSG00000226950	-1.26339	-0.567553	0.000142753	0.00382231	0.00163451	1	1	processed_transcript	DANCR	differentiation antagonizing non-protein coding RNA [Source:HGNC Symbol;Acc:28964]	down	down	down	down
ENSG00000230896	-1.24096	-0.649243	0.0229131	0.0901209	0.0385378	1	0	sense_intronic			no_sig	no_sig	no_sig	no_sig
ENSG00000175873	-1.23458	-0.345193	0.000583789	0.00922775	0.003946	1	1	lincRNA			no_sig	no_sig	no_sig	no_sig
ENSG00000237870	-1.21614	-0.259487	0.0128511	0.0622233	0.0266081	1	0	processed_transcript			no_sig	no_sig	no_sig	no_sig
ENSG00000251602	-1.21461	-0.303283	1.94e-05	0.00121254	0.00051851	1	1	antisense			no_sig	no_sig	no_sig	no_sig
ENSG00000233251	-1.19067	-0.293547	0.000354916	0.00673654	0.0028807	1	1	antisense			no_sig	no_sig	no_sig	no_sig
ENSG00000230500	-1.1796	-0.531742	0.00213369	0.0198775	0.00850008	1	1	antisense			no_sig	no_sig	no_sig	no_sig
ENSG00000254876	-1.15928	-0.170142	0.00129846	0.01447	0.00618771	1	1	processed_transcript			no_sig	no_sig	no_sig	no_sig
ENSG00000238058	-1.11711	-0.233887	0.000132796	0.00367324	0.00157076	1	1	antisense			no_sig	no_sig	no_sig	no_sig
ENSG00000247400	-1.11485	-0.169603	0.00192552	0.0183925	0.00786507	1	1	lincRNA	DNAJC3-AS1	DNAJC3 antisense RNA 1 (head to head) [Source:HGNC Symbol;Acc:39808]	no_sig	no_sig	no_sig	no_sig
ENSG00000234432	-1.1096	-0.164478	0.0092403	0.0507561	0.0217045	1	0	lincRNA			no_sig	no_sig	no_sig	no_sig
ENSG00000250748	-1.10861	-0.137606	0.00741589	0.0437963	0.0187283	1	1	lincRNA			no_sig	no_sig	no_sig	no_sig
ENSG00000233559	-1.09537	-0.750603	0.0216372	0.0871532	0.0372688	1	0	lincRNA			no_sig	no_sig	no_sig	no_sig
ENSG00000225206	-1.08959	-0.160026	0.00368064	0.0279805	0.0119651	1	1	lincRNA	MIR137HG	MIR137 host gene (non-protein coding) [Source:HGNC Symbol;Acc:42871]	no_sig	no_sig	no_sig	no_sig
ENSG00000231607	-1.0707	0.107016	0.00423241	0.0308823	0.013206	1	1	processed_transcript	DLEU2	deleted in lymphocytic leukemia 2 (non-protein coding) [Source:HGNC Symbol;Acc:13748]	no_sig	no_sig	no_sig	no_sig
ENSG00000250899	-1.06678	-0.288058	1.62e-05	0.00111146	0.000475287	1	1	processed_transcript			no_sig	no_sig	no_sig	no_sig
ENSG00000232995	-1.06238	-0.106818	0.000462804	0.00794382	0.00339696	1	1	antisense			no_sig	no_sig	no_sig	no_sig
ENSG00000205790	-1.0589	0.165229	0.00920541	0.0506228	0.0216475	1	0	antisense			no_sig	no_sig	no_sig	no_sig
ENSG00000249430	-1.04844	-0.263964	0.00872848	0.048635	0.0207975	1	1	lincRNA			no_sig	no_sig	no_sig	no_sig
ENSG00000242125	-1.04758	0.0185707	3.6e-06	0.000479221	0.000204926	1	1	sense_intronic	SNHG3	small nucleolar RNA host gene 3 (non-protein coding) [Source:HGNC Symbol;Acc:10118]	no_sig	no_sig	no_sig	no_sig
ENSG00000223485	-1.0376	-0.218257	1.31e-05	0.000987532	0.000422292	1	1	lincRNA			no_sig	no_sig	no_sig	no_sig
ENSG00000229647	-1.02764	-0.202222	0.00232978	0.0208335	0.0089089	1	1	lincRNA			no_sig	no_sig	no_sig	no_sig
ENSG00000228109	-1.01003	-0.36607	0.000696255	0.0101737	0.00435053	1	1	antisense	MFI2-AS1	MFI2 antisense RNA 1 [Source:HGNC Symbol;Acc:40373]	no_sig	no_sig	no_sig	no_sig
ENSG00000240875	-1.00811	-0.242177	0.002154	0.0200033	0.0085539	1	1	lincRNA	LINC00886	long intergenic non-protein coding RNA 886 [Source:HGNC Symbol;Acc:48572]	no_sig	no_sig	no_sig	no_sig
ENSG00000245556	1.03323	0.730002	0.00191398	0.0183657	0.00785361	1	1	lincRNA			up	up	up	up
ENSG00000225783	1.0431	-0.383037	0.001833	0.017833	0.00762581	1	1	lincRNA	MIAT	myocardial infarction associated transcript (non-protein coding) [Source:HGNC Symbol;Acc:33425]	no_sig	down	down	down
ENSG00000232860	1.0571	0.290853	0.0150377	0.0687185	0.0293857	1	0	processed_transcript	SMG7-AS1	SMG7 antisense RNA 1 [Source:HGNC Symbol;Acc:24518]	no_sig	no_sig	no_sig	no_sig
ENSG00000236383	1.08053	0.279479	0.00190562	0.0183094	0.00782953	1	1	processed_transcript	LINC00854	long intergenic non-protein coding RNA 854 [Source:HGNC Symbol;Acc:43658]	no_sig	up	no_sig	up
ENSG00000178977	1.14083	-0.267584	0.00286899	0.0237897	0.010173	1	1	lincRNA	LINC00324	long intergenic non-protein coding RNA 324 [Source:HGNC Symbol;Acc:26628]	no_sig	no_sig	no_sig	no_sig
ENSG00000214922	1.1785	0.102211	0.00023262	0.00509203	0.00217747	1	1	processed_transcript	HLA-F-AS1	HLA-F antisense RNA 1 [Source:HGNC Symbol;Acc:26645]	no_sig	no_sig	no_sig	no_sig
ENSG00000254682	1.25919	0.435488	0.000559719	0.00895915	0.00383114	1	1	antisense			no_sig	no_sig	no_sig	no_sig
ENSG00000238279	1.30395	0.175153	0.0116141	0.0584937	0.0250133	1	0	antisense			no_sig	no_sig	no_sig	no_sig
ENSG00000228444	1.34951	0.0110874	0.000964449	0.0123869	0.00529695	1	1	sense_intronic			no_sig	no_sig	no_sig	no_sig
ENSG00000225855	1.37519	0.216234	1.15e-05	0.000906585	0.000387677	1	1	antisense	RUSC1-AS1	RUSC1 antisense RNA 1 [Source:HGNC Symbol;Acc:26680]	no_sig	no_sig	down	down
ENSG00000231453	1.43112	-0.0101207	0.000360983	0.00682526	0.00291864	1	1	lincRNA			no_sig	no_sig	down	down
ENSG00000204261	1.44575	0.872144	0.000400484	0.00722836	0.00309102	1	1	lincRNA	TAPSAR1	TAP1 and PSMB8 antisense RNA 1 [Source:HGNC Symbol;Acc:39758]	up	up	up	up
ENSG00000234290	1.49128	0.706638	0.000861729	0.0115447	0.00493677	1	1	antisense			up	up	up	up
ENSG00000247317	1.60545	0.777087	1.4e-05	0.00101572	0.000434346	1	1	lincRNA			up	up	no_sig	no_sig
ENSG00000223960	1.64808	0.814225	0.000407639	0.00733053	0.00313471	1	1	antisense			up	up	up	up
ENSG00000225963	1.91418	1.27682	0.00357616	0.0274558	0.0117408	1	1	antisense			up	up	up	up
ENSG00000256204	1.93307	0.232607	0.000382384	0.00705756	0.00301798	1	1	lincRNA			no_sig	no_sig	no_sig	up
ENSG00000234362	2.14049	1.43684	0.0002641	0.00549492	0.00234976	1	1	lincRNA			no_sig	no_sig	no_sig	no_sig
ENSG00000250508	2.87044	0.810146	0.0001126	0.00337809	0.00144455	1	1	lincRNA			up	up	up	up
ENSG00000228318	3.04936	2.52684	0.000288845	0.00582042	0.00248895	1	1	antisense			up	up	up	up
ENSG00000225964	3.284	1.78647	0.000739582	0.010531	0.00450331	1	1	antisense			up	up	up	up
ENSG00000144596	3.81066	2.15728	7.15e-07	0.000169594	7.25e-05	1	1	processed_transcript	GRIP2	glutamate receptor interacting protein 2 [Source:HGNC Symbol;Acc:23841]	up	up	up	up
ENSG00000225886	4.28125	3.65994	4.97e-08	4.79e-05	2.05e-05	1	1	antisense			up	up	up	up
